# Supplementary material for: Compound and Conditioned Likelihood Ratio Behavior within a Probabilistic Genotyping Context
Source: Genes (Basel). 2022 Nov 4;13(11):2031. doi: 10.3390/genes13112031 (PMC9690711; doi:10.3390/genes13112031)
Supplement: Supplementary file 1 [file genes-13-02031-s001.zip]

Archive with 5 entries (5 files):
- Supplementary Table S1_2PM LRs.xlsx
- Supplementary Table S2_3PM LRs.xlsx
- Supplementary Table S3_4PM LRs (default accepts).xlsx
- Supplementary Table S4_4PM LRs (20x accepts).xlsx
- Supplementary Table S5_ Mixture Donor Profiles.xlsx
