# Supplementary material for: Compound and Conditioned Likelihood Ratio Behavior within a Probabilistic Genotyping Context
Source: Genes (Basel). 2022 Nov 4;13(11):2031. doi: 10.3390/genes13112031 (PMC9690711; doi:10.3390/genes13112031)
Supplement: Supplementary file 1 [file genes-13-02031-s001.zip › Supplementary Table S1_2PM LRs.xlsx]

## Sheet: Sheet1
STRmix version	Run at	Username	Sample ID	Seed	NoCs	Assigned SubSource LR?	Pop. 1	Pop. 1 SubSubSource LR (point)	Pop. 1 SubSubSource LR (HPD)	Pop. 1 SubSource LR (point)	Pop. 1 SubSource LR (HPD)	Pop. 1 SubSource LR Sib HD (point)	Pop. 1 SubSource LR Sib HD (HPD)	Pop. 1 SubSource LR Parent/Child HD (point)	Pop. 1 SubSource LR Parent/Child HD (HPD)	Pop. 1 SubSource LR Half Sib HD (point)	Pop. 1 SubSource LR Half Sib HD (HPD)	Pop. 1 SubSource LR GrandParent HD (point)	Pop. 1 SubSource LR GrandParent HD (HPD)	Pop. 1 SubSource LR Uncle HD (point)	Pop. 1 SubSource LR Uncle HD (HPD)	Pop. 1 SubSource LR Cousin HD (point)	Pop. 1 SubSource LR Cousin HD (HPD)	Pop. 1 SubSource LR Unified HD (point)	Pop. 1 SubSource LR Unified HD (HPD)	Pop. 2	Pop. 2 SubSubSource LR (point)	Pop. 2 SubSubSource LR (HPD)	Pop. 2 SubSource LR (point)	Pop. 2 SubSource LR (HPD)	Pop. 2 SubSource LR Sib HD (point)	Pop. 2 SubSource LR Sib HD (HPD)	Pop. 2 SubSource LR Parent/Child HD (point)	Pop. 2 SubSource LR Parent/Child HD (HPD)	Pop. 2 SubSource LR Half Sib HD (point)	Pop. 2 SubSource LR Half Sib HD (HPD)	Pop. 2 SubSource LR GrandParent HD (point)	Pop. 2 SubSource LR GrandParent HD (HPD)	Pop. 2 SubSource LR Uncle HD (point)	Pop. 2 SubSource LR Uncle HD (HPD)	Pop. 2 SubSource LR Cousin HD (point)	Pop. 2 SubSource LR Cousin HD (HPD)	Pop. 2 SubSource LR Unified HD (point)	Pop. 2 SubSource LR Unified HD (HPD)	Pop. 3	Pop. 3 SubSubSource LR (point)	Pop. 3 SubSubSource LR (HPD)	Pop. 3 SubSource LR (point)	Pop. 3 SubSource LR (HPD)
2.8.0	2021-08-05T18:41:55.637-07:00	dukek	2P_9-1_1ng_Group 1 Amp 1_F1-LRPrev_F2	128613	2	TRUE	CADOJ_NIST1036_AfAm	2.55443e+24		2.55443e+24	8.56533e+23	7.00498e+07	5.39635e+07	9.25969e+12	5.40696e+12	6.1976e+16	3.20851e+16	6.1976e+16	3.20851e+16	6.1976e+16	3.20851e+16	4.7501e+19	2177936725987F20000	2609579887676620	2010304143089030	CADOJ_NIST1036_Cauc	5.95357e+25		5.95357e+25	1.71948e+25	1.5424e+08	1.17996e+08	1.63107e+13	9.38938e+12	2.08467e+17	1.0293e+17	2.08467e+17	1.0293e+17	2.08467e+17	1.0293e+17	2.98971e+20	1.29863e+20	5745892243730520	4395646323619360	CADOJ_NIST1036_Hisp	1.33691e+26		1.33691e+26	3.60654e+25
2.8.0	2021-08-05T18:41:57.471-07:00	dukek	2P_9-1_1ng_Group 1 Amp 2_F1-LRPrev_F2	760498	2	TRUE	CADOJ_NIST1036_AfAm	6.87423e+20		6.87423e+20	2.24884e+20	2.23164e+06	1.35881e+06	2.26695e+10	1.1898e+10	9.42924e+13	4.7423e+13	9.42924e+13	4.7423e+13	9.42924e+13	4.7423e+13	4.40821e+16	1.97816e+16	8.31157e+13	5.06051e+13	CADOJ_NIST1036_Cauc	2.47598e+22		2.47598e+22	8.93616e+21	4.95449e+06	3.06422e+06	9.62183e+10	5.04294e+10	606551258776646	306135688284685	606551258776646	306135688284685	606551258776646	306135688284685	4.52941e+17	2.07821e+17	184548947403436	114140449815182	CADOJ_NIST1036_Hisp	2.63001e+22		2.63001e+22	8.27927e+21
2.8.0	2021-08-05T18:41:59.022-07:00	dukek	2P_9-1_2ng_Group 1 Amp 1_F1-LRPrev_F2	616525	2	TRUE	CADOJ_NIST1036_AfAm	7.50361e+26		7.50361e+26	2.80743e+26	1.02822e+09	8.71768e+08	611624222597147	379268490292863	6.63423e+18	3.72907e+18	6.63423e+18	3.72907e+18	6.63423e+18	3.72907e+18	7.51379e+21	3.73132e+21	3.8305e+16	3.24766e+16	CADOJ_NIST1036_Cauc	2.32215e+28		2.32215e+28	7.66764e+27	1.6719e+09	1.41101e+09	1616522388750250	1010923037343870	2.96669e+19	1.65647e+19	2.96669e+19	1.65647e+19	2.96669e+19	1.65647e+19	5.96596e+22	3.01487e+22	6.22846e+16	5.25656e+16	CADOJ_NIST1036_Hisp	2.24673e+28		2.24673e+28	6.34941e+27
2.8.0	2021-08-05T18:42:00.433-07:00	dukek	2P_9-1_2ng_Group 1 Amp 2_F1-LRPrev_F2	94872	2	TRUE	CADOJ_NIST1036_AfAm	1.7F21463834974E+26		1.7F21463834974E+26	5.84659e+25	8.08679e+08	6.67685e+08	269871264262259	160511956027334	2.56157e+18	1.39669e+18	2.56157e+18	1.39669e+18	2.56157e+18	1.39669e+18	2.51647e+21	1.18036e+21	3.01262e+16	2.48736e+16	CADOJ_NIST1036_Cauc	3.05661e+27		3.05661e+27	1.15478e+27	1.1519e+09	9.79459e+08	483646740717184	315326139505065	7.56764e+18	4.43288e+18	7.56764e+18	4.43288e+18	7.56764e+18	4.43288e+18	1.27448e+22	6.72298e+21	4.29124e+16	3.64884e+16	CADOJ_NIST1036_Hisp	4.29865e+27		4.29865e+27	1.30799e+27
2.8.0	2021-08-05T18:42:01.850-07:00	dukek	2P_9-1_63pg_Group 1 Amp 1_F1-LRPrev_F2	961187	2	TRUE	CADOJ_NIST1036_AfAm	4.00796		4.00796	2.31054	1.29161	0.903009	1.01327	0.651837	1.83833	1.12732	1.83833	1.12732	1.83833	1.12732	2.63656	1.55652	4.00796	2.31054	CADOJ_NIST1036_Cauc	5.24947		5.24947	3.19337	1.34775	0.966554	1.05024	0.680717	2.07773	1.32566	2.07773	1.32566	2.07773	1.32566	3.17513	2.01947	5.24946	3.19337	CADOJ_NIST1036_Hisp	5.50647		5.50647	3.10366
2.8.0	2021-08-05T18:42:03.201-07:00	dukek	2P_9-1_63pg_Group 1 Amp 2_F1-LRPrev_F2	913875	2	TRUE	CADOJ_NIST1036_AfAm	7.86602		7.86602	4.8076	1.1934	0.883569	0.919847	0.628113	1.91029	1.28299	1.91029	1.28299	1.91029	1.28299	3.30143	2.16582	7.86601	4.8076	CADOJ_NIST1036_Cauc	6.4852		6.4852	4.12853	1.2033	0.932643	0.9049	0.649364	1.90111	1.31819	1.90111	1.31819	1.90111	1.31819	3.18558	2.16413	6.4852	4.12853	CADOJ_NIST1036_Hisp	7.42308		7.42308	3.86014
2.8.0	2021-08-05T18:42:04.593-07:00	dukek	2P_9-1_125pg_Group 1 Amp 1_F1-LRPrev_F2	870512	2	TRUE	CADOJ_NIST1036_AfAm	43756.4		43756.4	23383.2	28.0728	22.132	41.3861	29.8291	549.028	378.092	549.028	378.092	549.028	378.092	3320.14	2123.02	43750.7	23381.3	CADOJ_NIST1036_Cauc	49437.2		49437.2	27729.9	27.0484	21.7603	53.8674	39.5854	669.074	467.482	669.074	467.482	669.074	467.482	3915.86	2532.55	49430.9	27727.1	CADOJ_NIST1036_Hisp	79048.5		79048.5	38380.7
2.8.0	2021-08-05T18:42:06.048-07:00	dukek	2P_9-1_125pg_Group 1 Amp 2_F1-LRPrev_F2	161219	2	TRUE	CADOJ_NIST1036_AfAm	0.198666		0.198666	0.0357519	0.0119349	0.00190632	0.0138081	0.00231161	0.032395	0.00552731	0.032395	0.00552731	0.032395	0.00552731	0.0683355	0.0120425	0.198665	0.0357519	CADOJ_NIST1036_Cauc	0.43442		0.43442	0.0735129	0.0122693	0.00225813	0.0154776	0.00269548	0.0436566	0.00741195	0.0436566	0.00741195	0.0436566	0.00741195	0.109543	0.0186254	0.434418	0.0735126	CADOJ_NIST1036_Hisp	0.414373		0.414373	0.0650284
2.8.0	2021-08-05T18:42:07.525-07:00	dukek	2P_9-1_250pg_Group 1 Amp 1_F1-LRPrev_F2	970031	2	TRUE	CADOJ_NIST1036_AfAm	1.819e+06		1.819e+06	950943	76.4807	58.9528	116.623	85.6276	4002.32	2655.24	4002.32	2655.24	4002.32	2655.24	49019.4	30876.8	1.81568e+06	949756	CADOJ_NIST1036_Cauc	1.58163e+07		1.58163e+07	7.76814e+06	75.0847	57.5751	121.767	87.7698	6004.38	4020.64	6004.38	4020.64	6004.38	4020.64	116451	74333	15577294.72F207	7.7004e+06	CADOJ_NIST1036_Hisp	1.03063e+07		1.03063e+07	3.94232e+06
2.8.0	2021-08-05T18:42:08.959-07:00	dukek	2P_9-1_250pg_Group 1 Amp 2_F1-LRPrev_F2	723026	2	TRUE	CADOJ_NIST1036_AfAm	5.29383e+06		5.29383e+06	2.50089e+06	117.918	88.3647	459.496	313.255	12843.7	8200.48	12843.7	8200.48	12843.7	8200.48	140852	82493.4	5.28278e+06	2.49776e+06	CADOJ_NIST1036_Cauc	6.96252e+07		6.96252e+07	3.19581e+07	155.142F2215393	116.143	766.434	520.265	34345.9	21397.2	34345.9	21397.2	34345.9	21397.2	607525	357428	6.83369e+07	3.16218e+07	CADOJ_NIST1036_Hisp	1.21062e+08		1.21062e+08	4.79605e+07
2.8.0	2021-08-05T18:42:10.428-07:00	dukek	2P_9-1_380pg_Group 1 Amp 1_F1-LRPrev_F2	46444	2	TRUE	CADOJ_NIST1036_AfAm	8.60909e+11		8.60909e+11	3.4978e+11	2068.37	1221.02	739831	417197	5.78277e+07	3.10662e+07	5.78277e+07	3.10662e+07	5.78277e+07	3.10662e+07	2.19351e+09	1.0555e+09	7.02317e+10	4.09219e+10	CADOJ_NIST1036_Cauc	3.07307e+12		3.07307e+12	1.33327e+12	2913.1	1761.86	906247	524850	96917942.8F2762	5.29436e+07	96917942.8F2762	5.29436e+07	96917942.8F2762	5.29436e+07	4.73059e+09	2.39326e+09	1.03946e+11	6.23563e+10	CADOJ_NIST1036_Hisp	7.70012e+11		7.70012e+11	2.80537e+11
2.8.0	2021-08-05T18:42:11.894-07:00	dukek	2P_9-1_380pg_Group 1 Amp 2_F1-LRPrev_F2	359568	2	TRUE	CADOJ_NIST1036_AfAm	9.20213e+08		9.20213e+08	3.90316e+08	444.762	328.081	26297.5	16171.2	761764	425604	761764	425604	761764	425604	1.08624e+07	5.6541e+06	8.69582e+08	3.79512e+08	CADOJ_NIST1036_Cauc	8.67329e+08		8.67329e+08	3.93328e+08	359.027	265.145	13751.1	8913.59	456266	269961	456266	269961	456266	269961	7.79356e+06	4.32249e+06	8.10857e+08	3.77361e+08	CADOJ_NIST1036_Hisp	3.86886e+09		3.86886e+09	1.42107e+09
2.8.0	2021-08-05T18:42:13.318-07:00	dukek	2P_9-1_500pg_Group 1 Amp 1_F1-LRPrev_F2	905439	2	TRUE	CADOJ_NIST1036_AfAm	5899905412372600		5899905412372600	2723849865190740	368485	290904	5.78166e+07	4.01313e+07	4.69688e+10	3.00305e+10	4.69688e+10	3.00305e+10	4.69688e+10	3.00305e+10	5.57211e+12	3.17923e+12	1.34668e+13	1.05909e+13	CADOJ_NIST1036_Cauc	6.30021e+16		6.30021e+16	2.39385e+16	493449	388686	1.0713e+08	7.23135e+07	1.16835e+11	7.30772e+10	1.16835e+11	7.30772e+10	1.16835e+11	7.30772e+10	1.99364e+13	1.07986e+13	18154226040177	1.4276e+13	CADOJ_NIST1036_Hisp	2.44373e+16		2.44373e+16	9002745279152560
2.8.0	2021-08-05T18:42:14.784-07:00	dukek	2P_9-1_500pg_Group 1 Amp 2_F1-LRPrev_F2	578723	2	TRUE	CADOJ_NIST1036_AfAm	2.32358e+21		2.32358e+21	9.74602e+20	2.98063e+07	2.51217e+07	2.35953e+11	1.55221e+11	778616489943119	479013645769436	778616489943119	479013645769436	778616489943119	479013645769436	2.80405e+17	1.57835e+17	1110029468671290	935549771746215	CADOJ_NIST1036_Cauc	2.57712e+22		2.57712e+22	9.06793e+21	4.48504e+07	3.72499e+07	3.97609e+11	2.56571e+11	1995672491804960	1146366337330050	1995672491804960	1146366337330050	1995672491804960	1146366337330050	1.11499e+18	5.51792e+17	1670352539968430	1387129964043170	CADOJ_NIST1036_Hisp	3.17295e+22		3.17295e+22	1.0917e+22
2.8.0	2021-08-05T18:42:16.239-07:00	dukek	2P_9-1_750pg_Group 1 Amp 1_F1-LRPrev_F2	204229	2	TRUE	CADOJ_NIST1036_AfAm	2.57978e+22		2.57978e+22	8.87639e+21	1.34773e+07	9.83487e+06	4.91769e+11	2.68969e+11	2011204890683750	1034716370734960	2011204890683750	1034716370734960	2011204890683750	1034716370734960	1.03643e+18	4.8398e+17	502044852386862	366364725326432	CADOJ_NIST1036_Cauc	2.6899e+23		2.6899e+23	9.67686e+22	1.75912e+07	1.29797e+07	7.23502e+11	4.15062e+11	4788765400217530	2585849122600030	4788765400217530	2585849122600030	4788765400217530	2585849122600030	3.91068e+18	1.91229e+18	655298820915687	483501589968562	CADOJ_NIST1036_Hisp	4.58468e+23		4.58468e+23	1.26419e+23
2.8.0	2021-08-05T18:42:17.726-07:00	dukek	2P_9-1_750pg_Group 1 Amp 2_F1-LRPrev_F2	958999	2	TRUE	CADOJ_NIST1036_AfAm	4.43321e+21		4.43321e+21	1.606147F297573E+21	8.12769e+06	6.4163e+06	6.54731e+10	3.9922e+10	366984083036719	200406309128513	366984083036719	200406309128513	366984083036719	200406309128513	2.12619e+17	1.04104e+17	302688492350124	238930104855097	CADOJ_NIST1036_Cauc	5.54051e+22		5.54051e+22	1.91465e+22	1.24465e+07	9.94091e+06	1.10883e+11	6.88617e+10	991397766290089	548795940746459	991397766290089	548795940746459	991397766290089	548795940746459	9.29738e+17	4.48581e+17	463543725403694	370208442575277	CADOJ_NIST1036_Hisp	7.23519e+22		7.23519e+22	2.05863e+22
2.8.0	2021-08-05T18:42:19.105-07:00	dukek	2P_9-1_870pg_Group 1 Amp 1_F1-LRPrev_F2	290769	2	TRUE	CADOJ_NIST1036_AfAm	1.72359e+21		1.72359e+21	6.20037e+20	3.3659e+06	2.32894e+06	4.77576e+10	2.76946e+10	225645357125628	120352790973403	225645357125628	120352790973403	225645357125628	120352790973403	1.1122e+17	5.35311e+16	125369490974979	8.67452e+13	CADOJ_NIST1036_Cauc	6.32574e+22		6.32574e+22	2.42976e+22	6.15569e+06	4.38396e+06	7.97461e+10	4.7764e+10	780398914441693	420571506509471	780398914441693	420571506509471	780398914441693	420571506509471	8.07104e+17	402873884246F2000	229276519909316	163277366492689	CADOJ_NIST1036_Hisp	3.35274e+22		3.35274e+22	9.87863e+21
2.8.0	2021-08-05T18:42:20.499-07:00	dukek	2P_9-1_870pg_Group 1 Amp 2_F1-LRPrev_F2	414912	2	TRUE	CADOJ_NIST1036_AfAm	1.95778e+18		1.95778e+18	7.42289e+17	1.06102e+06	801273	1.17498e+09	7.21955e+08	2.25571e+12	1.25487e+12	2.25571e+12	1.25487e+12	2.25571e+12	1.25487e+12	529393270629051	261950181618585	3.94312e+13	2.97566e+13	CADOJ_NIST1036_Cauc	1.79162e+19		1.79162e+19	6.94755e+18	1.74942e+06	1.35657e+06	1.32965e+09	8.55472e+08	4.19045e+12	2.43103e+12	4.19045e+12	2.43103e+12	4.19045e+12	2.43103e+12	1588135621206640	830939653774225	6.49444e+13	5.03401e+13	CADOJ_NIST1036_Hisp	2.30459e+19		2.30459e+19	6.35588e+18
2.8.0	2021-08-05T18:47:39.883-07:00	dukek	2P_49-1_1.9ng_Group 1 Amp 1_F1-LRPrev_F2	699214	2	TRUE	CADOJ_NIST1036_AfAm	422.967		422.967	258.218	9.11036	7.01284	8.60664	6.15404	42.7702	29.1209	42.7702	29.1209	42.7702	29.1209	118.325	77.0438	422.964	258.217	CADOJ_NIST1036_Cauc	464.156		464.156	287.228	9.11056	7.15335	8.82847	6.37747	44.888	31.6206	44.888	31.6206	44.888	31.6206	126.465	85.2838	464.153	287.227	CADOJ_NIST1036_Hisp	389.179		389.179	225.685
2.8.0	2021-08-05T18:47:41.424-07:00	dukek	2P_49-1_1.9ng_Group 1 Amp 2_F1-LRPrev_F2	722342	2	TRUE	CADOJ_NIST1036_AfAm	48994.1		48994.1	26083.5	24.8591	18.7383	21.3103	15.0584	404.424	267.686	404.424	267.686	404.424	267.686	3010.32	1854.5	48982.5	26079	CADOJ_NIST1036_Cauc	163652		163652	83009.1	25.0139	19.1772	26.4778	18.9929	639.663	426.542	639.663	426.542	639.663	426.542	6084.28	3768.83	163545	82963.5	CADOJ_NIST1036_Hisp	102705		102705	44992.2
2.8.0	2021-08-05T18:47:42.940-07:00	dukek	2P_49-1_1.25ng_Group 1 Amp 1_F1-LRPrev_F2	412263	2	TRUE	CADOJ_NIST1036_AfAm	4.93088		4.93088	2.89488	1.77597	1.25078	1.98547	1.2772	2.89215	1.81041	2.89215	1.81041	2.89215	1.81041	3.68165	2.23997	4.93087	2.89488	CADOJ_NIST1036_Cauc	11.3904		11.3904	6.96105	2.18774	1.58704	2.49526	1.63978	4.41676	2.86717	4.41676	2.86717	4.41676	2.86717	6.59458	4.21304	11.3903	6.96104	CADOJ_NIST1036_Hisp	9.80219		9.80219	5.37776
2.8.0	2021-08-05T18:47:44.449-07:00	dukek	2P_49-1_1.25ng_Group 1 Amp 2_F1-LRPrev_F2	613332	2	TRUE	CADOJ_NIST1036_AfAm	393.542		393.542	228.705	9.28028	7.01766	23.4825	15.8903	64.8799	42.5501	64.8799	42.5501	64.8799	42.5501	132.923	83.4717	393.541	228.704	CADOJ_NIST1036_Cauc	2457.52		2457.52	1396.04	13.6399	10.2107	45.6167	31.41	171.599	113.385	171.599	113.385	171.599	113.385	459.076	297.232	2457.49	1396.03	CADOJ_NIST1036_Hisp	1185.87		1185.87	649.143
2.8.0	2021-08-05T18:47:45.983-07:00	dukek	2P_49-1_2.5ng_Group 1 Amp 1_F1-LRPrev_F2	238125	2	TRUE	CADOJ_NIST1036_AfAm	9.12689e+08		9.12689e+08	4.19366e+08	716.292	563.285	3872.86	2758.92	366288	240324	366288	240324	366288	240324	8.85665e+06	5.2316e+06	8.68038e+08	4.07146e+08	CADOJ_NIST1036_Cauc	5.99792e+09		5.99792e+09	2.75465e+09	1093.46	866.964	8012.13	5575.07	1.00972e+06	659224	1.00972e+06	659224	1.00972e+06	659224	3.15414e+07	1.91202e+07	4.99121e+09	2.47296e+09	CADOJ_NIST1036_Hisp	4.99656e+09		4.99656e+09	2.10115e+09
2.8.0	2021-08-05T18:47:47.559-07:00	dukek	2P_49-1_2.5ng_Group 1 Amp 2_F1-LRPrev_F2	824237	2	TRUE	CADOJ_NIST1036_AfAm	8.35466e+07		8.35466e+07	3.93411e+07	336.324	263.153	551.109	398.281	46304.8	30731.3	46304.8	30731.3	46304.8	30731.3	991963	595394	8.20866e+07	3.90141e+07	CADOJ_NIST1036_Cauc	8.19354e+07		8.19354e+07	3.93139e+07	322.962	243.291	535.024	376.249	43627.3	28231.9	43627.3	28231.9	43627.3	28231.9	921722	542976	8.04827e+07	3.88872e+07	CADOJ_NIST1036_Hisp	1.65101e+07		1.65101e+07	6.73733e+06
2.8.0	2021-08-05T18:47:49.178-07:00	dukek	2P_49-1_313pg_Group 1 Amp 1_F1-LRPrev_F2	258131	2	TRUE	CADOJ_NIST1036_AfAm	0.640071		0.640071	0.33965	0.795342	0.514619	0.803179	0.46145	0.714053	0.39972	0.714053	0.39972	0.714053	0.39972	0.675378	0.372331	0.640071	0.33965	CADOJ_NIST1036_Cauc	0.785844		0.785844	0.43882	0.876589	0.587675	0.879011	0.518458	0.828123	0.491687	0.828123	0.491687	0.828123	0.491687	0.805978	0.465324	0.785844	0.43882	CADOJ_NIST1036_Hisp	0.757452		0.757452	0.408299
2.8.0	2021-08-05T18:47:50.653-07:00	dukek	2P_49-1_313pg_Group 1 Amp 2_F1-LRPrev_F2	17574	2	TRUE	CADOJ_NIST1036_AfAm	2.84549		2.84549	1.7118	1.47905	1.04737	1.58917	1.0376	2.00313	1.25404	2.00313	1.25404	2.00313	1.25404	2.34191	1.44022	2.84548	1.7118	CADOJ_NIST1036_Cauc	5.69252		5.69252	3.2021	1.73684	1.21872	1.97338	1.24588	2.84514	1.74	2.84514	1.74	2.84514	1.74	3.76646	2.23673	5.69252	3.2021	CADOJ_NIST1036_Hisp	6.23739		6.23739	3.39128
2.8.0	2021-08-05T18:47:52.091-07:00	dukek	2P_49-1_625pg_Group 1 Amp 1_F1-LRPrev_F2	790451	2	TRUE	CADOJ_NIST1036_AfAm	3.17943		3.17943	1.78184	1.17226	0.825261	0.927876	0.609289	1.52361	0.945975	1.52361	0.945975	1.52361	0.945975	2.10636	1.2648	3.17943	1.78184	CADOJ_NIST1036_Cauc	9.13441		9.13441	5.28351	1.47837	1.0452	1.29112	0.841565	2.35074	1.4736	2.35074	1.4736	2.35074	1.4736	3.8285	2.38815	9.1344	5.28351	CADOJ_NIST1036_Hisp	12.2689		12.2689	6.41869
2.8.0	2021-08-05T18:47:53.529-07:00	dukek	2P_49-1_625pg_Group 1 Amp 2_F1-LRPrev_F2	966378	2	TRUE	CADOJ_NIST1036_AfAm	2.69311		2.69311	1.67381	1.4706	1.0817	1.68643	1.13095	2.01901	1.33275	2.01901	1.33275	2.01901	1.33275	2.29303	1.47338	2.69311	1.67381	CADOJ_NIST1036_Cauc	4.72019		4.72019	2.80521	1.58561	1.14693	1.85068	1.19764	2.52962	1.62787	2.52962	1.62787	2.52962	1.62787	3.25016	2.05102	4.72019	2.80521	CADOJ_NIST1036_Hisp	4.31048		4.31048	2.52508
2.8.0	2021-08-05T18:52:35.404-07:00	dukek	2P_99-1_1.25ng_Group 1 Amp 1_F1-LRPrev_F2	309446	2	TRUE	CADOJ_NIST1036_AfAm	14.1973		14.1973	9.23461	3.15895	2.40376	3.45836	2.42797	6.52466	4.4705	6.52466	4.4705	6.52466	4.4705	9.40952	6.31499	14.1973	9.2346	CADOJ_NIST1036_Cauc	38.7166		38.7166	23.5038	4.24268	3.17903	4.91736	3.41196	11.4535	7.60209	11.4535	7.60209	11.4535	7.60209	19.5948	12.7884	38.7166	23.5038	CADOJ_NIST1036_Hisp	49.4988		49.4988	29.5771
2.8.0	2021-08-05T18:52:36.882-07:00	dukek	2P_99-1_1.25ng_Group 1 Amp 2_F1-LRPrev_F2	895164	2	TRUE	CADOJ_NIST1036_AfAm	26.1677		26.1677	16.3889	3.34959	2.4347	3.88764	2.60854	8.49479	5.53202	8.49479	5.53202	8.49479	5.53202	14.0238	9.00604	26.1677	16.3889	CADOJ_NIST1036_Cauc	59.9576		59.9576	37.0028	3.90836	2.88114	4.74897	3.24901	12.3624	8.08982	12.3624	8.08982	12.3624	8.08982	24.0799	15.4537	59.9575	37.0028	CADOJ_NIST1036_Hisp	56.5701		56.5701	31.2692
2.8.0	2021-08-05T18:52:38.431-07:00	dukek	2P_99-1_2.5ng_Group 1 Amp 1_F1-LRPrev_F2	290655	2	TRUE	CADOJ_NIST1036_AfAm	10.9015		10.9015	7.33167	2.51955	1.90437	2.42754	1.6896	4.72102	3.26834	4.72102	3.26834	4.72102	3.26834	6.98154	4.74123	10.9015	7.33167	CADOJ_NIST1036_Cauc	32.6718		32.6718	19.8693	3.64633	2.78463	3.7129	2.5924	9.03985	6.13235	9.03985	6.13235	9.03985	6.13235	15.9147	10.4469	32.6718	19.8693	CADOJ_NIST1036_Hisp	37.521		37.521	22.7557
2.8.0	2021-08-05T18:52:40.045-07:00	dukek	2P_99-1_2.5ng_Group 1 Amp 2_F1-LRPrev_F2	316835	2	TRUE	CADOJ_NIST1036_AfAm	7351.45		7351.45	4116.42	22.7524	17.9523	25.6398	19.0447	234.143	162.019	234.143	162.019	234.143	162.019	1008.96	653.096	7351.2	4116.31	CADOJ_NIST1036_Cauc	13174		13174	7230.69	24.1112	19.2876	27.8953	21.0625	290.523	206.94	290.523	206.94	290.523	206.94	1418.26	941.831	13173.3	7230.39	CADOJ_NIST1036_Hisp	24041.F25765645		24041.F25765645	12647.4
2.8.0	2021-08-05T18:52:41.646-07:00	dukek	2P_99-1_625pg_Group 1 Amp 1_F1-LRPrev_F2	18248	2	TRUE	CADOJ_NIST1036_AfAm	0.964048		0.964048	0.495241	1.00051	0.627691	1.02541	0.557757	0.992666	0.527068	0.992666	0.527068	0.992666	0.527068	0.977861	0.517107	0.964048	0.495241	CADOJ_NIST1036_Cauc	1.04344		1.04344	0.554116	1.03462	0.677416	1.05441	0.616175	1.04719	0.587716	1.04719	0.587716	1.04719	0.587716	1.04488	0.570201	1.04344	0.554116	CADOJ_NIST1036_Hisp	1.01288		1.01288	0.51942
2.8.0	2021-08-05T18:52:43.172-07:00	dukek	2P_99-1_625pg_Group 1 Amp 2_F1-LRPrev_F2	498252	2	TRUE	CADOJ_NIST1036_AfAm	4.05508		4.05508	2.40688	1.69587	1.19186	1.84765	1.16938	2.56618	1.59171	2.56618	1.59171	2.56618	1.59171	3.15548	1.90364	4.05508	2.40688	CADOJ_NIST1036_Cauc	7.76738		7.76738	4.63309	2.07184	1.48078	2.55176	1.60454	3.9056277752F26	2.49273	3.9056277752F26	2.49273	3.9056277752F26	2.49273	5.23239	3.23191	7.76737	4.63309	CADOJ_NIST1036_Hisp	9.59115		9.59115	5.58376
2.8.0	2021-08-09T13:09:59.247-07:00	dukek	2P_9-1_1ng_Group 1 Amp 1_F2A_LRPrev_F1	696719	2	TRUE	CADOJ_NIST1036_AfAm	2.36351e+29		2.36351e+29	7.51154e+28	3.57141e+09	2.9909e+09	1.65446e+16	9343563753375800	3.15244e+20	1.64702e+20	3.15244e+20	1.64702e+20	3.15244e+20	1.64702e+20	6.36967e+23	2.87097e+23	1.33049e+17	1.11423e+17	CADOJ_NIST1036_Cauc	3.74948e+28		3.74948e+28	1.3931e+28	2.31986e+09	1.99355e+09	6302603432278580	3709278466338500	8.1701e+19	4.58061e+19	8.1701e+19	4.58061e+19	8.1701e+19	4.58061e+19	1.171e+23	6.12845e+22	8.64237e+16	7.42676e+16	CADOJ_NIST1036_Hisp	2.18653e+29		2.18653e+29	6.99099e+28
2.8.0	2021-08-09T13:10:00.589-07:00	dukek	2P_9-1_1ng_Group 1 Amp 2_F2A_LRPrev_F1	229179	2	TRUE	CADOJ_NIST1036_AfAm	2.36351e+29		2.36351e+29	8.10741e+28	3.57141e+09	2.98035e+09	1.65446e+16	9222941249819930	3.15244e+20	1.61282e+20	3.15244e+20	1.61282e+20	3.15244e+20	1.61282e+20	6.36967e+23	2.94246e+23	1.33049e+17	1.1103e+17	CADOJ_NIST1036_Cauc	3.74948e+28		3.74948e+28	1.24371e+28	2.31986e+09	1.9506e+09	6302603432278580	3688291589585690	8.1701e+19	4.36408e+19	8.1701e+19	4.36408e+19	8.1701e+19	4.36408e+19	1.171e+23	5.71487e+22	8.64237e+16	7.26673e+16	CADOJ_NIST1036_Hisp	2.18653e+29		2.18653e+29	6.6584e+28
2.8.0	2021-08-09T13:10:01.923-07:00	dukek	2P_9-1_2ng_Group 1 Amp 1_F2A_LRPrev_F1	94273	2	TRUE	CADOJ_NIST1036_AfAm	2.36351e+29		2.36351e+29	7.76827e+28	3.57141e+09	2.94334e+09	1.65446e+16	9151994026198F2	3.15244e+20	1.61658e+20	3.15244e+20	1.61658e+20	3.15244e+20	1.61658e+20	6.36967e+23	2.91121e+23	1.33049e+17	1.09651e+17	CADOJ_NIST1036_Cauc	3.74948e+28		3.74948e+28	1.25404e+28	2.31986e+09	1.96959e+09	6302603432278580	3621951678285850	8.1701e+19	4.3478e+19	8.1701e+19	4.3478e+19	8.1701e+19	4.3478e+19	1.171e+23	5.64478e+22	8.64237e+16	7.33751e+16	CADOJ_NIST1036_Hisp	2.18653e+29		2.18653e+29	6.27282e+28
2.8.0	2021-08-09T13:10:03.329-07:00	dukek	2P_9-1_2ng_Group 1 Amp 2_F2A_LRPrev_F1	534981	2	TRUE	CADOJ_NIST1036_AfAm	2.36351e+29		2.36351e+29	7.92479e+28	3.57141e+09	2.98405e+09	1.65446e+16	9480790534282580	3.15244e+20	1.62574e+20	3.15244e+20	1.62574e+20	3.15244e+20	1.62574e+20	6.36967e+23	2.96594e+23	1.33049e+17	1.11167e+17	CADOJ_NIST1036_Cauc	3.74948e+28		3.74948e+28	1.22692e+28	2.31986e+09	1.95308e+09	6302603432278580	3544888457137170	8.1701e+19	4.15812e+19	8.1701e+19	4.15812e+19	8.1701e+19	4.15812e+19	1.171e+23	5.43365e+22	8.64237e+16	7.27597e+16	CADOJ_NIST1036_Hisp	2.18653e+29		2.18653e+29	5.19218e+28
2.8.0	2021-08-09T13:10:04.650-07:00	dukek	2P_9-1_63pg_Group 1 Amp 1_F2A_LRPrev_F1	48329	2	TRUE	CADOJ_NIST1036_AfAm	1547488201854000		1547488201854000	595738182256773	73929.3	58000.7	1.8493e+07	1.23619e+07	9.12413e+09	5.51705e+09	9.12413e+09	5.51705e+09	9.12413e+09	5.51705e+09	9.26322e+11	4.94479e+11	2.7202e+12	2.12752e+12	CADOJ_NIST1036_Cauc	750245458821200		750245458821200	314445651345970	61196.3	49197.8	9.7388e+06	6.38807e+06	3.82844e+09	2.27643e+09	3.82844e+09	2.27643e+09	3.82844e+09	2.27643e+09	3.34284e+11	1.77786e+11	2.23536e+12	1.79189e+12	CADOJ_NIST1036_Hisp	558086231020826		558086231020826	214465170896141
2.8.0	2021-08-09T13:10:06.079-07:00	dukek	2P_9-1_63pg_Group 1 Amp 2_F2A_LRPrev_F1	652510	2	TRUE	CADOJ_NIST1036_AfAm	9743767249938290		9743767249938300	1887727373636660	5165.92	1427.97	2.25858e+06	602055	4.55723e+09	1.17671e+09	4.55723e+09	1.17671e+09	4.55723e+09	1.17671e+09	1.306e+12	3.31063e+11	1.91279e+11	5.28016e+10	CADOJ_NIST1036_Cauc	2.71192e+16		2.71192e+16	5386F2576543670	5535.43	1622.95	1.60217e+06	402767	3.50641e+09	8.56688e+08	3.50641e+09	8.56688e+08	3.50641e+09	8.56688e+08	1.19413e+12	27909646F22.448	2.04331e+11	5.98474e+10	CADOJ_NIST1036_Hisp	9479924479926030		9479924479926030	1531077519781920
2.8.0	2021-08-09T13:10:07.363-07:00	dukek	2P_9-1_125pg_Group 1 Amp 1_F2A_LRPrev_F1	258802	2	TRUE	CADOJ_NIST1036_AfAm	2.21999e+26		2.21999e+26	7.72662e+25	5.28704e+08	4.2505e+08	108264951205085	6.29607e+13	1.39095e+18	7.42965e+17	1.39095e+18	7.42965e+17	1.39095e+18	7.42965e+17	1.82288e+21	8.45408e+20	1.96961e+16	1.58345e+16	CADOJ_NIST1036_Cauc	2.1175e+25		2.1175e+25	7.02199e+24	3.53979e+08	2.83589e+08	3.77725e+13	22585431373652	3.19992e+17	1.71868e+17	3.19992e+17	1.71868e+17	3.19992e+17	1.71868e+17	2.80818e+20	1.30654e+20	1.31868e+16	1.05644e+16	CADOJ_NIST1036_Hisp	1.59361e+26		1.59361e+26	4.72912e+25
2.8.0	2021-08-09T13:10:08.781-07:00	dukek	2P_9-1_125pg_Group 1 Amp 2_F2A_LRPrev_F1	411965	2	TRUE	CADOJ_NIST1036_AfAm	5.49855e+26		5.49855e+26	1.82135e+26	2.6387e+08	2.14585e+08	146535105561968	8.87726e+13	2.14923e+18	1.21468e+18	2.14923e+18	1.21468e+18	2.14923e+18	1.21468e+18	3.24863e+21	1.63604e+21	9830165129840610	7994088776481400	CADOJ_NIST1036_Cauc	8.79207e+25		8.79207e+25	3.14142e+25	1.90525e+08	1.55717e+08	5.02826e+13	2.90847e+13	5.31755e+17	2.83043e+17	5.31755e+17	2.83043e+17	5.31755e+17	2.83043e+17	6.02527e+20	3.01714e+20	7097747155161340	5801016001177510	CADOJ_NIST1036_Hisp	4.61278e+26		4.61278e+26	1.4047e+26
2.8.0	2021-08-09T13:10:10.190-07:00	dukek	2P_9-1_250pg_Group 1 Amp 1_F2A_LRPrev_F1	308826	2	TRUE	CADOJ_NIST1036_AfAm	2.35662e+29		2.35662e+29	7.90922e+28	3.56939e+09	2.96355e+09	1.6519e+16	9382890719149840	3.14673e+20	1.6103e+20	3.14673e+20	1.6103e+20	3.14673e+20	1.6103e+20	6.35619e+23	2.91055e+23	1.32974e+17	1.10404e+17	CADOJ_NIST1036_Cauc	3.74277e+28		3.74277e+28	1.19988e+28	2.31896e+09	1.95364e+09	6296589219494830	3492731162520600	8.16085e+19	4.27896e+19	8.16085e+19	4.27896e+19	8.16085e+19	4.27896e+19	1.16944e+23	5.46478e+22	8.63902e+16	7.27806e+16	CADOJ_NIST1036_Hisp	2.1834e+29		2.1834e+29	6.02973e+28
2.8.0	2021-08-09T13:10:11.448-07:00	dukek	2P_9-1_250pg_Group 1 Amp 2_F2A_LRPrev_F1	60484	2	TRUE	CADOJ_NIST1036_AfAm	2.36154e+29		2.36154e+29	6.86226e+28	3.57074e+09	2.97787e+09	1.65339e+16	9433016438538500	3.15025e+20	1.5916e+20	3.15025e+20	1.5916e+20	3.15025e+20	1.5916e+20	6.36495e+23	2.75235e+23	1.33024e+17	1.10937e+17	CADOJ_NIST1036_Cauc	3.74706e+28		3.74706e+28	1.33444e+28	2.31947e+09	1.97978e+09	6299024917833100	3826315536102780	8.16533e+19	4.73493e+19	8.16533e+19	4.73493e+19	8.16533e+19	4.73493e+19	1.17029e+23	6.17887e+22	8.64094e+16	7.37547e+16	CADOJ_NIST1036_Hisp	2.18423e+29		2.18423e+29	5.86002e+28
2.8.0	2021-08-09T13:10:12.718-07:00	dukek	2P_9-1_380pg_Group 1 Amp 1_F2A_LRPrev_F1	304884	2	TRUE	CADOJ_NIST1036_AfAm	2.36262e+29		2.36262e+29	7.25708e+28	3.57105e+09	2.96938e+09	1.65388e+16	9210153319544980	3.15131e+20	1.63465e+20	3.15131e+20	1.63465e+20	3.15131e+20	1.63465e+20	6.36736e+23	2.97723e+23	1.33036e+17	1.10621e+17	CADOJ_NIST1036_Cauc	3.74852e+28		3.74852e+28	1.43765e+28	2.31965e+09	1.95507e+09	6300992942701950	3738912790885170	8.16805e+19	4.41005e+19	8.16805e+19	4.41005e+19	8.16805e+19	4.41005e+19	1.17F2274293148E+23	5.73178e+22	8.64161e+16	7.28342e+16	CADOJ_NIST1036_Hisp	2.1861e+29		2.1861e+29	6.34325e+28
2.8.0	2021-08-09T13:10:13.986-07:00	dukek	2P_9-1_380pg_Group 1 Amp 2_F2A_LRPrev_F1	618318	2	TRUE	CADOJ_NIST1036_AfAm	2.17881e+29		2.17881e+29	7.08355e+28	3.49045e+09	2.89976e+09	1.55051e+16	8740312812694020	2.94054e+20	15F22087717558000000	2.94054e+20	15F22087717558000000	2.94054e+20	15F22087717558000000	5.91625e+23	2.69531e+23	1.30033e+17	1.08028e+17	CADOJ_NIST1036_Cauc	3.53091e+28		3.53091e+28	1.21205e+28	2.27548e+09	1.92015e+09	5945229502426300	3572769550444180	7.70504e+19	4.23235e+19	7.70504e+19	4.23235e+19	7.70504e+19	4.23235e+19	1.10402e+23	5.41493e+22	8.47705e+16	71533F2925457000	CADOJ_NIST1036_Hisp	2.01443e+29		2.01443e+29	5.91992e+28
2.8.0	2021-08-09T13:10:15.259-07:00	dukek	2P_9-1_500pg_Group 1 Amp 1_F2A_LRPrev_F1	955247	2	TRUE	CADOJ_NIST1036_AfAm	2.36302e+29		2.36302e+29	8.58412e+28	3.5712e+09	3.03235e+09	1.65419e+16	1.02619e+16	3.15187e+20	1.76157e+20	3.15187e+20	1.76157e+20	3.15187e+20	1.76157e+20	6.36845e+23	3.19986e+23	1.33041e+17	1.12967e+17	CADOJ_NIST1036_Cauc	3.74898e+28		3.74898e+28	1.27344e+28	2.31975e+09	1.96029e+09	6301761279542520	3719117018062700	8.16901e+19	4.35527e+19	8.16901e+19	4.35527e+19	8.16901e+19	4.35527e+19	1.17084e+23	5.55853e+22	8.64198e+16	7.30284e+16	CADOJ_NIST1036_Hisp	2.1861e+29		2.1861e+29	5.34828e+28
2.8.0	2021-08-09T13:10:16.537-07:00	dukek	2P_9-1_500pg_Group 1 Amp 2_F2A_LRPrev_F1	443990	2	TRUE	CADOJ_NIST1036_AfAm	2.36024e+29		2.36024e+29	6.91742e+28	3.57047e+09	2.97688e+09	1.65326e+16	9385413621161640	3.14974e+20	1.61161e+20	3.14974e+20	1.61161e+20	3.14974e+20	1.61161e+20	6.36326e+23	2.85241e+23	1.33014e+17	1.109e+17	CADOJ_NIST1036_Cauc	3.74562e+28		3.74562e+28	1.3677e+28	2.31939e+09	1.99516e+09	6299477048687470	3823372622516550	8.16516e+19	4.44539e+19	8.16516e+19	4.44539e+19	8.16516e+19	4.44539e+19	1.17014e+23	5.78734e+22	8.64065e+16	7.43275e+16	CADOJ_NIST1036_Hisp	2.18473e+29		2.18473e+29	5.6087e+28
2.8.0	2021-08-09T13:09:51.911-07:00	dukek	2P_9-1_750pg_Group 1 Amp 1_F2A_LRPrev_F1	73670	2	TRUE	CADOJ_NIST1036_AfAm	2.36351e+29		2.36351e+29	7.03089e+28	3.57141e+09	2.98459e+09	1.65446e+16	9057932379616980	3.15244e+20	1.55398e+20	3.15244e+20	1.55398e+20	3.15244e+20	1.55398e+20	6.36967e+23	2.75021e+23	1.33049e+17	1.11188e+17	CADOJ_NIST1036_Cauc	3.74948e+28		3.74948e+28	1.16827e+28	2.31986e+09	1.92927e+09	6302603432278580	3643758444472910	8.1701e+19	4.32051e+19	8.1701e+19	4.32051e+19	8.1701e+19	4.32051e+19	1.171e+23	5.64802e+22	8.64237e+16	7.18729e+16	CADOJ_NIST1036_Hisp	2.18653e+29		2.18653e+29	5.84795e+28
2.8.0	2021-08-09T13:09:54.590-07:00	dukek	2P_9-1_750pg_Group 1 Amp 2_F2A_LRPrev_F1	444324	2	TRUE	CADOJ_NIST1036_AfAm	2.36351e+29		2.36351e+29	7.15499e+28	3.57141e+09	2.99834e+09	1.65446e+16	9359012017118770	3.15243e+20	1.59023e+20	3.15243e+20	1.59023e+20	3.15243e+20	1.59023e+20	6.36965e+23	2.84527e+23	1.33049e+17	1.117e+17	CADOJ_NIST1036_Cauc	3.74947e+28		3.74947e+28	1.19652e+28	2.31985e+09	1.95727e+09	6302588489153650	3631298853581490	8.17008e+19	4.23879e+19	8.17008e+19	4.23879e+19	8.17008e+19	4.23879e+19	1.17099e+23	5.40059e+22	8.64237e+16	7.29161e+16	CADOJ_NIST1036_Hisp	2.18653e+29		2.18653e+29	5.48566e+28
2.8.0	2021-08-09T13:09:56.227-07:00	dukek	2P_9-1_870pg_Group 1 Amp 1_F2A_LRPrev_F1	441813	2	TRUE	CADOJ_NIST1036_AfAm	2.36351e+29		2.36351e+29	7.86044e+28	3.57141e+09	3.02663e+09	1.65446e+16	9474894648498370	3.15244e+20	1.67243e+20	3.15244e+20	1.67243e+20	3.15244e+20	1.67243e+20	6.36967e+23	3.02099e+23	1.33049e+17	1.12754e+17	CADOJ_NIST1036_Cauc	3.74948e+28		3.74948e+28	1.31031e+28	2.31986e+09	1.93737e+09	6302603432278580	3750426803741240	8.1701e+19	43863F2025877500000	8.1701e+19	43863F2025877500000	8.1701e+19	43863F2025877500000	1.171e+23	5.62431e+22	8.64237e+16	7.21745e+16	CADOJ_NIST1036_Hisp	2.18653e+29		2.18653e+29	5.55384e+28
2.8.0	2021-08-09T13:09:57.711-07:00	dukek	2P_9-1_870pg_Group 1 Amp 2_F2A_LRPrev_F1	43379	2	TRUE	CADOJ_NIST1036_AfAm	2.35613e+29		2.35613e+29	8.60194e+28	3.56835e+09	2.98916e+09	1.65037e+16	9848538981598430	3.14406e+20	1.70561e+20	3.14406e+20	1.70561e+20	3.14406e+20	1.70561e+20	6.35166e+23	3.0431e+23	1.32935e+17	1.11358e+17	CADOJ_NIST1036_Cauc	3.74158e+28		3.74158e+28	1.26837e+28	2.31826e+09	1.94745e+09	6289629699837530	3777730688489690	8.1532e+19	4.55143e+19	8.1532e+19	4.55143e+19	8.1532e+19	4.55143e+19	1.16856e+23	5.65025e+22	8.63644e+16	7.25501e+16	CADOJ_NIST1036_Hisp	2.17985e+29		2.17985e+29	6.4141e+28
2.8.0	2021-08-09T13:10:19.076-07:00	dukek	2P_49-1_1.9ng_Group 1 Amp 1_F2A_LRPrev_F1	526144	2	TRUE	CADOJ_NIST1036_AfAm	2.36351e+29		2.36351e+29	7.61203e+28	3.57141e+09	2.98259e+09	1.65446e+16	9491813349289480	3.15244e+20	1.64049e+20	3.15244e+20	1.64049e+20	3.15244e+20	1.64049e+20	6.36967e+23	2.97954e+23	1.33049e+17	1.11113e+17	CADOJ_NIST1036_Cauc	3.74948e+28		3.74948e+28	1.4077e+28	2.31986e+09	1.99551e+09	6302603432278580	3863024225089820	8.1701e+19	4.57091e+19	8.1701e+19	4.57091e+19	8.1701e+19	4.57091e+19	1.171e+23	5.95254e+22	8.64237e+16	7.43404e+16	CADOJ_NIST1036_Hisp	2.18653e+29		2.18653e+29	5.82683e+28
2.8.0	2021-08-09T13:10:20.282-07:00	dukek	2P_49-1_1.9ng_Group 1 Amp 2_F2A_LRPrev_F1	168839	2	TRUE	CADOJ_NIST1036_AfAm	2.36351e+29		2.36351e+29	7.06524e+28	3.57141e+09	2.97744e+09	1.65446e+16	9075755326125590	3.15244e+20	1.59122e+20	3.15244e+20	1.59122e+20	3.15244e+20	1.59122e+20	6.36967e+23	2.86867e+23	1.33049e+17	1109212F286064000	CADOJ_NIST1036_Cauc	3.74948e+28		3.74948e+28	1.13081e+28	2.31986e+09	1.93094e+09	6302603432278580	3558667339678200	8.1701e+19	4.10108e+19	8.1701e+19	4.10108e+19	8.1701e+19	4.10108e+19	1.171e+23	5.11484e+22	8.64237e+16	7.1935e+16	CADOJ_NIST1036_Hisp	2.18653e+29		2.18653e+29	5.78824e+28
2.8.0	2021-08-09T13:10:21.531-07:00	dukek	2P_49-1_1.25ng_Group 1 Amp 1_F2A_LRPrev_F1	936188	2	TRUE	CADOJ_NIST1036_AfAm	2.36351e+29		2.36351e+29	6.94749e+28	3.57141e+09	2.96238e+09	1.65446e+16	9226961883878080	3.15244e+20	1.58371e+20	3.15244e+20	1.58371e+20	3.15244e+20	1.58371e+20	6.36967e+23	2.78118e+23	1.33049e+17	1.1036e+17	CADOJ_NIST1036_Cauc	3.74948e+28		3.74948e+28	1.36234e+28	2.31986e+09	1.9573e+09	6302603432278580	3773245449918560	8.1701e+19	4.54808e+19	8.1701e+19	4.54808e+19	8.1701e+19	4.54808e+19	1.171e+23	5.9504e+22	8.64237e+16	7.29171e+16	CADOJ_NIST1036_Hisp	2.18653e+29		2.18653e+29	6.13473e+28
2.8.0	2021-08-09T13:10:22.817-07:00	dukek	2P_49-1_1.25ng_Group 1 Amp 2_F2A_LRPrev_F1	128279	2	TRUE	CADOJ_NIST1036_AfAm	2.36351e+29		2.36351e+29	7.93043e+28	3.57141e+09	2.99218e+09	1.65446e+16	9553185280918550	3.15244e+20	1.6817e+20	3.15244e+20	1.6817e+20	3.15244e+20	1.6817e+20	6.36967e+23	3.02374e+23	1.33049e+17	1.1147e+17	CADOJ_NIST1036_Cauc	3.74948e+28		3.74948e+28	1.32511e+28	2.31986e+09	1.97003e+09	6302603432278580	3598175617478110	8.1701e+19	4.42648e+19	8.1701e+19	4.42648e+19	8.1701e+19	4.42648e+19	1.171e+23	5.82435e+22	8.64237e+16	7.33913e+16	CADOJ_NIST1036_Hisp	2.18653e+29		2.18653e+29	5.74568e+28
2.8.0	2021-08-09T13:10:24.093-07:00	dukek	2P_49-1_2.5ng_Group 1 Amp 1_F2A_LRPrev_F1	376465	2	TRUE	CADOJ_NIST1036_AfAm	2.36351e+29		2.36351e+29	7.99034e+28	3.57141e+09	3.00327e+09	1.65446e+16	9529113311871630	3.15244e+20	1.63928e+20	3.15244e+20	1.63928e+20	3.15244e+20	1.63928e+20	6.36967e+23	3.05691e+23	1.33049e+17	1.11884e+17	CADOJ_NIST1036_Cauc	3.74948e+28		3.74948e+28	1.3359e+28	2.31986e+09	1.93963e+09	6302603432278580	3644470022666840	8.1701e+19	4.32715e+19	8.1701e+19	4.32715e+19	8.1701e+19	4.32715e+19	1.171e+23	5.53454e+22	8.64237e+16	7.22588e+16	CADOJ_NIST1036_Hisp	2.18653e+29		2.18653e+29	5.85026e+28
2.8.0	2021-08-09T13:10:25.320-07:00	dukek	2P_49-1_2.5ng_Group 1 Amp 2_F2A_LRPrev_F1	256555	2	TRUE	CADOJ_NIST1036_AfAm	2.36351e+29		2.36351e+29	8.1605e+28	3.57141e+09	2.98572e+09	1.65446e+16	9919064176985400	3.15244e+20	1.7401e+20	3.15244e+20	1.7401e+20	3.15244e+20	1.7401e+20	6.36967e+23	3.16288e+23	1.33049e+17	1.1123e+17	CADOJ_NIST1036_Cauc	3.74948e+28		3.74948e+28	1.14989e+28	2.31986e+09	1.949e+09	6302603432278580	3665680939970900	8.1701e+19	4.35158e+19	8.1701e+19	4.35158e+19	8.1701e+19	4.35158e+19	1.171e+23	5.62657e+22	8.64237e+16	7.26077e+16	CADOJ_NIST1036_Hisp	2.18653e+29		2.18653e+29	6.03642e+28
2.8.0	2021-08-09T13:10:26.541-07:00	dukek	2P_49-1_313pg_Group 1 Amp 1_F2A_LRPrev_F1	390609	2	TRUE	CADOJ_NIST1036_AfAm	2.33454e+29		2.33454e+29	7.76246e+28	3.56233e+09	3.00795e+09	1.6435e+16	9100487896531940	3.12798e+20	1.58244e+20	3.12798e+20	1.58244e+20	3.12798e+20	1.58244e+20	6.31209e+23	2.91169e+23	1.32711e+17	1.12058e+17	CADOJ_NIST1036_Cauc	3.70856e+28		3.70856e+28	1.2236e+28	2.31415e+09	1.91929e+09	6265558269784490	3690534326442920	8.11316e+19	4.38873e+19	8.11316e+19	4.38873e+19	8.11316e+19	4.38873e+19	1.16145e+23	5.66806e+22	8.62112e+16	7.1501e+16	CADOJ_NIST1036_Hisp	2.16247e+29		2.16247e+29	5.19129e+28
2.8.0	2021-08-09T13:10:27.808-07:00	dukek	2P_49-1_313pg_Group 1 Amp 2_F2A_LRPrev_F1	803690	2	TRUE	CADOJ_NIST1036_AfAm	2.30963e+29		2.30963e+29	7.22573e+28	3.55781e+09	2.97568e+09	1.63353e+16	8972788647165750	3.10579e+20	1.56558e+20	3.10579e+20	1.56558e+20	3.10579e+20	1.56558e+20	6.26025e+23	2.83079e+23	1.32542e+17	1.10856e+17	CADOJ_NIST1036_Cauc	3.63646e+28		3.63646e+28	1.11344e+28	2.30347e+09	1.91695e+09	6186975709653010	3455974939879450	7.99373e+19	4.04301e+19	7.99373e+19	4.04301e+19	7.99373e+19	4.04301e+19	1.14216e+23	5.05089e+22	8.58131e+16	7.14138e+16	CADOJ_NIST1036_Hisp	2.12861e+29		2.12861e+29	6.31141e+28
2.8.0	2021-08-09T13:10:29.158-07:00	dukek	2P_49-1_625pg_Group 1 Amp 1_F2A_LRPrev_F1	38262	2	TRUE	CADOJ_NIST1036_AfAm	1.56551e+29		1.56551e+29	4.85405e+28	3.33316e+09	2.78961e+09	1.30209e+16	7564517471647350	2.41802e+20	1.27065e+20	2.41802e+20	1.27065e+20	2.41802e+20	1.27065e+20	4.7239e+23	2.16979e+23	1.24173e+17	1.03924e+17	CADOJ_NIST1036_Cauc	3.15034e+28		3.15034e+28	1.14773e+28	2.26533e+09	1.90652e+09	5720177060886880	3288383076364620	7.34153e+19	3.99479e+19	7.34153e+19	3.99479e+19	7.34153e+19	3.99479e+19	1.03785e+23	5.16594e+22	8.43925e+16	7.10255e+16	CADOJ_NIST1036_Hisp	1.96128e+29		1.96128e+29	5.06099e+28
2.8.0	2021-08-09T13:10:17.779-07:00	dukek	2P_49-1_625pg_Group 1 Amp 2_F2A_LRPrev_F1	307171	2	TRUE	CADOJ_NIST1036_AfAm	2.36175e+29		2.36175e+29	8.04182e+28	3.5709e+09	3.02839e+09	1.65382e+16	9802326013478750	3.151e+20	1.68539e+20	3.151e+20	1.68539e+20	3.151e+20	1.68539e+20	6.36625e+23	2.99569e+23	1.3303e+17	1.12819e+17	CADOJ_NIST1036_Cauc	3.74691e+28		3.74691e+28	1.12658e+28	2.31952e+09	1.94783e+09	6300362291086030	3519752107561740	8.16663e+19	4.05196e+19	8.16663e+19	4.05196e+19	8.16663e+19	4.05196e+19	1.17041e+23	5.17599e+22	8.6411e+16	7.25641e+16	CADOJ_NIST1036_Hisp	2.18497e+29		2.18497e+29	6.2171e+28
2.8.0	2021-08-09T13:10:31.741-07:00	dukek	2P_99-1_1.25ng_Group 1 Amp 1_F2A_LRPrev_F1	457397	2	TRUE	CADOJ_NIST1036_AfAm	2.36351e+29		2.36351e+29	6.95669e+28	3.57141e+09	2.98372e+09	1.65446e+16	9478036678212720	3.15244e+20	1.6345e+20	3.15244e+20	1.6345e+20	3.15244e+20	1.6345e+20	6.36967e+23	2.96146e+23	1.33049e+17	1.11155e+17	CADOJ_NIST1036_Cauc	3.74948e+28		3.74948e+28	1.33656e+28	2.31986e+09	1.98363e+09	6302603432278580	3928299390953400	8.1701e+19	4.781e+19	8.1701e+19	4.781e+19	8.1701e+19	4.781e+19	1.171e+23	5.91974e+22	8.64237e+16	7.38979e+16	CADOJ_NIST1036_Hisp	2.18653e+29		2.18653e+29	5.54327e+28
2.8.0	2021-08-09T13:10:32.967-07:00	dukek	2P_99-1_1.25ng_Group 1 Amp 2_F2A_LRPrev_F1	223335	2	TRUE	CADOJ_NIST1036_AfAm	2.36351e+29		2.36351e+29	7.41609e+28	3.57141e+09	3.03024e+09	1.65446e+16	9665686790069750	3.15244e+20	1.6299e+20	3.15244e+20	1.6299e+20	3.15244e+20	1.6299e+20	6.36967e+23	2.91942e+23	1.33049e+17	1.12888e+17	CADOJ_NIST1036_Cauc	3.74948e+28		3.74948e+28	1.26964e+28	2.31986e+09	1.96189e+09	6302603432278580	3590602079549660	8.1701e+19	4.30589e+19	8.1701e+19	4.30589e+19	8.1701e+19	4.30589e+19	1.171e+23	5.69234e+22	8.64237e+16	7.30881e+16	CADOJ_NIST1036_Hisp	2.18653e+29		2.18653e+29	6.78741e+28
2.8.0	2021-08-09T13:10:34.300-07:00	dukek	2P_99-1_2.5ng_Group 1 Amp 1_F2A_LRPrev_F1	82623	2	TRUE	CADOJ_NIST1036_AfAm	2.36351e+29		2.36351e+29	7.89809e+28	3.57141e+09	3.00419e+09	1.65446e+16	9522342060932170	3.15244e+20	1.66799e+20	3.15244e+20	1.66799e+20	3.15244e+20	1.66799e+20	6.36967e+23	3.03944e+23	1.33049e+17	1.11918e+17	CADOJ_NIST1036_Cauc	3.74948e+28		3.74948e+28	1.27199e+28	2.31986e+09	1.92395e+09	6302603432278580	3520294510913040	8.1701e+19	4.24165e+19	8.1701e+19	4.24165e+19	8.1701e+19	4.24165e+19	1.171e+23	5.40075e+22	8.64237e+16	7.16748e+16	CADOJ_NIST1036_Hisp	2.18653e+29		2.18653e+29	5.50679e+28
2.8.0	2021-08-09T13:10:35.509-07:00	dukek	2P_99-1_2.5ng_Group 1 Amp 2_F2A_LRPrev_F1	13303	2	TRUE	CADOJ_NIST1036_AfAm	2.36351e+29		2.36351e+29	7.44286e+28	3.57141e+09	2.99276e+09	1.65446e+16	9633571740212860	3.15244e+20	1.63862e+20	3.15244e+20	1.63862e+20	3.15244e+20	1.63862e+20	6.36967e+23	2.90422e+23	1.33049e+17	1.11492e+17	CADOJ_NIST1036_Cauc	3.74948e+28		3.74948e+28	1.16928e+28	2.31986e+09	1.93283e+09	6302603432278580	3570136533641560	8.1701e+19	3.97416e+19	8.1701e+19	3.97416e+19	8.1701e+19	3.97416e+19	1.171e+23	5.23226e+22	8.64237e+16	7.20054e+16	CADOJ_NIST1036_Hisp	2.18653e+29		2.18653e+29	6.44424e+28
2.8.0	2021-08-09T13:10:36.795-07:00	dukek	2P_99-1_625pg_Group 1 Amp 1_F2A_LRPrev_F1	388928	2	TRUE	CADOJ_NIST1036_AfAm	2.36351e+29		2.36351e+29	7.67308e+28	3.57141e+09	2.99259e+09	1.65446e+16	9530917630405360	3.15244e+20	1.65262e+20	3.15244e+20	1.65262e+20	3.15244e+20	1.65262e+20	6.36967e+23	2.94857e+23	1.33049e+17	1.11486e+17	CADOJ_NIST1036_Cauc	3.74948e+28		3.74948e+28	1.10926e+28	2.31986e+09	1.93655e+09	6302603432278580	3519274868159720	8.1701e+19	4.03796e+19	8.1701e+19	4.03796e+19	8.1701e+19	4.03796e+19	1.171e+23	4.93923e+22	8.64237e+16	7.2144e+16	CADOJ_NIST1036_Hisp	2.18653e+29		2.18653e+29	4.863e+28
2.8.0	2021-08-09T13:10:30.421-07:00	dukek	2P_99-1_625pg_Group 1 Amp 2_F2A_LRPrev_F1	705163	2	TRUE	CADOJ_NIST1036_AfAm	2.36336e+29		2.36336e+29	7.85668e+28	3.57136e+09	3.01309e+09	1.65441e+16	9603674765329830	3.15231e+20	1.66901e+20	3.15231e+20	1.66901e+20	3.15231e+20	1.66901e+20	6.36937e+23	3.02359e+23	1.33047e+17	1.12249e+17	CADOJ_NIST1036_Cauc	3.74927e+28		3.74927e+28	1.07898e+28	2.31982e+09	1.94258e+09	6302417399524140	3553537857540030	8.16981e+19	4.14313e+19	8.16981e+19	4.14313e+19	8.16981e+19	4.14313e+19	1.17094e+23	5.23764e+22	8.64225e+16	7.23686e+16	CADOJ_NIST1036_Hisp	2.18641e+29		2.18641e+29	5.68164e+28
2.8.0	2021-08-09T13:34:41.640-07:00	dukek	2P_9-1_1ng_Group 1 Amp 1-LRPrevF1_F2	804827	2	TRUE	CADOJ_NIST1036_AfAm	4.76167e+53		2.38084e+53	5.61122e+52															CADOJ_NIST1036_Cauc	1.85251e+54		9.26254e+53	2.07392e+53															CADOJ_NIST1036_Hisp	2.0519e+55		1.02595e+55	1.6307e+54
2.8.0	2021-08-09T13:34:43.126-07:00	dukek	2P_9-1_1ng_Group 1 Amp 2-LRPrevF1_F2	20483	2	TRUE	CADOJ_NIST1036_AfAm	1.06116e+50		5.3058e+49	9.78998e+48															CADOJ_NIST1036_Cauc	5.71858e+50		2.85929e+50	5.22847e+49															CADOJ_NIST1036_Hisp	3.29312e+51		1.64656e+51	3.09175e+50
2.8.0	2021-08-09T13:34:44.453-07:00	dukek	2P_9-1_2ng_Group 1 Amp 1-LRPrevF1_F2	317346	2	TRUE	CADOJ_NIST1036_AfAm	1.67936e+56		8.39678e+55	1.99557e+55															CADOJ_NIST1036_Cauc	8.91868e+56		4.45934e+56	1.07244e+56															CADOJ_NIST1036_Hisp	4.43868e+57		2.21934e+57	3.92485e+56
2.8.0	2021-08-09T13:34:45.709-07:00	dukek	2P_9-1_2ng_Group 1 Amp 2-LRPrevF1_F2	274840	2	TRUE	CADOJ_NIST1036_AfAm	2.90776e+55		1.45388e+55	3.76989e+54															CADOJ_NIST1036_Cauc	8.59716e+55		4.29858e+55	1.06859e+55															CADOJ_NIST1036_Hisp	6.25824e+56		3.12912e+56	6.10066e+55
2.8.0	2021-08-09T13:34:46.990-07:00	dukek	2P_9-1_63pg_Group 1 Amp 1-LRPrevF1_F2	629493	2	TRUE	CADOJ_NIST1036_AfAm	7.58847e+12		3.79423e+12	8.35385e+11															CADOJ_NIST1036_Cauc	4.27732e+12		2.13866e+12	4.54652e+11															CADOJ_NIST1036_Hisp	3.44556e+12		1.72278e+12	3.42749e+11
2.8.0	2021-08-09T13:34:49.726-07:00	dukek	2P_9-1_63pg_Group 1 Amp 2-LRPrevF1_F2	766862	2	TRUE	CADOJ_NIST1036_AfAm	1.37199e+17		6.85994e+16	9060034606271000															CADOJ_NIST1036_Cauc	4.96728e+17		2.48364e+17	4.39116e+16															CADOJ_NIST1036_Hisp	1.68451e+17		8.42255e+16	1.35377e+16
2.8.0	2021-08-09T13:34:52.069-07:00	dukek	2P_9-1_125pg_Group 1 Amp 1-LRPrevF1_F2	18154	2	TRUE	CADOJ_NIST1036_AfAm	1.09757e+30		5.48785e+29	1.51496e+29															CADOJ_NIST1036_Cauc	9.18076e+28		4.59038e+28	1.47491e+28															CADOJ_NIST1036_Hisp	1.1734e+30		5.86699e+29	1.40531e+29
2.8.0	2021-08-09T13:34:54.490-07:00	dukek	2P_9-1_125pg_Group 1 Amp 2-LRPrevF1_F2	952451	2	TRUE	CADOJ_NIST1036_AfAm	4.02116e+25		2.01058e+25	2.30162e+24															CADOJ_NIST1036_Cauc	1.33943e+25		6.69714e+24	9.13969e+23															CADOJ_NIST1036_Hisp	9.42346e+25		4.71173e+25	4.46281e+24
2.8.0	2021-08-09T13:34:56.382-07:00	dukek	2P_9-1_250pg_Group 1 Amp 1-LRPrevF1_F2	367416	2	TRUE	CADOJ_NIST1036_AfAm	2.68761e+35		1.3438e+35	3.18503e+34															CADOJ_NIST1036_Cauc	3.01657e+35		1.50828e+35	4.36686e+34															CADOJ_NIST1036_Hisp	1.30211e+36		6.51053e+35	1.38392e+35
2.8.0	2021-08-09T13:34:57.934-07:00	dukek	2P_9-1_250pg_Group 1 Amp 2-LRPrevF1_F2	909554	2	TRUE	CADOJ_NIST1036_AfAm	1.098061518F267E+36		5.49031e+35	1.35339e+35															CADOJ_NIST1036_Cauc	2.25397e+36		1.12698e+36	3.04078e+35															CADOJ_NIST1036_Hisp	2.24553e+37		1.12277e+37	2.79262e+36
2.8.0	2021-08-09T13:34:59.294-07:00	dukek	2P_9-1_380pg_Group 1 Amp 1-LRPrevF1_F2	272669	2	TRUE	CADOJ_NIST1036_AfAm	1.13424e+41		5.67122e+40	1.6956e+40															CADOJ_NIST1036_Cauc	6.13936e+40		3.06968e+40	7.08129e+39															CADOJ_NIST1036_Hisp	9.1214e+40		4.5607e+40	7.43474e+39
2.8.0	2021-08-09T13:35:00.607-07:00	dukek	2P_9-1_380pg_Group 1 Amp 2-LRPrevF1_F2	980612	2	TRUE	CADOJ_NIST1036_AfAm	2.62026e+38		1.31013e+38	3.01567e+37															CADOJ_NIST1036_Cauc	4.14335e+37		2.07168e+37	5.55163e+36															CADOJ_NIST1036_Hisp	1.06042e+39		5.30209e+38	1.12047e+38
2.8.0	2021-08-09T13:35:01.874-07:00	dukek	2P_9-1_500pg_Group 1 Amp 1-LRPrevF1_F2	147490	2	TRUE	CADOJ_NIST1036_AfAm	1.33637e+45		6.68183e+44	1.77912e+44															CADOJ_NIST1036_Cauc	2.17543e+45		1.08772e+45	3.34916e+44															CADOJ_NIST1036_Hisp	4.78881e+45		2.3944e+45	5.7896e+44
2.8.0	2021-08-09T13:35:03.236-07:00	dukek	2P_9-1_500pg_Group 1 Amp 2-LRPrevF1_F2	424783	2	TRUE	CADOJ_NIST1036_AfAm	7.44226e+50		3.72113e+50	1.08312e+50															CADOJ_NIST1036_Cauc	1.31568e+51		6.57841e+50	1.71066e+50															CADOJ_NIST1036_Hisp	9.25602e+51		4.62801e+51	6.85631e+50
2.8.0	2021-08-09T13:35:04.648-07:00	dukek	2P_9-1_750pg_Group 1 Amp 1-LRPrevF1_F2	490348	2	TRUE	CADOJ_NIST1036_AfAm	5.37533e+51		2.68766e+51	6.12507e+50															CADOJ_NIST1036_Cauc	9.80681e+51		4.9034e+51	1.30171e+51															CADOJ_NIST1036_Hisp	8.5722e+52		4.2861e+52	9.53125e+51
2.8.0	2021-08-09T13:35:05.849-07:00	dukek	2P_9-1_750pg_Group 1 Amp 2-LRPrevF1_F2	93659	2	TRUE	CADOJ_NIST1036_AfAm	1.02438e+51		5.1219e+50	1.36022e+50															CADOJ_NIST1036_Cauc	2.04228e+51		1.02114e+51	2.31394e+50															CADOJ_NIST1036_Hisp	1.48219e+52		7.41095e+51	1.32227e+51
2.8.0	2021-08-09T13:35:07.092-07:00	dukek	2P_9-1_870pg_Group 1 Amp 1-LRPrevF1_F2	10359	2	TRUE	CADOJ_NIST1036_AfAm	4.60153e+50		2.30077e+50	5.4032e+49															CADOJ_NIST1036_Cauc	2.65738e+51		1.32869e+51	3.65653e+50															CADOJ_NIST1036_Hisp	8.14678e+51		4.07339e+51	7.25235e+50
2.8.0	2021-08-09T13:35:08.399-07:00	dukek	2P_9-1_870pg_Group 1 Amp 2-LRPrevF1_F2	715476	2	TRUE	CADOJ_NIST1036_AfAm	5.17799e+47		2.58899e+47	6.60754e+46															CADOJ_NIST1036_Cauc	7.63242e+47		3.81621e+47	9.33305e+46															CADOJ_NIST1036_Hisp	5.57818e+48		2.78909e+48	5.50111e+47
2.8.0	2021-08-09T13:35:09.751-07:00	dukek	2P_49-1_1.9ng_Group 1 Amp 1_rep-72994-LRPrevF1_F2	534399	2	TRUE	CADOJ_NIST1036_AfAm	8.22704e+31		4.11352e+31	1.29227e+31															CADOJ_NIST1036_Cauc	1.41517e+31		7.07586e+30	2.15848e+30															CADOJ_NIST1036_Hisp	6.7284e+31		3.3642e+31	8.75106e+30
2.8.0	2021-08-09T13:35:11.137-07:00	dukek	2P_49-1_1.9ng_Group 1 Amp 2_rep-72994-LRPrevF1_F2	21224	2	TRUE	CADOJ_NIST1036_AfAm	8.41868e+33		4.20934e+33	1.08233e+33															CADOJ_NIST1036_Cauc	4.50472e+33		2.25236e+33	6.03583F2932406E+32															CADOJ_NIST1036_Hisp	1.5927e+34		7.96348e+33	1.72051e+33
2.8.0	2021-08-09T13:35:12.576-07:00	dukek	2P_49-1_1.25ng_Group 1 Amp 1_rep-72994-LRPrevF1_F2	232521	2	TRUE	CADOJ_NIST1036_AfAm	1.46641e+30		7.33206e+29	2.4876e+29															CADOJ_NIST1036_Cauc	5.4162e+29		2.7081e+29	8.62782e+28															CADOJ_NIST1036_Hisp	2.72293e+30		1.36146e+30	3.57225e+29
2.8.0	2021-08-09T13:35:13.875-07:00	dukek	2P_49-1_1.25ng_Group 1 Amp 2_rep-72994-LRPrevF1_F2	975234	2	TRUE	CADOJ_NIST1036_AfAm	9.37436e+31		4.68718e+31	1.40585e+31															CADOJ_NIST1036_Cauc	9.47193e+31		4.73596e+31	1.40343e+31															CADOJ_NIST1036_Hisp	2.58955e+32		1.29477e+32	2.93446e+31
2.8.0	2021-08-09T13:35:15.299-07:00	dukek	2P_49-1_2.5ng_Group 1 Amp 1_rep-72994-LRPrevF1_F2	543729	2	TRUE	CADOJ_NIST1036_AfAm	1.9708e+38		9.85402e+37	3.02518e+37															CADOJ_NIST1036_Cauc	2.10331e+38		1.05165e+38	2.88917e+37															CADOJ_NIST1036_Hisp	1.01348e+39		5.0674e+38	1.07266e+38
2.8.0	2021-08-09T13:35:16.783-07:00	dukek	2P_49-1_2.5ng_Group 1 Amp 2_rep-72994-LRPrevF1_F2	359754	2	TRUE	CADOJ_NIST1036_AfAm	1.951e+37		9.75502e+36	2.7473e+36															CADOJ_NIST1036_Cauc	2.881e+36		1.4405e+36	3.92416e+35															CADOJ_NIST1036_Hisp	3.43123e+36		1.71561e+36	4.48002e+35
2.8.0	2021-08-09T13:35:18.234-07:00	dukek	2P_49-1_313pg_Group 1 Amp 1_rep-72994-LRPrevF1_F2	713503	2	TRUE	CADOJ_NIST1036_AfAm	1.01752e+29		5.08759e+28	1.6183e+28															CADOJ_NIST1036_Cauc	2.05779e+28		1.02889e+28	3.50922e+27															CADOJ_NIST1036_Hisp	1.17705e+29		5.88524e+28	1.66355e+28
2.8.0	2021-08-09T13:35:19.644-07:00	dukek	2P_49-1_313pg_Group 1 Amp 2_rep-72994-LRPrevF1_F2	477448	2	TRUE	CADOJ_NIST1036_AfAm	8.40764e+29		4.20382e+29	1.16616e+29															CADOJ_NIST1036_Cauc	2.4539e+29		1.22695e+29	3.62084e+28															CADOJ_NIST1036_Hisp	1.66788e+30		8.33939e+29	1.70075e+29
2.8.0	2021-08-09T13:35:21.078-07:00	dukek	2P_49-1_625pg_Group 1 Amp 1_rep-72994-LRPrevF1_F2	341568	2	TRUE	CADOJ_NIST1036_AfAm	7.92291e+29		3.96146e+29	1.11938e+29															CADOJ_NIST1036_Cauc	3.5566e+29		1.7783e+29	5.03192e+28															CADOJ_NIST1036_Hisp	2.78174e+30		1.39087e+30	3.97699e+29
2.8.0	2021-08-09T13:35:22.544-07:00	dukek	2P_49-1_625pg_Group 1 Amp 2_rep-72994-LRPrevF1_F2	356721	2	TRUE	CADOJ_NIST1036_AfAm	6.30422e+29		3.15211e+29	9.0936e+28															CADOJ_NIST1036_Cauc	1.80605e+29		9.03023e+28	3.06136e+28															CADOJ_NIST1036_Hisp	9.61151e+29		4.80575e+29	1.28359e+29
2.8.0	2021-08-09T13:35:23.922-07:00	dukek	2P_99-1_1.25ng_Group 1 Amp 1_rep-28075-LRPrevF1_F2	404079	2	TRUE	CADOJ_NIST1036_AfAm	2.86452e+30		1.43226e+30	3.90772e+29															CADOJ_NIST1036_Cauc	1.24222e+30		6.21112e+29	2.05617e+29															CADOJ_NIST1036_Hisp	8.87929e+30		4.43964e+30	1.10619e+30
2.8.0	2021-08-09T13:35:25.298-07:00	dukek	2P_99-1_1.25ng_Group 1 Amp 2_rep-28075-LRPrevF1_F2	813317	2	TRUE	CADOJ_NIST1036_AfAm	6.82523e+30		3.41262e+30	1.08991e+30															CADOJ_NIST1036_Cauc	2.33425e+30		1.16712e+30	3.70942e+29															CADOJ_NIST1036_Hisp	1.30969e+31		6.54847e+30	1.69518e+30
2.8.0	2021-08-09T13:35:26.711-07:00	dukek	2P_99-1_2.5ng_Group 1 Amp 1_rep-28075-LRPrevF1_F2	184249	2	TRUE	CADOJ_NIST1036_AfAm	3.26357e+30		1.63178e+30	4.34141e+29															CADOJ_NIST1036_Cauc	1.56372e+30		7.81861e+29	2.46673e+29															CADOJ_NIST1036_Hisp	1.00774e+31		5.03868e+30	1.25427e+30
2.8.0	2021-08-09T13:35:28.269-07:00	dukek	2P_99-1_2.5ng_Group 1 Amp 2_rep-28075-LRPrevF1_F2	440647	2	TRUE	CADOJ_NIST1036_AfAm	1.74183e+33		8.70917e+32	2.46804e+32															CADOJ_NIST1036_Cauc	5.03948e+32		2.51974e+32	7.21878e+31															CADOJ_NIST1036_Hisp	5.31978e+33		2.65989e+33	6.28146e+32
2.8.0	2021-08-09T13:35:29.953-07:00	dukek	2P_99-1_625pg_Group 1 Amp 1_rep-28075-LRPrevF1_F2	207178	2	TRUE	CADOJ_NIST1036_AfAm	2.37379e+29		1.18689e+29	3.37741e+28															CADOJ_NIST1036_Cauc	3.97327e+28		1.98664e+28	5.7046e+27															CADOJ_NIST1036_Hisp	2.28129e+29		1.14064e+29	2.61139e+28
2.8.0	2021-08-09T13:35:31.541-07:00	dukek	2P_99-1_625pg_Group 1 Amp 2_rep-28075-LRPrevF1_F2	604664	2	TRUE	CADOJ_NIST1036_AfAm	8.84104e+29		4.42052e+29	1.39976e+29															CADOJ_NIST1036_Cauc	2.68085e+29		1.34043e+29	4.61301e+28															CADOJ_NIST1036_Hisp	1.94474e+30		9.72372e+29	2.69887e+29
2.8.0	2021-01-26T09:36:13.050-08:00	cuencad	2P_9-1_1ng_Group 1 Amp 1-LRPrev_F1_rep-66754	66754	2	TRUE	CADOJ_NIST1036_AfAm	2.12758e+29		1.063792198F242E+29	3.59537e+28	3.51211e+09	2.95808e+09	1.57828e+16	9120338790536870	2.97452e+20	1.57221e+20	2.97452e+20	1.57221e+20	2.97452e+20	1.57221e+20	5.93274e+23	2.82193e+23	1.3084e+17	1.102e+17	CADOJ_NIST1036_Cauc	3.45634e+28		1.72817e+28	5.84817e+27	2.27754e+09	1.93781e+09	5879419685386F2	3441545847839340	7.62783e+19	4.20395e+19	7.62783e+19	4.20395e+19	7.62783e+19	4.20395e+19	1.09339e+23	5.2408e+22	8.48474e+16	7.21909e+16	CADOJ_NIST1036_Hisp	2.07125e+29		1.03562e+29	2.85472e+28
2.8.0	2021-01-26T09:36:29.313-08:00	cuencad	2P_9-1_1ng_Group 1 Amp 1-LRPrev_F2_rep-66754	66754	2	TRUE	CADOJ_NIST1036_AfAm	2.65759e+24		1.3288e+24	4.88508e+23	7.35395e+07	5.81043e+07	9.79153e+12	5.79737e+12	6.55463e+16	3.63582e+16	6.55463e+16	3.63582e+16	6.55463e+16	3.63582e+16	5.0141e+19	2.49979e+19	2739580932365560	2164565696189030	CADOJ_NIST1036_Cauc	6.24107e+25		3.12054e+25	9.82513e+24	1.61154e+08	1.24282e+08	1.71829e+13	9841353F2442.31	2.20081e+17	1.15323e+17	2.20081e+17	1.15323e+17	2.20081e+17	1.15323e+17	3.15742e+20	1.40097e+20	6003469727442630	4629791726055370	CADOJ_NIST1036_Hisp	1.36195e+26		6.80977e+25	1.99732e+25
2.8.0	2021-01-26T10:36:32.798-08:00	cuencad	2P_9-1_1ng_Group 1 Amp 2-LRPrev_F1	752275	2	TRUE	CADOJ_NIST1036_AfAm	2.37288e+29		1.18644e+29	4.01141e+28	3.53576e+09	2.95708e+09	1.57576e+16	8841736110754820	3.05958e+20	1.62391e+20	3.05958e+20	1.62391e+20	3.05958e+20	1.62391e+20	6.28997e+23	3.12796e+23	1.31721e+17	1.10163e+17	CADOJ_NIST1036_Cauc	3.65905e+28		1.82952e+28	5.82403e+27	2.28998e+09	1.89125e+09	5729128418360260	3200641956416010	7.60832e+19	3.90892e+19	7.60832e+19	3.90892e+19	7.60832e+19	3.90892e+19	1.11775e+23	5.03416e+22	8.53108e+16	7.04564e+16	CADOJ_NIST1036_Hisp	2.35954e+29		1.17977e+29	3.27396e+28
2.8.0	2021-01-26T10:36:34.386-08:00	cuencad	2P_9-1_1ng_Group 1 Amp 2-LRPrev_F2	18477	2	TRUE	CADOJ_NIST1036_AfAm	5.48859e+20		2.74429e+20	1.06519e+20	2.15302e+06	1.27086e+06	1.99507e+10	1.0501e+10	8.12866e+13	4.15812e+13	8.12866e+13	4.15812e+13	8.12866e+13	4.15812e+13	3.71648e+16	1.79293e+16	8.01855e+13	4.73313e+13	CADOJ_NIST1036_Cauc	1.87026e+22		9.35129e+21	3.28855e+21	4.69678e+06	2.77246e+06	8.03422e+10	4.19807e+10	496862206090379	245999826087971	496862206090379	245999826087971	496862206090379	245999826087971	3.62897e+17	1.65622e+17	174946470901293	103268523342897	CADOJ_NIST1036_Hisp	2.00234e+22		1.00117e+22	2.88313e+21
2.8.0	2021-01-26T10:53:02.932-08:00	cuencad	2P_9-1_2ng_Group 1 Amp 1-LRPrev_F1	877700	2	TRUE	CADOJ_NIST1036_AfAm	2.21741e+29		1.1087e+29	3.78472e+28	3.52949e+09	2.96439e+09	1.60132e+16	9590788222108360	3.03449e+20	1.66197e+20	3.03449e+20	1.66197e+20	3.03449e+20	1.66197e+20	6.08981e+23	2.94878e+23	1.31487e+17	1.10435e+17	CADOJ_NIST1036_Cauc	3.56054e+28		1.78027e+28	6.20402e+27	2.28516e+09	1.92243e+09	6058739164809500	3610037570171880	7.82644e+19	4.27508e+19	7.82644e+19	4.27508e+19	7.82644e+19	4.27508e+19	1.11795e+23	5.43426e+22	8.51313e+16	7.1618e+16	CADOJ_NIST1036_Hisp	2.21022e+29		1.10511e+29	2.98227e+28
2.8.0	2021-01-26T10:53:04.439-08:00	cuencad	2P_9-1_2ng_Group 1 Amp 1-LRPrev_F2	445040	2	TRUE	CADOJ_NIST1036_AfAm	8.96909e+26		4.48455e+26	1.59133e+26	1.07213e+09	9.05895e+08	686785162804231	415124409450441	7.5398e+18	4.25429e+18	7.5398e+18	4.25429e+18	7.5398e+18	4.25429e+18	8.65512e+21	4.33597e+21	3.99411e+16	3.3748e+16	CADOJ_NIST1036_Cauc	2.89556e+28		1.44778e+28	4.98237e+27	1.7513e+09	1.46206e+09	1868293951804680	1112963840359730	3.47527e+19	1.90236e+19	3.47527e+19	1.90236e+19	3.47527e+19	1.90236e+19	7.09756e+22	3.50106e+22	6.52427e+16	5.44674e+16	CADOJ_NIST1036_Hisp	2.75112e+28		1.37556e+28	4.39161e+27
2.8.0	2021-01-26T11:21:27.060-08:00	cuencad	2P_9-1_2ng_Group 1 Amp 2-LRPrev_F1	331137	2	TRUE	CADOJ_NIST1036_AfAm	2.41527e+29		1.20764e+29	3.90238e+28	3.53306e+09	2.99795e+09	1.6044e+16	9370726618652630	3.08914e+20	1.66293e+20	3.08914e+20	1.66293e+20	3.08914e+20	1.66293e+20	6.31575e+23	3.03262e+23	1.3162e+17	1.11685e+17	CADOJ_NIST1036_Cauc	3.95594e+28		1.97797e+28	7.6323e+27	2.28893e+09	1.92982e+09	6065804907210400	3672488595179270	7.99038e+19	4.3662e+19	7.99038e+19	4.3662e+19	7.99038e+19	4.3662e+19	1.16793e+23	5.79579e+22	8.52717e+16	7.18934e+16	CADOJ_NIST1036_Hisp	2.48636e+29		1.24318e+29	3.34384e+28
2.8.0	2021-01-26T11:21:28.487-08:00	cuencad	2P_9-1_2ng_Group 1 Amp 2-LRPrev_F2	10203	2	TRUE	CADOJ_NIST1036_AfAm	1.45569e+26		7.27847e+25	2.54366e+25	7.75704e+08	6.44848e+08	244114876189484	141614889335294	2.28642e+18	1.20563e+18	2.28642e+18	1.20563e+18	2.28642e+18	1.20563e+18	2.21562e+21	1.08675e+21	2.88978e+16	2.40229e+16	CADOJ_NIST1036_Cauc	2.56368e+27		1.28184e+27	4.30798e+26	1.10366e+09	9.35302e+08	434328044954647	265513820581527	6.69444e+18	3.68639e+18	6.69444e+18	3.68639e+18	6.69444e+18	3.68639e+18	1.10968e+22	5.44069e+21	4.11155e+16	3.48434e+16	CADOJ_NIST1036_Hisp	3.54843e+27		1.77421e+27	4.43262e+26
2.8.0	2021-01-26T11:34:57.213-08:00	cuencad	2P_9-1_63pg_Group 1 Amp 1-LRPrev_F1	767457	2	TRUE	CADOJ_NIST1036_AfAm	11504270609989		5.75221e+12	2.23818e+12	29867.3	23072	2.1406e+06	1332622.444F284	5.66938e+08	3.19273e+08	5.66938e+08	3.19273e+08	5.66938e+08	3.19273e+08	2.89864e+10	1.55494e+10	9.03932e+11	6.31658e+11	CADOJ_NIST1036_Cauc	5.72937e+12		2.86476e+12	1.13337e+12	21737.9	17123	1.07624e+06	705075	2.35953e+08	1.41215e+08	2.35953e+08	1.41215e+08	2.35953e+08	1.41215e+08	1.09594e+10	5.90733e+09	6.05682e+11	4.01581e+11	CADOJ_NIST1036_Hisp	3.82606e+12		1.91306e+12	7.02849e+11
2.8.0	2021-01-26T11:34:59.090-08:00	cuencad	2P_9-1_63pg_Group 1 Amp 1-LRPrev_F2	706911	2	TRUE	CADOJ_NIST1036_AfAm	0.0286401		0.0143201	0.00641485	0.0698692	0.0397711	0.0582675	0.0285962	0.0242183	0.0118814	0.0242183	0.0118814	0.0242183	0.0118814	0.0171296	0.00813219	0.0143201	0.00641485	CADOJ_NIST1036_Cauc	0.0373489		0.0186745	0.00799839	0.0657661	0.0353017	0.047918	0.0229781	0.022819	0.0103055	0.022819	0.0103055	0.022819	0.0103055	0.0185196	0.00813149	0.0186745	0.00799839	CADOJ_NIST1036_Hisp	0.0544273		0.0272137	0.0136008
2.8.0	2021-01-26T12:16:34.406-08:00	cuencad	2P_9-1_63pg_Group 1 Amp 2-LRPrev_F1	239944	2	TRUE	CADOJ_NIST1036_AfAm	2.21114e+16		1.10557e+16	3414177033336120	11731.2	6820.44	5.03653e+06	2.40356e+06	1.01784e+10	4.50974e+09	1.01784e+10	4.50974e+09	1.01784e+10	4.50974e+09	2.92942e+12	1.18504e+12	4.34317e+11	2.52426e+11	CADOJ_NIST1036_Cauc	1.10883e+17		5.54414e+16	1.81885e+16	20723.4	11958.5	5.77812e+06	2.81921e+06	1.29335e+10	5.63583e+09	1.29335e+10	5.63583e+09	1.29335e+10	5.63583e+09	4.54158e+12	1.82653e+12	7.64697e+11	4.40655e+11	CADOJ_NIST1036_Hisp	3.46518e+16		1.73259e+16	4385415188848350
2.8.0	2021-01-26T12:16:36.325-08:00	cuencad	2P_9-1_63pg_Group 1 Amp 2-LRPrev_F2	922816	2	TRUE	CADOJ_NIST1036_AfAm	1.04141		0.52F25166186359	0.311172	0.965961	0.662109	0.976779	0.610579	0.437282	0.240106	0.437282	0.240106	0.437282	0.240106	0.299105	0.167295	0.52F25134389144	0.311172	CADOJ_NIST1036_Cauc	1.21973		0.609866	0.34284	1.02448	0.681531	1.04001	0.601902	0.359152	0.189509	0.359152	0.189509	0.359152	0.189509	0.284982	0.149445	0.609866	0.34284	CADOJ_NIST1036_Hisp	1.28933		0.644663	0.385935
2.8.0	2021-01-26T12:42:26.364-08:00	cuencad	2P_9-1_125pg_Group 1 Amp 1-LRPrev_F1	756150	2	TRUE	CADOJ_NIST1036_AfAm	3.32164e+25		1.66082e+25	5.52315e+24	2.77089e+08	2.21763e+08	2.3935e+13	1.42011e+13	2.76789e+17	1.48866e+17	2.76789e+17	1.48866e+17	2.76789e+17	1.48866e+17	3.30382e+20	1.57895e+20	1.03223e+16	8261163953601500	CADOJ_NIST1036_Cauc	2.64443e+24		1.32222e+24	4.38532e+23	1.59209e+08	1.28353e+08	7.54244e+12	4.63076e+12	5.5493e+16	3.01515e+16	5.5493e+16	3.01515e+16	5.5493e+16	3.01515e+16	4.33565e+19	2.02441e+19	5930836061981250	4781316927454830	CADOJ_NIST1036_Hisp	2.5320136F20941E+25		1.26601e+25	3.7348422F29925E+24
2.8.0	2021-01-26T12:42:28.448-08:00	cuencad	2P_9-1_125pg_Group 1 Amp 1-LRPrev_F2	767500	2	TRUE	CADOJ_NIST1036_AfAm	9507.2		4753.6	2540.15	23.4069	17.7917	41.6471	28.4882	306.371	196.649	306.371	196.649	306.371	196.649	818.612	483.989	4753.53	2540.12	CADOJ_NIST1036_Cauc	5513.48		2756.74	1537.65	18.0729	13.6372	39.3979	27.6474	221.368	143.706	221.368	143.706	221.368	143.706	499.876	292.674	2756.71	1537.63	CADOJ_NIST1036_Hisp	13947.6		6973.82	3345.13
2.8.0	2021-01-26T18:36:06.309-08:00	cuencad	2P_9-1_125pg_Group 1 Amp 2-LRPrev_F1	217211	2	TRUE	CADOJ_NIST1036_AfAm	3.25095e+26		1.62548e+26	4.56983e+25	2.93962e+08	2.00689e+08	139101711851050	6.73052e+13	1.6391e+18	6.87429e+17	1.6391e+18	6.87429e+17	1.6391e+18	6.87429e+17	2.10459e+21	7.60428e+20	1.09512e+16	7476378286947740	CADOJ_NIST1036_Cauc	5.16436e+25		2.58218e+25	8.35434e+24	2.69819e+08	1.94368e+08	5.20615e+13	2.80163e+13	4.7275e+17	2.27225e+17	4.7275e+17	2.27225e+17	4.7275e+17	2.27225e+17	4.62317e+20	1.97604e+20	1.00517e+16	7240860367418600	CADOJ_NIST1036_Hisp	4.44772e+26		2.22386e+26	5.01457e+25
2.8.0	2021-01-26T18:36:08.354-08:00	cuencad	2P_9-1_125pg_Group 1 Amp 2-LRPrev_F2	241369	2	TRUE	CADOJ_NIST1036_AfAm	0.0168024		0.00840121	0.00221294	0.0167458	0.00479492	0.0315024	0.00862929	0.00739705	0.00192546	0.00739705	0.00192546	0.00739705	0.00192546	0.00392153	0.00104055	0.00840121	0.00221294	CADOJ_NIST1036_Cauc	0.0529721		0.026486	0.00686113	0.03019	0.00797449	0.0573631	0.0145932	0.0163158	0.00389829	0.0163158	0.00389829	0.0163158	0.00389829	0.0104082	0.00249798	0.026486	0.00686113	CADOJ_NIST1036_Hisp	0.0560034		0.0280017	0.00686292
2.8.0	2021-01-26T19:01:12.215-08:00	cuencad	2P_9-1_250pg_Group 1 Amp 1-LRPrev_F1	349625	2	TRUE	CADOJ_NIST1036_AfAm	2.02374e+29		1.01187e+29	3.58854e+28	3.36349e+09	2.79465e+09	1.46503e+16	8490044734701670	2.77141e+20	1.49816e+20	2.77141e+20	1.49816e+20	2.77141e+20	1.49816e+20	5.5525e+23	2.68533e+23	1.25303e+17	1.04112e+17	CADOJ_NIST1036_Cauc	3.10027e+28		1.55014e+28	4.89925e+27	2.16525e+09	1.83021e+09	5279724109041790	2991332203544730	6.84345e+19	3.6645e+19	6.84345e+19	3.6645e+19	6.84345e+19	3.6645e+19	9.83027e+22	4.89641e+22	8.06642e+16	6.81824e+16	CADOJ_NIST1036_Hisp	2.31556e+29		1.15778e+29	2.7866e+28
2.8.0	2021-01-26T19:01:13.974-08:00	cuencad	2P_9-1_250pg_Group 1 Amp 1-LRPrev_F2	160181	2	TRUE	CADOJ_NIST1036_AfAm	1.36946e+06		684730	348277	56.8752	41.4999	94.7971	64.7141	3101.11	2044.85	3101.11	2044.85	3101.11	2044.85	36382.9	22142.8	684132	348049	CADOJ_NIST1036_Cauc	9.39164e+06		4.69582e+06	2.3035e+06	47.7722	35.2671	77.992	54.1551	3711.95	2351.58	3711.95	2351.58	3711.95	2351.58	70877.1	42463.7	4.66255e+06	2.29192e+06	CADOJ_NIST1036_Hisp	7.09086e+06		3.54543e+06	1.49042e+06
2.8.0	2021-02-24T11:06:33.276-08:00	cuencad	2P_9-1_250pg_Group 1 Amp 2-LRPrev_F1	941027	2	TRUE	CADOJ_NIST1036_AfAm	3.02299310F2032E+29		1.5115e+29	4.34893e+28	3.64947e+09	3.04952e+09	1.86716e+16	1.03189e+16	3.65282e+20	1.80672e+20	3.65282e+20	1.80672e+20	3.65282e+20	1.80672e+20	7.59573e+23	3.2093e+23	1.35957e+17	1.13607e+17	CADOJ_NIST1036_Cauc	4.63346e+28		2.31673e+28	7.87439e+27	2.36308e+09	1.98805e+09	6689084693524350	3656982511984450	9.01436e+19	4.70499e+19	9.01436e+19	4.70499e+19	9.01436e+19	4.70499e+19	1.34892e+23	6.43595e+22	8.80339e+16	7.40625e+16	CADOJ_NIST1036_Hisp	3.40001e+29		1.7e+29	4.09521e+28
2.8.0	2021-02-24T11:06:30.029-08:00	cuencad	2P_9-1_250pg_Group 1 Amp 2-LRPrev_F2	141021	2	TRUE	CADOJ_NIST1036_AfAm	4.7047e+06		2.35235e+06	1.26602e+06	103.718	83.1116	389.584	283.226	11068.8	7642.44	11068.8	7642.44	11068.8	7642.44	118994	75651.7	2.34983e+06	1.26506e+06	CADOJ_NIST1036_Cauc	5.98287e+07		2.99144e+07	1.41866e+07	133.359	105.939	630.718	447.35	28711.9	19361.2	28711.9	19361.2	28711.9	19361.2	506929	311428	2.96308e+07	1.41118e+07	CADOJ_NIST1036_Hisp	1.02815e+08		5.14075e+07	1.95382e+07
2.8.0	2021-02-24T12:14:01.206-08:00	cuencad	2P_9-1_380pg_Group 1 Amp 1-LRPrev_F1	430495	2	TRUE	CADOJ_NIST1036_AfAm	2.74424e+29		1.37212e+29	4.01829e+28	3.57181e+09	2.97103e+09	1.77163e+16	9452735719102300	3.4258e+20	1.68484e+20	3.4258e+20	1.68484e+20	3.4258e+20	1.68484e+20	7.03284e+23	2.99922e+23	1.33064e+17	1.10683e+17	CADOJ_NIST1036_Cauc	4.05956e+28		2.02978e+28	6.86016e+27	2.29823e+09	1.9666e+09	6258248069390250	3886304701797740	8.25511e+19	4.74314e+19	8.25511e+19	4.74314e+19	8.25511e+19	4.74314e+19	1.20852e+23	6.16916e+22	8.5618e+16	7.32635e+16	CADOJ_NIST1036_Hisp	3.08268e+29		1.54134e+29	4.46882e+28
2.8.0	2021-02-24T12:13:59.626-08:00	cuencad	2P_9-1_380pg_Group 1 Amp 1-LRPrev_F2	395906	2	TRUE	CADOJ_NIST1036_AfAm	5.37068e+11		2.68534e+11	9.43766e+10	1525.23	918.36	499686	260212	3.73979e+07	1.76717e+07	3.73979e+07	1.76717e+07	3.73979e+07	1.76717e+07	1.39827e+09	6.09525e+08	4.65761e+10	2.5406e+10	CADOJ_NIST1036_Cauc	1.86776e+12		9.33878e+11	3.61901e+11	2139.59	1291.75	596681	340091	6.12634e+07	3.09973e+07	6.12634e+07	3.09973e+07	6.12634e+07	3.09973e+07	2.94887e+09	1.44713e+09	7.2786e+10	4.39567e+10	CADOJ_NIST1036_Hisp	4.6095e+11		2.30475e+11	8.49784e+10
2.8.0	2021-02-24T14:49:05.519-08:00	cuencad	2P_9-1_380pg_Group 1 Amp 2-LRPrev_F1	956020	2	TRUE	CADOJ_NIST1036_AfAm	2.65828e+29		1.32914e+29	3.58774e+28	3.59005e+09	3.01295e+09	1.8032e+16	1.02118e+16	3.4604e+20	1771488441638F200000	3.4604e+20	1771488441638F200000	3.4604e+20	1771488441638F200000	7.03649e+23	3.15062e+23	1.33743e+17	1.12244e+17	CADOJ_NIST1036_Cauc	4.18917e+28		2.09459e+28	7.14665e+27	2.32157e+09	1.9417e+09	6376525580262550	3720068195098520	8.46832e+19	4.485e+19	8.46832e+19	4.485e+19	8.46832e+19	4.485e+19	1.24542e+23	5.85388e+22	8.64877e+16	7.2336e+16	CADOJ_NIST1036_Hisp	2.97841e+29		1.48921e+29	4.57697e+28
2.8.0	2021-02-24T14:49:07.124-08:00	cuencad	2P_9-1_380pg_Group 1 Amp 2-LRPrev_F2	730229	2	TRUE	CADOJ_NIST1036_AfAm	1.36539e+09		6.82695e+08	3.08223e+08	550.069	408.537	36162.8	22955	1.08566e+06	647054	1.08566e+06	647054	1.08566e+06	647054	1.55956e+07	8.4857e+06	6.59762e+08	3.02208e+08	CADOJ_NIST1036_Cauc	1.2619e+09		6.30948e+08	2.85333e+08	432.968	311.504	17858.8	11471.5	624407	369244	624407	369244	624407	369244	1.08728e+07	5964F2.47449127	6.05634e+08	2.78395e+08	CADOJ_NIST1036_Hisp	5.89875e+09		2.94937e+09	1.099e+09
2.8.0	2021-02-24T15:01:51.714-08:00	cuencad	2P_9-1_500pg_Group 1 Amp 1-LRPrev_F1	428832	2	TRUE	CADOJ_NIST1036_AfAm	2.98493e+29		1.49247e+29	4.26173e+28	3.64695e+09	3.03055e+09	1.83221e+16	1.01169e+16	3.59093e+20	1.74693e+20	3.59093e+20	1.74693e+20	3.59093e+20	1.74693e+20	7.47665e+23	3.32589e+23	1.35863e+17	1.129e+17	CADOJ_NIST1036_Cauc	4.61559e+28		2.3078e+28	6.4616e+27	2.37144e+09	1.96875e+09	6639069803619760	3721354111397500	8.96344e+19	4508999625837F20000	8.96344e+19	4508999625837F20000	8.96344e+19	4508999625837F20000	1.34069e+23	5.99326e+22	8.83454e+16	7.33435e+16	CADOJ_NIST1036_Hisp	3.26501e+29		1.6325e+29	4.13932e+28
2.8.0	2021-02-24T15:01:53.229-08:00	cuencad	2P_9-1_500pg_Group 1 Amp 1-LRPrev_F2	748593	2	TRUE	CADOJ_NIST1036_AfAm	5755058311001240		2877529155500620	1341538790482160	367995	291438	5.60016e+07	3.8601e+07	4.59845e+10	2.91536e+10	4.59845e+10	2.91536e+10	4.59845e+10	2.91536e+10	5.4578e+12	3.1323e+12	1.34098e+13	1.05711e+13	CADOJ_NIST1036_Cauc	5.77995e+16		2.88998e+16	1.17747e+16	467067	359160	9.86814e+07	6.58343e+07	1.08212e+11	6.56564e+10	1.08212e+11	6.56564e+10	1.08212e+11	6.56564e+10	1.84402e+13	9.90928e+12	1.71726e+13	1.31972e+13	CADOJ_NIST1036_Hisp	2.25759e+16		1.12879e+16	4014798111589750
2.8.0	2021-02-24T15:17:43.678-08:00	cuencad	2P_9-1_500pg_Group 1 Amp 2-LRPrev_F1	612382	2	TRUE	CADOJ_NIST1036_AfAm	2.77165e+29		1.38583e+29	4.86943e+28	3.54912e+09	3.01177e+09	1.73894e+16	1.01918e+16	3372119854F236000000	1.87362e+20	3372119854F236000000	1.87362e+20	3372119854F236000000	1.87362e+20	6.95653e+23	3.49677e+23	1.32219e+17	1.122e+17	CADOJ_NIST1036_Cauc	4.14946e+28		2.07473e+28	6.57291e+27	2.27963e+09	1.91112e+09	6246322308914930	3616610779155150	8.24983e+19	4.29253e+19	8.24983e+19	4.29253e+19	8.24983e+19	4.29253e+19	1.21009e+23	5.39623e+22	8.49253e+16	7.11967e+16	CADOJ_NIST1036_Hisp	2.8618e+29		1.4309e+29	3.66025e+28
2.8.0	2021-02-24T15:17:45.218-08:00	cuencad	2P_9-1_500pg_Group 1 Amp 2-LRPrev_F2	336266	2	TRUE	CADOJ_NIST1036_AfAm	2.97096e+21		1.48548e+21	6.06635e+20	3.25229e+07	2.71906e+07	2.85634e+11	1.81446e+11	957877700935469	567491085055960	957877700935469	567491085055960	957877700935469	567491085055960	3.49558e+17	1.882e+17	1211238601419360	1012608708127240	CADOJ_NIST1036_Cauc	3.29625e+22		1.64813e+22	6.81699e+21	4.93833e+07	4.19632e+07	4.93132e+11	3.37123e+11	2520239060634170	1569176871073480	2520239060634170	1569176871073480	2520239060634170	1569176871073480	1.42389e+18	8.07545e+17	1839230842875620	1562739261078430	CADOJ_NIST1036_Hisp	4.16911e+22		2.08456e+22	6.20618e+21
2.8.0	2021-02-24T15:28:19.160-08:00	cuencad	2P_9-1_750pg_Group 1 Amp 1-LRPrev_F1	25798	2	TRUE	CADOJ_NIST1036_AfAm	2.06484e+29		1.03242e+29	3.40659e+28	3.51358e+09	2.95035e+09	1.56592e+16	8559943577594020	2.94059e+20	1.5081e+20	2.94059e+20	1.5081e+20	2.94059e+20	1.5081e+20	5.8378e+23	2.66793e+23	1.30895e+17	1.09912e+17	CADOJ_NIST1036_Cauc	3.39854e+28		1.69927e+28	5.88964e+27	2.27719e+09	1.89334e+09	5817909959233350	3223583240612020	7.51276e+19	3.81652e+19	7.51276e+19	3.81652e+19	7.51276e+19	3.81652e+19	1.07268e+23	4.97873e+22	8.48344e+16	7.05343e+16	CADOJ_NIST1036_Hisp	2.12694e+29		1.06347e+29	3.09887e+28
2.8.0	2021-02-24T15:28:20.642-08:00	cuencad	2P_9-1_750pg_Group 1 Amp 1-LRPrev_F2	115797	2	TRUE	CADOJ_NIST1036_AfAm	3.1591e+22		1.57955e+22	5.71952e+21	1.31899e+07	9.43735e+06	5.31067e+11	3.12395e+11	2221522252425520	1193147209551210	2221522252425520	1193147209551210	2221522252425520	1193147209551210	1.17612e+18	5.7128e+17	491343065882942	351547703784963	CADOJ_NIST1036_Cauc	3.39092e+23		1.69546e+23	6.36043e+22	1.70475e+07	1.26196e+07	7.96161e+11	4.68775e+11	5395294281080890	2896049205271580	5395294281080890	2896049205271580	5395294281080890	2896049205271580	4.53165e+18	2.17427e+18	635052330655937	470102815711022	CADOJ_NIST1036_Hisp	5.72506e+23		2.86253e+23	6.98307e+22
2.8.0	2021-02-24T15:48:24.798-08:00	cuencad	2P_9-1_750pg_Group 1 Amp 2-LRPrev_F1	785075	2	TRUE	CADOJ_NIST1036_AfAm	2.72053e+29		1.36026e+29	4.59239e+28	3.59451e+09	3.00743e+09	1.73896e+16	1.00154e+16	3.36947e+20	1.76306e+20	3.36947e+20	1.76306e+20	3.36947e+20	1.76306e+20	6.93775e+23	3.20416e+23	1.3391e+17	1.12038e+17	CADOJ_NIST1036_Cauc	4.19937e+28		2.09968e+28	6.57923e+27	2.32446e+09	1.9507e+09	6441785581744710	3703863382413390	8.48999e+19	4.40528e+19	8.48999e+19	4.40528e+19	8.48999e+19	4.40528e+19	1.24129e+23	5.80508e+22	8.65952e+16	7.26712e+16	CADOJ_NIST1036_Hisp	2.83508e+29		1.41754e+29	3.95269e+28
2.8.0	2021-02-24T15:48:26.336-08:00	cuencad	2P_9-1_750pg_Group 1 Amp 2-LRPrev_F2	203876	2	TRUE	CADOJ_NIST1036_AfAm	4.68104e+21		2.34052e+21	8.1844e+20	7.26188e+06	5.66437e+06	6.13915e+10	3.57272e+10	353361085058530	185926947476381	353361085058530	185926947476381	353361085058530	185926947476381	2.10454e+17	9.94271e+16	270448421566752	210939444695013	CADOJ_NIST1036_Cauc	5.80406e+22		2.90203e+22	1.12528e+22	1.10849e+07	8.56931e+06	1.03139e+11	6.2331e+10	948153168324028	522529043110590	948153168324028	522529043110590	948153168324028	522529043110590	9.14976e+17	4.63321e+17	412838804909071	319145984326752	CADOJ_NIST1036_Hisp	7.71238e+22		3.85619e+22	1.1197e+22
2.8.0	2021-02-24T16:35:38.002-08:00	cuencad	2P_9-1_870pg_Group 1 Amp 1-LRPrev_F1	269236	2	TRUE	CADOJ_NIST1036_AfAm	2.54788e+29		1.27394e+29	4.18437e+28	3.55905e+09	2.99566e+09	1.69045e+16	9883788483948580	3.26541e+20	1.72153e+20	3.26541e+20	1.72153e+20	3.26541e+20	1.72153e+20	6.68443e+23	3.20881e+23	1.32589e+17	1.116e+17	CADOJ_NIST1036_Cauc	3.90919e+28		1.95459e+28	6.81128e+27	2.3032e+09	1.96703e+09	6161045961015120	3512357247520900	8.12222e+19	4.35768e+19	8.12222e+19	4.35768e+19	8.12222e+19	4.35768e+19	1.18426e+23	5.88011e+22	8.58033e+16	7.32794e+16	CADOJ_NIST1036_Hisp	2.80622e+29		1.40311e+29	4.12743e+28
2.8.0	2021-02-24T16:35:39.631-08:00	cuencad	2P_9-1_870pg_Group 1 Amp 1-LRPrev_F2	748754	2	TRUE	CADOJ_NIST1036_AfAm	2.27363e+21		1.13681e+21	4.23449e+20	4.38963e+06	3.07414e+06	6.27109e+10	3.53361e+10	296481342471718	160382726087087	296481342471718	160382726087087	296481342471718	160382726087087	1.46254e+17	7.45765e+16	163500409011595	114492051930312	CADOJ_NIST1036_Cauc	8.19173e+22		4.09587e+22	1.54273e+22	8.03632e+06	5.75147e+06	1.03642e+11	6.28148e+10	1013390122960320	574151480209073	1013390122960320	574151480209073	1013390122960320	574151480209073	1.04729e+18	5.39913e+17	299322670159415	214211266117631	CADOJ_NIST1036_Hisp	4.35343e+22		2.17671e+22	7.48344e+21
2.8.0	2021-02-24T17:21:04.475-08:00	cuencad	2P_9-1_870pg_Group 1 Amp 2-LRPrev_F1	195303	2	TRUE	CADOJ_NIST1036_AfAm	2.74952e+29		1.37476e+29	4.25468e+28	3.59813e+09	2.99362e+09	1.75621e+16	9663204879922150	3.40171e+20	1.67648e+20	3.40171e+20	1.67648e+20	3.40171e+20	1.67648e+20	7.00205e+23	2.94971e+23	1.34044e+17	1.11524e+17	CADOJ_NIST1036_Cauc	4.27981e+28		2.13991e+28	7.32341e+27	2.32309e+09	1.94556e+09	6396225963743560	3740305435396170	8484725067020F20000	4.45233e+19	8484725067020F20000	4.45233e+19	8484725067020F20000	4.45233e+19	1.24889e+23	5.99774e+22	8.65441e+16	7.24797e+16	CADOJ_NIST1036_Hisp	2.9968e+29		1.4984e+29	3.5884e+28
2.8.0	2021-02-24T17:21:06.062-08:00	cuencad	2P_9-1_870pg_Group 1 Amp 2-LRPrev_F2	666880	2	TRUE	CADOJ_NIST1036_AfAm	2.41481e+18		1.2074e+18	4.80965e+17	1.12006e+06	849816	1.3135e+09	8.42604e+08	2580766378351	1.49499e+12	2580766378351	1.49499e+12	2580766378351	1.49499e+12	620746188380362	310559122835463	41630530988662	3.15753e+13	CADOJ_NIST1036_Cauc	2.17822e+19		1.08911e+19	3.80738e+18	1.84534e+06	1.38266e+06	1.49269e+09	9.29033e+08	4.79747e+12	2.66586e+12	4.79747e+12	2.66586e+12	4.79747e+12	2.66586e+12	1855023922072820	920223949118061	6.85196e+13	5.13233e+13	CADOJ_NIST1036_Hisp	2.85776e+19		1.42888e+19	5.07366e+18
2.8.0	2021-02-24T17:38:07.091-08:00	cuencad	2P_49-1_1.9ng_Group 1 Amp 1_rep-72994-LRPrev_F1	786331	2	TRUE	CADOJ_NIST1036_AfAm	3.03158e+29		1.515787635F202E+29	4.29908e+28	3.6209e+09	2.96527e+09	1.85275e+16	1.00514e+16	3.62252e+20	1.78008e+20	3.62252e+20	1.78008e+20	3.62252e+20	1.78008e+20	7.53524e+23	3.35299e+23	1348928425861F200	1.10468e+17	CADOJ_NIST1036_Cauc	4.55622e+28		2.27811e+28	6.84804e+27	2.33374e+09	1.94482e+09	6533168847743810	3643755815953340	8.78301e+19	4.43277e+19	8.78301e+19	4.43277e+19	8.78301e+19	4.43277e+19	1.31233e+23	5.89836e+22	8.6941e+16	7.24523e+16	CADOJ_NIST1036_Hisp	3.31495e+29		1.65748e+29	4.48909e+28
2.8.0	2021-02-24T17:38:08.591-08:00	cuencad	2P_49-1_1.9ng_Group 1 Amp 1_rep-72994-LRPrev_F2	735866	2	TRUE	CADOJ_NIST1036_AfAm	353.525		176.763	105.9	8.08698	6.20487	7.342148425F288	5.26623	35.7887	24.5032	35.7887	24.5032	35.7887	24.5032	74.818	47.595	176.762	105.9	CADOJ_NIST1036_Cauc	385.01		192.505	114.214	8.06333	6.14859	7.46156	5.25237	37.3634	25.4008	37.3634	25.4008	37.3634	25.4008	79.8568	49.2659	192.504	114.214	CADOJ_NIST1036_Hisp	317.297		158.649	91.0998
2.8.0	2021-02-24T17:54:50.938-08:00	cuencad	2P_49-1_1.9ng_Group 1 Amp 2_rep-72994-LRPrev_F1	307145	2	TRUE	CADOJ_NIST1036_AfAm	2.75196e+29		1.37598e+29	3.91149e+28	3.56669e+09	2.91449e+09	1.75892e+16	9450757959579120	3.40833e+20	1.64787e+20	3.40833e+20	1.64787e+20	3.40833e+20	1.64787e+20	7.01927e+23	2.95784e+23	1.32873e+17	1.08576e+17	CADOJ_NIST1036_Cauc	4.13359e+28		2.06679e+28	6.85383e+27	2.29769e+09	1.92505e+09	6230019109306790	3679508613533620	8.27885e+19	4.40893e+19	8.27885e+19	4.40893e+19	8.27885e+19	4.40893e+19	1.22248e+23	5.80116e+22	8.55978e+16	7.17158e+16	CADOJ_NIST1036_Hisp	3.01925e+29		1.50962e+29	3.60849e+28
2.8.0	2021-02-24T17:54:52.459-08:00	cuencad	2P_49-1_1.9ng_Group 1 Amp 2_rep-72994-LRPrev_F2	859625	2	TRUE	CADOJ_NIST1036_AfAm	39663.6		19831.8	9917.11	20.7064	15.1239	16.4814	11.5277	317.022	200.505	317.022	200.505	317.022	200.505	2233.24	1270.81	19829.4	9916.3	CADOJ_NIST1036_Cauc	134375		67187.6	34830.3	20.791	15.4169	20.5254	14.375	507.946	331.144	507.946	331.144	507.946	331.144	4705.89	2901.72	67164.7	34822.2	CADOJ_NIST1036_Hisp	82086.7		41043.3	17900.5
2.8.0	2021-02-24T18:14:30.712-08:00	cuencad	2P_49-1_1.25ng_Group 1 Amp 1_rep-72994-LRPrev_F1	690062	2	TRUE	CADOJ_NIST1036_AfAm	3.13447e+29		1.56723e+29	5.03655e+28	3.63914e+09	3.01851e+09	1.88596e+16	1.09203e+16	3.70204e+20	1.93144e+20	3.70204e+20	1.93144e+20	3.70204e+20	1.93144e+20	7.7302e+23	3.45501e+23	1.35572e+17	1.12451e+17	CADOJ_NIST1036_Cauc	4.72205e+28		2.36103e+28	7.54203e+27	2.34968e+09	1.98495e+09	6673311848350480	3943074968140860	9.00443e+19	4.78401e+19	9.00443e+19	4.78401e+19	9.00443e+19	4.78401e+19	1.34997e+23	6.32484e+22	8.75349e+16	7.39473e+16	CADOJ_NIST1036_Hisp	3.48243e+29		1.74122e+29	4.52465e+28
2.8.0	2021-02-24T18:14:32.159-08:00	cuencad	2P_49-1_1.25ng_Group 1 Amp 1_rep-72994-LRPrev_F2	279286	2	TRUE	CADOJ_NIST1036_AfAm	6.104948505F269		3.05247	1.92536	1.9887	1.48705	2.26035	1.56133	3.16981	2.12065	3.16981	2.12065	3.16981	2.12065	2.37977	1.46411	3.05247	1.92536	CADOJ_NIST1036_Cauc	14.2479		7.12394	4.4977	2.46969	1.89012	2.88348	2.04471	4.99767	3.41123	4.99767	3.41123	4.99767	3.41123	4.78468	2.98333	7.12394	4.4977	CADOJ_NIST1036_Hisp	12.2538		6.12692	3.68579
2.8.0	2021-02-24T18:30:58.619-08:00	cuencad	2P_49-1_1.25ng_Group 1 Amp 2_rep-72994-LRPrev_F1	343983	2	TRUE	CADOJ_NIST1036_AfAm	3.04084e+29		1.52042e+29	4.74412e+28	3.61928e+09	3.04938e+09	1.84297e+16	1.02115e+16	3.61214e+20	1.82237e+20	3.61214e+20	1.82237e+20	3.61214e+20	1.82237e+20	7.53011e+23	3.36271e+23	1.34833e+17	1.13601e+17	CADOJ_NIST1036_Cauc	4.53521e+28		2.26761e+28	7.14182e+27	2.33205e+09	1.9282e+09	6503603894295120	3597632949217920	8.75937e+19	4.50516e+19	8.75937e+19	4.50516e+19	8.75937e+19	4.50516e+19	1.31029e+23	5.91352e+22	8.68779e+16	7.18328e+16	CADOJ_NIST1036_Hisp	3.32463e+29		1.66232e+29	4.397e+28
2.8.0	2021-02-24T18:31:00.137-08:00	cuencad	2P_49-1_1.25ng_Group 1 Amp 2_rep-72994-LRPrev_F2	135638	2	TRUE	CADOJ_NIST1036_AfAm	401.627		200.814	124.357	9.31231	7.22164	23.399453F23739	16.4057	63.9342	43.4052	63.9342	43.4052	63.9342	43.4052	96.422	61.9447	200.813	124.357	CADOJ_NIST1036_Cauc	2587.53		1293.77	729.607	13.9413	10.9063	46.5186	33.0576	175.655	120.384	175.655	120.384	175.655	120.384	391.783	247.209	1293.76	729.604	CADOJ_NIST1036_Hisp	1217.86		608.931	350.697
2.8.0	2021-02-24T18:45:37.523-08:00	cuencad	2P_49-1_2.5ng_Group 1 Amp 1_rep-72994-LRPrev_F1	356604	2	TRUE	CADOJ_NIST1036_AfAm	2.9882e+29		1.4941e+29	4.75033e+28	3.62128e+09	3.04674e+09	1.82167e+16	1.04852e+16	3.57002e+20	1.85159e+20	3.57002e+20	1.85159e+20	3.57002e+20	1.85159e+20	7.4383e+23	3.47886e+23	1.34907e+17	1.13503e+17	CADOJ_NIST1036_Cauc	4.48015e+28		2.24007e+28	7.60522e+27	2.33979e+09	1.97925e+09	6457276727281460	3666237672888560	8.70196e+19	4.54192e+19	8.70196e+19	4.54192e+19	8.70196e+19	4.54192e+19	1.30123e+23	6.16193e+22	8.71665e+16	7.37349e+16	CADOJ_NIST1036_Hisp	3.2589e+29		1.62945e+29	4.38329e+28
2.8.0	2021-02-24T18:45:39.253-08:00	cuencad	2P_49-1_2.5ng_Group 1 Amp 1_rep-72994-LRPrev_F2	85418	2	TRUE	CADOJ_NIST1036_AfAm	8.57129e+08		4.28565e+08	1.96573e+08	664.423	518.747	3454.25	2429.49	336680	219170	336680	219170	336680	219170	8.15796e+06	4.82174e+06	4.17549e+08	1.93741e+08	CADOJ_NIST1036_Cauc	5.80632e+09		2.90316e+09	1.38385e+09	1020.88	810.616	7269.91	5074.69	945624	624178	945624	624178	945624	624178	2.98368e+07	1.75303e+07	2.62642e+09	1.30808e+09	CADOJ_NIST1036_Hisp	4.8481e+09		2.42405e+09	9.08526e+08
2.8.0	2021-03-01T12:47:01.765-08:00	cuencad	2P_49-1_2.5ng_Group 1 Amp 2_rep-72994_LRPrev__F1_Ref	187656	2	TRUE	CADOJ_NIST1036_AfAm	2.93112e+29		1.46556e+29	4.97085e+28	3.62325e+09	3.06326e+09	1.79853e+16	1.05527e+16	3.51944e+20	1.91483e+20	3.51944e+20	1.91483e+20	3.51944e+20	1.91483e+20	7.31839e+23	3.61652e+23	1.3498e+17	1.14118e+17	CADOJ_NIST1036_Cauc	4.42972e+28		2.21486e+28	8.21825e+27	2.33514e+09	1.98508e+09	6392031614284590	3842116552158720	8.58488e+19	4.90556e+19	8.58488e+19	4.90556e+19	8.58488e+19	4.90556e+19	1.28018e+23	6.70498e+22	8.69931e+16	7.3952e+16	CADOJ_NIST1036_Hisp	3.27918e+29		1.63959e+29	3.99121e+28
2.8.0	2021-03-01T12:48:22.599-08:00	cuencad	2P_49-1_2.5ng_Group 1 Amp 2_rep-72994_LRPrev_2_F2_Ref	138828	2	TRUE	CADOJ_NIST1036_AfAm	8.64195e+07		4.32097e+07	2.13948e+07	310.824	236.843	489.854	344.974	43387.3	27535.7	43387.3	27535.7	43387.3	27535.7	953935	556314	4.27738e+07	2.12597e+07	CADOJ_NIST1036_Cauc	8.03083e+07		4.01541e+07	1.88046e+07	294.427	227.974	479.13	340.668	40317.6	26463.5	40317.6	26463.5	40317.6	26463.5	861008	512446	3.97642e+07	1.87044e+07	CADOJ_NIST1036_Hisp	1.63121e+07		8.15605e+06	3.48697e+06
2.8.0	2021-03-01T12:47:18.533-08:00	cuencad	2P_49-1_313pg_Group 1 Amp 1_rep-72994_LRPrev__F1_Ref	636687	2	TRUE	CADOJ_NIST1036_AfAm	2.98623e+29		1.49312e+29	4.59022e+28	3.59823e+09	2.97283e+09	1.82189e+16	9992350932288820	3.56437e+20	1.79965e+20	3.56437e+20	1.79965e+20	3.56437e+20	1.79965e+20	7.41685e+23	3.36965e+23	1.34048e+17	1.1075e+17	CADOJ_NIST1036_Cauc	4.45399e+28		2.22699e+28	8.19265e+27	2.31031e+09	1.95365e+09	6385230909508100	3786246313139430	8.59008e+19	4.62623e+19	8.59008e+19	4.62623e+19	8.59008e+19	4.62623e+19	1.28383e+23	6.37153e+22	860680F280137700	7.27812e+16	CADOJ_NIST1036_Hisp	3.30974e+29		1.65487e+29	4.41402e+28
2.8.0	2021-03-01T12:48:41.417-08:00	cuencad	2P_49-1_313pg_Group 1 Amp 1_rep-72994_LRPrev_2_F2_Ref	515632	2	TRUE	CADOJ_NIST1036_AfAm	0.445599		0.2228	0.152381	0.631389	0.492075	0.617907	0.452152	0.445705	0.303545	0.445705	0.303545	0.445705	0.303545	0.210223	0.132291	0.2228	0.152381	CADOJ_NIST1036_Cauc	0.56736		0.28368	0.198243	0.708166	0.558405	0.687039	0.495983	0.526424	0.366495	0.526424	0.366495	0.526424	0.366495	0.261919	0.170582	0.28368	0.198243	CADOJ_NIST1036_Hisp	0.554696		0.277348	0.188421
2.8.0	2021-03-01T12:47:35.962-08:00	cuencad	2P_49-1_313pg_Group 1 Amp 2_rep-72994_LRPrev__F1_Ref	542603	2	TRUE	CADOJ_NIST1036_AfAm	2.65969e+29		1.32984e+29	4.06227e+28	3.53063e+09	2.95637e+09	1.71853e+16	9971568550114230	332136F2069812000000	1.71395e+20	332136F2069812000000	1.71395e+20	332136F2069812000000	1.71395e+20	6.81953e+23	3.07493e+23	1.3153e+17	1.10136e+17	CADOJ_NIST1036_Cauc	3.78353e+28		1.89177e+28	5.76547e+27	2.22786e+09	1.84823e+09	5835844700625840	3289094977899610	7.6965e+19	4.01899e+19	7.6965e+19	4.01899e+19	7.6965e+19	4.01899e+19	1.12923e+23	5.1728e+22	8.29965e+16	6.88539e+16	CADOJ_NIST1036_Hisp	2.88583e+29		1.44292e+29	3.54641e+28
2.8.0	2021-03-01T12:48:59.825-08:00	cuencad	2P_49-1_313pg_Group 1 Amp 2_rep-72994_LRPrev_2_F2_Ref	411628	2	TRUE	CADOJ_NIST1036_AfAm	3.71775		1.85888	1.06944	1.70686	1.19132	2.1041	1.3459	2.37431	1.46058	2.37431	1.46058	2.37431	1.46058	1.54526	0.897867	1.85888	1.06944	CADOJ_NIST1036_Cauc	6.87933		3.43967	2.0604	1.89977	1.35071	2.50074	1.61728	3.22482	2.04505	3.22482	2.04505	3.22482	2.04505	2.5413	1.48441	3.43966	2.0604	CADOJ_NIST1036_Hisp	8.01111		4.00556	2.23393
2.8.0	2021-03-01T12:47:51.240-08:00	cuencad	2P_49-1_625pg_Group 1 Amp 1_rep-72994_LRPrev__F1_Ref	9566	2	TRUE	CADOJ_NIST1036_AfAm	2.96226e+29		1.48113e+29	4.34555e+28	3.61411e+09	2.99959e+09	1.84837e+16	1.0145e+16	3.60034e+20	1.78701e+20	3.60034e+20	1.78701e+20	3.60034e+20	1.78701e+20	7.45605e+23	3.13575e+23	1.3464e+17	1.11747e+17	CADOJ_NIST1036_Cauc	4.4793e+28		2.23965e+28	7.134F230474243E+27	2.33086e+09	195F24616.93876	6541354167274300	3820401498383920	8.75442e+19	4.6377e+19	8.75442e+19	4.6377e+19	8.75442e+19	4.6377e+19	1.3021e+23	6.2076e+22	8.68336e+16	7.26714e+16	CADOJ_NIST1036_Hisp	3.28089e+29		1.64045e+29	4.04108e+28
2.8.0	2021-03-01T12:49:18.391-08:00	cuencad	2P_49-1_625pg_Group 1 Amp 1_rep-72994_LRPrev_2_F2_Ref	802991	2	TRUE	CADOJ_NIST1036_AfAm	3.48533		1.74267	1.11723	1.24889	0.950468	0.998424	0.686597	1.55928	1.061F257848201	1.55928	1.061F257848201	1.55928	1.061F257848201	1.29621	0.819908	1.74267	1.11723	CADOJ_NIST1036_Cauc	9.85205		4.92602	3.04991	1.55587	1.20564	1.36985	0.989066	2.43702	1.69888	2.43702	1.69888	2.43702	1.69888	2.75774	1.79063	4.92602	3.04991	CADOJ_NIST1036_Hisp	13.2439		6.62196	3.54227
2.8.0	2021-03-01T12:48:06.597-08:00	cuencad	2P_49-1_625pg_Group 1 Amp 2_rep-72994_LRPrev__F1_Ref	712148	2	TRUE	CADOJ_NIST1036_AfAm	3.11998e+29		1.55999e+29	4.97809e+28	3.63983e+09	3.04572e+09	1.88653e+16	1.01791e+16	3.70046e+20	1.92463e+20	3.70046e+20	1.92463e+20	3.70046e+20	1.92463e+20	7.71934e+23	3.53052e+23	1.35598e+17	1.13465e+17	CADOJ_NIST1036_Cauc	4.71719e+28		2.35859e+28	8.60974e+27	2.35228e+09	1.98803e+09	6691998836592730	3906911094304300	9.02018e+19	4.79485e+19	9.02018e+19	4.79485e+19	9.02018e+19	4.79485e+19	1.35095e+23	6.55059e+22	8.76315e+16	7.4062e+16	CADOJ_NIST1036_Hisp	3.4739e+29		1.73695e+29	4.02908e+28
2.8.0	2021-03-01T12:49:37.470-08:00	cuencad	2P_49-1_625pg_Group 1 Amp 2_rep-72994_LRPrev_2_F2_Ref	892624	2	TRUE	CADOJ_NIST1036_AfAm	2.63753		1.31877	0.792039	1.439	1.01463	1.59221	1.01739	1.76102	1.07666	1.76102	1.07666	1.76102	1.07666	1.11092	0.626242	1.31877	0.792039	CADOJ_NIST1036_Cauc	4.75826		2.37913	1.35605	1.58005	1.11053	1.78128	1.12634	2.30398	1.41991	2.30398	1.41991	2.30398	1.41991	1.77857	0.998913	2.37913	1.35605	CADOJ_NIST1036_Hisp	4.33757		2.16878	1.14799
2.8.0	2021-03-01T17:19:13.089-08:00	cuencad	2P_99-1_1.25ng_Group 1 Amp 1_rep-28075_LRPrev_1_F1_Ref	755459	2	TRUE	CADOJ_NIST1036_AfAm	3.09233e+29		1.54617e+29	4.88623e+28	3.62308e+09	3.04422e+09	1.86451e+16	1.05905e+16	3.65577e+20	1.93518e+20	3.65577e+20	1.93518e+20	3.65577e+20	1.93518e+20	7.62748e+23	3.61274e+23	1.34974e+17	1.13409e+17	CADOJ_NIST1036_Cauc	4.62257e+28		2.31128e+28	7.84052e+27	2.33684e+09	1.9883e+09	6573872276385330	3881189551317480	8.85473e+19	4.74438e+19	8.85473e+19	4.74438e+19	8.85473e+19	4.74438e+19	1.32551e+23	6.53229e+22	8705654840906F20	7.40718e+16	CADOJ_NIST1036_Hisp	3.38093e+29		1.69047e+29	5.14994e+28
2.8.0	2021-03-01T17:21:04.002-08:00	cuencad	2P_99-1_1.25ng_Group 1 Amp 1_rep-28075_LRPrev_2_F2_Ref	149021	2	TRUE	CADOJ_NIST1036_AfAm	12.0853		6.04267	3.86104	3.00564	2.24445	3.26277	2.24057	5.48242	3.71243	5.48242	3.71243	5.48242	3.71243	4.5458	2.86983	6.04267	3.86104	CADOJ_NIST1036_Cauc	33.3627		16.6813	10.9405	4.06803	3.14372	4.57702	3.2472	9.81663	6.82072	9.81663	6.82072	9.81663	6.82072	10.6365	6.76931	16.6813	10.9405	CADOJ_NIST1036_Hisp	41.1171		20.5585	11.9819
2.8.0	2021-03-01T17:19:32.476-08:00	cuencad	2P_99-1_1.25ng_Group 1 Amp 2_rep-28075_LRPrev_1_F1_Ref	429213	2	TRUE	CADOJ_NIST1036_AfAm	3.06265e+29		1.53132e+29	4.21528e+28	3.62792e+09	2.96139e+09	1.86926e+16	9810372787975640	3.6591e+20	1.74542e+20	3.6591e+20	1.74542e+20	3.6591e+20	1.74542e+20	7.61688e+23	3.25233e+23	1.35154e+17	1.10324e+17	CADOJ_NIST1036_Cauc	4.61145e+28		2.30573e+28	8.39031e+27	2.34031e+09	1.98952e+09	6611988888440150	3883910848316460	8.8974e+19	4.97696e+19	8.8974e+19	4.97696e+19	8.8974e+19	4.97696e+19	1.33016e+23	6.8939e+22	8.71856e+16	7.41174e+16	CADOJ_NIST1036_Hisp	3.38672e+29		1.69336e+29	4.01646e+28
2.8.0	2021-03-01T17:21:23.795-08:00	cuencad	2P_99-1_1.25ng_Group 1 Amp 2_rep-28075_LRPrev_2_F2_Ref	716236	2	TRUE	CADOJ_NIST1036_AfAm	29.0457		14.5228	9.56841	3.64117	2.78283	4.34254	3.10816	9.13898	6.25771	9.13898	6.25771	9.13898	6.25771	9.58042	6.07147	14.5228	9.56841	CADOJ_NIST1036_Cauc	62.7847		31.3924	19.0978	4.15117	3.15772	5.23871	3.6867	13.F27588645274	8.86363	13.F27588645274	8.86363	13.F27588645274	8.86363	17.3343	10.9143	31.3923	19.0978	CADOJ_NIST1036_Hisp	60.5161		30.258	18.5783
2.8.0	2021-03-01T17:19:50.593-08:00	cuencad	2P_99-1_2.5ng_Group 1 Amp 1_rep-28075_LRPrev_1_F1_Ref	512136	2	TRUE	CADOJ_NIST1036_AfAm	3.10202e+29		1.55101e+29	5.28226e+28	3.63158e+09	3.05452e+09	1.87736e+16	1.04833e+16	3.68031e+20	1.87611e+20	3.68031e+20	1.87611e+20	3.68031e+20	1.87611e+20	7.67467e+23	3.47274e+23	1.35291e+17	1.13793e+17	CADOJ_NIST1036_Cauc	4.64804e+28		2.32402e+28	6.9758e+27	2.34219e+09	1.96145e+09	6625934034983870	3581777560646790	8.92153e+19	4.30031e+19	8.92153e+19	4.30031e+19	8.92153e+19	4.30031e+19	1.3348e+23	5.71185e+22	8.72556e+16	7.30716e+16	CADOJ_NIST1036_Hisp	3.41287e+29		1.70644e+29	4.09502e+28
2.8.0	2021-03-01T17:21:44.732-08:00	cuencad	2P_99-1_2.5ng_Group 1 Amp 1_rep-28075_LRPrev_2_F2_Ref	815138	2	TRUE	CADOJ_NIST1036_AfAm	13.7194		6.85972	4.62277	2.98437	2.29717	3.04663	2.17229	5.59683	3.86499	5.59683	3.86499	5.59683	3.86499	4.99194	3.16133	6.85972	4.62277	CADOJ_NIST1036_Cauc	41.7548		20.8774	13.0762	4.38686	3.38136	4.78723	3.47551	11.1465	7.62179	11.1465	7.62179	11.1465	7.62179	12.8588	8.29281	20.8774	13.0762	CADOJ_NIST1036_Hisp	46.2255		23.1127	14.1711
2.8.0	2021-03-01T17:20:09.008-08:00	cuencad	2P_99-1_2.5ng_Group 1 Amp 2_rep-28075_LRPrev_1_F1_Ref	28213	2	TRUE	CADOJ_NIST1036_AfAm	2.98924e+29		1.49462e+29	4.27311e+28	3.60794e+09	3.01881e+09	1.83733e+16	1.04091e+16	3.58605e+20	1.79963e+20	3.58605e+20	1.79963e+20	3.58605e+20	1.79963e+20	7.4455e+23	3.23463e+23	1.3441e+17	1.12462e+17	CADOJ_NIST1036_Cauc	4.49189e+28		2.24594e+28	7.25828e+27	2.33273e+09	1.98649e+09	6503051007642080	3872786758236450	8.71901e+19	4.73748e+19	8.71901e+19	4.73748e+19	8.71901e+19	4.73748e+19	1.29825e+23	6.29617e+22	8.69032e+16	7.40044e+16	CADOJ_NIST1036_Hisp	3.27454e+29		1.63727e+29	4.25161e+28
2.8.0	2021-03-01T17:22:07.748-08:00	cuencad	2P_99-1_2.5ng_Group 1 Amp 2_rep-28075_LRPrev_2_F2_Ref	330055	2	TRUE	CADOJ_NIST1036_AfAm	7583.05		3791.52	2082.61	24.0711	18.6598	27.4839	19.6469	246.266	167.504	246.266	167.504	246.266	167.504	906.337	561.254	3791.46	2082.58	CADOJ_NIST1036_Cauc	13893.1		6946.53	3786.03	26.332	19.7972	31.0649	21.6445	316.062	211.593	316.062	211.593	316.062	211.593	1349.07	863.554	6946.35	3785.95	CADOJ_NIST1036_Hisp	25366.1		12683.1	6143.51
2.8.0	2021-03-01T17:20:28.686-08:00	cuencad	2P_99-1_625pg_Group 1 Amp 1_rep-28075_LRPrev_1_F1_Ref	859936	2	TRUE	CADOJ_NIST1036_AfAm	3.08408e+29		1.54204e+29	5.03717e+28	3.6301e+09	3.03685e+09	1.86872e+16	1.08105e+16	3.66154e+20	1.90168e+20	3.66154e+20	1.90168e+20	3.66154e+20	1.90168e+20	7.63142e+23	3.48464e+23	1.35236e+17	1.13134e+17	CADOJ_NIST1036_Cauc	4.65447e+28		2.32723e+28	7.90918e+27	2.34315e+09	1.93365e+09	6612028891421620	3713914685248530	8.90563e+19	4.62812e+19	8.90563e+19	4.62812e+19	8.90563e+19	4.62812e+19	1.33293e+23	6.39868e+22	8.72915e+16	7.2036e+16	CADOJ_NIST1036_Hisp	3.42513e+29		1.71256e+29	4.60389e+28
2.8.0	2021-03-01T17:22:32.138-08:00	cuencad	2P_99-1_625pg_Group 1 Amp 1_rep-28075_LRPrev_2_F2_Ref	352023	2	TRUE	CADOJ_NIST1036_AfAm	1.00442		0.502209	0.256965	0.956025	0.616346	0.919917	0.536285	0.84358	0.459168	0.84358	0.459168	0.84358	0.459168	0.453708	0.226084	0.502209	0.256965	CADOJ_NIST1036_Cauc	1.06055		0.530277	0.271491	0.9840003F288008	0.590834	0.949518	0.500982	0.868052	0.447374	0.868052	0.447374	0.868052	0.447374	0.473909	0.231232	0.530277	0.271491	CADOJ_NIST1036_Hisp	1.0438F21637683		0.521904	0.274332
2.8.0	2021-03-01T17:20:46.196-08:00	cuencad	2P_99-1_625pg_Group 1 Amp 2_rep-28075_LRPrev_1_F1_Ref	602560	2	TRUE	CADOJ_NIST1036_AfAm	3.F218828087211E+29		1.53509e+29	4.77576e+28	3.63989e+09	3043036F2.01008	1.8713e+16	1.02321e+16	3.66548e+20	1.8569e+20	3.66548e+20	1.8569e+20	3.66548e+20	1.8569e+20	7.63373e+23	3.4511e+23	1.356e+17	1.13365e+17	CADOJ_NIST1036_Cauc	4.62041e+28		2.31021e+28	7.78689e+27	2.35062e+09	1.97371e+09	6645335668093400	3701912602837060	8.93872e+19	4.76898e+19	8.93872e+19	4.76898e+19	8.93872e+19	4.76898e+19	1.33556e+23	6.19612e+22	8.75698e+16	7352830044204F20	CADOJ_NIST1036_Hisp	3.39474e+29		1.69737e+29	4.63476e+28
2.8.0	2021-03-01T17:22:53.768-08:00	cuencad	2P_99-1_625pg_Group 1 Amp 2_rep-28075_LRPrev_2_F2_Ref	36470	2	TRUE	CADOJ_NIST1036_AfAm	3.75681		1.87841	1.19538	1.67947	1.24952	1.9033	1.24874	2.28232	1.48847	2.28232	1.48847	2.28232	1.48847	1.53724	0.892967	1.87841	1.19538	CADOJ_NIST1036_Cauc	7.20465		3.60233	2.2068	2.02347	1.47146	2.57254	1.69024	3.4708	2.21844	3.4708	2.21844	3.4708	2.21844	2.7052	1.56324	3.60233	2.2068	CADOJ_NIST1036_Hisp	8.97347		4.48673	2.6801
2.8.0	2021-06-11T09:06:51.435-07:00	cuencad	2P_1-1_25pg_Group 2_rep-108730_LRPrev_F3	480282	2	TRUE	CADOJ_NIST1036_AfAm	614.377		365.706	115.724	2.78061	1.30456	1.55333	0.541444	13.9472	4.80826	13.9472	4.80826	13.9472	4.80826	59.0033	20.9851	365.697	115.722	CADOJ_NIST1036_Cauc	61.859		42.4354	17.179	1.86198	1.08282	1.08429	0.535536	5.36712	2.51185	5.36712	2.51185	5.36712	2.51185	14.0534	6.21731	42.4352	17.1789	CADOJ_NIST1036_Hisp	26.7537		20.3712	9.42612
2.8.0	2021-06-11T09:06:48.999-07:00	cuencad	2P_1-1_25pg_Group 2_rep-108730_LRPrev_M1	408608	2	TRUE	CADOJ_NIST1036_AfAm	88.9591		63.5103	28.9409	1.4872	0.841929	2.53002	1.28532	7.2205	3.60229	7.2205	3.60229	7.2205	3.60229	17.0682	8.19402	63.51	28.9408	CADOJ_NIST1036_Cauc	20.0109		13.1698	6.28899	1.13295	0.646847	1.37545	0.70543	2.94592	1.49315	2.94592	1.49315	2.94592	1.49315	5.42563	2.70201	13.1697	6.28898	CADOJ_NIST1036_Hisp	23.0657		15.5607	7.00987
2.8.0	2021-06-11T08:55:03.770-07:00	cuencad	2P_1-1_50pg_Group 2_rep-108730_LRPrev_F3	916335	2	TRUE	CADOJ_NIST1036_AfAm	9.08308e+09		4.75618e+09	1.58905e+09	476.348	351.609	33218.3	18692.2	1.73276e+06	892108	1.73276e+06	892108	1.73276e+06	892108	3.37543e+07	1.5128e+07	3.71962e+09	1.41241e+09	CADOJ_NIST1036_Cauc	2.62499e+07		1.4384e+07	5.76237e+06	130.288	96.3281	1997.2	1216.82	44947.9	25328.9	44947.9	25328.9	44947.9	25328.9	414254	211541	1.43334e+07	5.75225e+06	CADOJ_NIST1036_Hisp	1.81912e+07		9.95828e+06	3.80739e+06
2.8.0	2021-06-11T08:55:00.923-07:00	cuencad	2P_1-1_50pg_Group 2_rep-108730_LRPrev_M1	592770	2	TRUE	CADOJ_NIST1036_AfAm	666.054		342.651	183.885	2.53002	1.78989	1.86827	1.24067	11.601	7.6711	11.601	7.6711	11.601	7.6711	46.3608	28.5933	342.643	183.882	CADOJ_NIST1036_Cauc	71.5408		36.6607	18.9595	1.27592	0.899215	0.800988	0.534622	3.25558	2.046	3.25558	2.046	3.25558	2.046	9.11425	5.30051	36.6605	18.9594	CADOJ_NIST1036_Hisp	263.579		134.84	65.6138
2.8.0	2021-06-11T08:55:55.130-07:00	cuencad	2P_1-1_100pg_Group 2_rep-108730_LRPrev_F3	85491	2	TRUE	CADOJ_NIST1036_AfAm	2.98612e+12		1.71098e+12	5.97827e+11	4157.47	2811.22	100072	56695.3	5.29554e+07	2.71997e+07	5.29554e+07	2.71997e+07	5.29554e+07	2.71997e+07	3.99349e+09	1.74792e+09	1.28883e+11	8.15261e+10	CADOJ_NIST1036_Cauc	3.4259e+09		1.97084e+09	8.20333e+08	872.741	571.112	6295.99	3574.56	1.08386e+06	559942	1.08386e+06	559942	1.08386e+06	559942	2.99831e+07	1.42531e+07	1.81931e+09	7.79236e+08	CADOJ_NIST1036_Hisp	1.11401e+09		6.38218e+08	2.04326e+08
2.8.0	2021-06-11T08:55:52.238-07:00	cuencad	2P_1-1_100pg_Group 2_rep-108730_LRPrev_M1	619122	2	TRUE	CADOJ_NIST1036_AfAm	1.89257e+10		9.79009e+09	4.03584e+09	2525	1728.09	45278.1	26364.7	4.73873e+06	2.49415e+06	4.73873e+06	2.49415e+06	4.73873e+06	2.49415e+06	1.14009e+08	5.42543e+07	8.74226e+09	3.77365e+09	CADOJ_NIST1036_Cauc	1.07029e+09		5.57233e+08	2.36105e+08	843.776	606.329	6163.04	3893.42	501200	291096	501200	291096	501200	291096	9.70463e+06	5.07233e+06	5.4398e+08	2.32971e+08	CADOJ_NIST1036_Hisp	3.17575e+09		1.65038e+09	4.89848e+08
2.8.0	2021-06-11T08:56:50.909-07:00	cuencad	2P_1-1_200pg_Group 2_rep-108730_LRPrev_F3	146451	2	TRUE	CADOJ_NIST1036_AfAm	1.74728e+19		8.75901e+18	2.7443e+18	4.56579e+06	3.32091e+06	1.43841e+10	7.52324e+09	17047872503740	8.00761e+12	17047872503740	8.00761e+12	17047872503740	8.00761e+12	2743040525995470	1172746933815710	169946355696687	123590171514412	CADOJ_NIST1036_Cauc	1.46502e+16		7342942207047920	2549796130340950	716021	537781	3.46145e+08	2.03366e+08	1.71703e+11	9.04014e+10	1.71703e+11	9.04014e+10	1.71703e+11	9.04014e+10	1.23217e+13	5.78411e+12	2.64322e+13	1.9749e+13	CADOJ_NIST1036_Hisp	7805887463048240		3912457550364380	1156667952126130
2.8.0	2021-06-11T08:56:49.027-07:00	cuencad	2P_1-1_200pg_Group 2_rep-108730_LRPrev_M1	472325	2	TRUE	CADOJ_NIST1036_AfAm	2.3154e+16		1.16094e+16	4199255830870800	1.04296e+06	776213	4.98381e+08	2.83247e+08	2.39683e+11	1.23077e+11	2.39683e+11	1.23077e+11	2.39683e+11	1.23077e+11	1.85174e+13	8.58406e+12	3.85096e+13	28559446244379	CADOJ_NIST1036_Cauc	1791552796026990		898099627662591	290434057953053	537420	398738	1.20516e+08	6.89648e+07	5.0571e+10	2.54409e+10	5.0571e+10	2.54409e+10	5.0571e+10	2.54409e+10	3.13307e+12	1.34984e+12	1.93582e+13	1.39483e+13	CADOJ_NIST1036_Hisp	4.1014e+16		2.05583e+16	6059355889409880
2.8.0	2021-06-11T08:57:28.985-07:00	cuencad	2P_1-1_400pg_Group 2_rep-108730_LRPrev_F3	425326	2	TRUE	CADOJ_NIST1036_AfAm	7.59071e+19		3.79541e+19	1.09021e+19	8.08049e+06	6.07118e+06	2.79083e+10	1.44044e+10	4.57008e+13	2.12069e+13	4.57008e+13	2.12069e+13	4.57008e+13	2.12069e+13	9392003577634440	4069345753107150	300795367565419	225875778344015	CADOJ_NIST1036_Cauc	6.36782e+16		3.18395e+16	1.07132e+16	1.35858e+06	997300	8.94976e+08	4.96081e+08	5.42182e+11	2.66736e+11	5.42182e+11	2.66736e+11	5.42182e+11	2.66736e+11	4.58927e+13	2.06267e+13	5.03281e+13	3.68227e+13	CADOJ_NIST1036_Hisp	3.40235e+16		1.7012e+16	4507998508967600
2.8.0	2021-06-11T08:57:27.253-07:00	cuencad	2P_1-1_400pg_Group 2_rep-108730_LRPrev_M1	895503	2	TRUE	CADOJ_NIST1036_AfAm	1.54767e+17		7.73847e+16	2.6951e+16	1.83453e+06	1.36398e+06	1.634e+09	9.34101e+08	1.08923e+12	5.55472e+11	1.08923e+12	5.55472e+11	1.08923e+12	5.55472e+11	103388814771322	4.58305e+13	6.80788e+13	5.05255e+13	CADOJ_NIST1036_Cauc	1.02285e+16		5114328238579990	1741237851148770	1.23699e+06	929630	5.26158e+08	3.00379e+08	2.38972e+11	1.21307e+11	2.38972e+11	1.21307e+11	2.38972e+11	1.21307e+11	1.59861e+13	7.25553e+12	4.53881e+13	3.36618e+13	CADOJ_NIST1036_Hisp	2.24354e+17		1.12179e+17	3.16183e+16
2.8.0	2021-06-11T08:58:04.698-07:00	cuencad	2P_1-1_800pg_Group 2_rep-108730_LRPrev_F3	396494	2	TRUE	CADOJ_NIST1036_AfAm	4.7236e+19		2.36196e+19	6.35811e+18	3.82448e+06	2.73802e+06	2.03591e+10	1.07673e+10	29008867358124	1.31128e+13	29008867358124	1.31128e+13	29008867358124	1.31128e+13	5593977458702810	2184595895983610	142404818328280	101921787565705	CADOJ_NIST1036_Cauc	4.18783e+16		2.09405e+16	7349239440643680	697847	528613	5.2938e+08	3.15236e+08	3.15568e+11	1.70753e+11	3.15568e+11	1.70753e+11	3.15568e+11	1.70753e+11	2.74062e+13	1.29818e+13	2.58742e+13	1.95782e+13	CADOJ_NIST1036_Hisp	2.21545e+16		1.1078e+16	3070428330909220
2.8.0	2021-06-11T08:58:02.782-07:00	cuencad	2P_1-1_800pg_Group 2_rep-108730_LRPrev_M1	529219	2	TRUE	CADOJ_NIST1036_AfAm	1.40531e+17		7.02708e+16	2.51699e+16	1.94613e+06	1.43185e+06	2.24101e+09	1.28908e+09	1.23688e+12	6.33806e+11	1.23688e+12	6.33806e+11	1.23688e+12	6.33806e+11	102307986313977	4.7204e+13	7.22585e+13	5.31529e+13	CADOJ_NIST1036_Cauc	9510610398689540		4755654716929980	1708177263330310	953140	726157	5.22434e+08	3.22715e+08	2.40672e+11	1.31737e+11	2.40672e+11	1.31737e+11	2.40672e+11	1.31737e+11	1.55317e+13	7.26944e+12	3.5075e+13	2.64647e+13	CADOJ_NIST1036_Hisp	2.06889e+17		1.03452e+17	3.15686e+16
2.8.0	2021-06-11T08:58:42.091-07:00	cuencad	2p_3-1_25pg_Group 2_rep-108730_LRPrev_F3	859277	2	TRUE	CADOJ_NIST1036_AfAm	1.6404e+08		8.22397e+07	3.31869e+07	391.236	288.964	4022.44	2283.84	165560	88667.8	165560	88667.8	165560	88667.8	2.23181e+06	1.08413e+06	8.16534e+07	3.3057e+07	CADOJ_NIST1036_Cauc	2.15944e+06		1.08823e+06	523629	182.793	136.417	625.81	392.931	14248	8337.08	14248	8337.08	14248	8337.08	102869	56041.5	1.0879e+06	523523	CADOJ_NIST1036_Hisp	1.47996e+06		747552	340656
2.8.0	2021-06-11T08:58:38.940-07:00	cuencad	2p_3-1_25pg_Group 2_rep-108730_LRPrev_M1	112161	2	TRUE	CADOJ_NIST1036_AfAm	0.0722043		0.0361051	0.0144532	0.118639	0.0584783	0.10952	0.0481419	0.0473419	0.0202714	0.0473419	0.0202714	0.0473419	0.0202714	0.0371726	0.0153406	0.0361051	0.0144532	CADOJ_NIST1036_Cauc	0.0396579		0.0198305	0.00776618	0.0904545	0.0420633	0.0833531	0.0357444	0.0318364	0.0129042	0.0318364	0.0129042	0.0318364	0.0129042	0.0232059	0.00934439	0.0198305	0.00776618	CADOJ_NIST1036_Hisp	0.0257895		0.0128958	0.0054721
2.8.0	2021-06-11T08:59:33.414-07:00	cuencad	2P_3-1_50pg_Group 2_rep-108730_LRPrev_F3	356441	2	TRUE	CADOJ_NIST1036_AfAm	1.28441e+09		6.42609e+08	3.13942e+08	2371.57	1842.13	51885.8	33856.4	2.22363e+06	1.34722e+06	2.22363e+06	1.34722e+06	2.22363e+06	1.34722e+06	2.72451e+07	1.54307e+07	6.3738e+08	3.12321e+08	CADOJ_NIST1036_Cauc	8.18821e+07		4.0984e+07	2.24226e+07	1228.32	968.015	13354.6	9282.29	393864	252349	393864	252349	393864	252349	3.3063e+06	1.92872e+06	4.09377e+07	2.24046e+07	CADOJ_NIST1036_Hisp	3.96948e+07		1.98713e+07	9.81712e+06
2.8.0	2021-06-11T08:59:30.270-07:00	cuencad	2P_3-1_50pg_Group 2_rep-108730_LRPrev_M1	941691	2	TRUE	CADOJ_NIST1036_AfAm	0.9707		0.485496	0.227209	0.280823	0.174795	0.36214	0.210132	0.262548	0.144266	0.262548	0.144266	0.262548	0.144266	0.303713	0.157472	0.485496	0.227209	CADOJ_NIST1036_Cauc	0.183079		0.0915627	0.0491092	0.17174	0.109821	0.169078	0.0986153	0.0918049	0.0518631	0.0918049	0.0518631	0.0918049	0.0518631	0.0835126	0.0463107	0.0915627	0.0491092	CADOJ_NIST1036_Hisp	0.144432		0.0722319	0.0388429
2.8.0	2021-06-11T09:00:27.041-07:00	cuencad	2P_3-1_100pg_Group 2_rep-108730_LRPrev_F3	872209	2	TRUE	CADOJ_NIST1036_AfAm	4.89061e+22		2.4453e+22	6.58509e+21	3.18071e+07	2.36703e+07	1.78413e+12	9.26449e+11	5603651660693050	2636191513284700	5603651660693050	2636191513284700	5603651660693050	2636191513284700	2.13283e+18	8.70013e+17	1184883546603420	881754153690883	CADOJ_NIST1036_Cauc	5.67507e+19		2.83754e+19	8.738e+18	1.02623e+07	8.02862e+06	7.13364e+10	4.01819e+10	102144537792956	5.15449e+13	102144537792956	5.15449e+13	102144537792956	5.15449e+13	1.74307e+16	8006740019154870	382161064498716	298923242752496	CADOJ_NIST1036_Hisp	5.70069e+19		2.85035e+19	8.7339e+18
2.8.0	2021-06-11T09:00:22.800-07:00	cuencad	2P_3-1_100pg_Group 2_rep-108730_LRPrev_M1	756704	2	TRUE	CADOJ_NIST1036_AfAm	2.20149		1.10075	0.490494	0.23156	0.134836	0.28171	0.150704	0.398215	0.199454	0.398215	0.199454	0.398215	0.199454	0.558231	0.263086	1.10075	0.490494	CADOJ_NIST1036_Cauc	0.390301		0.195151	0.0890342	0.0998369	0.0608385	0.118961	0.0651282	0.105327	0.0550004	0.105327	0.0550004	0.105327	0.0550004	0.127266	0.0649489	0.195151	0.0890342	CADOJ_NIST1036_Hisp	0.295412		0.147706	0.0647052
2.8.0	2021-06-11T09:01:33.961-07:00	cuencad	2P_3-1_152pg_Group 2_rep-108730_LRPrev_F3	555850	2	TRUE	CADOJ_NIST1036_AfAm	8.91429e+29		4.45714e+29	1.14434e+29	3.42137e+09	2.85863e+09	1.5786e+17	7.91052e+16	1.55592e+21	6.95307e+20	1.55592e+21	6.95307e+20	1.55592e+21	6.95307e+20	1.92182e+24	7.71042e+23	1.2746e+17	1.06495e+17	CADOJ_NIST1036_Cauc	6.38167e+26		3.19083e+26	1.11204e+26	1.24878e+09	1.06568e+09	4424693618031990	2583754387245770	2.04405e+19	1.12159e+19	2.04405e+19	1.12159e+19	2.04405e+19	1.12159e+19	1.15241e+22	5.76919e+21	4.65219e+16	3.97009e+16	CADOJ_NIST1036_Hisp	3.234e+26		1.617e+26	4.19392e+25
2.8.0	2021-06-11T09:01:30.529-07:00	cuencad	2P_3-1_152pg_Group 2_rep-108730_LRPrev_M1	233514	2	TRUE	CADOJ_NIST1036_AfAm	5.09297e+06		2.54648e+06	1.28666e+06	72.6571	52.5204	503.245	328.973	14444.1	9065.65	14444.1	9065.65	14444.1	9065.65	153928	89035.1	2.5431e+06	1.28548e+06	CADOJ_NIST1036_Cauc	1.26418e+06		632090	297330	31.1361	22.6086	171.804	111.583	3706.98	2277.59	3706.98	2277.59	3706.98	2277.59	36223.9	20573	631563	297142	CADOJ_NIST1036_Hisp	1.8816e+06		940799	393103
2.8.0	2021-06-11T09:02:33.373-07:00	cuencad	2P_3-1_200pg_Group 2_rep-108730_LRPrev_F3	654003	2	TRUE	CADOJ_NIST1036_AfAm	5.15739e+29		2.57869e+29	6.62755e+28	2.81514e+09	2.33356e+09	1.08185e+17	5.30218e+16	1.00356e+21	4.57215e+20	1.00356e+21	4.57215e+20	1.00356e+21	4.57215e+20	1.17826e+24	4.93482e+23	1.04875e+17	8.69343e+16	CADOJ_NIST1036_Cauc	3.70877e+26		1.85439e+26	7.2656e+25	1.01972e+09	8.75209e+08	2858039601283490	1718164788098860	1.26362e+19	7.04977e+18	1.26362e+19	7.04977e+18	1.26362e+19	7.04977e+18	6.89502e+21	3.587e+21	3.79886e+16	3.2605e+16	CADOJ_NIST1036_Hisp	2.05328e+26		1.02664e+26	2.81267e+25
2.8.0	2021-06-11T09:02:30.568-07:00	cuencad	2P_3-1_200pg_Group 2_rep-108730_LRPrev_M1	380067	2	TRUE	CADOJ_NIST1036_AfAm	1.34098e+09		6.7049e+08	3.38812e+08	957.314	683.835	11907.6	7935.1	1.16955e+06	716969	1.16955e+06	716969	1.16955e+06	716969	2.43492e+07	1.37408e+07	6.5547e+08	3.34138e+08	CADOJ_NIST1036_Cauc	5.16453e+08		2.58227e+08	1.22802e+08	399.62	278.664	2844.04	1805.59	296895	182692	296895	182692	296895	182692	7.01985e+06	3.91714e+06	2.52181e+08	1.2086e+08	CADOJ_NIST1036_Hisp	3.14691e+09		1.57346e+09	6.60977e+08
2.8.0	2021-06-11T09:03:30.514-07:00	cuencad	2P_3-1_300pg_Group 2_rep-108730_LRPrev_F3	652305	2	TRUE	CADOJ_NIST1036_AfAm	6.73436e+29		3.36718e+29	8.91617e+28	3.40045e+09	2.87988e+09	1.41416e+17	6.99428e+16	1.38106e+21	6.29752e+20	1.38106e+21	6.29752e+20	1.38106e+21	6.29752e+20	1.69427e+24	6.94522e+23	1.2668e+17	1.07287e+17	CADOJ_NIST1036_Cauc	5.04267e+26		2.52133e+26	9.42454e+25	1.23219e+09	1.05767e+09	3960179823623430	2405362863078350	1.83803e+19	1.04482e+19	1.83803e+19	1.04482e+19	1.83803e+19	1.04482e+19	1.04467e+22	5.33359e+21	4.59037e+16	3.94023e+16	CADOJ_NIST1036_Hisp	2.73206e+26		1.36603e+26	3.4078e+25
2.8.0	2021-06-11T09:03:27.782-07:00	cuencad	2P_3-1_300pg_Group 2_rep-108730_LRPrev_M1	721619	2	TRUE	CADOJ_NIST1036_AfAm	5.04798e+16		2.52399e+16	1.00854e+16	61858.9	45555.6	9.34615e+07	5.73851e+07	9.25275e+10	5.2741e+10	9.25275e+10	5.2741e+10	9.25275e+10	5.2741e+10	1.48946e+13	7.85407e+12	2.30021e+12	1.69376e+12	CADOJ_NIST1036_Cauc	2891469759915040		1445734879957520	615744701816334	31631.5	23972.3	1.67452e+07	1.09707e+07	1.31759e+10	7.85715e+09	1.31759e+10	7.85715e+09	1.31759e+10	7.85715e+09	1.71977e+12	9.32679e+11	1.17153e+12	8.86688e+11	CADOJ_NIST1036_Hisp	3.59182e+16		1.79591e+16	6111212375144030
2.8.0	2021-06-11T09:04:22.605-07:00	cuencad	2P_3-1_348pg_Group 2_rep-108730_LRPrev_F3	595367	2	TRUE	CADOJ_NIST1036_AfAm	9.2131e+29		4.60655e+29	1.4171e+29	3.63984e+09	3.11545e+09	1.80241e+17	9.83921e+16	1.82202e+21	9.38535e+20	1.82202e+21	9.38535e+20	1.82202e+21	9.38535e+20	2.30059e+24	1.07657e+24	1.35598e+17	1.16063e+17	CADOJ_NIST1036_Cauc	7.36478e+26		3.68239e+26	1.32086e+26	1.33479e+09	1.14951e+09	5047958791266790	2938631893653020	2.46064e+19	1.34376e+19	2.46064e+19	1.34376e+19	2.46064e+19	1.34376e+19	1.45711e+22	7.33591e+21	4.97263e+16	4.28238e+16	CADOJ_NIST1036_Hisp	3.95853e+26		1.97927e+26	5.82811e+25
2.8.0	2021-06-11T09:04:20.251-07:00	cuencad	2P_3-1_348pg_Group 2_rep-108730_LRPrev_M1	273958	2	TRUE	CADOJ_NIST1036_AfAm	5.37614e+24		2.68807e+24	1.04294e+24	2.97777e+08	2.48355e+08	128115037749109	7.7556e+13	5.01336e+17	2.82823e+17	5.01336e+17	2.82823e+17	5.01336e+17	2.82823e+17	2.3364e+20	1.19055e+20	1.10933e+16	9252123748898410	CADOJ_NIST1036_Cauc	6.8424e+23		3.4212e+23	1.24121e+23	2.0177e+08	1.67494e+08	2.12435e+13	1.31207e+13	9.61399e+16	5.37063e+16	9.61399e+16	5.37063e+16	9.61399e+16	5.37063e+16	4.60839e+19	2.22263e+19	7516532132439670	6239608758985590	CADOJ_NIST1036_Hisp	1.64822e+25		8.24109e+24	2.61831e+24
2.8.0	2021-06-11T09:05:13.175-07:00	cuencad	2P_3-1_400pg_Group 2_rep-108730_LRPrev_F3	597493	2	TRUE	CADOJ_NIST1036_AfAm	1.47989e+30		7.39943e+29	1.87963e+29	3.71433e+09	3.11431e+09	2.0336e+17	1.05869e+17	2.10099e+21	9.90112e+20	2.10099e+21	9.90112e+20	2.10099e+21	9.90112e+20	2.74376e+24	1.13412e+24	1.38373e+17	1.1602e+17	CADOJ_NIST1036_Cauc	1.11646e+27		5.58232e+26	1.78615e+26	1.38361e+09	1.1708e+09	5750254260450870	3316344053307010	2.8396e+19	1.48714e+19	2.8396e+19	1.48714e+19	2.8396e+19	1.48714e+19	1.71988e+22	8.02568e+21	5.15449e+16	4.36169e+16	CADOJ_NIST1036_Hisp	6.05262e+26		3.02631e+26	7.7061e+25
2.8.0	2021-06-11T09:05:10.497-07:00	cuencad	2P_3-1_400pg_Group 2_rep-108730_LRPrev_M1	653817	2	TRUE	CADOJ_NIST1036_AfAm	6.18156e+24		3.09078e+24	1.235e+24	4.00527e+08	3.42252e+08	213031906246140	132421288559687	7.66533e+17	4.42279e+17	7.66533e+17	4.42279e+17	7.66533e+17	4.42279e+17	3.26407e+20	1.6644e+20	1.49212e+16	1.27502e+16	CADOJ_NIST1036_Cauc	9.26545e+23		4.63272e+23	1.8266e+23	2.78137e+08	2.37395e+08	3.99183e+13	2.58269e+13	1.60009e+17	9.85414e+16	1.60009e+17	9.85414e+16	1.60009e+17	9.85414e+16	7.03236e+19	3.89996e+19	1.03615e+16	8843663416850580	CADOJ_NIST1036_Hisp	1.94116e+25		9.70579e+24	2.94381e+24
2.8.0	2021-06-11T09:06:06.343-07:00	cuencad	2P_3-1_800pg_Group 2_rep-108730_LRPrev_F3	275611	2	TRUE	CADOJ_NIST1036_AfAm	1.43428e+30		7.17138e+29	2.24735e+29	3.72291e+09	3.19901e+09	1.8867e+17	1.07933e+17	1.95707e+21	1.03019e+21	1.95707e+21	1.03019e+21	1.95707e+21	1.03019e+21	2.56805e+24	1.20843e+24	1.38693e+17	1.19176e+17	CADOJ_NIST1036_Cauc	1.18352e+27		5.91759e+26	2.3045e+26	1.3956e+09	1.21401e+09	5666824094758860	3485895901560570	2.81821e+19	1.64911e+19	2.81821e+19	1.64911e+19	2.81821e+19	1.64911e+19	1.72176e+22	9.36799e+21	5.19917e+16	4.52266e+16	CADOJ_NIST1036_Hisp	6.32311e+26		3.16156e+26	8.83945e+25
2.8.0	2021-06-11T09:06:03.595-07:00	cuencad	2P_3-1_800pg_Group 2_rep-108730_LRPrev_M1	272835	2	TRUE	CADOJ_NIST1036_AfAm	2.83047e+26		1.41523e+26	5.46927e+25	1.22522e+09	1.04275e+09	2138600399308900	1296552397331840	1.14852e+19	6.4506e+18	1.14852e+19	6.4506e+18	1.14852e+19	6.4506e+18	6.97048e+21	3.61402e+21	4.56443e+16	3.88464e+16	CADOJ_NIST1036_Cauc	2.48475e+25		1.24237e+25	4.68406e+24	8.29574e+08	7.06387e+08	369162238551959	237391993049858	1.96733e+18	1.17449e+18	1.96733e+18	1.17449e+18	1.96733e+18	1.17449e+18	1.11078e+21	5.76263e+20	3.09047e+16	2.63155e+16	CADOJ_NIST1036_Hisp	6.45051e+26		3.22526e+26	9.63441e+25
2.8.0	2021-08-09T15:38:23.042-07:00	dukek	2P_1-1_25pg_Group 2_F3A_LRPrev_M1	197158	2	TRUE	CADOJ_NIST1036_AfAm	1945.12		1945.12	1086.89	11.5263	8.50922	20.5766	13.8214	110.382	69.5471	110.382	69.5471	110.382	69.5471	359.935	220.379	1945.1	1086.87	CADOJ_NIST1036_Cauc	179.916		179.916	102.073	5.38342	3.82578	6.77229	4.45282	24.742	15.5739	24.742	15.5739	24.742	15.5739	58.3923	35.7295	179.915	102.073	CADOJ_NIST1036_Hisp	193.057		193.057	104.827
2.8.0	2021-08-09T15:38:25.180-07:00	dukek	2P_1-1_50pg_Group 2_F3A_LRPrev_M1	355122	2	TRUE	CADOJ_NIST1036_AfAm	24648.4		24648.4	11850.6	9.30012	6.36758	10.9123	6.71647	208.654	124.801	208.654	124.801	208.654	124.801	1600.03	896.745	24642.2	11848.3	CADOJ_NIST1036_Cauc	3134.4		3134.4	1555.59	5.09765	3.38053	5.57086	3.32888	66.4968	37.705	66.4968	37.705	66.4968	37.705	357.037	190.331	3134.2	1555.51	CADOJ_NIST1036_Hisp	13982.6		13982.6	6450.02
2.8.0	2021-08-09T15:38:27.410-07:00	dukek	2P_1-1_100pg_Group 2_F3A_LRPrev_M1	21135	2	TRUE	CADOJ_NIST1036_AfAm	4.30575e+18		4.30575e+18	1.82867e+18	2.36034e+06	1.88765e+06	1.45968e+10	9.37724e+09	1.63357e+13	9.54846e+12	1.63357e+13	9.54846e+12	1.63357e+13	9.54846e+12	2444753901431720	1292467333417810	8.78923e+13	7.02883e+13	CADOJ_NIST1036_Cauc	8.55914e+17		8.55914e+17	3.91641e+17	1.58495e+06	1.2664e+06	2.72415e+09	1.84226e+09	3.16575e+12	1.93851e+12	3.16575e+12	1.93851e+12	3.16575e+12	1.93851e+12	481133419103654	278882447471555	58949892167042	47092505107035	CADOJ_NIST1036_Hisp	1.89609e+18		1.89609e+18	7.24934e+17
2.8.0	2021-08-09T15:38:29.315-07:00	dukek	2P_1-1_200pg_Group 2_F3A_LRPrev_M1	225746	2	TRUE	CADOJ_NIST1036_AfAm	1.20332e+27		1.20332e+27	4.31711e+26	1.60151e+09	1.37958e+09	5315084881655320	3204634002792290	3.17639e+19	1.77455e+19	3.17639e+19	1.77455e+19	3.17639e+19	1.77455e+19	2.18549e+22	1.07941e+22	5.96625e+16	5.13947e+16	CADOJ_NIST1036_Cauc	9.75751e+25		9.75751e+25	3.93281e+25	1.09909e+09	9.4033e+08	853582907993318	535637212308283	5.28993e+18	3.06852e+18	5.28993e+18	3.06852e+18	5.28993e+18	3.06852e+18	3.4213e+21	1.80869e+21	4.09455e+16	3.50308e+16	CADOJ_NIST1036_Hisp	2.30293e+27		2.30293e+27	6.70909e+26
2.8.0	2021-08-09T15:38:30.993-07:00	dukek	2P_1-1_400pg_Group 2_F3A_LRPrev_M1	172456	2	TRUE	CADOJ_NIST1036_AfAm	2.61679e+27		2.61679e+27	8.50587e+26	1.92268e+09	1.6154e+09	8750042102530000	5136249005953750	5.6087e+19	2.99114e+19	5.6087e+19	2.99114e+19	5.6087e+19	2.99114e+19	4.10271e+22	1.97392e+22	7.16276e+16	6.01799e+16	CADOJ_NIST1036_Cauc	1.73332e+26		1.73332e+26	6.89189e+25	1.294e+09	1.10078e+09	1283537938283380	764865033702041	8.25797e+18	4.55532e+18	8.25797e+18	4.55532e+18	8.25797e+18	4.55532e+18	5.53851e+21	2.83348e+21	4.82066e+16	4.10082e+16	CADOJ_NIST1036_Hisp	3.82433e+27		3.82433e+27	1.24959e+27
2.8.0	2021-08-09T15:38:32.539-07:00	dukek	2P_1-1_800pg_Group 2_F3A_LRPrev_M1	912577	2	TRUE	CADOJ_NIST1036_AfAm	3.77098e+27		3.77098e+27	1.27304e+27	2.09698e+09	1.78857e+09	1.08108e+16	6466081424058180	7.24256e+19	3.90964e+19	7.24256e+19	3.90964e+19	7.24256e+19	3.90964e+19	5.51293e+22	2.62931e+22	7.81208e+16	6.66314e+16	CADOJ_NIST1036_Cauc	2.53207e+26		2.53207e+26	1.02827e+26	1.42603e+09	1.21975e+09	1664904238991340	1039805631169750	1.1048e+19	6.42075e+18	1.1048e+19	6.42075e+18	1.1048e+19	6.42075e+18	7.63582e+21	4.05106e+21	5.31251e+16	4.54404e+16	CADOJ_NIST1036_Hisp	5.51839e+27		5.51839e+27	1.8541e+27
2.8.0	2021-08-09T15:38:40.402-07:00	dukek	2p_3-1_25pg_Group 2_F3A_LRPrev_M1	470986	2	TRUE	CADOJ_NIST1036_AfAm	0.519585		0.519585	0.341584	0.617848	0.45426	0.594908	0.407025	0.542194	0.363023	0.542194	0.363023	0.542194	0.363023	0.527417	0.350112	0.519585	0.341584	CADOJ_NIST1036_Cauc	0.54206		0.54206	0.357249	0.634958	0.475268	0.604101	0.423459	0.560137	0.384197	0.560137	0.384197	0.560137	0.384197	0.548096	0.369541	0.54206	0.357249	CADOJ_NIST1036_Hisp	0.47417		0.47417	0.307657
2.8.0	2021-08-09T15:38:41.762-07:00	dukek	2P_3-1_50pg_Group 2_F3A_LRPrev_M1	345178	2	TRUE	CADOJ_NIST1036_AfAm	16.49		16.49	9.80987	2.33569	1.70353	3.40345	2.2718	6.01721	3.8063	6.01721	3.8063	6.01721	3.8063	9.12948	5.59785	16.4899	9.80986	CADOJ_NIST1036_Cauc	5.63305		5.63305	3.65187	1.90586	1.43075	2.16777	1.51622	3.27037	2.22559	3.27037	2.22559	3.27037	2.22559	4.20966	2.81532	5.63305	3.65187	CADOJ_NIST1036_Hisp	7.4377		7.4377	4.62593
2.8.0	2021-08-09T15:38:43.072-07:00	dukek	2P_3-1_100pg_Group 2_F3A_LRPrev_M1	726975	2	TRUE	CADOJ_NIST1036_AfAm	91.9496		91.9496	50.2172	2.82684	2.08926	2.3489	1.62579	9.71024	6.4091	9.71024	6.4091	9.71024	6.4091	25.751	15.6435	91.9491	50.217	CADOJ_NIST1036_Cauc	62.058		62.058	33.0676	2.0801	1.54949	1.55731	1.0923	5.88574	3.904	5.88574	3.904	5.88574	3.904	15.443	9.43368	62.0577	33.0674	CADOJ_NIST1036_Hisp	62.5126		62.5126	32.8804
2.8.0	2021-08-09T15:38:44.757-07:00	dukek	2P_3-1_152pg_Group 2_F3A_LRPrev_M1	373051	2	TRUE	CADOJ_NIST1036_AfAm	9.18613e+06		9.18613e+06	4.28241e+06	93.728	67.8154	630.659	423.509	19487.3	12280.4	19487.3	12280.4	19487.3	12280.4	236314	136732	9.15186e+06	4.27255e+06	CADOJ_NIST1036_Cauc	2.66074e+06		2.66074e+06	1.25369e+06	44.2593	33.0681	233.837	161.954	5762.63	3798.6	5762.63	3798.6	5762.63	3798.6	63779.2	39548.5	2.65411e+06	1.25188e+06	CADOJ_NIST1036_Hisp	4.07619e+06		4.07619e+06	1.76326e+06
2.8.0	2021-08-09T15:38:46.320-07:00	dukek	2P_3-1_200pg_Group 2_F3A_LRPrev_M1	480371	2	TRUE	CADOJ_NIST1036_AfAm	3.44702e+09		3.44702e+09	1.51881e+09	1244.7	856.314	13979.6	8928.21	1.84065e+06	1.06087e+06	1.84065e+06	1.06087e+06	1.84065e+06	1.06087e+06	4.78509e+07	2.47612e+07	3.15586e+09	1.44127e+09	CADOJ_NIST1036_Cauc	1.52855e+09		1.52855e+09	7.10291e+08	547.281	387.173	3433.18	2228.2	501777	303073	501777	303073	501777	303073	1.49721e+07	8.18658e+06	1.38045e+09	6.64917e+08	CADOJ_NIST1036_Hisp	9.17724e+09		9.17724e+09	3.86183e+09
2.8.0	2021-08-09T15:38:34.066-07:00	dukek	2P_3-1_300pg_Group 2_F3A_LRPrev_M1	870451	2	TRUE	CADOJ_NIST1036_AfAm	1.02738e+17		1.02738e+17	4.14029e+16	75928.3	53779.2	1.25416e+08	7.72468e+07	1.34618e+11	7.63536e+10	1.34618e+11	7.63536e+10	1.34618e+11	7.63536e+10	2.34399e+13	12381703471765	2.82399e+12	1.99953e+12	CADOJ_NIST1036_Cauc	5779743635424010		5779743635424010	2273160976073140	37289.4	25514.8	2.15331e+07	1.31384e+07	1.86537e+10	1.07475e+10	1.86537e+10	1.07475e+10	1.86537e+10	1.07475e+10	2.67807e+12	1.41306e+12	1.38245e+12	9.45935e+11	CADOJ_NIST1036_Hisp	7.08947e+16		7.08947e+16	2.47965e+16
2.8.0	2021-08-09T15:38:35.792-07:00	dukek	2P_3-1_348pg_Group 2_F3A_LRPrev_M1	408149	2	TRUE	CADOJ_NIST1036_AfAm	6.14157e+24		6.14157e+24	2.10621e+24	3.04823e+08	2.5684e+08	134438309137922	8.19592e+13	5.46298e+17	3.03783e+17	5.46298e+17	3.03783e+17	5.46298e+17	3.03783e+17	2.61564e+20	1.29848e+20	1.13558e+16	9568221496811130	CADOJ_NIST1036_Cauc	8.04387e+23		8.04387e+23	2.56088e+23	2.06471e+08	1.69604e+08	2.26444e+13	1.38697e+13	1.06036e+17	5.87729e+16	1.06036e+17	5.87729e+16	1.06036e+17	5.87729e+16	5.22486e+19	2.48252e+19	7691692822624740	6318199143046870	CADOJ_NIST1036_Hisp	1.91555e+25		1.91555e+25	5.60477e+24
2.8.0	2021-08-09T15:38:37.356-07:00	dukek	2P_3-1_400pg_Group 2_F3A_LRPrev_M1	86493	2	TRUE	CADOJ_NIST1036_AfAm	8.008e+24		8.008e+24	2.97182e+24	4.15786e+08	3.58842e+08	238053254382991	148912557776318	8.83142e+17	5.03711e+17	8.83142e+17	5.03711e+17	8.83142e+17	5.03711e+17	3.88402e+20	2.05252e+20	1.54896e+16	1.33682e+16	CADOJ_NIST1036_Cauc	1.18864e+24		1.18864e+24	5.07307e+23	2.90043e+08	2.4842e+08	4.47042e+13	2.92099e+13	1.84561e+17	1.10293e+17	1.84561e+17	1.10293e+17	1.84561e+17	1.10293e+17	8.36582e+19	4.57055e+19	1.08051e+16	9254430695816260	CADOJ_NIST1036_Hisp	2.46253e+25		2.46253e+25	7.47962e+24
2.8.0	2021-08-09T15:38:38.969-07:00	dukek	2P_3-1_800pg_Group 2_F3A_LRPrev_M1	155800	2	TRUE	CADOJ_NIST1036_AfAm	2.71473e+26		2.71473e+26	9.72476e+25	1.20383e+09	1.03206e+09	2043996918718010	1250376003087730	1.09843e+19	6.08066e+18	1.09843e+19	6.08066e+18	1.09843e+19	6.08066e+18	6.67374e+21	3.34422e+21	4.48474e+16	3.84484e+16	CADOJ_NIST1036_Cauc	2.41242e+25		2.41242e+25	8.96209e+24	8.15771e+08	6.94861e+08	353327126333481	224450496420723	1.88765e+18	1.08507e+18	1.88765e+18	1.08507e+18	1.88765e+18	1.08507e+18	1.06943e+21	5.57222e+20	3.03905e+16	2.58861e+16	CADOJ_NIST1036_Hisp	6.23266e+26		6.23266e+26	1.72122e+26
2.8.0	2021-08-09T15:38:47.830-07:00	dukek	2P_1-1_25pg_Group 2_M1A_LRPrev_F3	528209	2	TRUE	CADOJ_NIST1036_AfAm	8406.2		8406.2	4066.55	14.0046	9.01977	13.8219	7.9094	148.177	81.6172	148.177	81.6172	148.177	81.6172	766.485	412.624	8405.62	4066.32	CADOJ_NIST1036_Cauc	282.997		282.997	140.294	4.00854	2.48975	3.02639	1.69055	19.2275	10.7267	19.2275	10.7267	19.2275	10.7267	62.8578	33.5172	282.994	140.293	CADOJ_NIST1036_Hisp	162.013		162.013	81.5705
2.8.0	2021-08-09T15:38:48.949-07:00	dukek	2P_1-1_50pg_Group 2_M1A_LRPrev_F3	174378	2	TRUE	CADOJ_NIST1036_AfAm	2.72886e+11		2.72886e+11	9.38769e+10	396.755	254.167	39093.3	22667.4	4.72379e+06	2.4847e+06	4.72379e+06	2.4847e+06	4.72379e+06	2.4847e+06	1.99191e+08	9.66914e+07	1.36645e+10	8.32976e+09	CADOJ_NIST1036_Cauc	9.53122e+08		9.53122e+08	3.70678e+08	144.103	93.2074	3217.16	1806.95	193790	104572	193790	104572	193790	104572	4.03917e+06	1.97234e+06	7.94613e+08	3.28157e+08	CADOJ_NIST1036_Hisp	7.7128e+08		7.7128e+08	2.73224e+08
2.8.0	2021-08-09T15:38:50.300-07:00	dukek	2P_1-1_100pg_Group 2_M1A_LRPrev_F3	274839	2	TRUE	CADOJ_NIST1036_AfAm	9.14919e+20		9.14919e+20	2.69278e+20	2.53306e+06	1.79798e+06	6.74023e+10	3.65721e+10	181257369586657	8.57208e+13	181257369586657	8.57208e+13	181257369586657	8.57208e+13	6.50053e+16	2.66903e+16	9.43571e+13	6.69741e+13	CADOJ_NIST1036_Cauc	2.03285e+18		2.03285e+18	8.48809e+17	1.42179e+06	994081	6.20669e+09	3.67064e+09	7.80311e+12	4.19416e+12	7.80311e+12	4.19416e+12	7.80311e+12	4.19416e+12	1241554078797320	611922231874124	5.29334e+13	3.70013e+13	CADOJ_NIST1036_Hisp	5.14613e+17		5.14613e+17	1.91483e+17
2.8.0	2021-08-09T15:38:51.808-07:00	dukek	2P_1-1_200pg_Group 2_M1A_LRPrev_F3	601225	2	TRUE	CADOJ_NIST1036_AfAm	1.09002e+30		1.09002e+30	3.21277e+29	3.50127e+09	2.93793e+09	1.58278e+17	7.92202e+16	1.60248e+21	7.62288e+20	1.60248e+21	7.62288e+20	1.60248e+21	7.62288e+20	2.05397e+24	9.06464e+23	1.30436e+17	1.0945e+17	CADOJ_NIST1036_Cauc	9.6475e+26		9.6475e+26	3.48339e+26	1.31454e+09	1.11733e+09	4925068561548180	2916889389595950	2.40586e+19	1.31926e+19	2.40586e+19	1.31926e+19	2.40586e+19	1.31926e+19	1.44613e+22	7.32273e+21	4.89719e+16	4.16248e+16	CADOJ_NIST1036_Hisp	5.23457e+26		5.23457e+26	1.40351e+26
2.8.0	2021-08-09T15:38:53.121-07:00	dukek	2P_1-1_400pg_Group 2_M1A_LRPrev_F3	373355	2	TRUE	CADOJ_NIST1036_AfAm	1.31325e+30		1.31325e+30	3.85055e+29	3.665e+09	3.13484e+09	1.80463e+17	9.54858e+16	1.8513e+21	9.08975e+20	1.8513e+21	9.08975e+20	1.8513e+21	9.08975e+20	2.40238e+24	1.08532e+24	1.36536e+17	1.16785e+17	CADOJ_NIST1036_Cauc	1.10598e+27		1.10598e+27	3.87943e+26	1.36703e+09	1.16655e+09	5487833737853120	3193632003158490	2.69153e+19	1.47278e+19	2.69153e+19	1.47278e+19	2.69153e+19	1.47278e+19	1.62744e+22	8.31739e+21	5.09271e+16	4.34584e+16	CADOJ_NIST1036_Hisp	5.93238e+26		5.93238e+26	1.78874e+26
2.8.0	2021-08-09T15:38:54.392-07:00	dukek	2P_1-1_800pg_Group 2_M1A_LRPrev_F3	649601	2	TRUE	CADOJ_NIST1036_AfAm	1.40894e+30		1.40894e+30	3.96395e+29	3.75308e+09	3.14365e+09	1.90641e+17	1.02419e+17	1.96616e+21	9.59762e+20	1.96616e+21	9.59762e+20	1.96616e+21	9.59762e+20	2.56183e+24	1.10847e+24	1.39817e+17	1.17113e+17	CADOJ_NIST1036_Cauc	1.20105e+27		1.20105e+27	4.15677e+26	1.41038e+09	1.21278e+09	5818814769375990	3624120074548820	2.88077e+19	1.64845e+19	2.88077e+19	1.64845e+19	2.88077e+19	1.64845e+19	1.75278e+22	8.95452e+21	5.25421e+16	4.51809e+16	CADOJ_NIST1036_Hisp	6.40807e+26		6.40807e+26	1.66231e+26
2.8.0	2021-08-09T15:38:58.113-07:00	dukek	2p_3-1_25pg_Group 2_M1A_LRPrev_F3	247379	2	TRUE	CADOJ_NIST1036_AfAm	1.19317e+09		1.19317e+09	5.29174e+08	376.683	296.355	5577.95	3737.8	359872	223191	359872	223191	359872	223191	7.80765e+06	4.50717e+06	1.08389e+09	5.00451e+08	CADOJ_NIST1036_Cauc	1.82127e+07		1.82127e+07	9.65617e+06	226.593	185.058	1179.91	867.493	46751.6	31721.4	46751.6	31721.4	46751.6	31721.4	575760	357195	1.81524e+07	9.63507e+06	CADOJ_NIST1036_Hisp	1.31308e+07		1.31308e+07	6.16626e+06
2.8.0	2021-08-09T15:38:59.344-07:00	dukek	2P_3-1_50pg_Group 2_M1A_LRPrev_F3	214792	2	TRUE	CADOJ_NIST1036_AfAm	8.20617e+10		8.20617e+10	3.8597e+10	5039.44	3965.37	447120	300444	3.55063e+07	2.24377e+07	3.55063e+07	2.24377e+07	3.55063e+07	2.24377e+07	8.09577e+08	4.66395e+08	5.65715e+10	3.0851e+10	CADOJ_NIST1036_Cauc	6.33821e+09		6.33821e+09	3.2929e+09	3241.37	2544.29	148157	101965	8.65237e+06	5.54012e+06	8.65237e+06	5.54012e+06	8.65237e+06	5.54012e+06	1.39336e+08	8.30592e+07	6.00402e+09	3.18053e+09	CADOJ_NIST1036_Hisp	2.88153e+09		2.88153e+09	1.34054e+09
2.8.0	2021-08-09T15:39:00.623-07:00	dukek	2P_3-1_100pg_Group 2_M1A_LRPrev_F3	684769	2	TRUE	CADOJ_NIST1036_AfAm	2.05373e+25		2.05373e+25	6.031e+24	9.17814e+07	6.85102e+07	2.60053e+13	1.46145e+13	1.73765e+17	8.85105e+16	1.73765e+17	8.85105e+16	1.73765e+17	8.85105e+16	1.40645e+20	6.30965e+19	3419189460188380	2552246328108330	CADOJ_NIST1036_Cauc	3.00492e+22		3.00492e+22	1.00104e+22	3.38359e+07	2.49945e+07	1.53159e+12	8.85489e+11	4804297764062810	2523375130750300	4804297764062810	2523375130750300	4804297764062810	2523375130750300	1.7491e+18	8.05836e+17	1260445319364440	931081580409690	CADOJ_NIST1036_Hisp	2.92721e+22		2.92721e+22	8.89463e+21
2.8.0	2021-08-09T15:39:02.056-07:00	dukek	2P_3-1_152pg_Group 2_M1A_LRPrev_F3	325693	2	TRUE	CADOJ_NIST1036_AfAm	1.04629e+30		1.04629e+30	2.87518e+29	3.50235e+09	2.99453e+09	1.51931e+17	8.22593e+16	1.55149e+21	7.62997e+20	1.55149e+21	7.62997e+20	1.55149e+21	7.62997e+20	1.99516e+24	8.6263e+23	1.30477e+17	1.11558e+17	CADOJ_NIST1036_Cauc	9.20164e+26		9.20164e+26	3.11355e+26	1.30641e+09	1.10965e+09	4721386226758340	2713493523897610	2.31509e+19	1.22882e+19	2.31509e+19	1.22882e+19	2.31509e+19	1.22882e+19	1.39201e+22	6.7994e+21	4.86688e+16	4.13386e+16	CADOJ_NIST1036_Hisp	4.75382e+26		4.75382e+26	1.19151e+26
2.8.0	2021-08-09T15:39:03.380-07:00	dukek	2P_3-1_200pg_Group 2_M1A_LRPrev_F3	780651	2	TRUE	CADOJ_NIST1036_AfAm	1.34481e+30		1.34481e+30	4.02543e+29	3.70548e+09	3.1922e+09	1.84579e+17	1.0345e+17	1.89787e+21	9.64428e+20	1.89787e+21	9.64428e+20	1.89787e+21	9.64428e+20	2.46456e+24	1.12199e+24	1.38044e+17	1.18922e+17	CADOJ_NIST1036_Cauc	1.1516e+27		1.1516e+27	4.01403e+26	1.39237e+09	1.1917e+09	5635619351303610	3357956602611160	2.78408e+19	1.53629e+19	2.78408e+19	1.53629e+19	2.78408e+19	1.53629e+19	1.69e+22	8.39208e+21	5.18713e+16	4.43955e+16	CADOJ_NIST1036_Hisp	6.15438e+26		6.15438e+26	1.76085e+26
2.8.0	2021-08-09T15:39:04.672-07:00	dukek	2P_3-1_300pg_Group 2_M1A_LRPrev_F3	599322	2	TRUE	CADOJ_NIST1036_AfAm	1.40527e+30		1.40527e+30	4.55082e+29	3.75117e+09	3.21197e+09	1.90312e+17	1.01877e+17	1.96229e+21	9.60106e+20	1.96229e+21	9.60106e+20	1.96229e+21	9.60106e+20	2.55623e+24	1.16186e+24	1.39746e+17	1.19659e+17	CADOJ_NIST1036_Cauc	1.1989e+27		1.1989e+27	4.25208e+26	1.40975e+09	1.21121e+09	5811840678877770	3606084256847680	2.87672e+19	1.64856e+19	2.87672e+19	1.64856e+19	2.87672e+19	1.64856e+19	1.75004e+22	8.8689e+21	5.25186e+16	4.51223e+16	CADOJ_NIST1036_Hisp	6.39871e+26		6.39871e+26	1.55807e+26
2.8.0	2021-08-09T15:39:05.896-07:00	dukek	2P_3-1_348pg_Group 2_M1A_LRPrev_F3	222754	2	TRUE	CADOJ_NIST1036_AfAm	1.40547e+30		1.40547e+30	4.34313e+29	3.7507e+09	3.14854e+09	1.90261e+17	1.01365e+17	1.96196e+21	9.74378e+20	1.96196e+21	9.74378e+20	1.96196e+21	9.74378e+20	2.55607e+24	1.16348e+24	1.39728e+17	1.17295e+17	CADOJ_NIST1036_Cauc	1.19799e+27		1.19799e+27	4.53779e+26	1.4092e+09	1.21587e+09	5807933028148560	3487632642895270	2.8746e+19	1.59734e+19	2.8746e+19	1.59734e+19	2.8746e+19	1.59734e+19	1.74872e+22	9.10826e+21	5.24984e+16	4.52961e+16	CADOJ_NIST1036_Hisp	6.39245e+26		6.39245e+26	1.68532e+26
2.8.0	2021-08-09T15:38:55.666-07:00	dukek	2P_3-1_400pg_Group 2_M1A_LRPrev_F3	318313	2	TRUE	CADOJ_NIST1036_AfAm	1.40894e+30		1.40894e+30	4.1192e+29	3.75309e+09	3.19441e+09	1.90631e+17	1.01707e+17	1.96608e+21	9.91539e+20	1.96608e+21	9.91539e+20	1.96608e+21	9.91539e+20	2.56175e+24	1.15867e+24	1.39818e+17	1.19005e+17	CADOJ_NIST1036_Cauc	1.20112e+27		1.20112e+27	4.25526e+26	1.41038e+09	1.21124e+09	5818676605811730	3494172843938490	2.88075e+19	1.57312e+19	2.88075e+19	1.57312e+19	2.88075e+19	1.57312e+19	1.7528e+22	8.71999e+21	5.25423e+16	4.51233e+16	CADOJ_NIST1036_Hisp	6.40849e+26		6.40849e+26	1.94761e+26
2.8.0	2021-08-09T15:38:56.916-07:00	dukek	2P_3-1_800pg_Group 2_M1A_LRPrev_F3	719874	2	TRUE	CADOJ_NIST1036_AfAm	1.40911e+30		1.40911e+30	4.03621e+29	3.75317e+09	3.13498e+09	1.90652e+17	9.88931e+16	1.9663e+21	9.25994e+20	1.9663e+21	9.25994e+20	1.9663e+21	9.25994e+20	2.56204e+24	1.11303e+24	1.3982e+17	1.16791e+17	CADOJ_NIST1036_Cauc	1.20124e+27		1.20124e+27	4.141e+26	1.41042e+09	1.19885e+09	5819287599279250	3429778120733180	2.88105e+19	1.5634e+19	2.88105e+19	1.5634e+19	2.88105e+19	1.5634e+19	1.75298e+22	8.74165e+21	5.25437e+16	4.46619e+16	CADOJ_NIST1036_Hisp	6.40904e+26		6.40904e+26	1.90631e+26
2.8.0	2021-08-09T15:53:46.682-07:00	dukek	2P_1-1_25pg_Group 2_rep-108730-LRPrev_F3_M1	16153	2	TRUE	CADOJ_NIST1036_AfAm	278165		179959	17635															CADOJ_NIST1036_Cauc	3773.36		2441.18	262.656															CADOJ_NIST1036_Hisp	2329.88		1507.32	124.319
2.8.0	2021-08-09T15:53:48.940-07:00	dukek	2P_1-1_50pg_Group 2_rep-108730-LRPrev_F3_M1	588564	2	TRUE	CADOJ_NIST1036_AfAm	405354236918139		203783321803316	3.54816e+13															CADOJ_NIST1036_Cauc	1.81371e+11		9.11802e+10	2.20838e+10															CADOJ_NIST1036_Hisp	5.58265e+11		2.80656e+11	5.47147e+10
2.8.0	2021-08-09T15:53:51.736-07:00	dukek	2P_1-1_100pg_Group 2_rep-108730-LRPrev_F3_M1	781585	2	TRUE	CADOJ_NIST1036_AfAm	5.81271e+30		3.00448e+30	7.46123e+29															CADOJ_NIST1036_Cauc	1.13395e+27		5.86118e+26	1.86618e+26															CADOJ_NIST1036_Hisp	8.80883e+26		4.55312e+26	1.33683e+26
2.8.0	2021-08-09T15:53:54.342-07:00	dukek	2P_1-1_200pg_Group 2_rep-108730-LRPrev_F3_M1	780961	2	TRUE	CADOJ_NIST1036_AfAm	1.75757e+46		8.804e+45	2.0318e+45															CADOJ_NIST1036_Cauc	1.49509e+42		7.48921e+41	1.79375e+41															CADOJ_NIST1036_Hisp	1.84668e+43		9.25038e+42	2.21166e+42
2.8.0	2021-08-09T15:53:55.835-07:00	dukek	2P_1-1_400pg_Group 2_rep-108730-LRPrev_F3_M1	473077	2	TRUE	CADOJ_NIST1036_AfAm	1.85957e+47		9.29796e+46	1.90793e+46															CADOJ_NIST1036_Cauc	1.23768e+43		6.18847e+42	1.60401e+42															CADOJ_NIST1036_Hisp	1.45028e+44		7.2515e+43	1.51241e+43
2.8.0	2021-08-09T15:53:57.211-07:00	dukek	2P_1-1_800pg_Group 2_rep-108730-LRPrev_F3_M1	974490	2	TRUE	CADOJ_NIST1036_AfAm	1.66647e+47		8.3329e+46	1.86105e+46															CADOJ_NIST1036_Cauc	1.16436e+43		5.82215e+42	1.40566e+42															CADOJ_NIST1036_Hisp	1.34425e+44		6.72168e+43	1.45867e+43
2.8.0	2021-08-09T15:53:58.443-07:00	dukek	2p_3-1_25pg_Group 2_rep-108730-LRPrev_F3_M1	227156	2	TRUE	CADOJ_NIST1036_AfAm	1.97923e+07		9.89621e+06	1.21198e+06															CADOJ_NIST1036_Cauc	170382		85191.8	11543.3															CADOJ_NIST1036_Hisp	84532.9		42266.8	4730.4
2.8.0	2021-08-09T15:54:00.727-07:00	dukek	2P_3-1_50pg_Group 2_rep-108730-LRPrev_F3_M1	265553	2	TRUE	CADOJ_NIST1036_AfAm	1.32599e+10		6.63002e+09	1.85257e+09															CADOJ_NIST1036_Cauc	2.24686e+08		1.12344e+08	3.34361e+07															CADOJ_NIST1036_Hisp	1.01183e+08		5.05917e+07	1.34484e+07
2.8.0	2021-08-09T15:54:03.122-07:00	dukek	2P_3-1_100pg_Group 2_rep-108730-LRPrev_F3_M1	105851	2	TRUE	CADOJ_NIST1036_AfAm	1.04786e+24		5.23929e+23	8.24139e+22															CADOJ_NIST1036_Cauc	3.81995e+20		1.90997e+20	4.05805e+19															CADOJ_NIST1036_Hisp	3.23038e+20		1.61519e+20	3.03076e+19
2.8.0	2021-08-09T15:54:06.314-07:00	dukek	2P_3-1_152pg_Group 2_rep-108730-LRPrev_F3_M1	963264	2	TRUE	CADOJ_NIST1036_AfAm	5.17752e+36		2.58876e+36	7.0688e+35															CADOJ_NIST1036_Cauc	1.16133e+33		5.80664e+32	1.50012e+32															CADOJ_NIST1036_Hisp	9.01829e+32		4.50914e+32	8.87973e+31
2.8.0	2021-08-09T15:54:08.493-07:00	dukek	2P_3-1_200pg_Group 2_rep-108730-LRPrev_F3_M1	207469	2	TRUE	CADOJ_NIST1036_AfAm	1.47394e+39		7.36971e+38	1.77257e+38															CADOJ_NIST1036_Cauc	5.3239e+35		2.66195e+35	7.9516e+34															CADOJ_NIST1036_Hisp	1.72184e+36		8.6092e+35	1.8883e+35
2.8.0	2021-08-09T15:54:10.236-07:00	dukek	2P_3-1_300pg_Group 2_rep-108730-LRPrev_F3_M1	674180	2	TRUE	CADOJ_NIST1036_AfAm	5.11672e+46		2.55836e+46	5.02878e+45															CADOJ_NIST1036_Cauc	2.88145e+42		1.44073e+42	3.72669e+41															CADOJ_NIST1036_Hisp	1.89442e+43		9.4721e+42	1.95601e+42
2.8.0	2021-08-09T15:54:11.740-07:00	dukek	2P_3-1_348pg_Group 2_rep-108730-LRPrev_F3_M1	195268	2	TRUE	CADOJ_NIST1036_AfAm	5.40109e+54		2.70055e+54	5.42834e+53															CADOJ_NIST1036_Cauc	6.71832e+50		3.35916e+50	9.17453e+49															CADOJ_NIST1036_Hisp	8.63592e+51		4.31796e+51	9.11045e+50
2.8.0	2021-08-09T15:54:13.164-07:00	dukek	2P_3-1_400pg_Group 2_rep-108730-LRPrev_F3_M1	565997	2	TRUE	CADOJ_NIST1036_AfAm	8.98135e+54		4.49068e+54	9.99886e+53															CADOJ_NIST1036_Cauc	1.25174e+51		6.25868e+50	1.88088e+50															CADOJ_NIST1036_Hisp	1.41016e+52		7.05082e+51	1.45893e+51
2.8.0	2021-08-09T15:54:14.607-07:00	dukek	2P_3-1_800pg_Group 2_rep-108730-LRPrev_F3_M1	532248	2	TRUE	CADOJ_NIST1036_AfAm	3.77794e+56		1.88897e+56	4.33496e+55															CADOJ_NIST1036_Cauc	3.28781e+52		1.64391e+52	4.78826e+51															CADOJ_NIST1036_Hisp	4.51914e+53		2.25957e+53	5.14889e+52
[truncated: 141 more columns]
