# Supplementary material for: Compound and Conditioned Likelihood Ratio Behavior within a Probabilistic Genotyping Context
Source: Genes (Basel). 2022 Nov 4;13(11):2031. doi: 10.3390/genes13112031 (PMC9690711; doi:10.3390/genes13112031)
Supplement: Supplementary file 1 [file genes-13-02031-s001.zip › Supplementary Table S2_3PM LRs.xlsx]

## Sheet: Results
STRmix version	Run at	Username	Sample ID	Seed	NoCs	Assigned SubSource LR?	Pop. 1	Pop. 1 SubSubSource LR (point)	Pop. 1 SubSubSource LR (HPD)	Pop. 1 SubSource LR (point)	Pop. 1 SubSource LR (HPD)	Pop. 1 SubSource LR Sib HD (point)	Pop. 1 SubSource LR Sib HD (HPD)	Pop. 1 SubSource LR Parent/Child HD (point)	Pop. 1 SubSource LR Parent/Child HD (HPD)	Pop. 1 SubSource LR Half Sib HD (point)	Pop. 1 SubSource LR Half Sib HD (HPD)	Pop. 1 SubSource LR GrandParent HD (point)	Pop. 1 SubSource LR GrandParent HD (HPD)	Pop. 1 SubSource LR Uncle HD (point)	Pop. 1 SubSource LR Uncle HD (HPD)	Pop. 1 SubSource LR Cousin HD (point)	Pop. 1 SubSource LR Cousin HD (HPD)	Pop. 1 SubSource LR Unified HD (point)	Pop. 1 SubSource LR Unified HD (HPD)	Pop. 2	Pop. 2 SubSubSource LR (point)	Pop. 2 SubSubSource LR (HPD)	Pop. 2 SubSource LR (point)	Pop. 2 SubSource LR (HPD)	Pop. 2 SubSource LR Sib HD (point)	Pop. 2 SubSource LR Sib HD (HPD)	Pop. 2 SubSource LR Parent/Child HD (point)	Pop. 2 SubSource LR Parent/Child HD (HPD)	Pop. 2 SubSource LR Half Sib HD (point)	Pop. 2 SubSource LR Half Sib HD (HPD)	Pop. 2 SubSource LR GrandParent HD (point)	Pop. 2 SubSource LR GrandParent HD (HPD)	Pop. 2 SubSource LR Uncle HD (point)	Pop. 2 SubSource LR Uncle HD (HPD)	Pop. 2 SubSource LR Cousin HD (point)	Pop. 2 SubSource LR Cousin HD (HPD)	Pop. 2 SubSource LR Unified HD (point)	Pop. 2 SubSource LR Unified HD (HPD)	Pop. 3	Pop. 3 SubSubSource LR (point)	Pop. 3 SubSubSource LR (HPD)	Pop. 3 SubSource LR (point)	Pop. 3 SubSource LR (HPD)
2.8.0	2021-03-03T17:34:35.094-08:00	cuencad	3P_3-2-1_1.2ng_Group 1 Amp 1_rep-28075_LRPrev_F1	924453	3	TRUE	CADOJ_NIST1036_AfAm	300945622453270		101101994851314	37350255435175	184447	132542	3.77338e+06	2.07841e+06	3.00135e+09	1.52318e+09	3.00135e+09	1.52318e+09	3.00135e+09	1.52318e+09	2.76153e+11	1.23042e+11	5.73261e+12	3.81118e+12	CADOJ_NIST1036_Cauc	2.53266e+13		8.53617e+12	3.2471e+12	55523.9	38613.1	532888	316692	3.0087e+08	1.63915e+08	3.0087e+08	1.63915e+08	3.0087e+08	1.63915e+08	2.3631e+10	1.16836e+10	1359803353931	8.49949e+11	CADOJ_NIST1036_Hisp	134318651336243		4.53069e+13	1.51333e+13
2.8.0	2021-03-03T17:34:16.148-08:00	cuencad	3P_3-2-1_1.2ng_Group 1 Amp 1_rep-28075_LRPrev_F2	734627	3	TRUE	CADOJ_NIST1036_AfAm	2505649235477670		835217221154907	350811510051109	1.17762e+06	923988	4.21461e+08	2.75785e+08	1.43693e+11	8.48118e+10	1.43693e+11	8.48118e+10	1.43693e+11	8.48118e+10	6.52882e+12	3.38073e+12	4.13869e+13	3.13302e+13	CADOJ_NIST1036_Cauc	3.53062e+16		1.17687e+16	5077438138290490	2.23104e+06	1.75089e+06	9.73335e+08	6.44032e+08	6.18898e+11	3.56851e+11	6.18898e+11	3.56851e+11	6.18898e+11	3.56851e+11	4.67465e+13	2.38154e+13	8.20326e+13	6.39747e+13	CADOJ_NIST1036_Hisp	4.94082e+16		1.64694e+16	6070604244620290
2.8.0	2021-03-03T17:34:26.278-08:00	cuencad	3P_3-2-1_1.2ng_Group 1 Amp 1_rep-28075_LRPrev_M2	942005	3	TRUE	CADOJ_NIST1036_AfAm	5.10227e+17		1.70096e+17	4.66658e+16	1.59936e+06	1.05364e+06	8.6809e+08	3.79699e+08	1.18755e+12	4.31013e+11	1.18755e+12	4.31013e+11	1.18755e+12	4.31013e+11	190657287447957	6.55489e+13	5.92701e+13	3.90004e+13	CADOJ_NIST1036_Cauc	1.82292e+16		6077902110505510	1833431098993420	765066	489134	1.52187e+08	7.18211e+07	1.5135e+11	6.36218e+10	1.5135e+11	6.36218e+10	1.5135e+11	6.36218e+10	1.63529e+13	6.02451e+12	2.79944e+13	1.77303e+13	CADOJ_NIST1036_Hisp	3.06865e+17		1.02308e+17	2.36722e+16
2.8.0	2021-03-03T17:38:39.745-08:00	cuencad	3P_3-2-1_1.2ng_Group 1 Amp 2_rep-28075_LRPrev_F1	152995	3	TRUE	CADOJ_NIST1036_AfAm	3.03918e+13		1.32236e+13	4.95896e+12	56011	39299.2	1.35998e+06	789809	6.56227e+08	3.35744e+08	6.56227e+08	3.35744e+08	6.56227e+08	3.35744e+08	4.36423e+10	1.95952e+10	1.6455e+12	1.03808e+12	CADOJ_NIST1036_Cauc	4274803665583		1.81609e+12	6.39506e+11	19349.6	13554.7	306087	169354	1.00769e+08	4.98235e+07	1.00769e+08	4.98235e+07	1.00769e+08	4.98235e+07	5.72946e+09	2.51392e+09	4.60155e+11	2.54651e+11	CADOJ_NIST1036_Hisp	2.16598e+13		8.88492e+12	2.83951e+12
2.8.0	2021-03-03T17:38:26.110-08:00	cuencad	3P_3-2-1_1.2ng_Group 1 Amp 2_rep-28075_LRPrev_F2	983408	3	TRUE	CADOJ_NIST1036_AfAm	1.20691e+13		5.55329e+12	2.2971e+12	53745.9	40400.2	7.88391e+06	4.69484e+06	1.25211e+09	6.79874e+08	1.25211e+09	6.79874e+08	1.25211e+09	6.79874e+08	4.13127e+10	2.02268e+10	1.45199e+12	8.99643e+11	CADOJ_NIST1036_Cauc	237151420399135		104172319143064	4.12184e+13	115765	87177.1	1.51983e+07	9.47894e+06	6.41243e+09	3.50646e+09	6.41243e+09	3.50646e+09	6.41243e+09	3.50646e+09	3.89668e+11	1.89479e+11	4.06165e+12	2.98201e+12	CADOJ_NIST1036_Hisp	404627918026096		188188651935854	5.60437e+13
2.8.0	2021-03-03T17:38:33.003-08:00	cuencad	3P_3-2-1_1.2ng_Group 1 Amp 2_rep-28075_LRPrev_M2	895573	3	TRUE	CADOJ_NIST1036_AfAm	3.18897e+16		1.06853e+16	3305163668257130	1.03422e+06	700251	2.53597e+08	1.28787e+08	2.20566e+11	9.95161e+10	2.20566e+11	9.95161e+10	2.20566e+11	9.95161e+10	2.18666e+13	8.6951e+12	3.7978e+13	2.54193e+13	CADOJ_NIST1036_Cauc	2156552600434180		723645565569044	239706950105569	622988	430814	7.48842e+07	3.90853e+07	4.44908e+10	1.98438e+10	4.44908e+10	1.98438e+10	4.44908e+10	1.98438e+10	3.05235e+12	1.1775e+12	2.20128e+13	1.4664e+13	CADOJ_NIST1036_Hisp	2.48231e+16		8340968422807410	2372359953154740
2.8.0	2021-03-03T17:42:09.071-08:00	cuencad	3P_3-2-1_38pg_Group 1 Amp 1_rep-28075_LRPrev_F1	810154	3	TRUE	CADOJ_NIST1036_AfAm	12.3957		5.85021	2.96448	2.24039	1.45363	2.19724	1.27166	3.52779	1.94237	3.52779	1.94237	3.52779	1.94237	4.52885	2.40256	5.85021	2.96448	CADOJ_NIST1036_Cauc	10.6805		5.20799	2.83606	2.09869	1.44515	2.07608	1.26045	3.18804	1.89983	3.18804	1.89983	3.18804	1.89983	4.03995	2.32583	5.20799	2.83606	CADOJ_NIST1036_Hisp	10.8921		5.27496	2.67969
2.8.0	2021-03-03T17:41:58.761-08:00	cuencad	3P_3-2-1_38pg_Group 1 Amp 1_rep-28075_LRPrev_F2	812239	3	TRUE	CADOJ_NIST1036_AfAm	3.08473		2.61679	1.36922	1.23914	0.756802	1.21683	0.686589	1.66659	0.915432	1.66659	0.915432	1.66659	0.915432	2.0502	1.10238	2.61679	1.36922	CADOJ_NIST1036_Cauc	4.87261		3.48775	1.51019	1.38852	0.803618	1.34119	0.684697	1.99975	0.975152	1.99975	0.975152	1.99975	0.975152	2.58382	1.17348	3.48774	1.51019	CADOJ_NIST1036_Hisp	5.03297		3.60475	1.69434
2.8.0	2021-03-03T17:42:05.885-08:00	cuencad	3P_3-2-1_38pg_Group 1 Amp 1_rep-28075_LRPrev_M2	613801	3	TRUE	CADOJ_NIST1036_AfAm	13.8279		6.47444	3.99193	2.19917	1.62698	2.01876	1.36061	3.56899	2.2956	3.56899	2.2956	3.56899	2.2956	4.8017	3.00136	6.47444	3.99193	CADOJ_NIST1036_Cauc	11.6996		5.6579	3.12052	2.04939	1.42079	1.90273	1.18098	3.19124	1.90689	3.19124	1.90689	3.19124	1.90689	4.22099	2.44723	5.6579	3.12052	CADOJ_NIST1036_Hisp	12.5029		6.00218	3.50081
2.8.0	2021-03-03T17:44:50.099-08:00	cuencad	3P_3-2-1_38pg_Group 1 Amp 2_rep-28075_LRPrev_F1	148318	3	TRUE	CADOJ_NIST1036_AfAm	10.1359		7.3944	3.03666	0.803656	0.412996	0.490228	0.226898	1.42767	0.61748	1.42767	0.61748	1.42767	0.61748	3.01444	1.27542	7.39438	3.03665	CADOJ_NIST1036_Cauc	11.3884		7.87908	3.28059	0.824847	0.432674	0.525106	0.246625	1.42412	0.64018	1.42412	0.64018	1.42412	0.64018	3.01067	1.35123	7.87906	3.28059	CADOJ_NIST1036_Hisp	21.2485		18.6292	7.33258
2.8.0	2021-03-03T17:44:17.339-08:00	cuencad	3P_3-2-1_38pg_Group 1 Amp 2_rep-28075_LRPrev_F2	638167	3	TRUE	CADOJ_NIST1036_AfAm	3.19485		1.96078	0.802929	0.736021	0.353755	0.703514	0.287633	0.875043	0.373941	0.875043	0.373941	0.875043	0.373941	1.20752	0.496931	1.96078	0.802929	CADOJ_NIST1036_Cauc	5.2619		3.55431	1.32781	0.792493	0.393346	0.709385	0.326608	1.1069	0.487175	1.1069	0.487175	1.1069	0.487175	1.79563	0.737793	3.5543	1.32781	CADOJ_NIST1036_Hisp	5.29241		3.69492	1.53107
2.8.0	2021-03-03T17:44:37.831-08:00	cuencad	3P_3-2-1_38pg_Group 1 Amp 2_rep-28075_LRPrev_M2	844239	3	TRUE	CADOJ_NIST1036_AfAm	38079		14872.6	5387.61	14.1776	6.45347	14.118	5.29471	231.171	88.2431	231.171	88.2431	231.171	88.2431	1458.96	545.819	14870.9	5387.07	CADOJ_NIST1036_Cauc	24896.9		9954.15	3354.39	12.3164	5.90853	11.2925	4.2931	174.948	66.4584	174.948	66.4584	174.948	66.4584	1066.08	403.734	9953.22	3354.16	CADOJ_NIST1036_Hisp	57145.3		21705.2	5850.52
2.8.0	2021-03-03T17:53:24.980-08:00	cuencad	3P_3-2-1_75pg_Group 1 Amp 1_rep-28075_LRPrev_F1	465710	3	TRUE	CADOJ_NIST1036_AfAm	14294		8292.81	3221.19	5.09263	2.89847	14.0543	6.88703	139.864	64.2691	139.864	64.2691	139.864	64.2691	813.492	359.794	8292.02	3221	CADOJ_NIST1036_Cauc	11470.7		6874.32	2992.01	3.68354	2.1552	4.62609	2.38178	53.0509	28.5483	53.0509	28.5483	53.0509	28.5483	380.701	196.177	6873.11	2991.65	CADOJ_NIST1036_Hisp	19573.5		11099.1	3934.42
2.8.0	2021-03-03T17:52:39.968-08:00	cuencad	3P_3-2-1_75pg_Group 1 Amp 1_rep-28075_LRPrev_F2	12012	3	TRUE	CADOJ_NIST1036_AfAm	432.449		244.591	95.6733	1.2453	0.639213	1.07197	0.47302	6.62065	3.04327	6.62065	3.04327	6.62065	3.04327	30.7262	13.2189	244.584	95.6715	CADOJ_NIST1036_Cauc	489.716		282.842	117.612	1.49123	0.83112	1.38761	0.710806	8.38195	4.20003	8.38195	4.20003	8.38195	4.20003	37.9774	18.2151	282.835	117.61	CADOJ_NIST1036_Hisp	711.857		386.64	150.203
2.8.0	2021-03-03T17:53:06.984-08:00	cuencad	3P_3-2-1_75pg_Group 1 Amp 1_rep-28075_LRPrev_M2	320979	3	TRUE	CADOJ_NIST1036_AfAm	5.41593e+07		1.90063e+07	5.95272e+06	111.725	64.9955	819.465	380.592	42044.9	17631.4	42044.9	17631.4	42044.9	17631.4	591956	224922	1.88874e+07	5.93292e+06	CADOJ_NIST1036_Cauc	7.46335e+06		2.75208e+06	1.0132e+06	89.7066	55.9265	354.636	175.927	13540.9	6254.24	13540.9	6254.24	13540.9	6254.24	144481	59630	2.7482e+06	1.01221e+06	CADOJ_NIST1036_Hisp	6.67171e+07		2.34102e+07	7.45669e+06
2.8.0	2021-03-03T18:03:56.016-08:00	cuencad	3P_3-2-1_75pg_Group 1 Amp 2_rep-28075_LRPrev_F1	782918	3	TRUE	CADOJ_NIST1036_AfAm	711.124		422.372	173.702	1.79593	0.963765	3.09235	1.46103	16.7204	7.87986	16.7204	7.87986	16.7204	7.87986	69.4611	32.0897	422.363	173.7	CADOJ_NIST1036_Cauc	729.241		381.723	164.367	2.23707	1.2027	3.34906	1.70274	17.0114	8.38016	17.0114	8.38016	17.0114	8.38016	66.5134	31.4376	381.717	164.365	CADOJ_NIST1036_Hisp	3911.3		2767.06	996.505
2.8.0	2021-03-03T18:03:21.109-08:00	cuencad	3P_3-2-1_75pg_Group 1 Amp 2_rep-28075_LRPrev_F2	564941	3	TRUE	CADOJ_NIST1036_AfAm	391.366		184.74	83.1359	0.91631	0.517954	0.659015	0.346575	4.13941	2.13171	4.13941	2.13171	4.13941	2.13171	20.9345	10.5001	184.734	83.1338	CADOJ_NIST1036_Cauc	104.133		56.0964	27.081	0.704896	0.430558	0.549345	0.310513	2.44395	1.37419	2.44395	1.37419	2.44395	1.37419	9.52977	5.07474	56.0956	27.0807	CADOJ_NIST1036_Hisp	150.48		79.899	36.4931
2.8.0	2021-03-03T18:03:43.853-08:00	cuencad	3P_3-2-1_75pg_Group 1 Amp 2_rep-28075_LRPrev_M2	532715	3	TRUE	CADOJ_NIST1036_AfAm	1.03219e+09		3.46869e+08	1.14865e+08	348.25	195.58	820.092	377.018	152531	68905.7	152531	68905.7	152531	68905.7	5.1301e+06	2.12065e+06	3.28057e+08	1.1114e+08	CADOJ_NIST1036_Cauc	2.39891e+08		8.07123e+07	3.1338e+07	323.246	198.351	844.457	446.693	102808	51097.5	102808	51097.5	102808	51097.5	2.32517e+06	1.06592e+06	7.96247e+07	3.10865e+07	CADOJ_NIST1036_Hisp	7.708e+08		2.58705e+08	8.64641e+07
2.8.0	2021-03-03T18:13:21.860-08:00	cuencad	3P_3-2-1_150pg_Group 1 Amp 1_rep-28075_LRPrev_F1	356711	3	TRUE	CADOJ_NIST1036_AfAm	7.64427e+07		4.57466e+07	1.71536e+07	46.4747	33.7466	134.188	83.2667	18067.5	9848.14	18067.5	9848.14	18067.5	9848.14	571965	273386	4.35186e+07	1.66904e+07	CADOJ_NIST1036_Cauc	4.9944e+07		2.38448e+07	1.05434e+07	34.0684	24.643	66.2682	42.097	7623.63	4505.54	7623.63	4505.54	7623.63	4505.54	232917	127504	2.28179e+07	1.02566e+07	CADOJ_NIST1036_Hisp	1.39265e+08		9.0154e+07	3.19932e+07
2.8.0	2021-03-03T18:12:40.018-08:00	cuencad	3P_3-2-1_150pg_Group 1 Amp 1_rep-28075_LRPrev_F2	646866	3	TRUE	CADOJ_NIST1036_AfAm	506672		199555	88594.7	0.597686	0.402416	2.27951	1.44333	154.971	94.7629	154.971	94.7629	154.971	94.7629	3350.64	1819.75	196525	87767.8	CADOJ_NIST1036_Cauc	2.16627e+06		823703	386142	1.38232	0.911772	3.59417	2.28555	375.416	231.782	375.416	231.782	375.416	231.782	10868.2	5955.58	797604	378964	CADOJ_NIST1036_Hisp	7.42508e+06		2.74931e+06	991335
2.8.0	2021-03-03T18:12:59.384-08:00	cuencad	3P_3-2-1_150pg_Group 1 Amp 1_rep-28075_LRPrev_M2	194048	3	TRUE	CADOJ_NIST1036_AfAm	6.05681e+08		3.27045e+08	1.12458e+08	23.3744	15.4496	245.933	134.798	46360.2	23885	46360.2	23885	46360.2	23885	2.07455e+06	940445	2.22209e+08	9.35942e+07	CADOJ_NIST1036_Cauc	1.03105e+08		6.53872e+07	2.56669e+07	23.3526	16.5857	107.141	63.9139	19675.7	10228.6	19675.7	10228.6	19675.7	10228.6	738249	338211	5.84164e+07	2.37194e+07	CADOJ_NIST1036_Hisp	1.59491e+09		7.74889e+08	2.33421e+08
2.8.0	2021-03-03T18:24:12.409-08:00	cuencad	3P_3-2-1_150pg_Group 1 Amp 2_rep-28075_LRPrev_F1	925821	3	TRUE	CADOJ_NIST1036_AfAm	1.58418e+07		6.55992e+06	2.76068e+06	39.9603	25.8916	25.3775	14.7186	3867.19	2123.64	3867.19	2123.64	3867.19	2123.64	108534	52625.1	6.41144e+06	2.71604e+06	CADOJ_NIST1036_Cauc	7.40683e+06		3.02719e+06	1.20913e+06	29.5865	19.7781	19.2816	11.5374	2142.91	1173.1	2142.91	1173.1	2142.91	1173.1	49848.4	25046.6	2.98483e+06	1.19871e+06	CADOJ_NIST1036_Hisp	2.08579e+07		9.84807e+06	3.50902e+06
2.8.0	2021-03-03T18:23:28.047-08:00	cuencad	3P_3-2-1_150pg_Group 1 Amp 2_rep-28075_LRPrev_F2	722062	3	TRUE	CADOJ_NIST1036_AfAm	189.256		108.401	53.2947	0.322687	0.200308	1.21992	0.722069	3.45778	2.05617	3.45778	2.05617	3.45778	2.05617	13.6269	7.79657	108.399	53.294	CADOJ_NIST1036_Cauc	251.74		163.121	77.2396	0.383103	0.257733	1.23708	0.767267	4.66952	2.71627	4.66952	2.71627	4.66952	2.71627	20.4093	11.222	163.117	77.2382	CADOJ_NIST1036_Hisp	315.11		195.005	75.9032
2.8.0	2021-03-03T18:23:54.947-08:00	cuencad	3P_3-2-1_150pg_Group 1 Amp 2_rep-28075_LRPrev_M2	485318	3	TRUE	CADOJ_NIST1036_AfAm	1.91846e+09		7.31992e+08	2.1306e+08	466.46	276.61	1101.39	534.281	206070	88322	206070	88322	206070	88322	7.48403e+06	2.90103e+06	6.7142e+08	2.03242e+08	CADOJ_NIST1036_Cauc	5.54494e+08		2.13344e+08	6.85917e+07	513.779	291.506	1167.1	558.231	160582	68133.1	160582	68133.1	160582	68133.1	4.16029e+06	1.62154e+06	2.08257e+08	6.77537e+07	CADOJ_NIST1036_Hisp	5.63881e+09		2.04009e+09	5.38393e+08
2.8.0	2021-03-04T09:18:03.886-08:00	cuencad	3P_3-2-1_228pg_Group 1 Amp 1_rep-28075_LRPrev_F1	500254	3	TRUE	CADOJ_NIST1036_AfAm	8.89935e+08		5.18641e+08	1.64418e+08	296.132	171.147	4363.74	2160.24	286140	125572	286140	125572	286140	125572	7.09739e+06	2.74827e+06	4.91237e+08	1.59947e+08	CADOJ_NIST1036_Cauc	3.79975e+08		1.86183e+08	6.55716e+07	273.564	170.855	3219.49	1749.74	160812	78367.5	160812	78367.5	160812	78367.5	3.27704e+06	1.36005e+06	1.82072e+08	6.47282e+07	CADOJ_NIST1036_Hisp	4.33719e+09		2.37278e+09	6.87795e+08
2.8.0	2021-03-04T09:17:21.634-08:00	cuencad	3P_3-2-1_228pg_Group 1 Amp 1_rep-28075_LRPrev_F2	797268	3	TRUE	CADOJ_NIST1036_AfAm	119855		46104.9	18890.4	2.7257	1.68762	14.4817	8.39636	198.639	107.885	198.639	107.885	198.639	107.885	1828.37	913.893	46071.8	18883	CADOJ_NIST1036_Cauc	715979		285836	124652	4.95901	2.98793	37.8867	21.651	723.396	395.097	723.396	395.097	723.396	395.097	8665.36	4481.7	285224	124495	CADOJ_NIST1036_Hisp	3.83759e+06		1.55942e+06	587124
2.8.0	2021-03-04T09:17:44.893-08:00	cuencad	3P_3-2-1_228pg_Group 1 Amp 1_rep-28075_LRPrev_M2	209056	3	TRUE	CADOJ_NIST1036_AfAm	3.2927e+12		2.1664e+12	7.46697e+11	9779.05	6409.02	269259	148850	1.12196e+08	5.3734e+07	1.12196e+08	5.3734e+07	1.12196e+08	5.3734e+07	7.23609e+09	3.12992e+09	2.87881e+11	1.6892e+11	CADOJ_NIST1036_Cauc	5.67931e+11		3.5977e+11	1.33144e+11	9036.12	6378.88	118530	71206.4	4.44154e+07	2.34941e+07	4.44154e+07	2.34941e+07	4.44154e+07	2.34941e+07	2.25566e+09	1.05481e+09	1.57298e+11	8.07687e+10	CADOJ_NIST1036_Hisp	4.1848e+12		2.67208e+12	7.72078e+11
2.8.0	2021-03-04T09:28:48.099-08:00	cuencad	3P_3-2-1_228pg_Group 1 Amp 2_rep-28075_LRPrev_F1	816729	3	TRUE	CADOJ_NIST1036_AfAm	3.62573e+11		1.23816e+11	4.19305e+10	9880.4	6694.99	71595.7	39447.2	1.95929e+07	9.22746e+06	1.95929e+07	9.22746e+06	1.95929e+07	9.22746e+06	8.44133e+08	3.52832e+08	8.47422e+10	3.33095e+10	CADOJ_NIST1036_Cauc	5.73234e+10		1.97586e+10	7.95413e+09	3930.74	2829.87	17339.3	10227.2	3.39091e+06	1.8791e+06	3.39091e+06	1.8791e+06	3.39091e+06	1.8791e+06	1.2854e+08	6.37932e+07	1.62308e+10	6.97765e+09	CADOJ_NIST1036_Hisp	3.05898e+11		1.04593e+11	3.28319e+10
2.8.0	2021-03-04T09:28:06.228-08:00	cuencad	3P_3-2-1_228pg_Group 1 Amp 2_rep-28075_LRPrev_F2	535513	3	TRUE	CADOJ_NIST1036_AfAm	2.33138e+06		789935	365751	33.0807	21.8641	68.6408	39.8515	1985.44	1101.63	1985.44	1101.63	1985.44	1101.63	23653.4	12440.6	788733	365362	CADOJ_NIST1036_Cauc	3.78379e+07		1.27806e+07	5.66957e+06	103.488	69.9928	179.012	103.019	12412.9	7022.54	12412.9	7022.54	12412.9	7022.54	238784	125784	1.26719e+07	5.63806e+06	CADOJ_NIST1036_Hisp	6.33407e+07		2.14982e+07	7.90423e+06
2.8.0	2021-03-04T09:28:28.195-08:00	cuencad	3P_3-2-1_228pg_Group 1 Amp 2_rep-28075_LRPrev_M2	996233	3	TRUE	CADOJ_NIST1036_AfAm	9.49681e+11		3.18556e+11	1.01733e+11	2928.1	1769.6	39331.9	19416.1	2.24106e+07	9.93833e+06	2.24106e+07	9.93833e+06	2.24106e+07	9.93833e+06	1.60719e+09	6.66991e+08	7.07572e+10	3.61506e+10	CADOJ_NIST1036_Cauc	3.75133e+10		1.26154e+10	4.37575e+09	1351.04	862.615	13323.3	6786.43	3.855e+06	1.84967e+06	3.855e+06	1.84967e+06	3.855e+06	1.84967e+06	1.5672e+08	6.55344e+07	9.56507e+09	3.75412e+09	CADOJ_NIST1036_Hisp	6.35463e+11		2.1284e+11	6.52089e+10
2.8.0	2021-03-04T09:38:59.351-08:00	cuencad	3P_3-2-1_300pg_Group 1 Amp 1_rep-28075_LRPrev_F1	918110	3	TRUE	CADOJ_NIST1036_AfAm	2.4758e+11		1.30951e+11	5.12544e+10	2119.73	1491.23	15750.6	9703.74	8.71804e+06	4.64102e+06	8.71804e+06	4.64102e+06	8.71804e+06	4.64102e+06	6.21135e+08	2.93032e+08	4.02237e+10	2.23895e+10	CADOJ_NIST1036_Cauc	1.00313e+11		4.65816e+10	1.76663e+10	1369.73	982.112	9251.81	5554.46	3.46316e+06	1.84542e+06	3.46316e+06	1.84542e+06	3.46316e+06	1.84542e+06	2.02619e+08	9.72913e+07	2.04735e+10	1.05876e+10	CADOJ_NIST1036_Hisp	3.90122e+11		2.34522e+11	6.96116e+10
2.8.0	2021-03-04T09:38:14.569-08:00	cuencad	3P_3-2-1_300pg_Group 1 Amp 1_rep-28075_LRPrev_F2	648204	3	TRUE	CADOJ_NIST1036_AfAm	2.1691e+06		817404	375150	25.7542	16.5489	119.615	71.8579	2082.58	1226.36	2082.58	1226.36	2082.58	1226.36	24421.7	13876.7	816261	374855	CADOJ_NIST1036_Cauc	4.86097e+06		1.90535e+06	885125	30.9662	20.1856	116.024	72.3748	3015.66	1841.46	3015.66	1841.46	3015.66	1841.46	45756.7	25801.5	1.8998e+06	883310	CADOJ_NIST1036_Hisp	7.81152e+06		3.36279e+06	1.50068e+06
2.8.0	2021-03-04T09:38:36.056-08:00	cuencad	3P_3-2-1_300pg_Group 1 Amp 1_rep-28075_LRPrev_M2	614545	3	TRUE	CADOJ_NIST1036_AfAm	6.23141e+09		2.48752e+09	9.04626e+08	179.876	114.757	2065.48	1123.42	503409	252321	503409	252321	503409	252321	2.19641e+07	9.83792e+06	1.70595e+09	7.28202e+08	CADOJ_NIST1036_Cauc	9.95715e+08		4.17067e+08	1.62538e+08	174.671	117.723	1052.09	628.121	205048	106115	205048	106115	205048	106115	6.75588e+06	3.13615e+06	3.81662e+08	1.53809e+08	CADOJ_NIST1036_Hisp	9.35605e+09		3.69558e+09	1.1318e+09
2.8.0	2021-03-04T09:50:03.603-08:00	cuencad	3P_3-2-1_300pg_Group 1 Amp 2_rep-28075_LRPrev_F1	707913	3	TRUE	CADOJ_NIST1036_AfAm	7.69125e+12		3.01795e+12	8.81743e+11	17993.2	11161.7	312428	165619	1.59692e+08	7.2013e+07	1.59692e+08	7.2013e+07	1.59692e+08	7.2013e+07	1.12159e+10	4.34892e+09	4.87046e+11	2.69447e+11	CADOJ_NIST1036_Cauc	7.19769e+11		2.85611e+11	1.06508e+11	3663.39	2287.9	28066.4	15569.8	1.29025e+07	6.64724e+06	1.29025e+07	6.64724e+06	1.29025e+07	6.64724e+06	8.89723e+08	4.11832e+08	7.46814e+10	4.06435e+10	CADOJ_NIST1036_Hisp	3.78277e+12		1.58095e+12	4.63717e+11
2.8.0	2021-03-04T09:49:31.021-08:00	cuencad	3P_3-2-1_300pg_Group 1 Amp 2_rep-28075_LRPrev_F2	668096	3	TRUE	CADOJ_NIST1036_AfAm	3.87973e+08		1.29325e+08	5.59138e+07	485.066	338.859	1972.68	1197.43	121865	66956.1	121865	66956.1	121865	66956.1	2.17516e+06	1.12858e+06	1.27791e+08	5.55551e+07	CADOJ_NIST1036_Cauc	1.78098e+09		5.93663e+08	2.49043e+08	845.337	558.533	3548.53	2162.03	358324	200032	358324	200032	358324	200032	8.23226e+06	4.11548e+06	5.75773e+08	2.44003e+08	CADOJ_NIST1036_Hisp	1.73017e+09		5.76727e+08	2.46341e+08
2.8.0	2021-03-04T09:49:48.203-08:00	cuencad	3P_3-2-1_300pg_Group 1 Amp 2_rep-28075_LRPrev_M2	144167	3	TRUE	CADOJ_NIST1036_AfAm	361791046270287		135184670832000	4.46502e+13	91411.1	59848.3	4.48457e+06	2.18848e+06	3.28135e+09	1.46687e+09	3.28135e+09	1.46687e+09	3.28135e+09	1.46687e+09	3.07904e+11	1.23255e+11	3.15406e+12	2.02786e+12	CADOJ_NIST1036_Cauc	2.04112e+13		7.96703e+12	2.93695e+12	48752.7	33107.9	1.29003e+06	729215	6.21884e+08	3.00629e+08	6.21884e+08	3.00629e+08	6.21884e+08	3.00629e+08	3.97281e+10	1.71743e+10	1.36644e+12	7.91317e+11	CADOJ_NIST1036_Hisp	349681694318176		132969810376139	3.77312e+13
2.8.0	2021-03-04T09:58:33.405-08:00	cuencad	3P_3-2-1_450pg_Group 1 Amp 1_rep-28075_LRPrev_F1	26132	3	TRUE	CADOJ_NIST1036_AfAm	189442663065497		6.93668e+13	2.20006e+13	131248	87271.1	3.49855e+06	1.82036e+06	2.63557e+09	1.17053e+09	2.63557e+09	1.17053e+09	2.63557e+09	1.17053e+09	2.27074e+11	9.06872e+10	4.17624e+12	2.5449e+12	CADOJ_NIST1036_Cauc	2.53691e+13		9.58246e+12	3.44059e+12	62660.6	44094.5	1.09094e+06	626257	5.26191e+08	2.68105e+08	5.26191e+08	2.68105e+08	5.26191e+08	2.68105e+08	3.49792e+10	1.63592e+10	1.67048e+12	1.00829e+12	CADOJ_NIST1036_Hisp	155788129214610		5.61424e+13	18058145717344
2.8.0	2021-03-04T09:57:58.182-08:00	cuencad	3P_3-2-1_450pg_Group 1 Amp 1_rep-28075_LRPrev_F2	974811	3	TRUE	CADOJ_NIST1036_AfAm	4.57867e+09		1.52641e+09	6.35175e+08	2972.93	2170.94	24005.2	15400.4	1.59203e+06	906563	1.59203e+06	906563	1.59203e+06	906563	2.83309e+07	1.44399e+07	1.49871e+09	6.28507e+08	CADOJ_NIST1036_Cauc	3.69123e+10		1.23052e+10	4.95073e+09	6598.83	4703.16	37457.8	22480.2	5.16789e+06	2.81263e+06	5.16789e+06	2.81263e+06	5.16789e+06	2.81263e+06	1.42374e+08	7.0908e+07	1.14582e+10	4.76138e+09	CADOJ_NIST1036_Hisp	6.86201e+10		2.28779e+10	8.97309e+09
2.8.0	2021-03-04T09:58:16.406-08:00	cuencad	3P_3-2-1_450pg_Group 1 Amp 1_rep-28075_LRPrev_M2	934761	3	TRUE	CADOJ_NIST1036_AfAm	1385204955193190		545151827372732	195690011228541	250776	180422	2.88175e+07	1.64246e+07	1.64884e+10	8.38227e+09	1.64884e+10	8.38227e+09	1.64884e+10	8.38227e+09	1.34813e+12	6.08534e+11	8.9794e+12	6.34815e+12	CADOJ_NIST1036_Cauc	110808664399482		4.2561e+13	1.63701e+13	165775	120078	9.34658e+06	5.40131e+06	3.92722e+09	1.98562e+09	3.92722e+09	1.98562e+09	3.92722e+09	1.98562e+09	2.27373e+11	1.08556e+11	5.17829e+12	3.42876e+12	CADOJ_NIST1036_Hisp	1669822207300150		644974931438075	190660496311874
2.8.0	2021-03-04T10:07:12.398-08:00	cuencad	3P_3-2-1_450pg_Group 1 Amp 2_rep-28075_LRPrev_F1	465302	3	TRUE	CADOJ_NIST1036_AfAm	46120414691044		3.00166e+13	1.02823e+13	122270	85706	2.47882e+06	1.3763e+06	1.47554e+09	7.23137e+08	1.47554e+09	7.23137e+08	1.47554e+09	7.23137e+08	1.05174e+11	4.53922e+10	3.54828e+12	2.2169e+12	CADOJ_NIST1036_Cauc	6.25123e+12		3.61349e+12	1.26328e+12	43389	30358.8	542617	301931	2.15821e+08	1.1079e+08	2.15821e+08	1.1079e+08	2.15821e+08	1.1079e+08	1.28096e+10	5.8064e+09	9.72777e+11	5.38173e+11	CADOJ_NIST1036_Hisp	3.61934e+13		2.12921e+13	7.00675e+12
2.8.0	2021-03-04T10:06:39.456-08:00	cuencad	3P_3-2-1_450pg_Group 1 Amp 2_rep-28075_LRPrev_F2	771156	3	TRUE	CADOJ_NIST1036_AfAm	3.70032e+07		1.23966e+07	3.92602e+06	24.9022	12.3016	82.2092	36.4206	7566.58	2939.93	7566.58	2939.93	7566.58	2939.93	167822	59271.4	1.21013e+07	3.87143e+06	CADOJ_NIST1036_Cauc	3.06058e+08		1.02748e+08	3.5853e+07	46.778	25.8523	113.124	55.4537	23077.8	10660.8	23077.8	10660.8	23077.8	10660.8	829867	346958	9.13621e+07	3.33214e+07	CADOJ_NIST1036_Hisp	5.75867e+08		1.93539e+08	4.7396e+07
2.8.0	2021-03-04T10:06:56.986-08:00	cuencad	3P_3-2-1_450pg_Group 1 Amp 2_rep-28075_LRPrev_M2	133626	3	TRUE	CADOJ_NIST1036_AfAm	543000915782762		356501146518577	116238467060250	192956	139701	2.11905e+07	1.19567e+07	1.05738e+10	5.1704e+09	1.05738e+10	5.1704e+09	1.05738e+10	5.1704e+09	7.87969e+11	3.40361e+11	6.88181e+12	4.85825e+12	CADOJ_NIST1036_Cauc	4.1355e+13		26927064356133	1.03002e+13	118749	86527.6	6.20473e+06	3.64729e+06	2.2697e+09	1.18084e+09	2.2697e+09	1.18084e+09	2.2697e+09	1.18084e+09	1.21657e+11	5.75573e+10	3.63921e+12	2.39597e+12	CADOJ_NIST1036_Hisp	573913903933321		368999127793488	114295738564484
2.8.0	2021-03-04T10:14:55.500-08:00	cuencad	3P_3-2-1_522pg_Group 1 Amp 1_rep-28075_LRPrev_F1	985695	3	TRUE	CADOJ_NIST1036_AfAm	2.58746e+13		9.43196e+12	3.08103e+12	68406.6	43049.9	1.1662e+06	632051	5.76634e+08	2.67193e+08	5.76634e+08	2.67193e+08	5.76634e+08	2.67193e+08	3.74741e+10	1.51504e+10	1.78554e+12	9.88481e+11	CADOJ_NIST1036_Cauc	4.80997e+12		1.7091e+12	6.01439e+11	31935.6	20830.3	381431	204543	1.24845e+08	6.01052e+07	1.24845e+08	6.01052e+07	1.24845e+08	6.01052e+07	6.802e+09	2.9017e+09	6.19403e+11	2.99793e+11	CADOJ_NIST1036_Hisp	2.03117e+13		7.34236e+12	2.31627e+12
2.8.0	2021-03-04T10:14:25.488-08:00	cuencad	3P_3-2-1_522pg_Group 1 Amp 1_rep-28075_LRPrev_F2	886620	3	TRUE	CADOJ_NIST1036_AfAm	6.19388e+10		2.06519e+10	8.24785e+09	5219.89	3259.69	49163.7	25764.4	6.13374e+06	2.94517e+06	6.13374e+06	2.94517e+06	6.13374e+06	2.94517e+06	1.79839e+08	8.12076e+07	1.81673e+10	7.57594e+09	CADOJ_NIST1036_Cauc	4.48243e+11		1.49466e+11	5.52788e+10	9474.27	5861.83	81180.7	40554	1.67965e+07	7.83619e+06	1.67965e+07	7.83619e+06	1.67965e+07	7.83619e+06	7.49799e+08	3.13203e+08	9.60234e+10	4.04321e+10	CADOJ_NIST1036_Hisp	5.247e+11		1.74967e+11	6.28029e+10
2.8.0	2021-03-04T10:14:40.406-08:00	cuencad	3P_3-2-1_522pg_Group 1 Amp 1_rep-28075_LRPrev_M2	100201	3	TRUE	CADOJ_NIST1036_AfAm	766036143022746		283441424522680	8.9655e+13	185143	119226	1.23128e+07	5.8341e+06	7.80378e+09	3.43167e+09	7.80378e+09	3.43167e+09	7.80378e+09	3.43167e+09	6.73039e+11	2.72736e+11	6.47903e+12	4.01017e+12	CADOJ_NIST1036_Cauc	4.30936e+13		1.65636e+13	5.77091e+12	103072	64667.2	2.8717e+06	1.47354e+06	1.27661e+09	5.83573e+08	1.27661e+09	5.83573e+08	1.27661e+09	5.83573e+08	7.84125e+10	3.27419e+10	2.8915e+12	1.60579e+12	CADOJ_NIST1036_Hisp	884580184931548		323625408015050	8.70418e+13
2.8.0	2021-03-04T10:22:21.980-08:00	cuencad	3P_3-2-1_522pg_Group 1 Amp 2_rep-28075_LRPrev_F1	516818	3	TRUE	CADOJ_NIST1036_AfAm	5.93511e+12		2.47085e+12	8.75043e+11	43535.5	30014.4	495640	281749	2.14458e+08	1.09648e+08	2.14458e+08	1.09648e+08	2.14458e+08	1.09648e+08	1.21319e+10	5.42602e+09	8.57348e+11	4.52458e+11	CADOJ_NIST1036_Cauc	9.90245e+11		4.20904e+11	1.71427e+11	19656.3	14380.2	148385	90346.2	4.43861e+07	2.46084e+07	4.43861e+07	2.46084e+07	4.43861e+07	2.46084e+07	2.09921e+09	1.0724e+09	2.36568e+11	1.20212e+11	CADOJ_NIST1036_Hisp	4.48861e+12		1.92564e+12	6.72324e+11
2.8.0	2021-03-04T10:21:45.744-08:00	cuencad	3P_3-2-1_522pg_Group 1 Amp 2_rep-28075_LRPrev_F2	507769	3	TRUE	CADOJ_NIST1036_AfAm	4.21182e+09		1.41886e+09	5.34741e+08	1178.64	799.348	10347.1	5907.99	860874	427701	860874	427701	860874	427701	1.92268e+07	8.52511e+06	1.36119e+09	5.22145e+08	CADOJ_NIST1036_Cauc	2.71387e+10		9.16419e+09	3.4727e+09	1946.78	1341.95	12549.1	7395.15	2.23854e+06	1.18942e+06	2.23854e+06	1.18942e+06	2.23854e+06	1.18942e+06	7.67541e+07	3.52766e+07	7.77133e+09	3.16422e+09	CADOJ_NIST1036_Hisp	5.25376e+10		1.77503e+10	5.40247e+09
2.8.0	2021-03-04T10:22:03.479-08:00	cuencad	3P_3-2-1_522pg_Group 1 Amp 2_rep-28075_LRPrev_M2	858317	3	TRUE	CADOJ_NIST1036_AfAm	2644242134734430		906141812310197	297071440336843	279215	203527	6.70039e+07	3.57708e+07	3.48086e+10	1.68071e+10	3.48086e+10	1.68071e+10	3.48086e+10	1.68071e+10	2.54257e+12	1.05949e+12	1.01716e+13	7.32996e+12	CADOJ_NIST1036_Cauc	259338045633032		8.88986e+13	3.05376e+13	227789	159263	2.59463e+07	1.47071e+07	9.10495e+09	4.38143e+09	9.10495e+09	4.38143e+09	9.10495e+09	4.38143e+09	4.79948e+11	2.04399e+11	7.58356e+12	4.93683e+12	CADOJ_NIST1036_Hisp	2649646391262280		906112594080389	249089791778593
2.8.0	2021-03-04T10:30:39.246-08:00	cuencad	3P_3-2-1_600pg_Group 1 Amp 1_rep-28075_LRPrev_F1	390975	3	TRUE	CADOJ_NIST1036_AfAm	416129843279024		183164786092856	6.95076e+13	128348	92693.4	3.97826e+06	2.32654e+06	3.94465e+09	2.13939e+09	3.94465e+09	2.13939e+09	3.94465e+09	2.13939e+09	4.20528e+11	1.94027e+11	4.29869e+12	3.03221e+12	CADOJ_NIST1036_Cauc	6.42987e+13		3.18194e+13	1.04334e+13	77209.8	54106	1.69412e+06	952998	1.07314e+09	5.31157e+08	1.07314e+09	5.31157e+08	1.07314e+09	5.31157e+08	8.55437e+10	3.61175e+10	2.37262e+12	1.52175e+12	CADOJ_NIST1036_Hisp	427588372144663		190671709225861	4.94784e+13
2.8.0	2021-03-04T10:30:00.501-08:00	cuencad	3P_3-2-1_600pg_Group 1 Amp 1_rep-28075_LRPrev_F2	312700	3	TRUE	CADOJ_NIST1036_AfAm	1.07523e+11		3.58411e+10	1.23065e+10	6358.12	3926.49	147954	77764.2	2.01568e+07	9.30031e+06	2.01568e+07	9.30031e+06	2.01568e+07	9.30031e+06	4.95114e+08	2.00838e+08	3.06618e+10	1.12416e+10	CADOJ_NIST1036_Cauc	4.85151e+11		1.61718e+11	5.97862e+10	9378.95	5693.95	226123	128223	4.43443e+07	2.25081e+07	4.43443e+07	2.25081e+07	4.43443e+07	2.25081e+07	1.5033e+09	6.8598e+08	1.06775e+11	4.63977e+10	CADOJ_NIST1036_Hisp	7.18861e+11		2.39623e+11	7.39018e+10
2.8.0	2021-03-04T10:30:20.183-08:00	cuencad	3P_3-2-1_600pg_Group 1 Amp 1_rep-28075_LRPrev_M2	878699	3	TRUE	CADOJ_NIST1036_AfAm	2086678910504190		769451935129773	254122212054478	277284	198834	2.06611e+07	1.10159e+07	1.582e+10	7.76834e+09	1.582e+10	7.76834e+09	1.582e+10	7.76834e+09	1.52922e+12	6.61254e+11	9.84453e+12	6.93566e+12	CADOJ_NIST1036_Cauc	159400550096126		5.74459e+13	2.05316e+13	156132	108110	5.56491e+06	2.92842e+06	3.23253e+09	1.52852e+09	3.23253e+09	1.52852e+09	3.23253e+09	1.52852e+09	2.3219e+11	9.98296e+10	4.94464e+12	3.12245e+12	CADOJ_NIST1036_Hisp	2663535103242740		968901507452076	258807714939758
2.8.0	2021-03-04T10:39:20.850-08:00	cuencad	3P_3-2-1_600pg_Group 1 Amp 2_rep-28075_LRPrev_F1	109581	3	TRUE	CADOJ_NIST1036_AfAm	4.45954e+11		1.57664e+11	6.19087e+10	1521.97	895.064	64551	38491.2	8.4969e+06	4.44722e+06	8.4969e+06	4.44722e+06	8.4969e+06	4.44722e+06	5.30793e+08	2.48219e+08	3.9832e+10	2.2549e+10	CADOJ_NIST1036_Cauc	2.76668e+10		1.00664e+10	4.53181e+09	147.5	87.9909	5556.62	3094.59	317792	175176	317792	175176	317792	175176	2.33951e+07	1.23565e+07	3.39371e+09	2.11338e+09	CADOJ_NIST1036_Hisp	1.73791e+11		6.27922e+10	2.16187e+10
2.8.0	2021-03-04T10:38:55.185-08:00	cuencad	3P_3-2-1_600pg_Group 1 Amp 2_rep-28075_LRPrev_F2	614665	3	TRUE	CADOJ_NIST1036_AfAm	3.99986e+11		1.36202e+11	6.31558e+10	26786.8	20541.2	507106	335968	7.10515e+07	4.11405e+07	7.10515e+07	4.11405e+07	7.10515e+07	4.11405e+07	1.76925e+09	9.52088e+08	1.17822e+11	5.76017e+10	CADOJ_NIST1036_Cauc	6.00051e+12		2.03508e+12	9.16367e+11	53662.8	42422.3	883694	637339	2.83817e+08	1.78262e+08	2.83817e+08	1.78262e+08	2.83817e+08	1.78262e+08	1.29838e+10	7.05964e+09	9.31874e+11	5.47251e+11	CADOJ_NIST1036_Hisp	1.22784e+13		4.18386e+12	1.594e+12
2.8.0	2021-03-04T10:39:08.346-08:00	cuencad	3P_3-2-1_600pg_Group 1 Amp 2_rep-28075_LRPrev_M2	325635	3	TRUE	CADOJ_NIST1036_AfAm	5712870437184750		1904733580664160	524114344806821	60343	39808.6	9.05225e+06	4.17156e+06	1.2358e+10	4.71368e+09	1.2358e+10	4.71368e+09	1.2358e+10	4.71368e+09	2.09287e+12	6.96593e+11	2.20614e+12	1.44182e+12	CADOJ_NIST1036_Cauc	127317243439810		4.24735e+13	1.35656e+13	27757.5	17979.5	790175	390586	8.78998e+08	3.82629e+08	8.78998e+08	3.82629e+08	8.78998e+08	3.82629e+08	1.06686e+11	4.14954e+10	9.24777e+11	5.72121e+11	CADOJ_NIST1036_Hisp	2369913907392620		790364163182169	208537454221612
2.8.0	2021-03-04T18:13:31.768-08:00	cuencad	3P_10-5-1_1.2ng_Group 1 Amp 1_rep-28075_LRPrev_F1	794069	3	TRUE	CADOJ_NIST1036_AfAm	1.88351e+23		6.27838e+22	2.35934e+22	1.96441e+08	1.57404e+08	1.98468e+13	1.20943e+13	5.9241e+16	3.26191e+16	5.9241e+16	3.26191e+16	5.9241e+16	3.26191e+16	2.09212e+19	1.03419e+19	7318006492932530	5863725139327360	CADOJ_NIST1036_Cauc	1.66623e+22		5.5541e+21	2.15088e+21	1.00713e+08	8.08873e+07	7.32816e+12	4.36687e+12	1.19273e+16	6486146696004670	1.19273e+16	6486146696004670	1.19273e+16	6486146696004670	2.67183e+18	1.31264e+18	3751821243259520	3013251248698530	CADOJ_NIST1036_Hisp	1.29506e+23		4.31687e+22	1.34821e+22
2.8.0	2021-03-04T18:13:38.271-08:00	cuencad	3P_10-5-1_1.2ng_Group 1 Amp 1_rep-28075_LRPrev_F2	568656	3	TRUE	CADOJ_NIST1036_AfAm	1304110348768490		434703449589498	197141857692374	396639	315688	6.74608e+07	4.75788e+07	3.45676e+10	2.19754e+10	3.45676e+10	2.19754e+10	3.45676e+10	2.19754e+10	2.5369e+12	1.46894e+12	1.40763e+13	1.08337e+13	CADOJ_NIST1036_Cauc	3.0619e+16		1.02063e+16	4609183930180200	701997	580966	1.29221e+08	9.4622e+07	1.22065e+11	8.22379e+10	1.22065e+11	8.22379e+10	1.22065e+11	8.22379e+10	1.66309e+13	1.00602e+13	2.5713e+13	2.12374e+13	CADOJ_NIST1036_Hisp	1.57906e+16		5263544807676870	2100109691507870
2.8.0	2021-03-04T18:13:25.030-08:00	cuencad	3P_10-5-1_1.2ng_Group 1 Amp 1_rep-28075_LRPrev_M2	578792	3	TRUE	CADOJ_NIST1036_AfAm	6.2258e+23		2.07527e+23	5.6919e+22	1.59873e+08	1.16825e+08	1.1375e+13	5.52579e+12	5.12397e+16	2.29922e+16	5.12397e+16	2.29922e+16	5.12397e+16	2.29922e+16	2.6181e+19	1.04063e+19	5955676956520300	4351873789228120	CADOJ_NIST1036_Cauc	1.70742e+22		5.69141e+21	1.93966e+21	8.64976e+07	6.38744e+07	1.77733e+12	9.15761e+11	5890318088278330	2751656269859230	5890318088278330	2751656269859230	5890318088278330	2751656269859230	2.08741e+18	8.79617e+17	3221957815292940	2379176233972040	CADOJ_NIST1036_Hisp	4.41883e+23		1.47294e+23	3.84808e+22
2.8.0	2021-03-04T18:16:33.547-08:00	cuencad	3P_10-5-1_1.2ng_Group 1 Amp 2_rep-28075_LRPrev_F1	870024	3	TRUE	CADOJ_NIST1036_AfAm	5.24756e+23		1.74919e+23	5.3378e+22	1.68205e+08	1.25123e+08	6.62427e+13	3.5944e+13	9.4645e+16	4.49777e+16	9.4645e+16	4.49777e+16	9.4645e+16	4.49777e+16	3.3358e+19	1.35117e+19	6266256787866340	4661286408183350	CADOJ_NIST1036_Cauc	2.18986e+22		7.29954e+21	2.68506e+21	6.61826e+07	5.03196e+07	1.51843e+13	8.23523e+12	1.04412e+16	5288335814436490	1.04412e+16	5288335814436490	1.04412e+16	5288335814436490	2.23989e+18	1.05467e+18	2465534211147730	1874569634239130	CADOJ_NIST1036_Hisp	2.31917e+23		7.73058e+22	2.41844e+22
2.8.0	2021-03-04T18:16:38.426-08:00	cuencad	3P_10-5-1_1.2ng_Group 1 Amp 2_rep-28075_LRPrev_F2	363297	3	TRUE	CADOJ_NIST1036_AfAm	5855930284825070		1951976761608360	860281597371122	1.22838e+06	992056	5.61937e+08	3.8999e+08	2.2385e+11	1.39723e+11	2.2385e+11	1.39723e+11	2.2385e+11	1.39723e+11	13480049836658	7.36612e+12	44459197366285	3.51962e+13	CADOJ_NIST1036_Cauc	1.53719e+17		5.12396e+16	2.13079e+16	2.45405e+06	2.00869e+06	1.64847e+09	1.09608e+09	1.09473e+12	6.57336e+11	1.09473e+12	6.57336e+11	1.09473e+12	6.57336e+11	115692345456533	6.27383e+13	9.08989e+13	7.42488e+13	CADOJ_NIST1036_Hisp	9.70754e+16		3.23585e+16	1.15866e+16
2.8.0	2021-03-04T18:16:28.774-08:00	cuencad	3P_10-5-1_1.2ng_Group 1 Amp 2_rep-28075_LRPrev_M2	721461	3	TRUE	CADOJ_NIST1036_AfAm	1.39794e+23		4.6598e+22	1.39263e+22	6.39138e+07	4.41191e+07	4.01642e+12	2.00177e+12	1.40493e+16	6259507028235380	1.40493e+16	6259507028235380	1.40493e+16	6259507028235380	6.12131e+18	2.47498e+18	2380939405368370	1643534777997380	CADOJ_NIST1036_Cauc	2.93582e+21		9.78606e+20	3.2276e+20	2.00305e+07	1.35698e+07	2.76914e+11	1.28558e+11	813100898897369	353103702456947	813100898897369	353103702456947	813100898897369	353103702456947	2.86896e+17	1.14955e+17	746070511389635	505408432791863	CADOJ_NIST1036_Hisp	5.73032e+22		1.91011e+22	4.65676e+21
2.8.0	2021-03-04T18:19:19.195-08:00	cuencad	3P_10-5-1_1.4ng_Group 1 Amp 1_rep-28075_LRPrev_F1	752058	3	TRUE	CADOJ_NIST1036_AfAm	3.24273e+22		1.08091e+22	4.33162e+21	6.96802e+07	5.58007e+07	3.17709e+12	1.95404e+12	9972508016491150	5746046710839970	9972508016491150	5746046710839970	9972508016491150	5746046710839970	3.54076e+18	1.82049e+18	2595712174861300	2078652595632980	CADOJ_NIST1036_Cauc	1.42465e+21		4.74883e+20	1.64663e+20	3.0053e+07	2.36141e+07	4.57188e+11	2.89081e+11	948039250962011	530605656023082	948039250962011	530605656023082	948039250962011	530605656023082	2.28889e+17	1.11015e+17	1119394153089890	879532073870629	CADOJ_NIST1036_Hisp	1.20392e+22		4.01305e+21	1.22624e+21
2.8.0	2021-03-04T18:19:26.471-08:00	cuencad	3P_10-5-1_1.4ng_Group 1 Amp 1_rep-28075_LRPrev_F2	417603	3	TRUE	CADOJ_NIST1036_AfAm	4.39954e+11		1.46651e+11	7.16803e+10	7046.95	5347.64	103529	72597.4	3.30996e+07	2.09865e+07	3.30996e+07	2.09865e+07	3.30996e+07	2.09865e+07	1.57143e+09	9.18071e+08	8.83093e+10	5.06846e+10	CADOJ_NIST1036_Cauc	2.22883e+12		7.42944e+11	3.5191e+11	7682.37	5972.69	147406	105426	5.97693e+07	3.93758e+07	5.97693e+07	3.93758e+07	5.97693e+07	3.93758e+07	3.94543e+09	2.33394e+09	1.87684e+11	1.27777e+11	CADOJ_NIST1036_Hisp	7.70895e+11		2.56965e+11	1.10988e+11
2.8.0	2021-03-04T18:19:11.972-08:00	cuencad	3P_10-5-1_1.4ng_Group 1 Amp 1_rep-28075_LRPrev_M2	662115	3	TRUE	CADOJ_NIST1036_AfAm	1.63117e+23		5.43724e+22	1.68835e+22	8.06773e+07	5.91117e+07	3.85419e+12	1.94833e+12	1.52945e+16	6927389879025730	1.52945e+16	6927389879025730	1.52945e+16	6927389879025730	7.24892e+18	2.90273e+18	3005381025224620	2201982639859550	CADOJ_NIST1036_Cauc	5.18885e+21		1.72962e+21	5.79503e+20	3.76087e+07	2.81182e+07	4.48707e+11	2.43734e+11	1505627487064790	751697083834269	1505627487064790	751697083834269	1505627487064790	751697083834269	5.52431e+17	2.3812e+17	1400759900949980	1047217154315240	CADOJ_NIST1036_Hisp	1.28149e+23		4.27163e+22	1.06421e+22
2.8.0	2021-03-04T18:22:31.002-08:00	cuencad	3P_10-5-1_1.4ng_Group 1 Amp 2_rep-28075_LRPrev_F1	701105	3	TRUE	CADOJ_NIST1036_AfAm	1.98612e+26		6.62039e+25	2.43784e+25	1.04478e+09	8.77441e+08	845400686134482	508566136583079	5.95443e+18	3.3347e+18	5.95443e+18	3.3347e+18	5.95443e+18	3.3347e+18	4.55637e+21	2.3586e+21	3.89221e+16	3.2688e+16	CADOJ_NIST1036_Cauc	1.48265e+25		4.94217e+24	1.72943e+24	5.77894e+08	4.78591e+08	310995914857975	184439563985365	1.22733e+18	6.79282e+17	1.22733e+18	6.79282e+17	1.22733e+18	6.79282e+17	5.72637e+20	2.8804e+20	2.15287e+16	1.78293e+16	CADOJ_NIST1036_Hisp	1.03915e+26		3.46382e+25	1.12091e+25
2.8.0	2021-03-04T18:22:36.126-08:00	cuencad	3P_10-5-1_1.4ng_Group 1 Amp 2_rep-28075_LRPrev_F2	151286	3	TRUE	CADOJ_NIST1036_AfAm	7149856351788770		2383285450596250	962649400874669	555150	433135	8.64563e+07	5.65317e+07	7.06005e+10	4.03829e+10	7.06005e+10	4.03829e+10	7.06005e+10	4.03829e+10	7.79359e+12	4.09516e+12	20160524520157	1.55496e+13	CADOJ_NIST1036_Cauc	1.68855e+17		5.6285e+16	2.24017e+16	655480	508642	1.27465e+08	8.21905e+07	1.86045e+11	1.11118e+11	1.86045e+11	1.11118e+11	1.86045e+11	1.11118e+11	3.88406e+13	2.16517e+13	2.40781e+13	1.86014e+13	CADOJ_NIST1036_Hisp	2.00153e+17		6.67177e+16	2.07727e+16
2.8.0	2021-03-04T18:22:26.023-08:00	cuencad	3P_10-5-1_1.4ng_Group 1 Amp 2_rep-28075_LRPrev_M2	948322	3	TRUE	CADOJ_NIST1036_AfAm	2.71148e+25		9.03827e+24	2.72295e+24	3.7338e+08	2.82979e+08	141855364645580	65324523428240	8.26995e+17	3.41897e+17	8.26995e+17	3.41897e+17	8.26995e+17	3.41897e+17	5.60421e+20	2.08922e+20	1.39098e+16	1.0542e+16	CADOJ_NIST1036_Cauc	7.00336e+23		2.33445e+23	7.78675e+22	1.82561e+08	1.35616e+08	1.62291e+13	7.74574e+12	7.62919e+16	3.46742e+16	7.62919e+16	3.46742e+16	7.62919e+16	3.46742e+16	3.86556e+19	1.64993e+19	6800908973819230	5052022137933810	CADOJ_NIST1036_Hisp	1.50208e+25		5.00695e+24	1.14959e+24
2.8.0	2021-03-04T18:25:21.488-08:00	cuencad	3P_10-5-1_1.6ng_Group 1 Amp 1_rep-28075_LRPrev_F1	442592	3	TRUE	CADOJ_NIST1036_AfAm	1.39304e+27		4.64348e+26	1.63437e+26	1.85346e+09	1.55661e+09	3737042513154610	2233636686610860	2.89459e+19	1.59271e+19	2.89459e+19	1.59271e+19	2.89459e+19	1.59271e+19	2.43177e+22	1.20945e+22	6.90484e+16	5.79897e+16	CADOJ_NIST1036_Cauc	2.08907e+26		6.96357e+25	2.44364e+25	1.20075e+09	9.98434e+08	1612301110144980	917169609239559	7.9274e+18	4.28235e+18	7.9274e+18	4.28235e+18	7.9274e+18	4.28235e+18	4.56557e+21	2.20796e+21	4.47327e+16	3.71955e+16	CADOJ_NIST1036_Hisp	1.37868e+27		4.59559e+26	1.3446e+26
2.8.0	2021-03-04T18:25:25.557-08:00	cuencad	3P_10-5-1_1.6ng_Group 1 Amp 1_rep-28075_LRPrev_F2	342217	3	TRUE	CADOJ_NIST1036_AfAm	9.31461e+17		3.10487e+17	1.31885e+17	4.76232e+06	3.82457e+06	3.5011e+09	2.29045e+09	4.0383e+12	2.43397e+12	4.0383e+12	2.43397e+12	4.0383e+12	2.43397e+12	592444056056474	328188433822068	176672234363777	141697144493926	CADOJ_NIST1036_Cauc	3.67809e+19		1.22603e+19	5.30306e+18	8.05206e+06	6.47291e+06	1.07153e+10	6.94232e+09	2.18206e+13	1.36851e+13	2.18206e+13	1.36851e+13	2.18206e+13	1.36851e+13	5817062204154900	3315772022640450	299363294611506	240589942879384	CADOJ_NIST1036_Hisp	1.23663e+19		4.1221e+18	1.22644e+18
2.8.0	2021-03-04T18:25:17.466-08:00	cuencad	3P_10-5-1_1.6ng_Group 1 Amp 1_rep-28075_LRPrev_M2	333227	3	TRUE	CADOJ_NIST1036_AfAm	1.22294e+26		4.07646e+25	1.33393e+25	5.47284e+08	4.27819e+08	399450761366880	206311148301086	2.57458e+18	1.20924e+18	2.57458e+18	1.20924e+18	2.57458e+18	1.20924e+18	1.93297e+21	8.53776e+20	2.03884e+16	1.59379e+16	CADOJ_NIST1036_Cauc	5.79003e+24		1.93001e+24	5.97865e+23	3.67678e+08	2.83375e+08	76237022159782	3.83697e+13	4.26621e+17	1.95072e+17	4.26621e+17	1.95072e+17	4.26621e+17	1.95072e+17	2.5001e+20	1.06775e+20	1.36973e+16	1.05566e+16	CADOJ_NIST1036_Hisp	1.22244e+26		4.07481e+25	1.1714e+25
2.8.0	2021-03-04T18:27:30.871-08:00	cuencad	3P_10-5-1_1.6ng_Group 1 Amp 2_rep-28075_LRPrev_F1	806631	3	TRUE	CADOJ_NIST1036_AfAm	2.4008e+25		8.00266e+24	2.64342e+24	2.51682e+08	2.0362e+08	8.66254e+13	51149972140402	6.27309e+17	3.3908e+17	6.27309e+17	3.3908e+17	6.27309e+17	3.3908e+17	5.02249e+20	2.43244e+20	9376084002369380	7585572379114290	CADOJ_NIST1036_Cauc	2.59383e+24		8.64611e+23	3.42e+23	1.54201e+08	1.24646e+08	3.14013e+13	1.8644e+13	1.44496e+17	8.09335e+16	1.44496e+17	8.09335e+16	1.44496e+17	8.09335e+16	7.8339e+19	3.9582e+19	5744530196800120	4643499193686150	CADOJ_NIST1036_Hisp	1.78518e+25		5.95059e+24	1.82681e+24
2.8.0	2021-03-04T18:27:36.709-08:00	cuencad	3P_10-5-1_1.6ng_Group 1 Amp 2_rep-28075_LRPrev_F2	631161	3	TRUE	CADOJ_NIST1036_AfAm	1.1392e+16		3797339710852120	1855592114680610	731500	583786	2.00365e+08	1.42825e+08	1.37007e+11	9.10805e+10	1.37007e+11	9.10805e+10	1.37007e+11	9.10805e+10	1.35127e+13	8.14075e+12	26797299796667	2.13131e+13	CADOJ_NIST1036_Cauc	4.23949e+17		1.41316e+17	6.17348e+16	1.36114e+06	1.10075e+06	5.16517e+08	3.55817e+08	6.6296e+11	4.2402e+11	6.6296e+11	4.2402e+11	6.6296e+11	4.2402e+11	123361843872832	7.02643e+13	5.03355e+13	4.06372e+13	CADOJ_NIST1036_Hisp	3.60516e+17		1.20172e+17	4.85607e+16
2.8.0	2021-03-04T18:27:24.651-08:00	cuencad	3P_10-5-1_1.6ng_Group 1 Amp 2_rep-28075_LRPrev_M2	376114	3	TRUE	CADOJ_NIST1036_AfAm	1.20694e+24		4.02313e+23	1.22403e+23	1.53095e+08	1.12286e+08	29099211935616	1.48805e+13	1.09972e+17	5.00021e+16	1.09972e+17	5.00021e+16	1.09972e+17	5.00021e+16	5.06441e+19	2.12245e+19	5703332132929910	4183002077205560	CADOJ_NIST1036_Cauc	4.29394e+22		1.43131e+22	4.6881e+21	6.87545e+07	4.9525e+07	3.19414e+12	1.57693e+12	1.02457e+16	4825857595451290	1.02457e+16	4825857595451290	1.02457e+16	4825857595451290	3.86796e+18	1.64238e+18	2561228850432520	1844862563734810	CADOJ_NIST1036_Hisp	8.90946e+23		2.96982e+23	8.41525e+22
2.8.0	2021-03-04T19:21:04.924-08:00	cuencad	3P_10-5-1_3.2ng_Group 1 Amp 1_rep-28075_LRPrev_F1	794347	3	TRUE	CADOJ_NIST1036_AfAm	3.37079e+27		1.1236e+27	3.68434e+26	2.43694e+09	2.05333e+09	1.02719e+16	5912029689697590	7.30842e+19	3.96161e+19	7.30842e+19	3.96161e+19	7.30842e+19	3.96161e+19	6.01794e+22	2.81121e+22	9.07857e+16	7.64946e+16	CADOJ_NIST1036_Cauc	2.40936e+26		8.03119e+25	2.80627e+25	1.37727e+09	1.13683e+09	3620522580946970	2042111497178340	1.36937e+19	6.96896e+18	1.36937e+19	6.96896e+18	1.36937e+19	6.96896e+18	6.91635e+21	3.16322e+21	5.13085e+16	4.23515e+16	CADOJ_NIST1036_Hisp	1.70059e+27		5.66863e+26	1.66888e+26
2.8.0	2021-03-04T19:20:58.765-08:00	cuencad	3P_10-5-1_3.2ng_Group 1 Amp 1_rep-28075_LRPrev_F2	387093	3	TRUE	CADOJ_NIST1036_AfAm	5.1393e+19		1.7131e+19	7.7252e+18	1.18948e+07	9.65606e+06	2.72944e+10	1.81035e+10	6.11327e+13	37284075706607	6.11327e+13	37284075706607	6.11327e+13	37284075706607	1.50038e+16	8508506680248510	442601008287552	359216243887230	CADOJ_NIST1036_Cauc	6.70117e+20		2.23372e+20	9.26111e+19	1.13108e+07	9.15493e+06	3.90517e+10	2.62682e+10	130717132017934	7.9517e+13	130717132017934	7.9517e+13	130717132017934	7.9517e+13	5.19134e+16	2.92572e+16	421046371229381	340760169354955	CADOJ_NIST1036_Hisp	4.75479e+20		1.58493e+20	4.84685e+19
2.8.0	2021-03-04T19:21:01.856-08:00	cuencad	3P_10-5-1_3.2ng_Group 1 Amp 1_rep-28075_LRPrev_M2	604270	3	TRUE	CADOJ_NIST1036_AfAm	1.34146e+26		4.47153e+25	1.42055e+25	5.66863e+08	4.45097e+08	440025330803245	232087568340153	2.94944e+18	1.43099e+18	2.94944e+18	1.43099e+18	2.94944e+18	1.43099e+18	2.27624e+21	9.81744e+20	2.11178e+16	1.65815e+16	CADOJ_NIST1036_Cauc	3.30277e+24		1.10092e+24	3.19899e+23	2.20919e+08	1.61873e+08	3.81674e+13	1.79926e+13	2.23286e+17	1.02259e+17	2.23286e+17	1.02259e+17	2.23286e+17	1.02259e+17	1.36657e+20	5.6947e+19	8229989893397600	6030281916860590	CADOJ_NIST1036_Hisp	7.61534e+25		2.53845e+25	7.54142e+24
2.8.0	2021-03-04T19:22:36.310-08:00	cuencad	3P_10-5-1_3.2ng_Group 1 Amp 2_rep-28075_LRPrev_F1	74222	3	TRUE	CADOJ_NIST1036_AfAm	1.05724e+27		3.52412e+26	1.26923e+26	1.31437e+09	1.08601e+09	1333839106974880	809353192594273	1.2899e+19	7.14455e+18	1.2899e+19	7.14455e+18	1.2899e+19	7.14455e+18	1.3175e+22	6.65239e+21	4.89652e+16	4.04579e+16	CADOJ_NIST1036_Cauc	1.42465e+26		4.74883e+25	1.72479e+25	7.84877e+08	6.56327e+08	482736811445153	283343739039878	3.10045e+18	1.68243e+18	3.10045e+18	1.68243e+18	3.10045e+18	1.68243e+18	2.21627e+21	1.09696e+21	2.92397e+16	2.44507e+16	CADOJ_NIST1036_Hisp	7.75759e+26		2.58586e+26	7.86856e+25
2.8.0	2021-03-04T19:22:28.262-08:00	cuencad	3P_10-5-1_3.2ng_Group 1 Amp 2_rep-28075_LRPrev_F2	981926	3	TRUE	CADOJ_NIST1036_AfAm	2.90966e+18		9.69887e+17	4.13087e+17	5.66604e+06	4.7223e+06	5.88442e+09	4.06902e+09	8.50354e+12	5.41339e+12	8.50354e+12	5.41339e+12	8.50354e+12	5.41339e+12	1453302343193490	818639231166958	210495210942290	175331508450454	CADOJ_NIST1036_Cauc	8.46638e+19		2.82213e+19	1.15852e+19	9.94379e+06	8.27384e+06	1.21589e+10	8.49928e+09	32795035728202	2.06651e+13	32795035728202	2.06651e+13	32795035728202	2.06651e+13	1.03595e+16	5803841503865900	369633858515045	307486334307039	CADOJ_NIST1036_Hisp	8.45511e+19		2.81837e+19	1.06291e+19
2.8.0	2021-03-04T19:22:32.250-08:00	cuencad	3P_10-5-1_3.2ng_Group 1 Amp 2_rep-28075_LRPrev_M2	269387	3	TRUE	CADOJ_NIST1036_AfAm	6.07354e+25		2.02451e+25	6.43362e+24	5.62143e+08	4.50215e+08	337296557911753	187489215496058	1.99112e+18	1.01516e+18	1.99112e+18	1.01516e+18	1.99112e+18	1.01516e+18	1.34294e+21	6.22928e+20	2.0942e+16	1.67722e+16	CADOJ_NIST1036_Cauc	2.89644e+24		9.65478e+23	3.12605e+23	3.64929e+08	2.9132e+08	7.15484e+13	3.89534e+13	3.42196e+17	1.73469e+17	3.42196e+17	1.73469e+17	3.42196e+17	1.73469e+17	1.72161e+20	7.66596e+19	1.35949e+16	1.08526e+16	CADOJ_NIST1036_Hisp	5.46623e+25		1.82208e+25	5.08895e+24
2.8.0	2021-03-04T19:24:56.967-08:00	cuencad	3P_10-5-1_100pg_Group 1 Amp 1_rep-28075_LRPrev_F1	181260	3	TRUE	CADOJ_NIST1036_AfAm	12247.4		5200.96	2353.88	1.86362	1.06587	1.25296	0.655854	36.932	19.1028	36.932	19.1028	36.932	19.1028	365.832	177.258	5198.92	2353.21	CADOJ_NIST1036_Cauc	45219		19954.1	9053.69	1.81868	1.04972	0.962729	0.507863	39.6723	21.2922	39.6723	21.2922	39.6723	21.2922	573.197	277.884	19917.2	9041.46	CADOJ_NIST1036_Hisp	27202.7		13467.5	6160.06
2.8.0	2021-03-04T19:24:17.600-08:00	cuencad	3P_10-5-1_100pg_Group 1 Amp 1_rep-28075_LRPrev_F2	724691	3	TRUE	CADOJ_NIST1036_AfAm	0.650736		0.276618	0.143875	0.366015	0.217648	0.360653	0.188559	0.23167	0.127131	0.23167	0.127131	0.23167	0.127131	0.223224	0.119546	0.276618	0.143875	CADOJ_NIST1036_Cauc	0.927855		0.397117	0.187851	0.385294	0.232595	0.378073	0.209563	0.251156	0.132764	0.251156	0.132764	0.251156	0.132764	0.270284	0.134846	0.397117	0.187851	CADOJ_NIST1036_Hisp	0.87097		0.37477	0.189591
2.8.0	2021-03-04T19:24:42.442-08:00	cuencad	3P_10-5-1_100pg_Group 1 Amp 1_rep-28075_LRPrev_M2	38978	3	TRUE	CADOJ_NIST1036_AfAm	391228		132934	44670.1	14.0219	6.57804	92.5371	35.5106	1642.72	622.588	1642.72	622.588	1642.72	622.588	12744.1	4637.48	132885	44657.7	CADOJ_NIST1036_Cauc	108966		37912.8	10862	10.6688	3.96308	56.4352	18.0172	799.172	269.781	799.172	269.781	799.172	269.781	4966.6	1590.61	37907.1	10860.3	CADOJ_NIST1036_Hisp	205062		70190.2	21652
2.8.0	2021-03-04T19:33:53.648-08:00	cuencad	3P_10-5-1_100pg_Group 1 Amp 2_rep-28075_LRPrev_F1	474759	3	TRUE	CADOJ_NIST1036_AfAm	246404		153449	64604.1	18.3109	11.5645	33.0052	17.8063	838.204	420.934	838.204	420.934	838.204	420.934	8319.86	3733.35	153359	64581.1	CADOJ_NIST1036_Cauc	76365.7		51030.5	24552	13.3863	9.76277	31.56	20.9974	512.894	319.936	512.894	319.936	512.894	319.936	3797.36	2153.22	51018.6	24548.2	CADOJ_NIST1036_Hisp	1.60413e+06		812843	281756
2.8.0	2021-03-04T19:33:15.401-08:00	cuencad	3P_10-5-1_100pg_Group 1 Amp 2_rep-28075_LRPrev_F2	458865	3	TRUE	CADOJ_NIST1036_AfAm	100.889		36.0319	16.6115	0.621917	0.354155	1.04573	0.590684	2.25632	1.20053	2.25632	1.20053	2.25632	1.20053	6.42174	3.29773	36.0317	16.6114	CADOJ_NIST1036_Cauc	233.192		85.8508	42.8774	0.833313	0.483871	1.43322	0.806943	4.22173	2.26869	4.22173	2.26869	4.22173	2.26869	13.9961	7.19785	85.8499	42.877	CADOJ_NIST1036_Hisp	805.127		310.22	144.742
2.8.0	2021-03-04T19:33:40.931-08:00	cuencad	3P_10-5-1_100pg_Group 1 Amp 2_rep-28075_LRPrev_M2	360839	3	TRUE	CADOJ_NIST1036_AfAm	2.68382e+11		1.01905e+11	3.91017e+10	11489.9	8535.55	205036	120842	3.67821e+07	1.95736e+07	3.67821e+07	1.95736e+07	3.67821e+07	1.95736e+07	1.15395e+09	5.59586e+08	7.99849e+10	3.45272e+10	CADOJ_NIST1036_Cauc	9.05846e+10		3.47355e+10	1.4406e+10	10839	7921.31	135993	80915.4	2.15948e+07	1.10591e+07	2.15948e+07	1.10591e+07	2.15948e+07	1.10591e+07	5.82263e+08	2.75507e+08	3.14479e+10	1.36059e+10	CADOJ_NIST1036_Hisp	8.76327e+11		3.18613e+11	1.03973e+11
2.8.0	2021-03-04T19:44:02.805-08:00	cuencad	3P_10-5-1_200pg_Group 1 Amp 1_rep-28075_LRPrev_F1	788227	3	TRUE	CADOJ_NIST1036_AfAm	7.40617e+06		2.6157e+06	1.08294e+06	30.2423	21.0432	96.3663	57.0756	4665.1	2623.29	4665.1	2623.29	4665.1	2623.29	76007.3	38790.7	2.60438e+06	1.08042e+06	CADOJ_NIST1036_Cauc	1.62212e+07		5.71538e+06	2.07728e+06	29.2977	20.3182	91.4509	55.1321	4452.5	2496.48	4452.5	2496.48	4452.5	2496.48	85429.5	42673	5.65934e+06	2.06516e+06	CADOJ_NIST1036_Hisp	5.20682e+07		1.93175e+07	5.93964e+06
2.8.0	2021-03-04T19:43:24.138-08:00	cuencad	3P_10-5-1_200pg_Group 1 Amp 1_rep-28075_LRPrev_F2	734787	3	TRUE	CADOJ_NIST1036_AfAm	11.3504		3.7846	2.27694	0.671947	0.461085	0.713991	0.472133	0.493158	0.33323	0.493158	0.33323	0.493158	0.33323	0.991785	0.66386	3.78459	2.27694	CADOJ_NIST1036_Cauc	7.55466		2.51884	1.55143	0.599102	0.404252	0.693231	0.457132	0.446027	0.292903	0.446027	0.292903	0.446027	0.292903	0.802213	0.549026	2.51884	1.55143	CADOJ_NIST1036_Hisp	19.9659		6.6588	3.80653
2.8.0	2021-03-04T19:43:51.036-08:00	cuencad	3P_10-5-1_200pg_Group 1 Amp 1_rep-28075_LRPrev_M2	816356	3	TRUE	CADOJ_NIST1036_AfAm	1.56822e+16		5238176899928570	1785834818166410	907487	701213	2.87154e+08	1.6557e+08	1.93284e+11	9.88278e+10	1.93284e+11	9.88278e+10	1.93284e+11	9.88278e+10	1.64012e+13	7.22543e+12	3.33109e+13	2.55116e+13	CADOJ_NIST1036_Cauc	491453571842558		164265891376054	70393476070522	422762	330570	4.05222e+07	2.54061e+07	1.90379e+10	1.10612e+10	1.90379e+10	1.10612e+10	1.90379e+10	1.10612e+10	1.11947e+12	5.83576e+11	1.40143e+13	1.03222e+13	CADOJ_NIST1036_Hisp	6432700559876630		2148059494906120	655013980816038
2.8.0	2021-03-04T19:54:50.675-08:00	cuencad	3P_10-5-1_200pg_Group 1 Amp 2_rep-28075_LRPrev_F1	362682	3	TRUE	CADOJ_NIST1036_AfAm	251616445378504		8.68614e+13	2.98063e+13	115159	73009.9	2.98222e+06	1.53367e+06	2.61927e+09	1.24769e+09	2.61927e+09	1.24769e+09	2.61927e+09	1.24769e+09	2.60376e+11	1.14931e+11	3.72213e+12	2.28738e+12	CADOJ_NIST1036_Cauc	4.20294e+13		1.45405e+13	4.81012e+12	55316.7	35742.1	944258	496722	5.72484e+08	2.57801e+08	5.72484e+08	2.57801e+08	5.72484e+08	2.57801e+08	4.58545e+10	1.88782e+10	1.58708e+12	9.31797e+11	CADOJ_NIST1036_Hisp	186271553260527		6.56569e+13	20210630910235
2.8.0	2021-03-04T19:54:08.200-08:00	cuencad	3P_10-5-1_200pg_Group 1 Amp 2_rep-28075_LRPrev_F2	929399	3	TRUE	CADOJ_NIST1036_AfAm	141.055		47.0182	23.2784	2.72576	1.47987	7.36098	4.17053	2.55371	1.2926	2.55371	1.2926	2.55371	1.2926	7.11947	3.57649	47.018	23.2783	CADOJ_NIST1036_Cauc	112.289		37.4295	19.7455	1.98839	1.09219	7.25833	4.26162	2.14047	1.10335	2.14047	1.10335	2.14047	1.10335	6.09017	3.38766	37.4294	19.7455	CADOJ_NIST1036_Hisp	193.933		64.6444	31.568
2.8.0	2021-03-04T19:54:34.069-08:00	cuencad	3P_10-5-1_200pg_Group 1 Amp 2_rep-28075_LRPrev_M2	375402	3	TRUE	CADOJ_NIST1036_AfAm	1.73582e+17		5.83971e+16	1.89425e+16	1.67821e+06	1.19192e+06	9.61989e+08	4.99057e+08	8.23825e+11	3.72172e+11	8.23825e+11	3.72172e+11	8.23825e+11	3.72172e+11	90956118663241	3.65293e+13	62163646682955	4.40257e+13	CADOJ_NIST1036_Cauc	1.6825e+16		5661056571158310	1984525804121630	1.05448e+06	767395	2.63392e+08	1.46834e+08	1.96583e+11	9.39553e+10	1.96583e+11	9.39553e+10	1.96583e+11	9.39553e+10	17418994640915	7.55072e+12	3.86025e+13	2.78129e+13	CADOJ_NIST1036_Hisp	2.20111e+17		7.40136e+16	2.16359e+16
2.8.0	2021-03-04T20:04:41.341-08:00	cuencad	3P_10-5-1_400pg_Group 1 Amp 1_rep-28075_LRPrev_F1	55349	3	TRUE	CADOJ_NIST1036_AfAm	2.94098e+13		9.80326e+12	3.33784e+12	41501.8	26668.1	3.9579e+06	1.98403e+06	1.06735e+09	4.67554e+08	1.06735e+09	4.67554e+08	1.06735e+09	4.67554e+08	5.56554e+10	2.25327e+10	1.30376e+12	7.56501e+11	CADOJ_NIST1036_Cauc	2.1787e+13		7.26232e+12	2.16465e+12	26825	16633	1.89169e+06	976751	4.88832e+08	2.20859e+08	4.88832e+08	2.20859e+08	4.88832e+08	2.20859e+08	2.6172e+10	1.06032e+10	8.4998e+11	4.91194e+11	CADOJ_NIST1036_Hisp	7.05982e+13		2.35327e+13	6.74611e+12
2.8.0	2021-03-04T20:04:02.133-08:00	cuencad	3P_10-5-1_400pg_Group 1 Amp 1_rep-28075_LRPrev_F2	698679	3	TRUE	CADOJ_NIST1036_AfAm	3590.7		1196.9	593.281	7.19143	3.17827	63.7872	37.5663	14.441	6.66758	14.441	6.66758	14.441	6.66758	74.6981	37.3226	1196.88	593.271	CADOJ_NIST1036_Cauc	4569.68		1523.23	748.014	7.6939	3.62254	78.771	46.5827	20.4527	9.61581	20.4527	9.61581	20.4527	9.61581	102.802	52.877	1523.2	748.001	CADOJ_NIST1036_Hisp	5645.65		1881.88	808.615
2.8.0	2021-03-04T20:04:24.061-08:00	cuencad	3P_10-5-1_400pg_Group 1 Amp 1_rep-28075_LRPrev_M2	798801	3	TRUE	CADOJ_NIST1036_AfAm	2.19717e+18		7.3239e+17	1.84892e+17	301941	152145	6.22903e+08	2.47053e+08	1.25171e+12	4.6496e+11	1.25171e+12	4.6496e+11	1.25171e+12	4.6496e+11	321439497323667	109111990821472	1.12338e+13	5.65942e+12	CADOJ_NIST1036_Cauc	6.62141e+16		2.20714e+16	6024892243865660	137698	64215.8	6.03704e+07	2.26351e+07	1.083e+11	3.71934e+10	1.083e+11	3.71934e+10	1.083e+11	3.71934e+10	2.20003e+13	6.8531e+12	5.09758e+12	2.36928e+12	CADOJ_NIST1036_Hisp	1.43297e+18		4.77658e+17	1.08804e+17
2.8.0	2021-03-04T20:12:59.275-08:00	cuencad	3P_10-5-1_400pg_Group 1 Amp 2_rep-28075_LRPrev_F1	160624	3	TRUE	CADOJ_NIST1036_AfAm	1.4718e+13		4.90601e+12	1.41593e+12	4576.04	2223.49	691745	278789	2.21089e+08	8.36424e+07	2.21089e+08	8.36424e+07	2.21089e+08	8.36424e+07	1.58349e+10	5.52977e+09	1.61972e+11	7.72684e+10	CADOJ_NIST1036_Cauc	1.27071e+12		4.23569e+11	1.176e+11	3271.93	1421.6	320567	127630	5.21945e+07	1.9618e+07	5.21945e+07	1.9618e+07	5.21945e+07	1.9618e+07	2.25513e+09	8.00042e+08	9.26704e+10	3.94291e+10	CADOJ_NIST1036_Hisp	5.5307e+12		1.84357e+12	4.04812e+11
2.8.0	2021-03-04T20:12:27.820-08:00	cuencad	3P_10-5-1_400pg_Group 1 Amp 2_rep-28075_LRPrev_F2	37928	3	TRUE	CADOJ_NIST1036_AfAm	31.0302		10.3434	6.46326	1.87417	0.959955	5.07346	3.23158	0.701409	0.335715	0.701409	0.335715	0.701409	0.335715	1.54232	0.861203	10.3434	6.46325	CADOJ_NIST1036_Cauc	71.9209		23.9736	14.4357	2.94233	1.82105	6.77128	4.57472	1.81514	0.922445	1.81514	0.922445	1.81514	0.922445	3.96201	2.24219	23.9736	14.4357	CADOJ_NIST1036_Hisp	82.8269		27.609	15.6334
2.8.0	2021-03-04T20:12:46.052-08:00	cuencad	3P_10-5-1_400pg_Group 1 Amp 2_rep-28075_LRPrev_M2	775149	3	TRUE	CADOJ_NIST1036_AfAm	1.50212e+20		5.00728e+19	1.67147e+19	1.38786e+07	1.03955e+07	4.62167e+10	2.42165e+10	9.36054e+13	4.71278e+13	9.36054e+13	4.71278e+13	9.36054e+13	4.71278e+13	2.24999e+16	1.04063e+16	516614422728403	386885945768657	CADOJ_NIST1036_Cauc	9.38601e+18		3.1288e+18	1.22643e+18	8.60654e+06	6.66013e+06	1.23631e+10	7.35219e+09	1.9316e+13	1.03218e+13	1.9316e+13	1.03218e+13	1.9316e+13	1.03218e+13	3342049728669840	1614165801412920	320000001869174	247540279742524	CADOJ_NIST1036_Hisp	1.62373e+20		5.41264e+19	1.56578e+19
2.8.0	2021-03-04T20:20:52.612-08:00	cuencad	3P_10-5-1_608pg_Group 1 Amp 1_rep-28075_LRPrev_F1	726834	3	TRUE	CADOJ_NIST1036_AfAm	1.10886e+19		3.69621e+18	1.15452e+18	1.07589e+06	705555	3.35634e+09	1.85506e+09	8.86828e+12	4.34997e+12	8.86828e+12	4.34997e+12	8.86828e+12	4.34997e+12	2391536232563900	1015311143480990	4.00465e+13	2.6251e+13	CADOJ_NIST1036_Cauc	1.11824e+18		3.72747e+17	1.33396e+17	416029	275090	1.0468e+09	5.60168e+08	1.5376e+12	7.74088e+11	1.5376e+12	7.74088e+11	1.5376e+12	7.74088e+11	278987916415133	124484694649679	1.54817e+13	1.02306e+13	CADOJ_NIST1036_Hisp	7.63417e+18		2.54472e+18	7.93596e+17
2.8.0	2021-03-04T20:20:31.087-08:00	cuencad	3P_10-5-1_608pg_Group 1 Amp 1_rep-28075_LRPrev_F2	581266	3	TRUE	CADOJ_NIST1036_AfAm	74165.6		24721.9	11834.3	11.2679	6.95646	17.9414	10.2403	314.864	161.46	314.864	161.46	314.864	161.46	1712.15	811.332	24717.7	11832.8	CADOJ_NIST1036_Cauc	474086		158029	76354.1	15.169	9.56162	30.332	17.9532	890.102	495.695	890.102	495.695	890.102	495.695	7787.21	4020.42	157921	76306.3	CADOJ_NIST1036_Hisp	114667		38222.3	18817
2.8.0	2021-03-04T20:20:42.654-08:00	cuencad	3P_10-5-1_608pg_Group 1 Amp 1_rep-28075_LRPrev_M2	806312	3	TRUE	CADOJ_NIST1036_AfAm	1.23293e+21		4.10976e+20	1.33506e+20	2.24315e+07	1.6715e+07	2.09674e+11	1.02037e+11	524234393088368	250802433234574	524234393088368	250802433234574	524234393088368	250802433234574	1.54324e+17	6.4208e+16	835420707489420	622437488887251	CADOJ_NIST1036_Cauc	4.27851e+19		1.42617e+19	4.58956e+18	1.19367e+07	8.61977e+06	3.08002e+10	1.61138e+10	6.3037e+13	3.0385e+13	6.3037e+13	3.0385e+13	6.3037e+13	3.0385e+13	1.36201e+16	5771477764428770	444215042448775	320701295887387	CADOJ_NIST1036_Hisp	1.09476e+21		3.6492e+20	8.26159e+19
2.8.0	2021-03-04T20:25:36.252-08:00	cuencad	3P_10-5-1_608pg_Group 1 Amp 2_rep-28075_LRPrev_F1	727698	3	TRUE	CADOJ_NIST1036_AfAm	2.34603e+17		7.8213e+16	2.94363e+16	717963	513283	2.28927e+08	1.31769e+08	4.05942e+11	2.13006e+11	4.05942e+11	2.13006e+11	4.05942e+11	2.13006e+11	7.48566e+13	3.51877e+13	2.65159e+13	1.89324e+13	CADOJ_NIST1036_Cauc	4.36755e+16		1.45602e+16	5520225650318100	325694	242049	9.35672e+07	5.28942e+07	1.03356e+11	5.5109e+10	1.03356e+11	5.5109e+10	1.03356e+11	5.5109e+10	1.44243e+13	6.83788e+12	1.20117e+13	8.90483e+12	CADOJ_NIST1036_Hisp	1.48746e+17		4.959e+16	1.36731e+16
2.8.0	2021-03-04T20:25:14.504-08:00	cuencad	3P_10-5-1_608pg_Group 1 Amp 2_rep-28075_LRPrev_F2	468158	3	TRUE	CADOJ_NIST1036_AfAm	6724.27		2241.42	1283.3	12.1254	8.62408	32.9094	22.0593	70.4096	36.7306	70.4096	36.7306	70.4096	36.7306	221.909	124.856	2241.39	1283.28	CADOJ_NIST1036_Cauc	8116.22		2705.41	1473.95	11.8162	8.43995	39.4268	26.5744	93.3734	48.5703	93.3734	48.5703	93.3734	48.5703	296.971	153.834	2705.36	1473.93	CADOJ_NIST1036_Hisp	16202.1		5400.69	2567.63
2.8.0	2021-03-04T20:25:26.680-08:00	cuencad	3P_10-5-1_608pg_Group 1 Amp 2_rep-28075_LRPrev_M2	951976	3	TRUE	CADOJ_NIST1036_AfAm	1.79662e+18		5.99124e+17	1.79944e+17	1.34915e+06	915437	9.36844e+08	4.64483e+08	1.63164e+12	7.32119e+11	1.63164e+12	7.32119e+11	1.63164e+12	7.32119e+11	349430030826016	140646910668261	5.00644e+13	3.39285e+13	CADOJ_NIST1036_Cauc	7.3639e+16		2.4559e+16	8178396416288650	664615	441879	1.63157e+08	8.2315e+07	2.15194e+11	1.03569e+11	2.15194e+11	1.03569e+11	2.15194e+11	1.03569e+11	3.33576e+13	1.36608e+13	2.44687e+13	1.62769e+13	CADOJ_NIST1036_Hisp	1.63621e+18		5.45621e+17	1.3956e+17
2.8.0	2021-03-04T20:31:20.798-08:00	cuencad	3P_10-5-1_800pg_Group 1 Amp 1_rep-28075_LRPrev_F1	677283	3	TRUE	CADOJ_NIST1036_AfAm	1.12999e+19		3.76669e+18	1.16633e+18	4.95459e+06	3.70348e+06	9.89426e+09	5.332e+09	1.71617e+13	8.16918e+12	1.71617e+13	8.16918e+12	1.71617e+13	8.16918e+12	3364265534599020	1399344064624830	184322695121333	137717653269784	CADOJ_NIST1036_Cauc	1.5282e+18		5.09409e+17	1.71454e+17	2.31269e+06	1.70672e+06	3.00987e+09	1.74306e+09	3.42076e+12	1.70804e+12	3.42076e+12	1.70804e+12	3.42076e+12	1.70804e+12	504679487419107	220155557656839	8.59657e+13	63451537814688	CADOJ_NIST1036_Hisp	8.59524e+18		2.86514e+18	8.11438e+17
2.8.0	2021-03-04T20:30:54.210-08:00	cuencad	3P_10-5-1_800pg_Group 1 Amp 1_rep-28075_LRPrev_F2	362786	3	TRUE	CADOJ_NIST1036_AfAm	289732		96577.4	55271.1	79.0437	63.9509	178.568	135.723	1623.45	985.926	1623.45	985.926	1623.45	985.926	7699.49	4674.18	96569.6	55267.8	CADOJ_NIST1036_Cauc	5.16187e+06		1.72062e+06	926251	138.438	110.315	325.958	241.919	9435.56	6223.2	9435.56	6223.2	9435.56	6223.2	82297.7	49220	1.71935e+06	925764	CADOJ_NIST1036_Hisp	4.54497e+06		1.51499e+06	704683
2.8.0	2021-03-04T20:31:08.061-08:00	cuencad	3P_10-5-1_800pg_Group 1 Amp 1_rep-28075_LRPrev_M2	234898	3	TRUE	CADOJ_NIST1036_AfAm	6.79672e+19		2.2657e+19	8.72539e+18	1.42729e+07	1.12246e+07	3.45216e+10	1.9347e+10	6.80616e+13	3.43202e+13	6.80616e+13	3.43202e+13	6.80616e+13	3.43202e+13	1.47095e+16	6788701432921890	531123491119806	417551301505110	CADOJ_NIST1036_Cauc	3.37436e+18		1.12484e+18	3.98468e+17	7.65349e+06	5.7941e+06	6.73287e+09	3.87695e+09	1.03834e+13	5.30444e+12	1.03834e+13	5.30444e+12	1.03834e+13	5.30444e+12	1667312245855230	745444695781116	284188059044658	214932514346058	CADOJ_NIST1036_Hisp	5.9152e+19		1.97183e+19	5.5807e+18
2.8.0	2021-03-04T20:37:31.823-08:00	cuencad	3P_10-5-1_800pg_Group 1 Amp 2_rep-28075_LRPrev_F1	853062	3	TRUE	CADOJ_NIST1036_AfAm	1.20791e+21		4.02636e+20	1.473e+20	1.98452e+07	1.50831e+07	3.14119e+11	1.83351e+11	745137814354677	399305262590827	745137814354677	399305262590827	745137814354677	399305262590827	2.11319e+17	1.00199e+17	739186615862414	561775665725080	CADOJ_NIST1036_Cauc	1.88035e+20		6.26784e+19	2.37907e+19	1.22492e+07	9.36017e+06	1.50307e+11	8.80167e+10	197474781296772	108649828132186	197474781296772	108649828132186	197474781296772	108649828132186	3.73601e+16	1.91551e+16	456227804699664	348575034842329	CADOJ_NIST1036_Hisp	1.35867e+21		4.52889e+20	1.20152e+20
2.8.0	2021-03-04T20:37:10.136-08:00	cuencad	3P_10-5-1_800pg_Group 1 Amp 2_rep-28075_LRPrev_F2	803402	3	TRUE	CADOJ_NIST1036_AfAm	3.6782e+06		1.22607e+06	634653	151.441	112.957	324.607	221.633	9834.35	6131.31	9834.35	6131.31	9834.35	6131.31	69114.3	38477.3	1.22544e+06	634432	CADOJ_NIST1036_Cauc	1.3297e+07		4.43233e+06	2.2783e+06	209.671	154.038	492.721	330.077	21504.5	13138.7	21504.5	13138.7	21504.5	13138.7	203410	110534	4.42683e+06	2.27639e+06	CADOJ_NIST1036_Hisp	2.80874e+06		936246	419152
2.8.0	2021-03-04T20:37:21.077-08:00	cuencad	3P_10-5-1_800pg_Group 1 Amp 2_rep-28075_LRPrev_M2	482894	3	TRUE	CADOJ_NIST1036_AfAm	1.51822e+22		5.06074e+21	1.2483e+21	6.3258e+07	4.74954e+07	1.22519e+12	5.98501e+11	3937538148131450	1643584372800280	3937538148131450	1643584372800280	3937538148131450	1643584372800280	1.40838e+18	5.11076e+17	2356285168912700	1769012607249430	CADOJ_NIST1036_Cauc	5.53715e+20		1.84572e+20	5.90404e+19	2.89113e+07	2.19468e+07	1.77533e+11	9.49896e+10	445456028067172	218158667329799	445456028067172	218158667329799	445456028067172	218158667329799	1.19805e+17	5.11125e+16	1076584553191110	817163398497360	CADOJ_NIST1036_Hisp	1.37024e+22		4.56746e+21	1.32707e+21
2.8.0	2021-03-08T12:00:21.899-08:00	cuencad	3P_100-100-4_1.28ng_Group 1 Amp 1_rep-142025_LRPrev_F1	509540	3	TRUE	CADOJ_NIST1036_AfAm	1.4437e+18		5.43753e+17	1.94818e+17	3.25001e+06	2.29828e+06	7.01621e+08	4.14247e+08	1.44707e+12	7.36796e+11	1.44707e+12	7.36796e+11	1.44707e+12	7.36796e+11	321409536609364	141650066399798	119570567093203	84369675020507	CADOJ_NIST1036_Cauc	2.13732e+17		8.18977e+16	3.01082e+16	1.48374e+06	1.09068e+06	2.136e+08	1.26694e+08	2.90367e+11	1.51951e+11	2.90367e+11	1.51951e+11	2.90367e+11	1.51951e+11	5.04592e+13	2.41454e+13	5.42326e+13	3.9666e+13	CADOJ_NIST1036_Hisp	1.21297e+18		4.63997e+17	1.16351e+17
2.8.0	2021-03-08T12:00:10.048-08:00	cuencad	3P_100-100-4_1.28ng_Group 1 Amp 1_rep-142025_LRPrev_F2	714291	3	TRUE	CADOJ_NIST1036_AfAm	185.17		61.7234	39.1967	7.48422	5.06652	14.7005	10.7347	6.17802	3.11157	6.17802	3.11157	6.17802	3.11157	11.6586	6.50815	61.7232	39.1967	CADOJ_NIST1036_Cauc	921.431		307.144	195.34	12.492	9.71072	27.953	20.7977	30.5189	16.6269	30.5189	16.6269	30.5189	16.6269	60.8171	37.5186	307.143	195.339	CADOJ_NIST1036_Hisp	1055.33		351.778	216.633
2.8.0	2021-03-08T12:00:16.616-08:00	cuencad	3P_100-100-4_1.28ng_Group 1 Amp 1_rep-142025_LRPrev_M2	482294	3	TRUE	CADOJ_NIST1036_AfAm	6.70197e+16		2.53507e+16	1.01896e+16	1.0132e+06	751978	1.86231e+08	1.09564e+08	1.92046e+11	1.00781e+11	1.92046e+11	1.00781e+11	1.92046e+11	1.00781e+11	2.61077e+13	1.2182e+13	3.71503e+13	2.73467e+13	CADOJ_NIST1036_Cauc	3654630227030460		1410537995646030	472963355859959	580565	421806	4.51726e+07	2.61883e+07	3.56103e+10	1.80305e+10	3.56103e+10	1.80305e+10	3.56103e+10	1.80305e+10	3.4824e+12	1.56575e+12	2.06044e+13	1.46921e+13	CADOJ_NIST1036_Hisp	6.22382e+16		2.39314e+16	5670550384675470
2.8.0	2021-03-08T12:02:51.310-08:00	cuencad	3P_100-100-4_1.28ng_Group 1 Amp 2_rep-142025_LRPrev_F1	319503	3	TRUE	CADOJ_NIST1036_AfAm	3.25709e+20		1.08572e+20	3.3532e+19	2.8844e+07	2.08789e+07	4.31469e+10	2.24697e+10	149011078477277	6.89133e+13	149011078477277	6.89133e+13	149011078477277	6.89133e+13	4.73393e+16	1.87371e+16	1072628188300790	776173060757102	CADOJ_NIST1036_Cauc	4.78581e+19		1.59531e+19	5.12283e+18	1.44545e+07	1.08885e+07	1.33992e+10	7.31177e+09	2.95744e+13	1.45738e+13	2.95744e+13	1.45738e+13	2.95744e+13	1.45738e+13	7148313434726230	3191707314696000	536922614280431	404317047152777	CADOJ_NIST1036_Hisp	3.03348e+20		1.01118e+20	3.01989e+19
2.8.0	2021-03-08T12:02:42.204-08:00	cuencad	3P_100-100-4_1.28ng_Group 1 Amp 2_rep-142025_LRPrev_F2	448941	3	TRUE	CADOJ_NIST1036_AfAm	190863		63621	29046	43.345	26.2188	180.734	103.019	1585.79	799.345	1585.79	799.345	1585.79	799.345	6541.85	2950.29	63616.4	29044.7	CADOJ_NIST1036_Cauc	1.21107e+06		403691	183832	66.7121	39.4533	406.724	217.457	5210.22	2638.53	5210.22	2638.53	5210.22	2638.53	30226.8	14216	403592	183804	CADOJ_NIST1036_Hisp	110973		36991	15637.4
2.8.0	2021-03-08T12:02:46.854-08:00	cuencad	3P_100-100-4_1.28ng_Group 1 Amp 2_rep-142025_LRPrev_M2	668412	3	TRUE	CADOJ_NIST1036_AfAm	1.77059e+19		5.90212e+18	1.97419e+18	8.03619e+06	6.16137e+06	1.14264e+10	6.46323e+09	2.03662e+13	9.76655e+12	2.03662e+13	9.76655e+12	2.03662e+13	9.76655e+12	4115064220929360	1741557945889830	298803814858765	228895566567832	CADOJ_NIST1036_Cauc	9.29083e+17		3.09703e+17	1.16304e+17	6.69117e+06	5.10932e+06	3.69349e+09	2.16834e+09	4.51917e+12	2.38145e+12	4.51917e+12	2.38145e+12	4.51917e+12	2.38145e+12	593534251426396	281777031731639	247873748350076	188987633152766	CADOJ_NIST1036_Hisp	1.83316e+19		6.11067e+18	1.7532e+18
2.8.0	2021-03-08T12:05:37.612-08:00	cuencad	3P_100-100-4_325ng_Group 1 Amp 1_rep-142025_LRPrev_F1	772262	3	TRUE	CADOJ_NIST1036_AfAm	3.73241e+18		1.26631e+18	3.85322e+17	4.89746e+06	3.38133e+06	1.36946e+09	6.97918e+08	3.23293e+12	1.44996e+12	3.23293e+12	1.44996e+12	3.23293e+12	1.44996e+12	776118571894769	298432984451683	180698922192180	124406084274324	CADOJ_NIST1036_Cauc	4.46245e+17		1.53728e+17	5.10938e+16	2.10664e+06	1.54429e+06	3.80041e+08	2.20059e+08	5.64321e+11	2.78422e+11	5.64321e+11	2.78422e+11	5.64321e+11	2.78422e+11	101332420178112	4.35362e+13	7.72971e+13	5.62485e+13	CADOJ_NIST1036_Hisp	2.80909e+18		9.57072e+17	2.36903e+17
2.8.0	2021-03-08T12:05:02.854-08:00	cuencad	3P_100-100-4_325ng_Group 1 Amp 1_rep-142025_LRPrev_F2	276972	3	TRUE	CADOJ_NIST1036_AfAm	1.40362		0.467873	0.284194	0.170072	0.0788131	0.651123	0.397583	0.0482297	0.025368	0.0482297	0.025368	0.0482297	0.025368	0.0988446	0.0600266	0.467872	0.284194	CADOJ_NIST1036_Cauc	1.31295		0.43765	0.267084	0.169973	0.0803788	0.660396	0.406981	0.0527773	0.0293802	0.0527773	0.0293802	0.0527773	0.0293802	0.104929	0.0646698	0.437649	0.267084	CADOJ_NIST1036_Hisp	2.41362		0.80454	0.488755
2.8.0	2021-03-08T12:05:22.284-08:00	cuencad	3P_100-100-4_325ng_Group 1 Amp 1_rep-142025_LRPrev_M2	158185	3	TRUE	CADOJ_NIST1036_AfAm	198037032476200		6.87066e+13	2.26739e+13	62613.8	44435.3	3.89537e+06	2.12202e+06	1.82339e+09	8.77489e+08	1.82339e+09	8.77489e+08	1.82339e+09	8.77489e+08	1.49833e+11	6.29276e+10	2.16584e+12	1.4727e+12	CADOJ_NIST1036_Cauc	2.86693e+13		10230281845507	3.94249e+12	50050.4	34044	1.35609e+06	800649	6.32692e+08	3.23525e+08	6.32692e+08	3.23525e+08	6.32692e+08	3.23525e+08	4.36098e+10	2.06668e+10	1.45544e+12	8.94795e+11	CADOJ_NIST1036_Hisp	346809680376877		122493871316471	4.03774e+13
2.8.0	2021-03-08T12:13:06.504-08:00	cuencad	3P_100-100-4_325ng_Group 1 Amp 2_rep-142025_LRPrev_F1	586528	3	TRUE	CADOJ_NIST1036_AfAm	2.95061e+17		1.09751e+17	3.41696e+16	1.1303e+06	787601	2.26802e+08	1.22428e+08	4.21021e+11	1.95499e+11	4.21021e+11	1.95499e+11	4.21021e+11	1.95499e+11	8.45328e+13	3.36941e+13	4.15396e+13	2.88397e+13	CADOJ_NIST1036_Cauc	4.83916e+16		1.84532e+16	5543495058865870	670463	464591	1.06294e+08	5.7831e+07	1.12375e+11	5.18689e+10	1.12375e+11	5.18689e+10	1.12375e+11	5.18689e+10	1.60331e+13	6.42324e+12	2.45308e+13	1.68861e+13	CADOJ_NIST1036_Hisp	3.15081e+17		1.15763e+17	2.87681e+16
2.8.0	2021-03-08T12:12:42.896-08:00	cuencad	3P_100-100-4_325ng_Group 1 Amp 2_rep-142025_LRPrev_F2	291171	3	TRUE	CADOJ_NIST1036_AfAm	0.362008		0.120669	0.0774974	0.0609628	0.0248715	0.689678	0.471011	0.0124597	0.00615182	0.0124597	0.00615182	0.0124597	0.00615182	0.0265184	0.0151678	0.120669	0.0774973	CADOJ_NIST1036_Cauc	0.221732		0.0739105	0.0491864	0.034386	0.0145548	0.528037	0.365875	0.00912021	0.0045242	0.00912021	0.0045242	0.00912021	0.0045242	0.01847	0.0108617	0.0739104	0.0491863	CADOJ_NIST1036_Hisp	0.265464		0.088488	0.0589396
2.8.0	2021-03-08T12:12:56.591-08:00	cuencad	3P_100-100-4_325ng_Group 1 Amp 2_rep-142025_LRPrev_M2	549252	3	TRUE	CADOJ_NIST1036_AfAm	716544544083592		266372753808997	8.45632e+13	78190.3	56096.8	5.32238e+06	2.96165e+06	4.14495e+09	1.98962e+09	4.14495e+09	1.98962e+09	4.14495e+09	1.98962e+09	4.36651e+11	1.84585e+11	2.77363e+12	1.9529e+12	CADOJ_NIST1036_Cauc	3.38087e+13		1.2872e+13	5.21809e+12	44118.1	30772	1.17132e+06	692152	6.62083e+08	3.43842e+08	6.62083e+08	3.43842e+08	6.62083e+08	3.43842e+08	4.93609e+10	2.31084e+10	1.33789e+12	8.62973e+11	CADOJ_NIST1036_Hisp	643136213228382		246139795484511	6.39303e+13
2.8.0	2021-03-08T12:18:33.609-08:00	cuencad	3P_100-100-4_625ng_Group 1 Amp 1_rep-142025_LRPrev_F1	368307	3	TRUE	CADOJ_NIST1036_AfAm	2.34761e+19		7.8312e+18	2.37694e+18	7.81683e+06	5.56116e+06	5.4498e+09	3.00331e+09	14116975841275	6.56164e+12	14116975841275	6.56164e+12	14116975841275	6.56164e+12	3798432058833970	1539056221936890	290086618244050	206271314078453	CADOJ_NIST1036_Cauc	3.61432e+18		1.20588e+18	4.11056e+17	4.01018e+06	3.05106e+06	2.13242e+09	1.22192e+09	3.3481e+12	1.69661e+12	3.3481e+12	1.69661e+12	3.3481e+12	1.69661e+12	658461082998360	297699167524199	148630389073563	112970443527415	CADOJ_NIST1036_Hisp	2.00509e+19		6.68904e+18	2.02117e+18
2.8.0	2021-03-08T12:18:19.839-08:00	cuencad	3P_100-100-4_625ng_Group 1 Amp 1_rep-142025_LRPrev_F2	867464	3	TRUE	CADOJ_NIST1036_AfAm	2.71159		0.903862	0.64342	0.569034	0.253506	1.56121	1.15039	0.105625	0.0517717	0.105625	0.0517717	0.105625	0.0517717	0.182545	0.105965	0.90386	0.643419	CADOJ_NIST1036_Cauc	1.91847		0.63949	0.4549	0.458627	0.221366	1.23302	0.917912	0.0900262	0.0446111	0.0900262	0.0446111	0.0900262	0.0446111	0.150093	0.0930995	0.63949	0.454899	CADOJ_NIST1036_Hisp	1.56341		0.521137	0.373112
2.8.0	2021-03-08T12:18:27.384-08:00	cuencad	3P_100-100-4_625ng_Group 1 Amp 1_rep-142025_LRPrev_M2	114037	3	TRUE	CADOJ_NIST1036_AfAm	1.22136e+18		4.0738e+17	1.39631e+17	4.06015e+06	2.95368e+06	2.77569e+09	1.55974e+09	2.95034e+12	1.46095e+12	2.95034e+12	1.46095e+12	2.95034e+12	1.46095e+12	407695319741502	183019766617246	150612108762116	109355541444839	CADOJ_NIST1036_Cauc	6.60162e+16		2.20244e+16	8496212614135480	2.17007e+06	1.64722e+06	6.15748e+08	3.73434e+08	5.17473e+11	2.82038e+11	5.17473e+11	2.82038e+11	5.17473e+11	2.82038e+11	5.25818e+13	2.5501e+13	7.97991e+13	6.03378e+13	CADOJ_NIST1036_Hisp	1.17311e+18		3.91346e+17	1.08544e+17
2.8.0	2021-03-08T12:22:05.502-08:00	cuencad	3P_100-100-4_625ng_Group 1 Amp 2_rep-142025_LRPrev_F1	940974	3	TRUE	CADOJ_NIST1036_AfAm	4.57262e+17		1.54598e+17	4.89692e+16	475327	317537	1.08963e+08	5.59463e+07	2.8284e+11	1.29121e+11	2.8284e+11	1.29121e+11	2.8284e+11	1.29121e+11	7.71494e+13	3.16726e+13	1.7502e+13	1.16667e+13	CADOJ_NIST1036_Cauc	7.19607e+16		2.44682e+16	8141932882432910	314205	216062	4.78402e+07	2.5123e+07	7.24527e+10	3.43637e+10	7.24527e+10	3.43637e+10	7.24527e+10	3.43637e+10	1.39301e+13	5.97887e+12	1.14982e+13	7.86792e+12	CADOJ_NIST1036_Hisp	4.21429e+17		1.42719e+17	3.60854e+16
2.8.0	2021-03-08T12:21:49.802-08:00	cuencad	3P_100-100-4_625ng_Group 1 Amp 2_rep-142025_LRPrev_F2	60045	3	TRUE	CADOJ_NIST1036_AfAm	29.3144		9.77146	5.49918	2.15853	1.43584	2.37253	1.63962	0.935399	0.466279	0.935399	0.466279	0.935399	0.466279	1.74384	0.960367	9.77144	5.49917	CADOJ_NIST1036_Cauc	41.1257		13.7086	7.94239	2.35294	1.68884	2.45359	1.75094	1.43918	0.724719	1.43918	0.724719	1.43918	0.724719	2.67428	1.49459	13.7085	7.94238	CADOJ_NIST1036_Hisp	23.5267		7.84224	4.4043
2.8.0	2021-03-08T12:21:58.174-08:00	cuencad	3P_100-100-4_625ng_Group 1 Amp 2_rep-142025_LRPrev_M2	603912	3	TRUE	CADOJ_NIST1036_AfAm	6018994772925240		2033575005196620	653600027255622	204177	146899	3.10211e+07	1.67671e+07	2.4882e+10	1.22198e+10	2.4882e+10	1.22198e+10	2.4882e+10	1.22198e+10	2.80013e+12	1.22645e+12	7.44749e+12	5.32592e+12	CADOJ_NIST1036_Cauc	305171228735983		103357853799063	3.59785e+13	136261	93130.3	7.40259e+06	4.13382e+06	4.34662e+09	2.1443e+09	4.34662e+09	2.1443e+09	4.34662e+09	2.1443e+09	3.42885e+11	1.53818e+11	4.62165e+12	2.98524e+12	CADOJ_NIST1036_Hisp	4474904503848760		1522630977677180	429802888537375
2.8.0	2021-08-24T09:57:54.035-07:00	dukek	3P_3-2-1_1.2ng_Group 1 Amp 1_F1A_LRPrev_1_F2	473521	3	TRUE	CADOJ_NIST1036_AfAm	1.54954e+23		7.7477e+22	3.02564e+22	1.22388e+08	1.01225e+08	7.28704e+12	4.54487e+12	3.0903e+16	1.84684e+16	3.0903e+16	1.84684e+16	3.0903e+16	1.84684e+16	1.35473e+19	7.29674e+18	4559227293145160	3770845083490540	CADOJ_NIST1036_Cauc	7.29783e+24		3.64892e+24	1.18901e+24	2.48817e+08	2.03705e+08	4.37128e+13	2.59162e+13	2.99434e+17	1.55841e+17	2.99434e+17	1.55841e+17	2.99434e+17	1.55841e+17	2.1525e+20	9.83481e+19	9269286956391040	7588663298379080	CADOJ_NIST1036_Hisp	5.0762e+24		2.5381e+24	7.54699e+23
2.8.0	2021-08-24T09:57:58.254-07:00	dukek	3P_3-2-1_1.2ng_Group 1 Amp 2_F1A_LRPrev_1_F2	306429	3	TRUE	CADOJ_NIST1036_AfAm	6.71557e+22		3.35779e+22	1.392e+22	1.69051e+08	1.36252e+08	1.59352e+13	9.77789e+12	4.37528e+16	2.46986e+16	4.37528e+16	2.46986e+16	4.37528e+16	2.46986e+16	1.26876e+19	6.51012e+18	6297628501610860	5075775292436760	CADOJ_NIST1036_Cauc	2.11966e+24		1.05983e+24	3.56716e+23	2.78283e+08	2.2971e+08	3.78036e+13	2.34149e+13	1.95074e+17	1.09036e+17	1.95074e+17	1.09036e+17	1.95074e+17	1.09036e+17	1.08726e+20	5.21551e+19	1.03669e+16	8557360581741890	CADOJ_NIST1036_Hisp	2.63463e+24		1.31732e+24	3.21391e+23
2.8.0	2021-08-24T09:58:02.576-07:00	dukek	3P_3-2-1_38pg_Group 1 Amp 1_F1A_LRPrev_1_F2	37803	3	TRUE	CADOJ_NIST1036_AfAm	1.78518		1.59093	0.983759	1.03419	0.737687	0.999259	0.660293	1.20008	0.771147	1.20008	0.771147	1.20008	0.771147	1.36343	0.860949	1.59093	0.983759	CADOJ_NIST1036_Cauc	2.09874		1.84113	1.06522	1.06913	0.753048	1.03264	0.698785	1.29987	0.81055	1.29987	0.81055	1.29987	0.81055	1.5218	0.932549	1.84113	1.06522	CADOJ_NIST1036_Hisp	2.02501		1.79856	1.09171
2.8.0	2021-08-24T09:58:06.011-07:00	dukek	3P_3-2-1_38pg_Group 1 Amp 2_F1A_LRPrev_1_F2	11732	3	TRUE	CADOJ_NIST1036_AfAm	1.55746		0.779743	0.454208	0.418496	0.283013	0.347073	0.225216	0.326738	0.206299	0.326738	0.206299	0.326738	0.206299	0.446859	0.277259	0.779742	0.454208	CADOJ_NIST1036_Cauc	2.76232		1.38495	0.82849	0.401402	0.274202	0.302153	0.199586	0.368007	0.238774	0.368007	0.238774	0.368007	0.238774	0.617497	0.388563	1.38495	0.82849	CADOJ_NIST1036_Hisp	2.69955		1.35301	0.808325
2.8.0	2021-08-24T09:58:13.152-07:00	dukek	3P_3-2-1_75pg_Group 1 Amp 1_F1A_LRPrev_1_F2	827258	3	TRUE	CADOJ_NIST1036_AfAm	105.828		52.9278	27.9229	0.363346	0.200204	0.202779	0.103997	0.690268	0.372556	0.690268	0.372556	0.690268	0.372556	4.18895	2.25063	52.926	27.922	CADOJ_NIST1036_Cauc	157.918		78.9787	38.0553	0.484582	0.252984	0.252055	0.123821	0.947826	0.488969	0.947826	0.488969	0.947826	0.488969	6.04602	3.16792	78.9755	38.0541	CADOJ_NIST1036_Hisp	139.016		69.5293	32.6247
2.8.0	2021-08-24T09:58:21.921-07:00	dukek	3P_3-2-1_75pg_Group 1 Amp 2_F1A_LRPrev_1_F2	814671	3	TRUE	CADOJ_NIST1036_AfAm	65.0133		32.813	19.8281	0.097126	0.0544895	0.0573109	0.0319279	0.26499	0.159561	0.26499	0.159561	0.26499	0.159561	1.83689	1.14172	32.8107	19.8271	CADOJ_NIST1036_Cauc	35.2213		17.6794	10.7483	0.147453	0.0839261	0.0888524	0.0497605	0.315819	0.193827	0.315819	0.193827	0.315819	0.193827	1.6768	1.07215	17.6789	10.748	CADOJ_NIST1036_Hisp	46.6331		23.4065	13.1884
2.8.0	2021-08-24T09:56:23.305-07:00	dukek	3P_3-2-1_150pg_Group 1 Amp 1_F1A_LRPrev_1_F2	128429	3	TRUE	CADOJ_NIST1036_AfAm	4.2378e+07		2.79985e+07	1.39031e+07	6.2907	4.56018	60.5611	40.3647	6473.46	4139.36	6473.46	4139.36	6473.46	4139.36	222687	133632	2.42791e+07	1.26659e+07	CADOJ_NIST1036_Cauc	1.9498e+08		1.19287e+08	5.54714e+07	12.0284	8.53512	101.318	68.1994	14900.9	9180.31	14900.9	9180.31	14900.9	9180.31	675264	394375	8.82535e+07	4.51643e+07	CADOJ_NIST1036_Hisp	3.18891e+08		2.33949e+08	1.01641e+08
2.8.0	2021-08-24T09:56:34.824-07:00	dukek	3P_3-2-1_150pg_Group 1 Amp 2_F1A_LRPrev_1_F2	203929	3	TRUE	CADOJ_NIST1036_AfAm	428.581		214.424	101.115	0.423765	0.232659	1.49302	0.80354	4.23265	2.31888	4.23265	2.31888	4.23265	2.31888	19.8033	10.2715	214.417	101.113	CADOJ_NIST1036_Cauc	432.241		216.266	111.929	0.37818	0.20387	1.12006	0.591144	4.01427	2.22775	4.01427	2.22775	4.01427	2.22775	20.4664	11.1191	216.257	111.926	CADOJ_NIST1036_Hisp	547.661		274.028	125.517
2.8.0	2021-08-24T09:56:44.014-07:00	dukek	3P_3-2-1_228pg_Group 1 Amp 1_F1A_LRPrev_1_F2	451820	3	TRUE	CADOJ_NIST1036_AfAm	4.09524e+06		2.04812e+06	926885	26.1172	16.7802	229.447	132.967	3907.31	2163.59	3907.31	2163.59	3907.31	2163.59	45299.4	23951.5	2.04235e+06	925260	CADOJ_NIST1036_Cauc	1.66648e+07		8.33423e+06	3.37402e+06	38.6847	24.98	452.152	257.771	9045.29	4600.96	9045.29	4600.96	9045.29	4600.96	133890	64568.9	8.27432e+06	3.35852e+06	CADOJ_NIST1036_Hisp	7.64925e+07		3.82573e+07	1.49714e+07
2.8.0	2021-08-24T09:56:52.712-07:00	dukek	3P_3-2-1_228pg_Group 1 Amp 2_F1A_LRPrev_1_F2	859986	3	TRUE	CADOJ_NIST1036_AfAm	3.24826e+07		1.62413e+07	7.2344e+06	19.0982	12.819	114.289	70.5755	5338.71	3055.79	5338.71	3055.79	5338.71	3055.79	129205	67871.7	1.57157e+07	7.08798e+06	CADOJ_NIST1036_Cauc	1.5425e+08		7.71252e+07	3.37046e+07	24.5544	16.5695	111.455	66.7438	9773	5570.91	9773	5570.91	9773	5570.91	364229	194501	6.79519e+07	3.09622e+07	CADOJ_NIST1036_Hisp	3.70521e+08		1.8526e+08	5.80369e+07
2.8.0	2021-08-24T09:57:00.788-07:00	dukek	3P_3-2-1_300pg_Group 1 Amp 1_F1A_LRPrev_1_F2	133656	3	TRUE	CADOJ_NIST1036_AfAm	1.71648e+08		8.58673e+07	3.93856e+07	326.692	222.168	4148.61	2671.35	81871.6	47529	81871.6	47529	81871.6	47529	1.29764e+06	678748	8.51272e+07	3.91528e+07	CADOJ_NIST1036_Cauc	5.28359e+08		2.64287e+08	1.32914e+08	585.155	402.202	5884.81	4007.73	150644	94211.1	150644	94211.1	150644	94211.1	3.00826e+06	1.72887e+06	2.60228e+08	1.31746e+08	CADOJ_NIST1036_Hisp	5.97195e+08		2.98796e+08	1.29927e+08
2.8.0	2021-08-24T09:57:09.947-07:00	dukek	3P_3-2-1_300pg_Group 1 Amp 2_F1A_LRPrev_1_F2	706149	3	TRUE	CADOJ_NIST1036_AfAm	4.77934e+10		2.38968e+10	9.08805e+09	1150.33	749.23	13303.6	8171.85	2.70767e+06	1.45651e+06	2.70767e+06	1.45651e+06	2.70767e+06	1.45651e+06	1.11333e+08	5.42422e+07	1.41611e+10	6.70117e+09	CADOJ_NIST1036_Cauc	1.29641e+11		6.48207e+10	2.69957e+10	1383.31	910.176	15280.8	8747.52	4.60001e+06	2.43527e+06	4.60001e+06	2.43527e+06	4.60001e+06	2.43527e+06	2.4082e+08	1.16273e+08	2.52858e+10	1.35545e+10	CADOJ_NIST1036_Hisp	1.77427e+11		8.87138e+10	3.33938e+10
2.8.0	2021-08-24T09:57:17.272-07:00	dukek	3P_3-2-1_450pg_Group 1 Amp 1_F1A_LRPrev_1_F2	591080	3	TRUE	CADOJ_NIST1036_AfAm	6.89561e+11		3.44781e+11	1.56922e+11	13200	9444.2	446252	276325	6.80756e+07	3.90829e+07	6.80756e+07	3.90829e+07	6.80756e+07	3.90829e+07	2.12061e+09	1.09702e+09	1.96213e+11	1.08381e+11	CADOJ_NIST1036_Cauc	6.73001e+12		3.365e+12	1.27294e+12	25701.3	19044.9	864613	558375	2.45629e+08	1.37163e+08	2.45629e+08	1.37163e+08	2.45629e+08	1.37163e+08	1.16395e+10	5.72222e+09	7.01768e+11	4.39456e+11	CADOJ_NIST1036_Hisp	9.6579e+12		4.82895e+12	1.90058e+12
2.8.0	2021-08-24T09:57:24.125-07:00	dukek	3P_3-2-1_450pg_Group 1 Amp 2_F1A_LRPrev_1_F2	703456	3	TRUE	CADOJ_NIST1036_AfAm	1.57646e+12		7.8823e+11	3.22973e+11	5256.89	3791.38	193172	113430	6.13001e+07	3.35217e+07	6.13001e+07	3.35217e+07	6.13001e+07	3.35217e+07	3.07393e+09	1.60054e+09	1.48196e+11	9.59027e+10	CADOJ_NIST1036_Cauc	1.25072e+13		6.2536e+12	2.94213e+12	8616.45	6260.76	293386	180115	1.51355e+08	8.71306e+07	1.51355e+08	8.71306e+07	1.51355e+08	8.71306e+07	1.20742e+10	6.57596e+09	2.8408e+11	1.99256e+11	CADOJ_NIST1036_Hisp	1.63885e+13		8.19427e+12	3.28584e+12
2.8.0	2021-08-24T09:57:30.395-07:00	dukek	3P_3-2-1_522pg_Group 1 Amp 1_F1A_LRPrev_1_F2	898926	3	TRUE	CADOJ_NIST1036_AfAm	45993251105074		2.29966e+13	9.15465e+12	17866.5	11976.7	1.72561e+06	982665	7.34498e+08	3.66434e+08	7.34498e+08	3.66434e+08	7.34498e+08	3.66434e+08	4.71626e+10	2.15199e+10	6.29892e+11	4.16063e+11	CADOJ_NIST1036_Cauc	473497930315001		236748965157501	8.65145e+13	35905.8	23302.8	8.19451e+06	4.83275e+06	3.29998e+09	1.74838e+09	3.29998e+09	1.74838e+09	3.29998e+09	1.74838e+09	2.69182e+11	1.2718e+11	1.31477e+12	8.46723e+11	CADOJ_NIST1036_Hisp	355001971475003		177500985737503	6.10109e+13
2.8.0	2021-08-24T09:57:35.848-07:00	dukek	3P_3-2-1_522pg_Group 1 Amp 2_F1A_LRPrev_1_F2	778702	3	TRUE	CADOJ_NIST1036_AfAm	1.59501e+13		7.97504e+12	3.75816e+12	14666.3	10700.1	1.90005e+06	1.19331e+06	6.1829e+08	3.6269e+08	6.1829e+08	3.6269e+08	6.1829e+08	3.6269e+08	3.18553e+10	1.70961e+10	5.01621e+11	3.59184e+11	CADOJ_NIST1036_Cauc	128768209435148		6.43841e+13	2.87476e+13	21090.9	15086.8	2.69558e+06	1.70741e+06	1.56998e+09	9.25151e+08	1.56998e+09	9.25151e+08	1.56998e+09	9.25151e+08	1.31886e+11	7.09795e+10	7.60515e+11	5.411e+11	CADOJ_NIST1036_Hisp	202373069166617		101186534613865	3.98126e+13
2.8.0	2021-08-24T09:57:41.922-07:00	dukek	3P_3-2-1_600pg_Group 1 Amp 1_F1A_LRPrev_1_F2	83165	3	TRUE	CADOJ_NIST1036_AfAm	4.10709e+13		2.05354e+13	8.03423e+12	42104.4	28021.4	2.5991e+06	1.55057e+06	1.20883e+09	6.26379e+08	1.20883e+09	6.26379e+08	1.20883e+09	6.26379e+08	7.38441e+10	3.39531e+10	1.40078e+12	9.16519e+11	CADOJ_NIST1036_Cauc	173476687364725		8.67383e+13	3.50407e+13	47464.9	30875.3	3.40661e+06	1.958e+06	2.15176e+09	1.14042e+09	2.15176e+09	1.14042e+09	2.15176e+09	1.14042e+09	1.83489e+11	8.95829e+10	1.67186e+12	1.07033e+12	CADOJ_NIST1036_Hisp	200973653702363		100486826851526	3.44594e+13
2.8.0	2021-08-24T09:57:48.302-07:00	dukek	3P_3-2-1_600pg_Group 1 Amp 2_F1A_LRPrev_1_F2	746957	3	TRUE	CADOJ_NIST1036_AfAm	1075117862297600		537558937958705	195830256762397	268527	195324	3.03809e+07	1.79337e+07	1.79265e+10	9.53544e+09	1.79265e+10	9.53544e+09	1.79265e+10	9.53544e+09	1.38564e+12	6.4295e+11	9.59808e+12	6.84297e+12	CADOJ_NIST1036_Cauc	2.34752e+16		1.17376e+16	4636246598246920	552411	408515	5.5887e+07	3.53105e+07	7.33629e+10	4.05886e+10	7.33629e+10	4.05886e+10	7.33629e+10	4.05886e+10	1.10852e+13	5.39054e+12	2.0016e+13	1.47436e+13	CADOJ_NIST1036_Hisp	5.19146e+16		2.59573e+16	8177353951451950
2.8.0	2021-08-24T10:03:30.423-07:00	dukek	3P_10-5-1_1.2ng_Group 1 Amp 1_F1A_LRPrev_1_F2	555215	3	TRUE	CADOJ_NIST1036_AfAm	3.30512e+16		1.65256e+16	7823662896426060	499647	401589	1.65719e+08	1.13904e+08	1.86429e+11	1.21146e+11	1.86429e+11	1.21146e+11	1.86429e+11	1.21146e+11	2.55994e+13	1.53008e+13	1.84445e+13	1.48017e+13	CADOJ_NIST1036_Cauc	7.83262e+17		3.91631e+17	1.7824e+17	737009	598740	3.20728e+08	2.25688e+08	6.04857e+11	3.97568e+11	6.04857e+11	3.97568e+11	6.04857e+11	3.97568e+11	145677509039827	8.79265e+13	2.72872e+13	2.2154e+13	CADOJ_NIST1036_Hisp	3.13386e+17		1.56693e+17	5.30236e+16
2.8.0	2021-08-24T10:03:33.996-07:00	dukek	3P_10-5-1_1.2ng_Group 1 Amp 2_F1A_LRPrev_1_F2	820109	3	TRUE	CADOJ_NIST1036_AfAm	6.55558e+18		3.27779e+18	1.4545e+18	7.86303e+06	6.67135e+06	6.99247e+09	5.06809e+09	1.30249e+13	8.48742e+12	1.30249e+13	8.48742e+12	1.30249e+13	8.48742e+12	2690087337380950	1551711606009930	292026171291227	247634566724443	CADOJ_NIST1036_Cauc	3.24417e+20		1.62208e+20	6.99606e+19	1.55251e+07	1.31865e+07	2.0936e+10	1.49757e+10	7.17671e+13	4.6327e+13	7.17671e+13	4.6327e+13	7.17671e+13	4.6327e+13	2.79491e+16	1.62731e+16	577226552279322	490212800297420	CADOJ_NIST1036_Hisp	1.5513e+20		7.7565e+19	2.71509e+19
2.8.0	2021-08-24T10:03:37.725-07:00	dukek	3P_10-5-1_1.4ng_Group 1 Amp 1_F1A_LRPrev_1_F2	678204	3	TRUE	CADOJ_NIST1036_AfAm	1.77096e+13		8.85479e+12	3928106923707	39289.6	30479.4	1.03714e+06	719939	5.24025e+08	3.38369e+08	5.24025e+08	3.38369e+08	5.24025e+08	3.38369e+08	3.78473e+10	2.18808e+10	1.15549e+12	8.32376e+11	CADOJ_NIST1036_Cauc	131882754461548		6.59414e+13	2.96321e+13	49613.4	40018.8	1.72631e+06	1.23515e+06	1.17811e+09	7.81167e+08	1.17811e+09	7.81167e+08	1.17811e+09	7.81167e+08	1.2136e+11	7.2989e+10	1.67283e+12	1.3175e+12	CADOJ_NIST1036_Hisp	2.69372e+13		1.34686e+13	5.20685e+12
2.8.0	2021-08-24T10:03:41.694-07:00	dukek	3P_10-5-1_1.4ng_Group 1 Amp 2_F1A_LRPrev_1_F2	125845	3	TRUE	CADOJ_NIST1036_AfAm	3.07676e+16		1.53838e+16	6561231353261780	279098	205962	6.73049e+07	4.25498e+07	8.16907e+10	4.7012e+10	8.16907e+10	4.7012e+10	8.16907e+10	4.7012e+10	1.40783e+13	7.37911e+12	1.02767e+13	7.56818e+12	CADOJ_NIST1036_Cauc	9.64343e+17		4.82172e+17	1.80214e+17	346638	257835	1.62379e+08	9.84609e+07	3.29974e+11	1.83531e+11	3.29974e+11	1.83531e+11	3.29974e+11	1.83531e+11	9.99734e+13	5.07869e+13	1.28401e+13	9.53819e+12	CADOJ_NIST1036_Hisp	9.61066e+17		4.80533e+17	1.45553e+17
2.8.0	2021-08-24T10:03:45.131-07:00	dukek	3P_10-5-1_1.6ng_Group 1 Amp 1_F1A_LRPrev_1_F2	723417	3	TRUE	CADOJ_NIST1036_AfAm	1.37085e+19		6.85424e+18	3.00431e+18	7.49866e+06	6.15203e+06	7.25145e+09	4.84085e+09	1.51266e+13	9.198e+12	1.51266e+13	9.198e+12	1.51266e+13	9.198e+12	3678552322227590	2090081234540890	278574312109407	228455121320058	CADOJ_NIST1036_Cauc	4.08945e+20		2.04472e+20	9.23951e+19	1.15138e+07	9.68481e+06	2.14309e+10	1.4746e+10	7.18933e+13	4.61784e+13	7.18933e+13	4.61784e+13	7.18933e+13	4.61784e+13	2.91567e+16	1.741e+16	428318838288078	360224599177869	CADOJ_NIST1036_Hisp	1.36159e+20		6.80795e+19	2.48281e+19
2.8.0	2021-08-24T10:03:48.746-07:00	dukek	3P_10-5-1_1.6ng_Group 1 Amp 2_F1A_LRPrev_1_F2	388232	3	TRUE	CADOJ_NIST1036_AfAm	1.14506e+17		5.72529e+16	2.63493e+16	888169	730013	2.71027e+08	1.94496e+08	3.67474e+11	2.41454e+11	3.67474e+11	2.41454e+11	3.67474e+11	2.41454e+11	6.05154e+13	3.63392e+13	3.2782e+13	2.68856e+13	CADOJ_NIST1036_Cauc	5.25003e+18		2.62502e+18	1.05852e+18	1.67342e+06	1.35154e+06	7.91095e+08	5.45936e+08	1.9765e+12	1.23075e+12	1.9765e+12	1.23075e+12	1.9765e+12	1.23075e+12	613307574688917	347999368888460	6.199e+13	5.0031e+13	CADOJ_NIST1036_Hisp	4.07166e+18		2.03583e+18	7.23166e+17
2.8.0	2021-08-24T10:02:26.726-07:00	dukek	3P_10-5-1_3.2ng_Group 1 Amp 1_F1A_LRPrev_1_F2	365287	3	TRUE	CADOJ_NIST1036_AfAm	5.01148e+20		2.50574e+20	1.14198e+20	1.87681e+07	1.51906e+07	8.73103e+10	5.68702e+10	258200180056257	161991358966301	258200180056257	161991358966301	258200180056257	161991358966301	8.26209e+16	4.70481e+16	698782173331932	565549276487966	CADOJ_NIST1036_Cauc	7.49183e+21		3.74592e+21	1.38933e+21	1.92039e+07	1.56459e+07	1.35745e+11	9.0883e+10	611608422014827	356506878502751	611608422014827	356506878502751	611608422014827	356506878502751	3.22472e+17	1.67712e+17	715152602028324	582644658163383	CADOJ_NIST1036_Hisp	7.04242e+21		3.52121e+21	1.20325e+21
2.8.0	2021-08-24T10:02:30.209-07:00	dukek	3P_10-5-1_3.2ng_Group 1 Amp 2_F1A_LRPrev_1_F2	854879	3	TRUE	CADOJ_NIST1036_AfAm	4.12901e+20		2.06451e+20	8.38475e+19	1.87074e+07	1.56121e+07	8.73231e+10	5.85654e+10	243605441419050	145316867136404	243605441419050	145316867136404	243605441419050	145316867136404	7.40901e+16	3.92626e+16	696525535254436	581280376628289	CADOJ_NIST1036_Cauc	1.37095e+22		6.85477e+21	2.57749e+21	3.32981e+07	2.77418e+07	2.01436e+11	1.32756e+11	1070388028389140	637612247616649	1070388028389140	637612247616649	1070388028389140	637612247616649	6.05432e+17	3.2689e+17	1239939299922830	1032918553397210	CADOJ_NIST1036_Hisp	1.66252e+22		8.3126e+21	2.43689e+21
2.8.0	2021-08-24T10:02:33.638-07:00	dukek	3P_10-5-1_100pg_Group 1 Amp 1_F1A_LRPrev_1_F2	637727	3	TRUE	CADOJ_NIST1036_AfAm	1.01382		0.50691	0.253067	0.583772	0.357266	0.559678	0.307518	0.36908	0.195012	0.36908	0.195012	0.36908	0.195012	0.376423	0.192968	0.50691	0.253067	CADOJ_NIST1036_Cauc	1.73685		0.868423	0.448988	0.730397	0.458819	0.759285	0.42209	0.501034	0.271158	0.501034	0.271158	0.501034	0.271158	0.563047	0.297468	0.868423	0.448988	CADOJ_NIST1036_Hisp	1.09793		0.548963	0.291428
2.8.0	2021-08-24T10:02:41.167-07:00	dukek	3P_10-5-1_100pg_Group 1 Amp 2_F1A_LRPrev_1_F2	170798	3	TRUE	CADOJ_NIST1036_AfAm	52.5462		26.2732	13.9298	0.303845	0.174133	1.47839	0.923186	0.699958	0.410678	0.699958	0.410678	0.699958	0.410678	2.47102	1.45159	26.273	13.9297	CADOJ_NIST1036_Cauc	191.4		95.7002	48.2874	0.604734	0.32935	2.92044	1.66665	2.0989	1.12097	2.0989	1.12097	2.0989	1.12097	8.59856	4.7672	95.6989	48.2868	CADOJ_NIST1036_Hisp	398.382		199.192	93.4351
2.8.0	2021-08-24T10:02:49.816-07:00	dukek	3P_10-5-1_200pg_Group 1 Amp 1_F1A_LRPrev_1_F2	723076	3	TRUE	CADOJ_NIST1036_AfAm	7.03684		3.51842	2.09564	0.918634	0.644288	1.15734	0.766235	0.564176	0.359111	0.564176	0.359111	0.564176	0.359111	0.851586	0.548161	3.51841	2.09564	CADOJ_NIST1036_Cauc	8.99013		4.49507	2.66633	1.30075	0.936521	1.71158	1.14704	1.02814	0.669993	1.02814	0.669993	1.02814	0.669993	1.36904	0.876009	4.49506	2.66632	CADOJ_NIST1036_Hisp	15.7598		7.8799	4.35632
2.8.0	2021-08-24T10:02:58.513-07:00	dukek	3P_10-5-1_200pg_Group 1 Amp 2_F1A_LRPrev_1_F2	719230	3	TRUE	CADOJ_NIST1036_AfAm	82.1062		41.0531	27.0775	4.72134	3.71048	5.25816	3.86728	5.02272	2.685	5.02272	2.685	5.02272	2.685	6.85529	3.9664	41.053	27.0774	CADOJ_NIST1036_Cauc	97.2745		48.6373	30.9163	5.46029	4.24901	6.31693	4.6386	6.50245	3.68937	6.50245	3.68937	6.50245	3.68937	9.15591	5.49582	48.6372	30.9163	CADOJ_NIST1036_Hisp	75.3422		37.6711	23.2589
2.8.0	2021-08-24T10:03:03.953-07:00	dukek	3P_10-5-1_400pg_Group 1 Amp 1_F1A_LRPrev_1_F2	16954	3	TRUE	CADOJ_NIST1036_AfAm	15251.1		7625.55	4413.59	44.0234	34.9544	142.089	105.065	149.82	68.0286	149.82	68.0286	149.82	68.0286	457.989	227.122	7625.42	4413.51	CADOJ_NIST1036_Cauc	32643.6		16321.8	9429.68	52.7274	41.0908	195.723	140.326	422.499	247.208	422.499	247.208	422.499	247.208	1244.96	733.098	16321.5	9429.53	CADOJ_NIST1036_Hisp	19159.8		9579.9	5310
2.8.0	2021-08-24T10:03:09.818-07:00	dukek	3P_10-5-1_400pg_Group 1 Amp 2_F1A_LRPrev_1_F2	484060	3	TRUE	CADOJ_NIST1036_AfAm	96.2429		48.1214	30.3315	6.93679	5.09622	9.56624	6.45497	6.52303	3.32869	6.52303	3.32869	6.52303	3.32869	7.45284	4.05999	48.1213	30.3314	CADOJ_NIST1036_Cauc	272.922		136.461	85.4886	9.35559	7.08219	14.1396	9.85524	20.9427	11.7695	20.9427	11.7695	20.9427	11.7695	25.6672	14.5577	136.46	85.4884	CADOJ_NIST1036_Hisp	231.995		115.997	63.4482
2.8.0	2021-08-24T10:03:14.268-07:00	dukek	3P_10-5-1_608pg_Group 1 Amp 1_F1A_LRPrev_1_F2	879581	3	TRUE	CADOJ_NIST1036_AfAm	3.04315e+07		1.52158e+07	8.87991e+06	735.196	609.264	2689.81	2077.59	101226	74157	101226	74157	101226	74157	783300	481643	1.52008e+07	8.87322e+06	CADOJ_NIST1036_Cauc	2.01853e+08		1.00927e+08	5.4593e+07	1044.92	858.196	4817.7	3718.73	248082	177391	248082	177391	248082	177391	3.18835e+06	2.03879e+06	1.00509e+08	5.44468e+07	CADOJ_NIST1036_Hisp	3.37926e+07		1.68963e+07	9.53328e+06
2.8.0	2021-08-24T10:03:18.174-07:00	dukek	3P_10-5-1_608pg_Group 1 Amp 2_F1A_LRPrev_1_F2	111297	3	TRUE	CADOJ_NIST1036_AfAm	253923		126962	68168.9	165.998	124.86	667.697	460.214	4909.44	3014.87	4909.44	3014.87	4909.44	3014.87	11506.2	6375.88	126957	68166.9	CADOJ_NIST1036_Cauc	298004		149002	87918.4	159.324	119.362	722.494	509.006	5799.45	3753.98	5799.45	3753.98	5799.45	3753.98	15473.2	9136.46	148995	87915.9	CADOJ_NIST1036_Hisp	590511		295255	161830
2.8.0	2021-08-24T10:03:22.843-07:00	dukek	3P_10-5-1_800pg_Group 1 Amp 1_F1A_LRPrev_1_F2	432228	3	TRUE	CADOJ_NIST1036_AfAm	3.96922e+06		1.98461e+06	1.1047e+06	94.8584	76.1256	200.145	146.487	9444.41	6436.83	9444.41	6436.83	9444.41	6436.83	93857.2	58025.1	1.98203e+06	1.10377e+06	CADOJ_NIST1036_Cauc	1.53857e+08		7.69283e+07	3.56486e+07	209.486	168.709	712.388	513.73	60799.7	40816.8	60799.7	40816.8	60799.7	40816.8	1.26647e+06	760927	7.55848e+07	3.53149e+07	CADOJ_NIST1036_Hisp	7.79763e+07		3.89881e+07	1.67114e+07
2.8.0	2021-08-24T10:03:26.590-07:00	dukek	3P_10-5-1_800pg_Group 1 Amp 2_F1A_LRPrev_1_F2	880949	3	TRUE	CADOJ_NIST1036_AfAm	5.34297e+08		2.67149e+08	1.35174e+08	1028.98	772.083	4345.18	2972.41	436349	281220	436349	281220	436349	281220	7.72888e+06	4.52054e+06	2.64121e+08	1.34163e+08	CADOJ_NIST1036_Cauc	2.78409e+09		1.39204e+09	6.83322e+08	1380.27	1054.03	7802.06	5426.24	990945	626693	990945	626693	990945	626693	2.40285e+07	1.4304e+07	1.33844e+09	6.67073e+08	CADOJ_NIST1036_Hisp	2.99196e+08		1.49598e+08	7.4426e+07
2.8.0	2021-08-24T10:06:31.792-07:00	dukek	3P_100-100-4_1.28ng_Group 1 Amp 1_F1A_LRPrev_1_F2	883718	3	TRUE	CADOJ_NIST1036_AfAm	274.372		137.186	92.3416	11.0726	8.60377	19.9439	14.4022	18.4689	10.1191	18.4689	10.1191	18.4689	10.1191	21.2812	12.2183	137.186	92.3414	CADOJ_NIST1036_Cauc	1504.14		752.071	458.945	16.8413	13.1374	40.4306	28.6797	94.0244	55.7609	94.0244	55.7609	94.0244	55.7609	132.67	75.3725	752.068	458.943	CADOJ_NIST1036_Hisp	1618.69		809.346	454.902
2.8.0	2021-08-24T10:06:35.943-07:00	dukek	3P_100-100-4_1.28ng_Group 1 Amp 2_F1A_LRPrev_1_F2	855856	3	TRUE	CADOJ_NIST1036_AfAm	243769		121885	58271.6	45.5436	30.8697	155.046	98.426	1883.85	1111.89	1883.85	1111.89	1883.85	1111.89	8744	4390.02	121868	58265.6	CADOJ_NIST1036_Cauc	1.95714e+06		978572	413320	76.0772	50.7798	407.616	241.969	6859.04	3794.95	6859.04	3794.95	6859.04	3794.95	47848.9	24375.1	978045	413202	CADOJ_NIST1036_Hisp	148796		74398.2	32688.5
2.8.0	2021-08-24T10:06:39.615-07:00	dukek	3P_100-100-4_325ng_Group 1 Amp 1_F1A_LRPrev_1_F2	92025	3	TRUE	CADOJ_NIST1036_AfAm	1.0281		0.51405	0.360702	0.673167	0.51734	0.707254	0.523062	0.073109	0.0420745	0.073109	0.0420745	0.073109	0.0420745	0.0946895	0.0608048	0.514049	0.360702	CADOJ_NIST1036_Cauc	1.29097		0.645483	0.445755	0.810729	0.632729	0.850872	0.626092	0.129357	0.076849	0.129357	0.076849	0.129357	0.076849	0.151518	0.100551	0.645482	0.445754	CADOJ_NIST1036_Hisp	1.5787		0.78935	0.540506
2.8.0	2021-08-24T10:06:46.998-07:00	dukek	3P_100-100-4_325ng_Group 1 Amp 2_F1A_LRPrev_1_F2	154636	3	TRUE	CADOJ_NIST1036_AfAm	0.858282		0.429141	0.270504	0.842189	0.606466	0.835741	0.537314	0.341186	0.190947	0.341186	0.190947	0.341186	0.190947	0.204379	0.116246	0.429141	0.270504	CADOJ_NIST1036_Cauc	0.613039		0.30652	0.195667	0.7046	0.512248	0.696605	0.467573	0.269447	0.152483	0.269447	0.152483	0.269447	0.152483	0.156553	0.0920604	0.30652	0.195667	CADOJ_NIST1036_Hisp	0.670313		0.335157	0.199909
2.8.0	2021-08-24T10:06:52.890-07:00	dukek	3P_100-100-4_625ng_Group 1 Amp 1_F1A_LRPrev_1_F2	52104	3	TRUE	CADOJ_NIST1036_AfAm	3.4673		1.73365	1.20734	1.55097	1.20944	1.63311	1.19443	0.271238	0.133904	0.271238	0.133904	0.271238	0.133904	0.284118	0.16127	1.73365	1.20734	CADOJ_NIST1036_Cauc	2.41456		1.20728	0.794286	1.28949	0.968452	1.35981	0.974848	0.274446	0.146098	0.274446	0.146098	0.274446	0.146098	0.261837	0.152305	1.20728	0.794285	CADOJ_NIST1036_Hisp	2.08074		1.04037	0.687678
2.8.0	2021-08-24T10:06:57.797-07:00	dukek	3P_100-100-4_625ng_Group 1 Amp 2_F1A_LRPrev_1_F2	747672	3	TRUE	CADOJ_NIST1036_AfAm	25.4014		12.7007	7.61698	2.05	1.53028	1.62826	1.1588	1.4014	0.740664	1.4014	0.740664	1.4014	0.740664	1.78528	0.923243	12.7007	7.61696	CADOJ_NIST1036_Cauc	28.565		14.2825	8.2933	1.81446	1.33426	1.3767	0.932792	1.82312	1.05334	1.82312	1.05334	1.82312	1.05334	2.42471	1.37777	14.2824	8.29328	CADOJ_NIST1036_Hisp	17.7694		8.88468	4.86584
2.8.0	2021-08-24T11:28:53.229-07:00	dukek	3P_3-2-1_1.2ng_Group 1 Amp 1_F1A-LRPrevF2_M2	819110	3	TRUE	CADOJ_NIST1036_AfAm	6.57217e+50		3.28608e+50	8.32431e+49															CADOJ_NIST1036_Cauc	2.08462e+51		1.04231e+51	2.6619e+50															CADOJ_NIST1036_Hisp	2.02525e+52		1.01263e+52	2.0529e+51
2.8.0	2021-08-24T11:28:55.249-07:00	dukek	3P_3-2-1_1.2ng_Group 1 Amp 2_F1A-LRPrevF2_M2	149901	3	TRUE	CADOJ_NIST1036_AfAm	1.65948e+50		8.29741e+49	1.785e+49															CADOJ_NIST1036_Cauc	3.97719e+50		1.9886e+50	5.1879e+49															CADOJ_NIST1036_Hisp	6.04046e+51		3.02023e+51	6.56122e+50
2.8.0	2021-08-24T11:28:57.197-07:00	dukek	3P_3-2-1_38pg_Group 1 Amp 1_F1A-LRPrevF2_M2	579860	3	TRUE	CADOJ_NIST1036_AfAm	11.3289		7.52382	2.13615															CADOJ_NIST1036_Cauc	11.6462		7.73458	2.22791															CADOJ_NIST1036_Hisp	10.9724		7.28706	1.9719
2.8.0	2021-08-24T11:28:59.281-07:00	dukek	3P_3-2-1_38pg_Group 1 Amp 2_F1A-LRPrevF2_M2	594383	3	TRUE	CADOJ_NIST1036_AfAm	139723		69876.2	14208.5															CADOJ_NIST1036_Cauc	217745		108895	27567.8															CADOJ_NIST1036_Hisp	350499		175286	39034.9
2.8.0	2021-08-24T11:29:02.955-07:00	dukek	3P_3-2-1_75pg_Group 1 Amp 1_F1A-LRPrevF2_M2	250326	3	TRUE	CADOJ_NIST1036_AfAm	2.63936e+09		1.31969e+09	2.15699e+08															CADOJ_NIST1036_Cauc	3.56345e+09		1.78173e+09	2.82457e+08															CADOJ_NIST1036_Hisp	6.79276e+09		3.39639e+09	4.59889e+08
2.8.0	2021-08-24T11:29:07.545-07:00	dukek	3P_3-2-1_75pg_Group 1 Amp 2_F1A-LRPrevF2_M2	447304	3	TRUE	CADOJ_NIST1036_AfAm	1.40858e+12		7.04289e+11	1.90768e+11															CADOJ_NIST1036_Cauc	1.22026e+11		6.1013e+10	1.59588e+10															CADOJ_NIST1036_Hisp	1.9705e+11		9.85254e+10	2.13344e+10
2.8.0	2021-08-24T11:29:11.490-07:00	dukek	3P_3-2-1_150pg_Group 1 Amp 1_F1A-LRPrevF2_M2	199596	3	TRUE	CADOJ_NIST1036_AfAm	1.5028e+21		7.52469e+20	1.95824e+20															CADOJ_NIST1036_Cauc	2.97173e+21		1.48798e+21	3.59707e+20															CADOJ_NIST1036_Hisp	1.53313e+22		7.67657e+21	2.01045e+21
2.8.0	2021-08-24T11:29:15.576-07:00	dukek	3P_3-2-1_150pg_Group 1 Amp 2_F1A-LRPrevF2_M2	391132	3	TRUE	CADOJ_NIST1036_AfAm	156378894561484		7.81899e+13	1.48833e+13															CADOJ_NIST1036_Cauc	4.54905e+13		2.27454e+13	4.71623e+12															CADOJ_NIST1036_Hisp	201263161015735		100632185250212	2.09465e+13
2.8.0	2021-08-24T11:29:19.774-07:00	dukek	3P_3-2-1_228pg_Group 1 Amp 1_F1A-LRPrevF2_M2	673890	3	TRUE	CADOJ_NIST1036_AfAm	4.91824e+25		2.45913e+25	5.3016e+24															CADOJ_NIST1036_Cauc	3.61626e+25		1.80814e+25	3.70444e+24															CADOJ_NIST1036_Hisp	8.25128e+26		4.12566e+26	7.76315e+25
2.8.0	2021-08-24T11:29:23.362-07:00	dukek	3P_3-2-1_228pg_Group 1 Amp 2_F1A-LRPrevF2_M2	114482	3	TRUE	CADOJ_NIST1036_AfAm	4.4409e+25		2.22045e+25	5.38724e+24															CADOJ_NIST1036_Cauc	9.47198e+24		4.73599e+24	1.19327e+24															CADOJ_NIST1036_Hisp	6.27803e+25		3.13901e+25	6.59948e+24
2.8.0	2021-08-24T11:29:26.592-07:00	dukek	3P_3-2-1_300pg_Group 1 Amp 1_F1A-LRPrevF2_M2	280460	3	TRUE	CADOJ_NIST1036_AfAm	7.02464e+24		3.51232e+24	1.09006e+24															CADOJ_NIST1036_Cauc	1.0942e+25		5.47099e+24	1.71653e+24															CADOJ_NIST1036_Hisp	3.13865e+25		1.56933e+25	3.71225e+24
2.8.0	2021-08-24T11:29:30.346-07:00	dukek	3P_3-2-1_300pg_Group 1 Amp 2_F1A-LRPrevF2_M2	412912	3	TRUE	CADOJ_NIST1036_AfAm	1.3812e+34		6.90602e+33	1.86715e+33															CADOJ_NIST1036_Cauc	2.69907e+33		1.34954e+33	4.50018e+32															CADOJ_NIST1036_Hisp	3.82193e+34		1.91097e+34	4.52989e+33
2.8.0	2021-08-24T11:29:33.067-07:00	dukek	3P_3-2-1_450pg_Group 1 Amp 1_F1A-LRPrevF2_M2	561308	3	TRUE	CADOJ_NIST1036_AfAm	1.94042e+36		9.70209e+35	2.92422e+35															CADOJ_NIST1036_Cauc	1.25385e+36		6.26926e+35	1.67723e+35															CADOJ_NIST1036_Hisp	3.07178e+37		1.53589e+37	3.28323e+36
2.8.0	2021-08-24T11:29:35.783-07:00	dukek	3P_3-2-1_450pg_Group 1 Amp 2_F1A-LRPrevF2_M2	20526	3	TRUE	CADOJ_NIST1036_AfAm	1.97161e+39		9.85807e+38	2.51379e+38															CADOJ_NIST1036_Cauc	9.87231e+38		4.93615e+38	1.33406e+38															CADOJ_NIST1036_Hisp	1.44892e+40		7.24462e+39	1.52858e+39
2.8.0	2021-08-24T11:29:38.472-07:00	dukek	3P_3-2-1_522pg_Group 1 Amp 1_F1A-LRPrevF2_M2	157489	3	TRUE	CADOJ_NIST1036_AfAm	4.07557e+40		2.03779e+40	3.98459e+39															CADOJ_NIST1036_Cauc	2.67367e+40		1.33684e+40	3.65703e+39															CADOJ_NIST1036_Hisp	1.93564e+41		9.67821e+40	1.50961e+40
2.8.0	2021-08-24T11:29:40.675-07:00	dukek	3P_3-2-1_522pg_Group 1 Amp 2_F1A-LRPrevF2_M2	507891	3	TRUE	CADOJ_NIST1036_AfAm	2.78939e+38		1.3947e+38	3.56041e+37															CADOJ_NIST1036_Cauc	2.23639e+38		1.1182e+38	3.10615e+37															CADOJ_NIST1036_Hisp	1.90208e+39		9.51042e+38	2.03322e+38
2.8.0	2021-08-24T11:29:43.191-07:00	dukek	3P_3-2-1_600pg_Group 1 Amp 1_F1A-LRPrevF2_M2	673835	3	TRUE	CADOJ_NIST1036_AfAm	7.54051e+39		3.77026e+39	9.2933e+38															CADOJ_NIST1036_Cauc	2.5606e+39		1.2803e+39	2.91676e+38															CADOJ_NIST1036_Hisp	2.20574e+40		1.10287e+40	2.0418e+39
2.8.0	2021-08-24T11:29:45.819-07:00	dukek	3P_3-2-1_600pg_Group 1 Amp 2_F1A-LRPrevF2_M2	472946	3	TRUE	CADOJ_NIST1036_AfAm	4.90298e+39		2.45149e+39	6.52372e+38															CADOJ_NIST1036_Cauc	1.28478e+40		6.42391e+39	1.58799e+39															CADOJ_NIST1036_Hisp	1.98039e+41		9.90194e+40	2.24343e+40
2.8.0	2021-08-24T11:29:48.109-07:00	dukek	3P_10-5-1_1.2ng_Group 1 Amp 1_F1A-LRPrevF2_M2	935161	3	TRUE	CADOJ_NIST1036_AfAm	1.95457e+44		9.77283e+43	2.86955e+43															CADOJ_NIST1036_Cauc	3.07193e+44		1.53596e+44	4.28317e+43															CADOJ_NIST1036_Hisp	1.78616e+45		8.93081e+44	2.14526e+44
2.8.0	2021-08-24T11:29:49.621-07:00	dukek	3P_10-5-1_1.2ng_Group 1 Amp 2_F1A-LRPrevF2_M2	493018	3	TRUE	CADOJ_NIST1036_AfAm	3.85843e+46		1.92921e+46	6.05825e+45															CADOJ_NIST1036_Cauc	1.25281e+47		6.26406e+46	1.96742e+46															CADOJ_NIST1036_Hisp	8.57959e+47		4.2898e+47	1.20522e+47
2.8.0	2021-08-24T11:29:51.167-07:00	dukek	3P_10-5-1_1.4ng_Group 1 Amp 1_F1A-LRPrevF2_M2	844331	3	TRUE	CADOJ_NIST1036_AfAm	5.15954e+40		2.57977e+40	8.1001e+39															CADOJ_NIST1036_Cauc	2.78829e+40		1.39415e+40	4.55688e+39															CADOJ_NIST1036_Hisp	7.5988e+40		3.7994e+40	9.02238e+39
2.8.0	2021-08-24T11:29:52.715-07:00	dukek	3P_10-5-1_1.4ng_Group 1 Amp 2_F1A-LRPrevF2_M2	763233	3	TRUE	CADOJ_NIST1036_AfAm	1.7442e+44		8.72098e+43	2.68187e+43															CADOJ_NIST1036_Cauc	3.59032e+44		1.79516e+44	4.87086e+43															CADOJ_NIST1036_Hisp	5.02325e+45		2.51162e+45	4.53402e+44
2.8.0	2021-08-24T11:29:54.162-07:00	dukek	3P_10-5-1_1.6ng_Group 1 Amp 1_F1A-LRPrevF2_M2	346827	3	TRUE	CADOJ_NIST1036_AfAm	7.37949e+46		3.68974e+46	9.01681e+45															CADOJ_NIST1036_Cauc	1.48169e+47		7.40845e+46	2.09434e+46															CADOJ_NIST1036_Hisp	7.1052e+47		3.5526e+47	8.87069e+46
2.8.0	2021-08-24T11:29:55.749-07:00	dukek	3P_10-5-1_1.6ng_Group 1 Amp 2_F1A-LRPrevF2_M2	359789	3	TRUE	CADOJ_NIST1036_AfAm	6.10756e+44		3.05378e+44	8.76565e+43															CADOJ_NIST1036_Cauc	1.85273e+45		9.26364e+44	2.55311e+44															CADOJ_NIST1036_Hisp	1.99729e+46		9.98643e+45	2.4679e+45
2.8.0	2021-08-24T11:29:57.206-07:00	dukek	3P_10-5-1_3.2ng_Group 1 Amp 1_F1A-LRPrevF2_M2	489356	3	TRUE	CADOJ_NIST1036_AfAm	2.21097e+48		1.10549e+48	3.28167e+47															CADOJ_NIST1036_Cauc	2.3061e+48		1.15305e+48	3.09151e+47															CADOJ_NIST1036_Hisp	3.13604e+49		1.56802e+49	3.88002e+48
2.8.0	2021-08-24T11:29:58.641-07:00	dukek	3P_10-5-1_3.2ng_Group 1 Amp 2_F1A-LRPrevF2_M2	427661	3	TRUE	CADOJ_NIST1036_AfAm	1.84199e+48		9.20993e+47	2.32565e+47															CADOJ_NIST1036_Cauc	4.09942e+48		2.04971e+48	5.17149e+47															CADOJ_NIST1036_Hisp	6.68123e+49		3.34061e+49	7.32514e+48
2.8.0	2021-08-24T11:30:00.171-07:00	dukek	3P_10-5-1_100pg_Group 1 Amp 1_F1A-LRPrevF2_M2	819664	3	TRUE	CADOJ_NIST1036_AfAm	6.74697e+07		3.37349e+07	5.94785e+06															CADOJ_NIST1036_Cauc	9.7522e+07		4.8761e+07	9.14591e+06															CADOJ_NIST1036_Hisp	5.71259e+07		2.8563e+07	5.73627e+06
2.8.0	2021-08-24T11:30:03.827-07:00	dukek	3P_10-5-1_100pg_Group 1 Amp 2_F1A-LRPrevF2_M2	145676	3	TRUE	CADOJ_NIST1036_AfAm	2.87394e+16		1.43697e+16	3420802439680450															CADOJ_NIST1036_Cauc	2.9419e+16		1.47095e+16	3619761650875950															CADOJ_NIST1036_Hisp	3.02414e+17		1.51207e+17	2.99491e+16
2.8.0	2021-08-24T11:30:08.219-07:00	dukek	3P_10-5-1_200pg_Group 1 Amp 1_F1A-LRPrevF2_M2	376662	3	TRUE	CADOJ_NIST1036_AfAm	2.32703e+20		1.16352e+20	3.84194e+19															CADOJ_NIST1036_Cauc	2.45422e+19		1.22711e+19	4.16624e+18															CADOJ_NIST1036_Hisp	1.54053e+20		7.70263e+19	2.35551e+19
2.8.0	2021-08-24T11:30:12.930-07:00	dukek	3P_10-5-1_200pg_Group 1 Amp 2_F1A-LRPrevF2_M2	600716	3	TRUE	CADOJ_NIST1036_AfAm	1.86699e+25		9.33493e+24	3.17487e+24															CADOJ_NIST1036_Cauc	7.44003e+24		3.72001e+24	1.14149e+24															CADOJ_NIST1036_Hisp	4.02185e+25		2.01093e+25	4.52601e+24
2.8.0	2021-08-24T11:30:15.627-07:00	dukek	3P_10-5-1_400pg_Group 1 Amp 1_F1A-LRPrevF2_M2	337260	3	TRUE	CADOJ_NIST1036_AfAm	6.74173e+29		3.37087e+29	9.59141e+28															CADOJ_NIST1036_Cauc	1.36859e+29		6.84293e+28	1.67187e+28															CADOJ_NIST1036_Hisp	9.61007e+29		4.80504e+29	1.01668e+29
2.8.0	2021-08-24T11:30:18.227-07:00	dukek	3P_10-5-1_400pg_Group 1 Amp 2_F1A-LRPrevF2_M2	125310	3	TRUE	CADOJ_NIST1036_AfAm	3.80041e+28		1.9002e+28	4.12548e+27															CADOJ_NIST1036_Cauc	4.6742e+27		2.3371e+27	5.73517e+26															CADOJ_NIST1036_Hisp	7.28552e+28		3.64276e+28	6.73028e+27
2.8.0	2021-08-24T11:30:20.285-07:00	dukek	3P_10-5-1_608pg_Group 1 Amp 1_F1A-LRPrevF2_M2	37125	3	TRUE	CADOJ_NIST1036_AfAm	1.00441e+35		5.02205e+34	1.43452e+34															CADOJ_NIST1036_Cauc	4.69153e+34		2.34576e+34	7.88455e+33															CADOJ_NIST1036_Hisp	1.01479e+35		5.07396e+34	1.3521e+34
2.8.0	2021-08-24T11:30:22.008-07:00	dukek	3P_10-5-1_608pg_Group 1 Amp 2_F1A-LRPrevF2_M2	988430	3	TRUE	CADOJ_NIST1036_AfAm	9.36787e+32		4.68393e+32	1.41882e+32															CADOJ_NIST1036_Cauc	8.02078e+31		4.01039e+31	1.32285e+31															CADOJ_NIST1036_Hisp	1.94881e+33		9.74406e+32	2.64041e+32
2.8.0	2021-08-24T11:30:24.103-07:00	dukek	3P_10-5-1_800pg_Group 1 Amp 1_F1A-LRPrevF2_M2	807291	3	TRUE	CADOJ_NIST1036_AfAm	2.55464e+34		1.27732e+34	4.32838e+33															CADOJ_NIST1036_Cauc	6.40483e+34		3.20242e+34	1.05926e+34															CADOJ_NIST1036_Hisp	4.67251e+35		2.33626e+35	6.11068e+34
2.8.0	2021-08-24T11:30:25.706-07:00	dukek	3P_10-5-1_800pg_Group 1 Amp 2_F1A-LRPrevF2_M2	749851	3	TRUE	CADOJ_NIST1036_AfAm	3.37899e+36		1.6895e+36	5.48987e+35															CADOJ_NIST1036_Cauc	1.12919e+36		5.64594e+35	1.66591e+35															CADOJ_NIST1036_Hisp	1.76032e+36		8.80158e+35	2.10891e+35
2.8.0	2021-08-24T11:30:27.398-07:00	dukek	3P_100-100-4_1.28ng_Group 1 Amp 1_F1A-LRPrevF2_M2	559011	3	TRUE	CADOJ_NIST1036_AfAm	1.34271e+30		6.71357e+29	2.30495e+29															CADOJ_NIST1036_Cauc	5.14769e+29		2.57384e+29	8.12635e+28															CADOJ_NIST1036_Hisp	7.81686e+30		3.90843e+30	1.18419e+30
2.8.0	2021-08-24T11:30:29.103-07:00	dukek	3P_100-100-4_1.28ng_Group 1 Amp 2_F1A-LRPrevF2_M2	403435	3	TRUE	CADOJ_NIST1036_AfAm	9.56795e+32		4.78398e+32	1.65926e+32															CADOJ_NIST1036_Cauc	5.38459e+32		2.6923e+32	8.34829e+31															CADOJ_NIST1036_Hisp	5.68766e+32		2.84383e+32	7.75963e+31
2.8.0	2021-08-24T11:30:30.772-07:00	dukek	3P_100-100-4_325ng_Group 1 Amp 1_F1A-LRPrevF2_M2	725883	3	TRUE	CADOJ_NIST1036_AfAm	3.84308e+23		1.92154e+23	5.3947e+22															CADOJ_NIST1036_Cauc	1.33304e+23		6.66522e+22	2.19537e+22															CADOJ_NIST1036_Hisp	8.05311e+23		4.02655e+23	9.45301e+22
2.8.0	2021-08-24T11:30:34.433-07:00	dukek	3P_100-100-4_325ng_Group 1 Amp 2_F1A-LRPrevF2_M2	615390	3	TRUE	CADOJ_NIST1036_AfAm	3.81758e+21		1.90879e+21	2.62715e+20															CADOJ_NIST1036_Cauc	1.61138e+20		8.0569e+19	9.37829e+18															CADOJ_NIST1036_Hisp	1.61302e+21		8.06508e+20	1.0494e+20
2.8.0	2021-08-24T11:30:37.169-07:00	dukek	3P_100-100-4_625ng_Group 1 Amp 1_F1A-LRPrevF2_M2	530232	3	TRUE	CADOJ_NIST1036_AfAm	1.7897e+28		8.94849e+27	2.74169e+27															CADOJ_NIST1036_Cauc	8.48934e+26		4.24467e+26	1.62607e+26															CADOJ_NIST1036_Hisp	1.05783e+28		5.28914e+27	1.59769e+27
2.8.0	2021-08-24T11:30:39.371-07:00	dukek	3P_100-100-4_625ng_Group 1 Amp 2_F1A-LRPrevF2_M2	295192	3	TRUE	CADOJ_NIST1036_AfAm	4.43759e+27		2.21879e+27	7.2646e+26															CADOJ_NIST1036_Cauc	3.98257e+26		1.99129e+26	7.92931e+25															CADOJ_NIST1036_Hisp	2.69474e+27		1.34737e+27	3.60556e+26
2.8.0	2021-08-24T09:57:56.258-07:00	dukek	3P_3-2-1_1.2ng_Group 1 Amp 1_F1A_LRPrev_1_M2	318663	3	TRUE	CADOJ_NIST1036_AfAm	5.95117e+26		2.97559e+26	9.1711e+25	1.04369e+09	8.53181e+08	1660473918105060	926688183910604	1.14283e+19	5.6964e+18	1.14283e+19	5.6964e+18	1.14283e+19	5.6964e+18	8.82835e+21	3.97037e+21	3.88815e+16	3.17843e+16	CADOJ_NIST1036_Cauc	2.05168e+25		1.02584e+25	3.59559e+24	5.28895e+08	4.2719e+08	269778428369631	152855728013025	1.4133e+18	7.28024e+17	1.4133e+18	7.28024e+17	1.4133e+18	7.28024e+17	8.03285e+20	3.69523e+20	1.97033e+16	1.59144e+16	CADOJ_NIST1036_Hisp	4.92002e+26		2.46001e+26	8.78253e+25
2.8.0	2021-08-24T09:58:00.395-07:00	dukek	3P_3-2-1_1.2ng_Group 1 Amp 2_F1A_LRPrev_1_M2	100031	3	TRUE	CADOJ_NIST1036_AfAm	2.68799e+24		1.344e+24	4.57318e+23	2.77864e+08	2.1755e+08	7.33383e+13	4.04688e+13	2.87769e+17	1.448e+17	2.87769e+17	1.448e+17	2.87769e+17	1.448e+17	1.31421e+20	5.80812e+19	1.03514e+16	8104481105499790	CADOJ_NIST1036_Cauc	1.41282e+23		7.06409e+22	2.50773e+22	1.66712e+08	1.31644e+08	1.57824e+13	8.66228e+12	4.8846e+16	2.48146e+16	4.8846e+16	2.48146e+16	4.8846e+16	2.48146e+16	1.66693e+19	7.66341e+18	6210511328619810	4904080403693930	CADOJ_NIST1036_Hisp	2.00498e+24		1.00249e+24	3.30309e+23
2.8.0	2021-08-24T09:58:04.294-07:00	dukek	3P_3-2-1_38pg_Group 1 Amp 1_F1A_LRPrev_1_M2	226589	3	TRUE	CADOJ_NIST1036_AfAm	9.72887		6.0129	4.16038	2.26156	1.79798	2.25497	1.67252	3.62223	2.60002	3.62223	2.60002	3.62223	2.60002	4.65034	3.26815	6.0129	4.16038	CADOJ_NIST1036_Cauc	9.44905		5.88456	4.06014	2.23963	1.80348	2.2628	1.69321	3.56415	2.60021	3.56415	2.60021	3.56415	2.60021	4.55162	3.23157	5.88455	4.06014	CADOJ_NIST1036_Hisp	9.34925		5.84809	4.06246
2.8.0	2021-08-24T09:58:09.542-07:00	dukek	3P_3-2-1_38pg_Group 1 Amp 2_F1A_LRPrev_1_M2	921370	3	TRUE	CADOJ_NIST1036_AfAm	305505		153432	63635.2	25.7283	18.1044	30.5509	18.863	781.157	446.238	781.157	446.238	781.157	446.238	7444.64	3959.7	153348	63615.4	CADOJ_NIST1036_Cauc	250112		125602	58884	24.2313	17.8812	27.603	18.1816	688.283	416.825	688.283	416.825	688.283	416.825	6540.62	3626.82	125540	58862.4	CADOJ_NIST1036_Hisp	483338		242556	98173.8
2.8.0	2021-08-24T09:58:17.842-07:00	dukek	3P_3-2-1_75pg_Group 1 Amp 1_F1A_LRPrev_1_M2	900155	3	TRUE	CADOJ_NIST1036_AfAm	5.1262e+07		2.56704e+07	1.02678e+07	13.7425	9.13122	120.092	66.8618	10276.2	5555.21	10276.2	5555.21	10276.2	5555.21	252774	128347	2.40854e+07	9.92854e+06	CADOJ_NIST1036_Cauc	1.11179e+07		5.56915e+06	2.07238e+06	11.5148	7.26606	53.2157	29.7602	4344.78	2147.12	4344.78	2147.12	4344.78	2147.12	93179	42607.2	5.4564e+06	2.04581e+06	CADOJ_NIST1036_Hisp	4.77026e+07		2.38779e+07	7.29577e+06
2.8.0	2021-08-24T09:58:26.166-07:00	dukek	3P_3-2-1_75pg_Group 1 Amp 2_F1A_LRPrev_1_M2	267760	3	TRUE	CADOJ_NIST1036_AfAm	1.39313e+10		6.96567e+09	2.45208e+09	457.025	302.69	1799.41	1061.56	491699	262133	491699	262133	491699	262133	2.80783e+07	1.32425e+07	4.12593e+09	1.82162e+09	CADOJ_NIST1036_Cauc	2.81973e+09		1.40987e+09	5.88322e+08	355.41	244.678	1671.78	1028.3	320899	185111	320899	185111	320899	185111	1.29392e+07	6.61529e+06	1.20761e+09	5.33817e+08	CADOJ_NIST1036_Hisp	7.50031e+09		3.75016e+09	1.27984e+09
2.8.0	2021-08-24T09:56:29.866-07:00	dukek	3P_3-2-1_150pg_Group 1 Amp 1_F1A_LRPrev_1_M2	378456	3	TRUE	CADOJ_NIST1036_AfAm	7.69339e+11		3.84701e+11	1.49035e+11	470.228	299.189	38055.2	21883	1.34798e+07	7.01654e+06	1.34798e+07	7.01654e+06	1.34798e+07	7.01654e+06	9.26582e+08	4.53138e+08	1.62401e+10	1.03864e+10	CADOJ_NIST1036_Cauc	3.31857e+11		1.65944e+11	6.24042e+10	579.237	361.716	25805.5	14816	9.16735e+06	4.88015e+06	9.16735e+06	4.88015e+06	9.16735e+06	4.88015e+06	5.91939e+08	2.84293e+08	1.81299e+10	1.08304e+10	CADOJ_NIST1036_Hisp	1.59266e+12		7.96377e+11	2.7541e+11
2.8.0	2021-08-24T09:56:39.829-07:00	dukek	3P_3-2-1_150pg_Group 1 Amp 2_F1A_LRPrev_1_M2	306247	3	TRUE	CADOJ_NIST1036_AfAm	1.99294e+11		9.96538e+10	3.99163e+10	1731.11	1256.47	11762.3	7278.18	4.03143e+06	2.31932e+06	4.03143e+06	2.31932e+06	4.03143e+06	2.31932e+06	2.72733e+08	1.41493e+08	3.15832e+10	1.83176e+10	CADOJ_NIST1036_Cauc	6.13626e+10		3.06844e+10	1.21404e+10	1560.3	1122.33	11996.6	7370.61	3.17815e+06	1.79458e+06	3.17815e+06	1.79458e+06	3.17815e+06	1.79458e+06	1.63358e+08	8.33288e+07	1.79193e+10	8.90298e+09	CADOJ_NIST1036_Hisp	2.89662e+11		1.44838e+11	5.56706e+10
2.8.0	2021-08-24T09:56:48.477-07:00	dukek	3P_3-2-1_228pg_Group 1 Amp 1_F1A_LRPrev_1_M2	138526	3	TRUE	CADOJ_NIST1036_AfAm	1.70373e+16		8527060034412150	3160492568274190	227756	168380	3.96603e+07	2.33513e+07	4.52983e+10	2.48208e+10	4.52983e+10	2.48208e+10	4.52983e+10	2.48208e+10	6.51595e+12	3.26836e+12	8.34843e+12	6.17477e+12	CADOJ_NIST1036_Cauc	2732848486624660		1370060932221200	531116369835595	161495	115700	1.26858e+07	7.57659e+06	1.41008e+10	7.8193e+09	1.41008e+10	7.8193e+09	1.41008e+10	7.8193e+09	1.78703e+12	8.63801e+11	5.79385e+12	4.12641e+12	CADOJ_NIST1036_Hisp	1.84481e+16		9238333553001120	2997271169760710
2.8.0	2021-08-24T09:56:56.813-07:00	dukek	3P_3-2-1_228pg_Group 1 Amp 2_F1A_LRPrev_1_M2	672353	3	TRUE	CADOJ_NIST1036_AfAm	5457747745195540		2728907823212360	1033927113575920	70770.8	50774.5	1.36184e+07	7.80772e+06	1.8663e+10	9.76547e+09	1.8663e+10	9.76547e+09	1.8663e+10	9.76547e+09	2.92013e+12	1.3892e+12	2.59793e+12	1.86117e+12	CADOJ_NIST1036_Cauc	260405235393804		130205568053917	5.17407e+13	31341	22370.2	4.77494e+06	2.82485e+06	3.77263e+09	2.06129e+09	3.77263e+09	2.06129e+09	3.77263e+09	2.06129e+09	3.58268e+11	1.79658e+11	1.13742e+12	8.06711e+11	CADOJ_NIST1036_Hisp	2684027009951230		1342027423009740	423969173474860
2.8.0	2021-08-24T09:57:05.569-07:00	dukek	3P_3-2-1_300pg_Group 1 Amp 1_F1A_LRPrev_1_M2	809435	3	TRUE	CADOJ_NIST1036_AfAm	182829761655819		9.14152e+13	3.56308e+13	31651.3	22089.7	4.14542e+06	2.49819e+06	2.4725e+09	1.34658e+09	2.4725e+09	1.34658e+09	2.4725e+09	1.34658e+09	2.26415e+11	1.11548e+11	1.14111e+12	7.91491e+11	CADOJ_NIST1036_Cauc	5.65973e+13		2.82988e+13	1.2087e+13	31225.2	22042.1	3.07934e+06	1.86235e+06	1.60882e+09	8.81861e+08	1.60882e+09	8.81861e+08	1.60882e+09	8.81861e+08	1.20895e+11	6.07035e+10	1.08894e+12	7.43386e+11	CADOJ_NIST1036_Hisp	218057229112099		109029077670098	3.74173e+13
2.8.0	2021-08-24T09:57:13.831-07:00	dukek	3P_3-2-1_300pg_Group 1 Amp 2_F1A_LRPrev_1_M2	767737	3	TRUE	CADOJ_NIST1036_AfAm	3.54824e+19		1.77412e+19	6.73714e+18	6.42026e+06	5.11663e+06	2.15421e+10	1.33776e+10	3.81198e+13	2.13704e+13	3.81198e+13	2.13704e+13	3.81198e+13	2.13704e+13	8034901362701180	3978587600533210	238986539741007	190428195114702	CADOJ_NIST1036_Cauc	2.61266e+18		1.30633e+18	5.34796e+17	3.27732e+06	2.62485e+06	6.81915e+09	4.2861e+09	8.22096e+12	4.75526e+12	8.22096e+12	4.75526e+12	8.22096e+12	4.75526e+12	1244035435004890	631689800829223	121925330913335	9.76295e+13	CADOJ_NIST1036_Hisp	3.04829e+19		1.52414e+19	4.87616e+18
2.8.0	2021-08-24T09:57:20.941-07:00	dukek	3P_3-2-1_450pg_Group 1 Amp 1_F1A_LRPrev_1_M2	871438	3	TRUE	CADOJ_NIST1036_AfAm	2.6348e+21		1.3174e+21	4.67572e+20	1.00582e+07	7.42897e+06	1.36271e+11	7.69241e+10	430990236387740	226109895581941	430990236387740	226109895581941	430990236387740	226109895581941	1.65375e+17	7.93215e+16	374632670594339	276693653544728	CADOJ_NIST1036_Cauc	1.0646e+20		5.323e+19	1.93323e+19	4.33787e+06	3.24819e+06	2.45495e+10	1.41912e+10	5.86695e+13	3.16027e+13	5.86695e+13	3.16027e+13	5.86695e+13	3.16027e+13	1.67202e+16	7915097332982170	161526298396129	120943841475009	CADOJ_NIST1036_Hisp	2.14422e+21		1.07211e+21	3.23628e+20
2.8.0	2021-08-24T09:57:27.318-07:00	dukek	3P_3-2-1_450pg_Group 1 Amp 2_F1A_LRPrev_1_M2	410378	3	TRUE	CADOJ_NIST1036_AfAm	3.39837e+22		1.69919e+22	6.00337e+21	4.22936e+07	3.41431e+07	2.63861e+12	1.47056e+12	7520466768008860	3874333892629040	7520466768008860	3874333892629040	7520466768008860	3874333892629040	2.62505e+18	1.25201e+18	1575537901460020	1271899644966180	CADOJ_NIST1036_Cauc	2.11419e+21		1.0571e+21	3.99177e+20	2.73535e+07	2.13955e+07	6.06081e+11	3.60228e+11	1425226979147670	771079523750122	1425226979147670	771079523750122	1425226979147670	771079523750122	3.79068e+17	1.88358e+17	1018902882986850	796940506316830	CADOJ_NIST1036_Hisp	3.06725e+22		1.53362e+22	4.68068e+21
2.8.0	2021-08-24T09:57:33.227-07:00	dukek	3P_3-2-1_522pg_Group 1 Amp 1_F1A_LRPrev_1_M2	565309	3	TRUE	CADOJ_NIST1036_AfAm	5.54423e+19		2.77212e+19	8.50411e+18	1.75118e+06	1.07285e+06	8.96076e+09	4.29066e+09	19672804889864	8.9596e+12	19672804889864	8.9596e+12	19672804889864	8.9596e+12	5475009426200250	2291349800496570	6.52044e+13	3.99435e+13	CADOJ_NIST1036_Cauc	2.24347e+18		1.12174e+18	3.86262e+17	557995	344901	1.19748e+09	5.71421e+08	2.09251e+12	9.24297e+11	2.09251e+12	9.24297e+11	2.09251e+12	9.24297e+11	456293566500466	187972053959543	2.07613e+13	1.28259e+13	CADOJ_NIST1036_Hisp	6.05348e+19		3.02674e+19	9.25963e+18
2.8.0	2021-08-24T09:57:38.930-07:00	dukek	3P_3-2-1_522pg_Group 1 Amp 2_F1A_LRPrev_1_M2	742707	3	TRUE	CADOJ_NIST1036_AfAm	3.6194e+22		1.8097e+22	5.96423e+21	2.70017e+07	2.03242e+07	3.7625e+12	2.08266e+12	1.02272e+16	5241679413155110	1.02272e+16	5241679413155110	1.02272e+16	5241679413155110	3.37717e+18	1.52957e+18	1005901223990850	757133836614193	CADOJ_NIST1036_Cauc	3.81096e+21		1.90548e+21	6.52018e+20	2.57945e+07	1.9725e+07	1.66726e+12	9.46287e+11	3249993720584950	1652176543597750	3249993720584950	1652176543597750	3249993720584950	1652176543597750	7.93444e+17	3.61208e+17	960905488810074	734794967091146	CADOJ_NIST1036_Hisp	3.83332e+22		1.91666e+22	6.05051e+21
2.8.0	2021-08-24T09:57:45.256-07:00	dukek	3P_3-2-1_600pg_Group 1 Amp 1_F1A_LRPrev_1_M2	572175	3	TRUE	CADOJ_NIST1036_AfAm	1.26112e+23		6.3056e+22	2.16465e+22	1.03249e+08	8.27187e+07	6.35537e+12	3.58563e+12	2.20749e+16	1.14609e+16	2.20749e+16	1.14609e+16	2.20749e+16	1.14609e+16	8.72013e+18	4.03182e+18	3846260684777430	3081416696015160	CADOJ_NIST1036_Cauc	6.7439e+21		3.37195e+21	1.15958e+21	5.37657e+07	4.31346e+07	1.12129e+12	6.47297e+11	3180874312013140	1606196670236240	3180874312013140	1606196670236240	3180874312013140	1606196670236240	9.88095e+17	4.5584e+17	2002726511378490	1606648062922940	CADOJ_NIST1036_Hisp	1.27407e+23		6.37034e+22	2.0788e+22
2.8.0	2021-08-24T09:57:51.133-07:00	dukek	3P_3-2-1_600pg_Group 1 Amp 2_F1A_LRPrev_1_M2	841883	3	TRUE	CADOJ_NIST1036_AfAm	1.34174e+21		6.70869e+20	2.35318e+20	4.16061e+07	3.25973e+07	2.53043e+11	1.37291e+11	696521203554283	348502379219809	696521203554283	348502379219809	696521203554283	348502379219809	2.02747e+17	9.11546e+16	1549308741554340	1213613307462480	CADOJ_NIST1036_Cauc	1.03786e+20		5.18929e+19	2.04444e+19	2.62561e+07	2.10288e+07	6.68593e+10	4.11166e+10	146026350659442	8.32828e+13	146026350659442	8.32828e+13	146026350659442	8.32828e+13	3.21016e+16	1.60859e+16	977100799593724	782315094177937	CADOJ_NIST1036_Hisp	1.42974e+21		7.1487e+20	1.9113e+20
2.8.0	2021-08-24T10:03:32.228-07:00	dukek	3P_10-5-1_1.2ng_Group 1 Amp 1_F1A_LRPrev_1_M2	173402	3	TRUE	CADOJ_NIST1036_AfAm	1.0587e+28		5.29348e+27	1.70745e+27	2.07134e+09	1.75302e+09	1.0732e+16	6107736012060930	9.42682e+19	4.91565e+19	9.42682e+19	4.91565e+19	9.42682e+19	4.91565e+19	9.29509e+22	4.31158e+22	7.71657e+16	6.5307e+16	CADOJ_NIST1036_Cauc	6.3826e+26		3.1913e+26	1.21775e+26	1.49179e+09	1.2576e+09	2636198982583420	1597600354216690	1.94526e+19	1.0645e+19	1.94526e+19	1.0645e+19	1.94526e+19	1.0645e+19	1.48678e+22	7.36021e+21	5.55749e+16	4.68507e+16	CADOJ_NIST1036_Hisp	1.08813e+28		5.44067e+27	1.76676e+27
2.8.0	2021-08-24T10:03:35.889-07:00	dukek	3P_10-5-1_1.2ng_Group 1 Amp 2_F1A_LRPrev_1_M2	883242	3	TRUE	CADOJ_NIST1036_AfAm	1.06383e+28		5.31917e+27	1.7124e+27	2.07295e+09	1.73416e+09	1.05631e+16	5975795339374690	9.32125e+19	4.69583e+19	9.32125e+19	4.69583e+19	9.32125e+19	4.69583e+19	9.23156e+22	4.04388e+22	7.72255e+16	6.46044e+16	CADOJ_NIST1036_Cauc	6.3245e+26		3.16225e+26	1.23971e+26	1.49237e+09	1.27518e+09	2596638248666840	1583279120543500	1.9175e+19	1.06427e+19	1.9175e+19	1.06427e+19	1.9175e+19	1.06427e+19	1.46638e+22	7.30944e+21	5.55966e+16	4.75052e+16	CADOJ_NIST1036_Hisp	1.06178e+28		5.3089e+27	1.56332e+27
2.8.0	2021-08-24T10:03:39.700-07:00	dukek	3P_10-5-1_1.4ng_Group 1 Amp 1_F1A_LRPrev_1_M2	629909	3	TRUE	CADOJ_NIST1036_AfAm	2.15165e+27		1.07582e+27	3.73511e+26	1.43776e+09	1.19796e+09	4225501112689430	2395638759792320	3.20362e+19	1.6717e+19	3.20362e+19	1.6717e+19	3.20362e+19	1.6717e+19	2.69743e+22	1.29265e+22	5.35623e+16	4.46287e+16	CADOJ_NIST1036_Cauc	1.51695e+26		7.58474e+25	3.083e+25	9.78806e+08	8.15866e+08	1069401108858650	646786678371054	6.78821e+18	3.85515e+18	6.78821e+18	3.85515e+18	6.78821e+18	3.85515e+18	4.51395e+21	2.33076e+21	3.64643e+16	3.03941e+16	CADOJ_NIST1036_Hisp	2.29448e+27		1.14724e+27	3.36357e+26
2.8.0	2021-08-24T10:03:43.475-07:00	dukek	3P_10-5-1_1.4ng_Group 1 Amp 2_F1A_LRPrev_1_M2	53259	3	TRUE	CADOJ_NIST1036_AfAm	1.02338e+28		5.11689e+27	1.66026e+27	2.06277e+09	1.75846e+09	1.04825e+16	6217567612066790	9.17272e+19	5.03958e+19	9.17272e+19	5.03958e+19	9.17272e+19	5.03958e+19	9.00664e+22	4.43859e+22	7.68463e+16	6.55094e+16	CADOJ_NIST1036_Cauc	6.10213e+26		3.05106e+26	9.95618e+25	1.49097e+09	1.25733e+09	2571370589558990	1508197095009160	1.88792e+19	9.94056e+18	1.88792e+19	9.94056e+18	1.88792e+19	9.94056e+18	1.43403e+22	6.57794e+21	5.55444e+16	4.68402e+16	CADOJ_NIST1036_Hisp	1.0035e+28		5.01749e+27	1.34388e+27
2.8.0	2021-08-24T10:03:46.949-07:00	dukek	3P_10-5-1_1.6ng_Group 1 Amp 1_F1A_LRPrev_1_M2	860058	3	TRUE	CADOJ_NIST1036_AfAm	9.58925e+27		4.79463e+27	1.58296e+27	2.04206e+09	1.73807e+09	1.00436e+16	5874603496450260	8.78747e+19	4.6439e+19	8.78747e+19	4.6439e+19	8.78747e+19	4.6439e+19	8.60651e+22	4.08722e+22	7.60749e+16	6.47498e+16	CADOJ_NIST1036_Cauc	5.89845e+26		2.94922e+26	9.81691e+25	1.47458e+09	1.24009e+09	2498271634366500	1449035765786540	1.83404e+19	9.45637e+18	1.83404e+19	9.45637e+18	1.83404e+19	9.45637e+18	1.39345e+22	6.31412e+21	5.49337e+16	4.6198e+16	CADOJ_NIST1036_Hisp	9.89865e+27		4.94932e+27	1.6088e+27
2.8.0	2021-08-24T10:03:50.509-07:00	dukek	3P_10-5-1_1.6ng_Group 1 Amp 2_F1A_LRPrev_1_M2	615430	3	TRUE	CADOJ_NIST1036_AfAm	9.58842e+27		4.79421e+27	1.83646e+27	2.03794e+09	1.72549e+09	9791531579113970	5602073481748990	8.58226e+19	4.66865e+19	8.58226e+19	4.66865e+19	8.58226e+19	4.66865e+19	8.44783e+22	4.29103e+22	7.59214e+16	6.42813e+16	CADOJ_NIST1036_Cauc	5.78002e+26		2.89001e+26	1.12619e+26	1.46684e+09	1.23257e+09	2422217479338470	1479320175710690	1.7769e+19	9.8568e+18	1.7769e+19	9.8568e+18	1.7769e+19	9.8568e+18	1.35107e+22	6.67283e+21	5.46456e+16	4.59181e+16	CADOJ_NIST1036_Hisp	9.36269e+27		4.68135e+27	1.4631e+27
2.8.0	2021-08-24T10:02:28.550-07:00	dukek	3P_10-5-1_3.2ng_Group 1 Amp 1_F1A_LRPrev_1_M2	381354	3	TRUE	CADOJ_NIST1036_AfAm	7.66223e+27		3.83111e+27	1.24557e+27	2.00721e+09	1.70554e+09	9024634587549150	5306935062720160	7.72062e+19	4.14634e+19	7.72062e+19	4.14634e+19	7.72062e+19	4.14634e+19	7.3855e+22	3.51929e+22	7.47766e+16	6.35382e+16	CADOJ_NIST1036_Cauc	4.90333e+26		2.45166e+26	8.47972e+25	1.45399e+09	1.22982e+09	2322222506251040	1465533820347360	1.66667e+19	9.22681e+18	1.66667e+19	9.22681e+18	1.66667e+19	9.22681e+18	1.23531e+22	5.92422e+21	5.41667e+16	4.58156e+16	CADOJ_NIST1036_Hisp	8.35106e+27		4.17553e+27	1.34169e+27
2.8.0	2021-08-24T10:02:31.931-07:00	dukek	3P_10-5-1_3.2ng_Group 1 Amp 2_F1A_LRPrev_1_M2	725694	3	TRUE	CADOJ_NIST1036_AfAm	7.82704e+27		3.91352e+27	1.50298e+27	1.98703e+09	1.66053e+09	9078670935595370	5364636918992390	7.81102e+19	4.26885e+19	7.81102e+19	4.26885e+19	7.81102e+19	4.26885e+19	7.51678e+22	3.61929e+22	7.40248e+16	6.18613e+16	CADOJ_NIST1036_Cauc	4.81239e+26		2.4062e+26	9.02136e+25	1.43597e+09	1.22835e+09	2301886442874630	1404576043006450	1.65363e+19	9.32009e+18	1.65363e+19	9.32009e+18	1.65363e+19	9.32009e+18	1.22571e+22	6.24305e+21	5.34953e+16	4.5761e+16	CADOJ_NIST1036_Hisp	7.44019e+27		3.72009e+27	1.18778e+27
2.8.0	2021-08-24T10:02:37.910-07:00	dukek	3P_10-5-1_100pg_Group 1 Amp 1_F1A_LRPrev_1_M2	746616	3	TRUE	CADOJ_NIST1036_AfAm	6.0884e+07		3.04428e+07	1.3558e+07	287.684	182.518	2881.47	1599.2	111410	59443.8	111410	59443.8	111410	59443.8	1.39238e+06	725583	3.03325e+07	1.35299e+07	CADOJ_NIST1036_Cauc	3.7027e+07		1.85143e+07	7.70624e+06	340.225	216.27	3401.88	1874.2	113744	58714.8	113744	58714.8	113744	58714.8	1.1936e+06	570622	1.84796e+07	7.69825e+06	CADOJ_NIST1036_Hisp	3.4618e+07		1.73096e+07	7.25903e+06
2.8.0	2021-08-24T10:02:45.988-07:00	dukek	3P_10-5-1_100pg_Group 1 Amp 2_F1A_LRPrev_1_M2	260121	3	TRUE	CADOJ_NIST1036_AfAm	1.74487e+16		8724339159184860	3055268369396300	158285	123544	1.56182e+08	9.38577e+07	1.02575e+11	5.73263e+10	1.02575e+11	5.73263e+10	1.02575e+11	5.73263e+10	1.07821e+13	5.27071e+12	5.87685e+12	4.57366e+12	CADOJ_NIST1036_Cauc	7046085749030940		3523042876599950	1371518637995520	182686	139828	1.14979e+08	6.72233e+07	7.28301e+10	3.7515e+10	7.28301e+10	3.7515e+10	7.28301e+10	3.7515e+10	6.97946e+12	3.32672e+12	6.76398e+12	5.16582e+12	CADOJ_NIST1036_Hisp	4.73044e+16		2.36522e+16	8098440895446500
2.8.0	2021-08-24T10:02:54.990-07:00	dukek	3P_10-5-1_200pg_Group 1 Amp 1_F1A_LRPrev_1_M2	594820	3	TRUE	CADOJ_NIST1036_AfAm	9.77497e+20		4.88749e+20	1.75804e+20	2.5883e+07	2.12917e+07	5.63458e+11	3.42591e+11	941386182549651	520272678096420	941386182549651	520272678096420	941386182549651	520272678096420	2.012e+17	1.00791e+17	964122820569036	793086506591434	CADOJ_NIST1036_Cauc	6.78367e+19		3.39184e+19	1.34346e+19	1.78406e+07	1.47117e+07	1.27719e+11	8.22362e+10	175845555296831	102223047088257	175845555296831	102223047088257	175845555296831	102223047088257	2.95295e+16	1.53034e+16	664371403637933	547791756917699	CADOJ_NIST1036_Hisp	4.29909e+20		2.14954e+20	7.3653e+19
2.8.0	2021-08-24T10:03:01.424-07:00	dukek	3P_10-5-1_200pg_Group 1 Amp 2_F1A_LRPrev_1_M2	471525	3	TRUE	CADOJ_NIST1036_AfAm	2.75682e+24		1.37841e+24	4.39212e+23	3.59265e+07	2.74191e+07	1.43849e+13	8.26086e+12	7.88404e+16	4.24585e+16	7.88404e+16	4.24585e+16	7.88404e+16	4.24585e+16	5.20301e+19	2.49386e+19	1338397101144810	1021460034333370	CADOJ_NIST1036_Cauc	5.00903e+23		2.50452e+23	8.50918e+22	3.41137e+07	2.55434e+07	6.36502e+12	3469854285064	3.43916e+16	1.76247e+16	3.43916e+16	1.76247e+16	3.43916e+16	1.76247e+16	1.99612e+19	8.65006e+18	1270852140566910	951576718490668	CADOJ_NIST1036_Hisp	5.35604e+24		2.67802e+24	7.75879e+23
2.8.0	2021-08-24T10:03:06.983-07:00	dukek	3P_10-5-1_400pg_Group 1 Amp 1_F1A_LRPrev_1_M2	417769	3	TRUE	CADOJ_NIST1036_AfAm	2.05952e+25		1.02976e+25	3.23373e+24	7.65232e+07	5.74463e+07	6.48972e+13	3.5285e+13	4.04778e+17	2.06542e+17	4.04778e+17	2.06542e+17	4.04778e+17	2.06542e+17	2.98118e+20	1.34118e+20	2850781550503590	2140094975876290	CADOJ_NIST1036_Cauc	1.72014e+24		8.60068e+23	2.88668e+23	5.49414e+07	4.21767e+07	1.49056e+13	8.44428e+12	9.02658e+16	4.63383e+16	9.02658e+16	4.63383e+16	9.02658e+16	4.63383e+16	5.7133e+19	2.65909e+19	2046762845550990	1571217238827520	CADOJ_NIST1036_Hisp	2.51992e+25		1.25996e+25	3.89679e+24
2.8.0	2021-08-24T10:03:12.264-07:00	dukek	3P_10-5-1_400pg_Group 1 Amp 2_F1A_LRPrev_1_M2	642025	3	TRUE	CADOJ_NIST1036_AfAm	7.25327e+26		3.62663e+26	1.14347e+26	5.3534e+08	3.76427e+08	625300117678217	324115051203487	5.5587e+18	2.68543e+18	5.5587e+18	2.68543e+18	5.5587e+18	2.68543e+18	5.5985e+21	2.42538e+21	1.99435e+16	1.40234e+16	CADOJ_NIST1036_Cauc	2.97584e+25		1.48792e+25	4.84673e+24	2.78662e+08	1.92592e+08	110840758575391	58903615255321	8.2358e+17	4.01864e+17	8.2358e+17	4.01864e+17	8.2358e+17	4.01864e+17	6.39451e+20	2.79989e+20	1.03812e+16	7174744243630070	CADOJ_NIST1036_Hisp	6.327e+26		3.1635e+26	1.06503e+26
2.8.0	2021-08-24T10:03:16.285-07:00	dukek	3P_10-5-1_608pg_Group 1 Amp 1_F1A_LRPrev_1_M2	340107	3	TRUE	CADOJ_NIST1036_AfAm	3.29815e+27		1.64907e+27	5.07364e+26	1.62682e+09	1.35397e+09	5537741526521480	3125020261164810	4.35957e+19	2.11168e+19	4.35957e+19	2.11168e+19	4.35957e+19	2.11168e+19	3.81039e+22	1.65632e+22	6.06053e+16	5.04405e+16	CADOJ_NIST1036_Cauc	2.23571e+26		1.11785e+26	4.54641e+25	1.12623e+09	9.58308e+08	1409939407228540	856262881514128	9.2313e+18	5.31817e+18	9.2313e+18	5.31817e+18	9.2313e+18	5.31817e+18	6.31493e+21	3.28536e+21	4.19566e+16	3.57007e+16	CADOJ_NIST1036_Hisp	3.34027e+27		1.67013e+27	5.04347e+26
2.8.0	2021-08-24T10:03:20.649-07:00	dukek	3P_10-5-1_608pg_Group 1 Amp 2_F1A_LRPrev_1_M2	77561	3	TRUE	CADOJ_NIST1036_AfAm	2.93701e+27		1.4685e+27	3.95419e+26	1.49078e+09	1.19261e+09	3086521404084400	1534747316704800	2.67294e+19	1.18797e+19	2.67294e+19	1.18797e+19	2.67294e+19	1.18797e+19	2.59989e+22	9.91357e+21	5.55374e+16	4.44294e+16	CADOJ_NIST1036_Cauc	1.46405e+26		7.32027e+25	2.51565e+25	9.21643e+08	7.47419e+08	619840724413270	343420682103280	4.49885e+18	2.31437e+18	4.49885e+18	2.31437e+18	4.49885e+18	2.31437e+18	3.40079e+21	1.59337e+21	3.43347e+16	2.78442e+16	CADOJ_NIST1036_Hisp	2.95081e+27		1.47541e+27	4.34528e+26
2.8.0	2021-08-24T10:03:24.759-07:00	dukek	3P_10-5-1_800pg_Group 1 Amp 1_F1A_LRPrev_1_M2	288255	3	TRUE	CADOJ_NIST1036_AfAm	1.18644e+28		5.93222e+27	1.75585e+27	2.10406e+09	1.76062e+09	1.12932e+16	6310798187996320	1.00421e+20	5.23302e+19	1.00421e+20	5.23302e+19	1.00421e+20	5.23302e+19	1.00256e+23	4.47042e+22	7.83846e+16	6.55899e+16	CADOJ_NIST1036_Cauc	6.92663e+26		3.46332e+26	1.17728e+26	1.51358e+09	1.26232e+09	2767727228706100	1623359159391720	2.05246e+19	1.11304e+19	2.05246e+19	1.11304e+19	2.05246e+19	1.11304e+19	1.57791e+22	7.48493e+21	5.63869e+16	4.70263e+16	CADOJ_NIST1036_Hisp	1.17506e+28		5.87529e+27	1.84743e+27
2.8.0	2021-08-24T10:03:28.543-07:00	dukek	3P_10-5-1_800pg_Group 1 Amp 2_F1A_LRPrev_1_M2	725672	3	TRUE	CADOJ_NIST1036_AfAm	1.09901e+28		5.49504e+27	1.77803e+27	2.04208e+09	1.72063e+09	1.0394e+16	5724625499168820	9.24723e+19	4.68333e+19	9.24723e+19	4.68333e+19	9.24723e+19	4.68333e+19	9.24349e+22	4.10762e+22	7.60755e+16	6.41001e+16	CADOJ_NIST1036_Cauc	6.34692e+26		3.17346e+26	1.19741e+26	1.45299e+09	1.23595e+09	2509342776851240	1535557157102050	1.86253e+19	1.05696e+19	1.86253e+19	1.05696e+19	1.86253e+19	1.05696e+19	1.43494e+22	7.22622e+21	5.41294e+16	4.6044e+16	CADOJ_NIST1036_Hisp	1.09993e+28		5.49965e+27	1.4913e+27
2.8.0	2021-08-24T10:06:33.970-07:00	dukek	3P_100-100-4_1.28ng_Group 1 Amp 1_F1A_LRPrev_1_M2	468536	3	TRUE	CADOJ_NIST1036_AfAm	9.64006e+27		4.82003e+27	1.70497e+27	2.06276e+09	1.72679e+09	1.07212e+16	6230887230100240	9.23166e+19	4.95875e+19	9.23166e+19	4.95875e+19	9.23166e+19	4.95875e+19	8.89505e+22	4.36795e+22	7.6846e+16	6.43297e+16	CADOJ_NIST1036_Cauc	6.11605e+26		3.05802e+26	1.11457e+26	1.48119e+09	1.2542e+09	2649831095734340	1619400949782820	1.91669e+19	1.08076e+19	1.91669e+19	1.08076e+19	1.91669e+19	1.08076e+19	1.44136e+22	7.20687e+21	5.51801e+16	4.67238e+16	CADOJ_NIST1036_Hisp	1.00543e+28		5.02717e+27	1.34414e+27
2.8.0	2021-08-24T10:06:37.791-07:00	dukek	3P_100-100-4_1.28ng_Group 1 Amp 2_F1A_LRPrev_1_M2	587613	3	TRUE	CADOJ_NIST1036_AfAm	9.02272e+27		4.51136e+27	1.58068e+27	1.91071e+09	1.63483e+09	8214020109089810	4712650472249300	7.35128e+19	3.91738e+19	7.35128e+19	3.91738e+19	7.35128e+19	3.91738e+19	7.39461e+22	3.50115e+22	7.11813e+16	6.09038e+16	CADOJ_NIST1036_Cauc	5.49755e+26		2.74877e+26	9.97784e+25	1.41109e+09	1.20392e+09	2080640586824110	1261591754823870	1.55357e+19	8.65635e+18	1.55357e+19	8.65635e+18	1.55357e+19	8.65635e+18	1.20592e+22	6.08996e+21	5.25686e+16	4.48508e+16	CADOJ_NIST1036_Hisp	9.21672e+27		4.60836e+27	1.51857e+27
2.8.0	2021-08-24T10:06:43.712-07:00	dukek	3P_100-100-4_325ng_Group 1 Amp 1_F1A_LRPrev_1_M2	842857	3	TRUE	CADOJ_NIST1036_AfAm	2.40288e+24		1.20144e+24	4.19892e+23	1.1729e+08	9.71782e+07	3.15342e+13	1.91707e+13	1.39915e+17	7.75212e+16	1.39915e+17	7.75212e+16	1.39915e+17	7.75212e+16	7.45006e+19	3.77716e+19	4369477802298870	3620225794822930	CADOJ_NIST1036_Cauc	5.13595e+23		2.56798e+23	9.32797e+22	1.16802e+08	9.78619e+07	1.26324e+13	8.0451e+12	5.67364e+16	3.25469e+16	5.67364e+16	3.25469e+16	5.67364e+16	3.25469e+16	2.818e+19	1.43401e+19	4351235671714100	3645624315348750	CADOJ_NIST1036_Hisp	4.02754e+24		2.01377e+24	5.96948e+23
2.8.0	2021-08-24T10:06:50.160-07:00	dukek	3P_100-100-4_325ng_Group 1 Amp 2_F1A_LRPrev_1_M2	290092	3	TRUE	CADOJ_NIST1036_AfAm	1.56489e+22		7.82446e+21	2.35502e+21	2.93112e+06	1.71167e+06	1.78493e+11	8.20848e+10	881074875337663	388311421480031	881074875337663	388311421480031	881074875337663	388311421480031	4.88874e+17	2.03096e+17	109191075361544	6.37636e+13	CADOJ_NIST1036_Cauc	9.65182e+20		4.82591e+20	1.60229e+20	1.5151e+06	862805	4.74378e+10	2.25045e+10	184110540926082	8.30306e+13	184110540926082	8.30306e+13	184110540926082	8.30306e+13	7.66593e+16	3.21821e+16	5.64387e+13	3.21399e+13	CADOJ_NIST1036_Hisp	8.59258e+21		4.29629e+21	1.34919e+21
2.8.0	2021-08-24T10:06:55.542-07:00	dukek	3P_100-100-4_625ng_Group 1 Amp 1_F1A_LRPrev_1_M2	366372	3	TRUE	CADOJ_NIST1036_AfAm	9.25444e+27		4.62722e+27	1.44735e+27	1.98748e+09	1.67661e+09	9336247707798360	5220163017276160	8.17513e+19	4.15082e+19	8.17513e+19	4.15082e+19	8.17513e+19	4.15082e+19	8.04109e+22	3.70732e+22	7.40415e+16	6.24603e+16	CADOJ_NIST1036_Cauc	5.68534e+26		2.84267e+26	1.1144e+26	1.43741e+09	1.21986e+09	2336990265802480	1417100023270040	1.71314e+19	9.42736e+18	1.71314e+19	9.42736e+18	1.71314e+19	9.42736e+18	1.30511e+22	6.48981e+21	5.3549e+16	4.54445e+16	CADOJ_NIST1036_Hisp	9.88757e+27		4.94378e+27	1.35909e+27
2.8.0	2021-08-24T10:07:00.748-07:00	dukek	3P_100-100-4_625ng_Group 1 Amp 2_F1A_LRPrev_1_M2	538265	3	TRUE	CADOJ_NIST1036_AfAm	4.25304e+26		2.12652e+26	6.39469e+25	1.01702e+09	8.47131e+08	1897830898399240	1052459249471860	1.15054e+19	5.75929e+18	1.15054e+19	5.75929e+18	1.15054e+19	5.75929e+18	7.88102e+21	3.42289e+21	3.78879e+16	3.15589e+16	CADOJ_NIST1036_Cauc	3.19611e+25		1.59806e+25	6.1232e+24	7.096e+08	6.0263e+08	507034970961811	306708573479317	2.54123e+18	1.40106e+18	2.54123e+18	1.40106e+18	2.54123e+18	1.40106e+18	1.37563e+21	6.90616e+20	2.64353e+16	2.24502e+16	CADOJ_NIST1036_Hisp	4.09015e+26		2.04508e+26	7.19883e+25
2.8.0	2021-08-24T10:11:50.140-07:00	dukek	3P_3-2-1_1.2ng_Group 1 Amp 1_F2A_LRPrev_1_F1	122129	3	TRUE	CADOJ_NIST1036_AfAm	5.187e+19		2.59362e+19	8.77159e+18	1.26245e+07	9.20385e+06	1.03634e+10	5.77067e+09	2.98554e+13	1.45655e+13	2.98554e+13	1.45655e+13	2.98554e+13	1.45655e+13	8479318996827910	3640026987395550	468779226885043	341424264735568	CADOJ_NIST1036_Cauc	9.20347e+18		4.60194e+18	1.45379e+18	8.00595e+06	5.81349e+06	4.89668e+09	2.71184e+09	8.76947e+12	4.30107e+12	8.76947e+12	4.30107e+12	8.76947e+12	4.30107e+12	1759430148878020	765410623395062	296937953518841	215504912856622	CADOJ_NIST1036_Hisp	4.17713e+19		2.08866e+19	5.34666e+18
2.8.0	2021-08-24T10:11:53.427-07:00	dukek	3P_3-2-1_1.2ng_Group 1 Amp 2_F2A_LRPrev_1_F1	361229	3	TRUE	CADOJ_NIST1036_AfAm	6.27655e+20		3.13827e+20	1.10626e+20	2.0923e+07	1.56801e+07	5.01314e+10	2.89931e+10	191425742435287	98058817585186	191425742435287	98058817585186	191425742435287	98058817585186	7.17479e+16	3.22368e+16	778595536608632	583255586968337	CADOJ_NIST1036_Cauc	1.12833e+20		5.64167e+19	2.11507e+19	1.5004e+07	1.16552e+07	2.31832e+10	1.38637e+10	5.77949e+13	3.22591e+13	5.77949e+13	3.22591e+13	5.77949e+13	3.22591e+13	1.55208e+16	7729860971237570	557990312684753	433155536757085	CADOJ_NIST1036_Hisp	5.09404e+20		2.54702e+20	7.90349e+19
2.8.0	2021-08-24T10:11:56.806-07:00	dukek	3P_3-2-1_38pg_Group 1 Amp 1_F2A_LRPrev_1_F1	312523	3	TRUE	CADOJ_NIST1036_AfAm	5.26002		3.52361	2.1157	1.61908	1.1819	1.50117	0.998569	2.23498	1.42699	2.23498	1.42699	2.23498	1.42699	2.78501	1.72947	3.52361	2.1157	CADOJ_NIST1036_Cauc	3.84736		2.76117	1.70444	1.45818	1.07	1.40372	0.94023	1.90391	1.24089	1.90391	1.24089	1.90391	1.24089	2.26917	1.43394	2.76116	1.70444	CADOJ_NIST1036_Hisp	3.7032		2.65453	1.61818
2.8.0	2021-08-24T10:12:00.557-07:00	dukek	3P_3-2-1_38pg_Group 1 Amp 2_F2A_LRPrev_1_F1	847844	3	TRUE	CADOJ_NIST1036_AfAm	1.5125		0.763062	0.388556	0.10239	0.0556103	0.038189	0.0195372	0.102151	0.0545528	0.102151	0.0545528	0.102151	0.0545528	0.247586	0.131584	0.76306	0.388555	CADOJ_NIST1036_Cauc	1.29654		0.652834	0.334729	0.0973077	0.0538079	0.0379238	0.0201896	0.0869436	0.0459993	0.0869436	0.0459993	0.0869436	0.0459993	0.201827	0.107193	0.652832	0.334729	CADOJ_NIST1036_Hisp	2.98508		1.51436	0.71716
2.8.0	2021-08-24T10:12:07.530-07:00	dukek	3P_3-2-1_75pg_Group 1 Amp 1_F2A_LRPrev_1_F1	709348	3	TRUE	CADOJ_NIST1036_AfAm	8172.35		6654.95	3427.14	2.15131	1.57098	4.44718	2.94244	54.6469	36.643	54.6469	36.643	54.6469	36.643	409.871	252.87	6653.55	3426.69	CADOJ_NIST1036_Cauc	8707.94		6355.3	3199.49	1.58048	1.20637	1.88541	1.35862	22.5475	15.8264	22.5475	15.8264	22.5475	15.8264	194.176	125.875	6352.8	3198.73	CADOJ_NIST1036_Hisp	7343.35		6895.03	3204.69
2.8.0	2021-08-24T10:12:16.115-07:00	dukek	3P_3-2-1_75pg_Group 1 Amp 2_F2A_LRPrev_1_F1	302247	3	TRUE	CADOJ_NIST1036_AfAm	260.881		130.772	79.553	0.34513	0.214952	0.971066	0.607873	3.21363	2.06058	3.21363	2.06058	3.21363	2.06058	15.2532	9.94525	130.769	79.5516	CADOJ_NIST1036_Cauc	249.169		124.753	77.8482	0.513347	0.319031	1.04055	0.649146	3.12967	2.05867	3.12967	2.05867	3.12967	2.05867	14.2674	9.30605	124.75	77.8467	CADOJ_NIST1036_Hisp	676.471		340.056	188.074
2.8.0	2021-08-24T10:12:23.759-07:00	dukek	3P_3-2-1_150pg_Group 1 Amp 1_F2A_LRPrev_1_F1	85754	3	TRUE	CADOJ_NIST1036_AfAm	8.24375e+09		5.10622e+09	2.12382e+09	614.536	454.055	5398.02	3519.54	985301	575260	985301	575260	985301	575260	3.70052e+07	1.88929e+07	3.95369e+09	1.80133e+09	CADOJ_NIST1036_Cauc	3.22895e+09		2.37387e+09	9.8758e+08	394.724	291.684	2571.06	1628.77	379051	221770	379051	221770	379051	221770	1.32814e+07	7.11314e+06	1.93243e+09	8.81326e+08	CADOJ_NIST1036_Hisp	1.45905e+10		8.95177e+09	3.20533e+09
2.8.0	2021-08-24T10:12:32.101-07:00	dukek	3P_3-2-1_150pg_Group 1 Amp 2_F2A_LRPrev_1_F1	493590	3	TRUE	CADOJ_NIST1036_AfAm	2.89606e+06		1.91138e+06	720862	6.24688	3.80728	2.87297	1.6887	581.599	316.727	581.599	316.727	581.599	316.727	19494.8	9568.63	1.80948e+06	691785	CADOJ_NIST1036_Cauc	1.18578e+06		696100	283507	4.45686	2.73101	2.05152	1.15907	278.168	151.555	278.168	151.555	278.168	151.555	7296.22	3665.31	676581	278083	CADOJ_NIST1036_Hisp	2.4868e+06		1.70632e+06	643251
2.8.0	2021-08-24T10:12:40.879-07:00	dukek	3P_3-2-1_228pg_Group 1 Amp 1_F2A_LRPrev_1_F1	459533	3	TRUE	CADOJ_NIST1036_AfAm	4.31857e+10		2.68516e+10	1.0615e+10	2696.66	1954.57	56104.7	35034.6	5.90506e+06	3.25499e+06	5.90506e+06	3.25499e+06	5.90506e+06	3.25499e+06	1.90651e+08	9.20649e+07	2.06201e+10	8.89978e+09	CADOJ_NIST1036_Cauc	1.32853e+10		7.50745e+09	3.116e+09	2200.22	1608.08	43600.3	26994.8	3.09705e+06	1.7964e+06	3.09705e+06	1.7964e+06	3.09705e+06	1.7964e+06	7.53956e+07	3.89471e+07	6.79854e+09	2.94854e+09	CADOJ_NIST1036_Hisp	1.41123e+11		8.29173e+10	2.91493e+10
2.8.0	2021-08-24T10:12:49.151-07:00	dukek	3P_3-2-1_228pg_Group 1 Amp 2_F2A_LRPrev_1_F1	813238	3	TRUE	CADOJ_NIST1036_AfAm	14537664356118		7.27322e+12	2.38207e+12	6811.84	4588.57	170851	95146.4	1.04494e+08	5.07737e+07	1.04494e+08	5.07737e+07	1.04494e+08	5.07737e+07	9.9288e+09	4.29862e+09	2.22299e+11	1.44493e+11	CADOJ_NIST1036_Cauc	1.00272e+12		5.01609e+11	1.78495e+11	2461.78	1701.53	42186.7	25065.9	1.30742e+07	7.07896e+06	1.30742e+07	7.07896e+06	1.30742e+07	7.07896e+06	8.26829e+08	3.98269e+08	6.84687e+10	4.22563e+10	CADOJ_NIST1036_Hisp	6.34854e+12		3.17661e+12	1.01664e+12
2.8.0	2021-08-24T10:11:07.463-07:00	dukek	3P_3-2-1_300pg_Group 1 Amp 1_F2A_LRPrev_1_F1	7896	3	TRUE	CADOJ_NIST1036_AfAm	1.2248e+13		7.79501e+12	2.7971e+12	15489.7	11136.5	331215	186060	1.8323e+08	9.96017e+07	1.8323e+08	9.96017e+07	1.8323e+08	9.96017e+07	1.54329e+10	7.2839e+09	4.81201e+11	3.25497e+11	CADOJ_NIST1036_Cauc	4.70967e+12		2.90144e+12	1.2359e+12	9169.62	6912.94	197051	124802	7.20233e+07	4.31159e+07	7.20233e+07	4.31159e+07	7.20233e+07	4.31159e+07	4.91576e+09	2.60082e+09	2.7493e+11	1.92009e+11	CADOJ_NIST1036_Hisp	1.5813e+13		1.04909e+13	3.44205e+12
2.8.0	2021-08-24T10:11:15.407-07:00	dukek	3P_3-2-1_300pg_Group 1 Amp 2_F2A_LRPrev_1_F1	511036	3	TRUE	CADOJ_NIST1036_AfAm	1326554596175380		756196057341366	221122235925361	44497.5	24395.4	3.50267e+06	1.64028e+06	4.47246e+09	1.91156e+09	4.47246e+09	1.91156e+09	4.47246e+09	1.91156e+09	6.52568e+11	2.4655e+11	1.59992e+12	8.6675e+11	CADOJ_NIST1036_Cauc	8.61292e+13		4.97584e+13	1.52549e+13	14956.3	8506.15	737717	365021	5.13592e+08	2.25858e+08	5.13592e+08	2.25858e+08	5.13592e+08	2.25858e+08	5.21182e+10	2.1668e+10	5.22969e+11	2.9626e+11	CADOJ_NIST1036_Hisp	469159462979586		284302606957091	7.88806e+13
2.8.0	2021-08-24T10:11:20.936-07:00	dukek	3P_3-2-1_450pg_Group 1 Amp 1_F2A_LRPrev_1_F1	748149	3	TRUE	CADOJ_NIST1036_AfAm	2.5835e+16		1.9678e+16	6745590945630890	675845	486952	6.90719e+07	4.07173e+07	9.48496e+10	4.84736e+10	9.48496e+10	4.84736e+10	9.48496e+10	4.84736e+10	1.49287e+13	6.90809e+12	24506180036828	1.7527e+13	CADOJ_NIST1036_Cauc	3297445264142860		2610209709754470	978113748688471	325231	243538	2.39697e+07	1.4814e+07	1.96638e+10	1.10133e+10	1.96638e+10	1.10133e+10	1.96638e+10	1.10133e+10	2.21642e+12	1.12558e+12	1.16399e+13	8.61254e+12	CADOJ_NIST1036_Hisp	1.83425e+16		1.24844e+16	3304161008241830
2.8.0	2021-08-24T10:11:26.161-07:00	dukek	3P_3-2-1_450pg_Group 1 Amp 2_F2A_LRPrev_1_F1	639073	3	TRUE	CADOJ_NIST1036_AfAm	2.91721e+18		1.46007e+18	4.86948e+17	4.43455e+06	3.24171e+06	3.12683e+09	1.72215e+09	4.93795e+12	2.43314e+12	4.93795e+12	2.43314e+12	4.93795e+12	2.43314e+12	887904227140808	389269357271125	164562842910796	120036851766758	CADOJ_NIST1036_Cauc	2.46544e+17		1.23401e+17	4.18608e+16	2.24868e+06	1.64494e+06	7.86151e+08	4.71778e+08	7.29644e+11	3.86562e+11	7.29644e+11	3.86562e+11	7.29644e+11	3.86562e+11	9.16107e+13	4.26895e+13	8.30808e+13	6.05573e+13	CADOJ_NIST1036_Hisp	1.46722e+18		7.34409e+17	2.33174e+17
2.8.0	2021-08-24T10:11:30.823-07:00	dukek	3P_3-2-1_522pg_Group 1 Amp 1_F2A_LRPrev_1_F1	365605	3	TRUE	CADOJ_NIST1036_AfAm	4109648179352590		3908544013424330	1285190703833750	230360	171515	1.3086e+07	7.68545e+06	1.94902e+10	1.02405e+10	1.94902e+10	1.02405e+10	1.94902e+10	1.02405e+10	3.10807e+12	1.46797e+12	8.17938e+12	6.01285e+12	CADOJ_NIST1036_Cauc	860916802150754		731518351019917	278244463819553	143108	105994	6.27265e+06	3.77262e+06	5.69075e+09	3.18691e+09	5.69075e+09	3.18691e+09	5.69075e+09	3.18691e+09	6.55172e+11	3.29685e+11	4.99066e+12	3.66585e+12	CADOJ_NIST1036_Hisp	3312412558572310		3112984066250070	921695887283174
2.8.0	2021-08-24T10:11:35.709-07:00	dukek	3P_3-2-1_522pg_Group 1 Amp 2_F2A_LRPrev_1_F1	341442	3	TRUE	CADOJ_NIST1036_AfAm	4.5724e+16		2.34376e+16	8217490985531900	960634	698066	1.60497e+08	9.29977e+07	1.69562e+11	8.50798e+10	1.69562e+11	8.50798e+10	1.69562e+11	8.50798e+10	2.26014e+13	1.02359e+13	3.51713e+13	2.5476e+13	CADOJ_NIST1036_Cauc	5925323767718140		3039089928982100	1057808915848980	456374	336891	4.39882e+07	2.54926e+07	3.12209e+10	1.60548e+10	3.12209e+10	1.60548e+10	3.12209e+10	1.60548e+10	3.17151e+12	1.4442e+12	1.64532e+13	1.20368e+13	CADOJ_NIST1036_Hisp	3.04455e+16		1.57224e+16	5034908308667450
2.8.0	2021-08-24T10:11:41.037-07:00	dukek	3P_3-2-1_600pg_Group 1 Amp 1_F2A_LRPrev_1_F1	562037	3	TRUE	CADOJ_NIST1036_AfAm	9.7844e+16		9.0977e+16	2.89736e+16	1.39205e+06	1.01045e+06	1.67528e+08	9.29718e+07	2.79998e+11	1.39996e+11	2.79998e+11	1.39996e+11	2.79998e+11	1.39996e+11	5.16587e+13	2.20933e+13	5.07055e+13	3.6657e+13	CADOJ_NIST1036_Cauc	1.809e+16		1.71248e+16	5883888273886030	769853	576907	7.13356e+07	4.13509e+07	7.41261e+10	3.92154e+10	7.41261e+10	3.92154e+10	7.41261e+10	3.92154e+10	1.01944e+13	4.81981e+12	2.7831e+13	2.0652e+13	CADOJ_NIST1036_Hisp	9.27409e+16		8.29205e+16	1.98455e+16
2.8.0	2021-08-24T10:11:45.862-07:00	dukek	3P_3-2-1_600pg_Group 1 Amp 2_F2A_LRPrev_1_F1	421581	3	TRUE	CADOJ_NIST1036_AfAm	2.82355e+17		1.41186e+17	5.31774e+16	1.49731e+06	1.13383e+06	3.29745e+08	2.01752e+08	5.14109e+11	2.8719e+11	5.14109e+11	2.8719e+11	5.14109e+11	2.8719e+11	88942290276850	4.47835e+13	5.5091e+13	4.15253e+13	CADOJ_NIST1036_Cauc	4.3178e+16		2.15901e+16	7619719628523560	779219	561871	1.39251e+08	8.54188e+07	1.31389e+11	6.76128e+10	1.31389e+11	6.76128e+10	1.31389e+11	6.76128e+10	1.57269e+13	7.17841e+12	2.85635e+13	2.04822e+13	CADOJ_NIST1036_Hisp	2.21828e+17		1.10923e+17	3.65262e+16
2.8.0	2021-08-24T10:15:23.945-07:00	dukek	3P_10-5-1_1.2ng_Group 1 Amp 1_F2A_LRPrev_1_F1	342156	3	TRUE	CADOJ_NIST1036_AfAm	3.08141e+25		1.54071e+25	5.60057e+24	7.04088e+08	5.76991e+08	575142547203109	331882970676699	2.51279e+18	1.35649e+18	2.51279e+18	1.35649e+18	2.51279e+18	1.35649e+18	1.31471e+21	6.28942e+20	2.623e+16	2.14951e+16	CADOJ_NIST1036_Cauc	2.61993e+24		1.30997e+24	4.9523e+23	4.12611e+08	3.41549e+08	234328315549705	141618868500364	5.46979e+17	3.07795e+17	5.46979e+17	3.07795e+17	5.46979e+17	3.07795e+17	1.7486e+20	9.05634e+19	1.53713e+16	1.2724e+16	CADOJ_NIST1036_Hisp	1.52903e+25		7.64514e+24	2.62392e+24
2.8.0	2021-08-24T10:15:27.461-07:00	dukek	3P_10-5-1_1.2ng_Group 1 Amp 2_F2A_LRPrev_1_F1	111841	3	TRUE	CADOJ_NIST1036_AfAm	2.73577e+27		1.36788e+27	5.18952e+26	2.02376e+09	1.67525e+09	4800347660076640	2851286581296100	4.25857e+19	2.30578e+19	4.25857e+19	2.30578e+19	4.25857e+19	2.30578e+19	3.99539e+22	1.9652e+22	7.53928e+16	6.24095e+16	CADOJ_NIST1036_Cauc	2.77836e+26		1.38918e+26	5.34274e+25	1.30301e+09	1.08295e+09	1958307157374320	1137345612649500	1.06296e+19	5.87034e+18	1.06296e+19	5.87034e+18	1.06296e+19	5.87034e+18	6.38289e+21	3.25686e+21	4.85421e+16	4.03439e+16	CADOJ_NIST1036_Hisp	1.64465e+27		8.22327e+26	2.42081e+26
2.8.0	2021-08-24T10:14:09.322-07:00	dukek	3P_10-5-1_1.4ng_Group 1 Amp 1_F2A_LRPrev_1_F1	12233	3	TRUE	CADOJ_NIST1036_AfAm	1.51742e+24		7.58708e+23	2.57984e+23	2.59767e+08	2.04041e+08	4.1931e+13	2.53131e+13	1.96956e+17	1.06724e+17	1.96956e+17	1.06724e+17	1.96956e+17	1.06724e+17	9.71383e+19	4.62667e+19	9677202044316000	7601176438964830	CADOJ_NIST1036_Cauc	1.00242e+23		5.01208e+22	1.79446e+22	1.25887e+08	9.91327e+07	7.9317e+12	4.67237e+12	2.47882e+16	1.31632e+16	2.47882e+16	1.31632e+16	2.47882e+16	1.31632e+16	8.54313e+18	4.00385e+18	4689583232624810	3692881761549050	CADOJ_NIST1036_Hisp	4.85419e+23		2.4271e+23	7.46178e+22
2.8.0	2021-08-24T10:14:12.765-07:00	dukek	3P_10-5-1_1.4ng_Group 1 Amp 2_F2A_LRPrev_1_F1	352087	3	TRUE	CADOJ_NIST1036_AfAm	2.25299e+27		1.12649e+27	3.78611e+26	1.93225e+09	1.57269e+09	3539573006941220	2002225229992970	3.39445e+19	1.75438e+19	3.39445e+19	1.75438e+19	3.39445e+19	1.75438e+19	3.36607e+22	1.54646e+22	7.19837e+16	5.85887e+16	CADOJ_NIST1036_Cauc	2.16717e+26		1.08359e+26	3.9534e+25	1.13721e+09	9.39881e+08	1331059131703390	790697183717439	7.6323e+18	4.12479e+18	7.6323e+18	4.12479e+18	7.6323e+18	4.12479e+18	4.83139e+21	2.32689e+21	4.23655e+16	3.50142e+16	CADOJ_NIST1036_Hisp	1.12264e+27		5.61319e+26	1.59504e+26
2.8.0	2021-08-24T10:14:16.063-07:00	dukek	3P_10-5-1_1.6ng_Group 1 Amp 1_F2A_LRPrev_1_F1	281602	3	TRUE	CADOJ_NIST1036_AfAm	2.86515e+28		1.43257e+28	4.03638e+27	2.88742e+09	2.39963e+09	1.06821e+16	5962208819003220	1.36813e+20	6.86521e+19	1.36813e+20	6.86521e+19	1.36813e+20	6.86521e+19	1.85138e+23	8.01633e+22	1.07568e+17	8.93955e+16	CADOJ_NIST1036_Cauc	4.14792e+27		2.07396e+27	7.12186e+26	1.87121e+09	1.56354e+09	4389635802751520	2459853154237700	3.63805e+19	1.84965e+19	3.63805e+19	1.84965e+19	3.63805e+19	1.84965e+19	3.34693e+22	1.58503e+22	6.97099e+16	5.82481e+16	CADOJ_NIST1036_Hisp	2.06661e+28		1.03331e+28	2.98159e+27
2.8.0	2021-08-24T10:14:19.053-07:00	dukek	3P_10-5-1_1.6ng_Group 1 Amp 2_F2A_LRPrev_1_F1	646468	3	TRUE	CADOJ_NIST1036_AfAm	1.9848e+26		9.92402e+25	3.37789e+25	3.9124e+08	3.1084e+08	296694313697416	167912425351279	2.70913e+18	1.41123e+18	2.70913e+18	1.41123e+18	2.70913e+18	1.41123e+18	2.68212e+21	1.2822e+21	1.45752e+16	1.15799e+16	CADOJ_NIST1036_Cauc	2.83233e+25		1.41617e+25	4.80736e+24	2.52211e+08	2.00026e+08	126697559044595	72352888938334	7.46771e+17	3.94367e+17	7.46771e+17	3.94367e+17	7.46771e+17	3.94367e+17	5.16706e+20	2.47785e+20	9395819710814410	7451687037089610	CADOJ_NIST1036_Hisp	1.50356e+26		7.51779e+25	2.2304e+25
2.8.0	2021-08-24T10:14:22.307-07:00	dukek	3P_10-5-1_3.2ng_Group 1 Amp 1_F2A_LRPrev_1_F1	975497	3	TRUE	CADOJ_NIST1036_AfAm	4.25592e+28		2.12796e+28	7.07555e+27	3.16232e+09	2.61564e+09	1.41458e+16	7906356593293280	1.89772e+20	9.84582e+19	1.89772e+20	9.84582e+19	1.89772e+20	9.84582e+19	2.6722e+23	1.18083e+23	1.17809e+17	9.7443e+16	CADOJ_NIST1036_Cauc	4.80271e+27		2.40136e+27	8.53321e+26	2.02959e+09	1.72787e+09	5581594154964260	3319820953461170	4.71203e+19	2.57975e+19	4.71203e+19	2.57975e+19	4.71203e+19	2.57975e+19	4.37141e+22	2.18072e+22	7.56102e+16	6.43698e+16	CADOJ_NIST1036_Hisp	2.52986e+28		1.26493e+28	3.58826e+27
2.8.0	2021-08-24T10:14:25.191-07:00	dukek	3P_10-5-1_3.2ng_Group 1 Amp 2_F2A_LRPrev_1_F1	87614	3	TRUE	CADOJ_NIST1036_AfAm	7.63698e+28		3.81849e+28	1.37521e+28	3.11026e+09	2.61679e+09	1.20496e+16	7078800111049110	1.90674e+20	1.01662e+20	1.90674e+20	1.01662e+20	1.90674e+20	1.01662e+20	3.17616e+23	1.57792e+23	1.15869e+17	9.74859e+16	CADOJ_NIST1036_Cauc	1.22664e+28		6.13322e+27	2.04242e+27	1.97991e+09	1.66582e+09	4643104627761950	2555238919045840	4.99318e+19	2.52111e+19	4.99318e+19	2.52111e+19	4.99318e+19	2.52111e+19	5.88869e+22	2.75356e+22	7.37594e+16	6.20584e+16	CADOJ_NIST1036_Hisp	5.57574e+28		2.78787e+28	8.51458e+27
2.8.0	2021-08-24T10:14:28.154-07:00	dukek	3P_10-5-1_100pg_Group 1 Amp 1_F2A_LRPrev_1_F1	28982	3	TRUE	CADOJ_NIST1036_AfAm	498.386		249.217	150.789	0.0555876	0.0306283	0.0164915	0.0087051	0.606871	0.355557	0.606871	0.355557	0.606871	0.355557	8.26043	5.07868	248.903	150.618	CADOJ_NIST1036_Cauc	1027.02		513.613	300.667	0.0323887	0.0176443	0.0065341	0.00347928	0.33005	0.194067	0.33005	0.194067	0.33005	0.194067	6.20488	3.76798	510.406	299.115	CADOJ_NIST1036_Hisp	732.312		366.259	224.152
2.8.0	2021-08-24T10:14:35.562-07:00	dukek	3P_10-5-1_100pg_Group 1 Amp 2_F2A_LRPrev_1_F1	737792	3	TRUE	CADOJ_NIST1036_AfAm	495833		254145	117432	11.2247	7.38768	20.389	13.0399	514.428	309.482	514.428	309.482	514.428	309.482	7065.1	3961.15	253745	117300	CADOJ_NIST1036_Cauc	166911		84984.6	41538.7	8.8014	5.88041	22.2407	13.9392	344.103	208.345	344.103	208.345	344.103	208.345	3418.63	2015.01	84936.2	41525.9	CADOJ_NIST1036_Hisp	1.39367e+06		731449	310619
2.8.0	2021-08-24T10:14:44.032-07:00	dukek	3P_10-5-1_200pg_Group 1 Amp 1_F2A_LRPrev_1_F1	674754	3	TRUE	CADOJ_NIST1036_AfAm	8.15437e+06		4.28467e+06	1.82618e+06	18.3552	11.5788	82.403	47.3105	4015.67	2097.07	4015.67	2097.07	4015.67	2097.07	71256.4	33596	4.24163e+06	1.81343e+06	CADOJ_NIST1036_Cauc	2.59184e+07		1.34435e+07	5.12884e+06	24.0534	15.5504	112.262	68.8151	5286.96	2933.01	5286.96	2933.01	5286.96	2933.01	107210	52679.2	1.3129e+07	5.06857e+06	CADOJ_NIST1036_Hisp	6.38778e+07		3.40742e+07	1.15519e+07
2.8.0	2021-08-24T10:14:51.166-07:00	dukek	3P_10-5-1_200pg_Group 1 Amp 2_F2A_LRPrev_1_F1	416071	3	TRUE	CADOJ_NIST1036_AfAm	394971431054981		236870438225751	8.6831e+13	115841	80615.1	3.07532e+06	1.75404e+06	3.03857e+09	1.52556e+09	3.03857e+09	1.52556e+09	3.03857e+09	1.52556e+09	3.4621e+11	1.60847e+11	3.85705e+12	2.58429e+12	CADOJ_NIST1036_Cauc	7.157e+13		4.27715e+13	1.66985e+13	55492.9	40692.7	1.02888e+06	625896	6.79092e+08	3.74803e+08	6.79092e+08	3.74803e+08	6.79092e+08	3.74803e+08	6.05437e+10	3.03184e+10	1.73346e+12	1.20462e+12	CADOJ_NIST1036_Hisp	310278615713444		189617697177247	5.24534e+13
2.8.0	2021-08-24T10:14:57.164-07:00	dukek	3P_10-5-1_400pg_Group 1 Amp 1_F2A_LRPrev_1_F1	164769	3	TRUE	CADOJ_NIST1036_AfAm	209683347245559		104841673781444	4.11642e+13	58061	40360.4	7.14544e+06	4.17391e+06	3.16053e+09	1.6847e+09	3.16053e+09	1.6847e+09	3.16053e+09	1.6847e+09	2.46314e+11	1.19086e+11	2.07503e+12	1.42944e+12	CADOJ_NIST1036_Cauc	219064263006463		109532131611799	4.01568e+13	58175.2	40386.3	4.90521e+06	2.87369e+06	2.11076e+09	1.13799e+09	2.11076e+09	1.13799e+09	2.11076e+09	1.13799e+09	1.60694e+11	7.80467e+10	2.06099e+12	1.41857e+12	CADOJ_NIST1036_Hisp	548042286820295		274021143777491	9.28313e+13
2.8.0	2021-08-24T10:15:02.307-07:00	dukek	3P_10-5-1_400pg_Group 1 Amp 2_F2A_LRPrev_1_F1	676226	3	TRUE	CADOJ_NIST1036_AfAm	1.91213e+13		9.56065e+12	3.13196e+12	3841.86	2218.26	641978	331759	2.35102e+08	1.12101e+08	2.35102e+08	1.12101e+08	2.35102e+08	1.12101e+08	1.86362e+10	7.67292e+09	1.38819e+11	7.98509e+10	CADOJ_NIST1036_Cauc	1.77027e+12		8.85135e+11	3.36748e+11	2954.87	1808.34	318070	172125	6.00323e+07	3.05916e+07	6.00323e+07	3.05916e+07	6.00323e+07	3.05916e+07	2.86761e+09	1.34083e+09	9.57718e+10	5.59823e+10	CADOJ_NIST1036_Hisp	6.21555e+12		3.10778e+12	7.69974e+11
2.8.0	2021-08-24T10:15:07.233-07:00	dukek	3P_10-5-1_608pg_Group 1 Amp 1_F2A_LRPrev_1_F1	326907	3	TRUE	CADOJ_NIST1036_AfAm	5.61169e+22		2.80585e+22	9.98883e+21	9.40758e+07	7.2534e+07	3.24388e+12	1.89032e+12	1.36065e+16	7131060060325020	1.36065e+16	7131060060325020	1.36065e+16	7131060060325020	5.73733e+18	2.63047e+18	3504424946573210	2701940466199240	CADOJ_NIST1036_Cauc	5.98038e+21		2.99019e+21	1.12999e+21	4.51945e+07	3.54106e+07	9.9625e+11	5.44205e+11	2388355542741240	1196399537984050	2388355542741240	1196399537984050	2388355542741240	1196399537984050	6.74384e+17	3.11347e+17	1683468776877480	1318928382198020	CADOJ_NIST1036_Hisp	2.33371e+22		1.16685e+22	3.90081e+21
2.8.0	2021-08-24T10:15:11.104-07:00	dukek	3P_10-5-1_608pg_Group 1 Amp 2_F2A_LRPrev_1_F1	172327	3	TRUE	CADOJ_NIST1036_AfAm	1.91643e+19		9.58228e+18	3.25382e+18	8.70554e+06	6.26385e+06	1.09072e+10	6.05762e+09	2.40332e+13	1.20563e+13	2.40332e+13	1.20563e+13	2.40332e+13	1.20563e+13	5256378771576260	2311397294109610	323615456034323	232608447224414	CADOJ_NIST1036_Cauc	2.88022e+18		1.44013e+18	5.34863e+17	4.41208e+06	3.30996e+06	3.63076e+09	2.11782e+09	5.02343e+12	2.63265e+12	5.02343e+12	2.63265e+12	5.02343e+12	2.63265e+12	815485449777568	392484026695344	163817076622512	122766360850904	CADOJ_NIST1036_Hisp	1.08529e+19		5.42652e+18	1.66824e+18
2.8.0	2021-08-24T10:15:15.457-07:00	dukek	3P_10-5-1_800pg_Group 1 Amp 1_F2A_LRPrev_1_F1	74388	3	TRUE	CADOJ_NIST1036_AfAm	1.34487e+20		6.72438e+19	2.35527e+19	2.12593e+07	1.62164e+07	6.40367e+10	3.70143e+10	140859246333302	7.45357e+13	140859246333302	7.45357e+13	140859246333302	7.45357e+13	3.26895e+16	1.48517e+16	791281490470013	603449584680883	CADOJ_NIST1036_Cauc	2.27517e+19		1.13759e+19	4.36513e+18	1.13832e+07	8.74335e+06	2.30678e+10	1.37014e+10	3.38659e+13	1.7903e+13	3.38659e+13	1.7903e+13	3.38659e+13	1.7903e+13	5942357937090270	2724853966718020	423494989604386	325130610996952	CADOJ_NIST1036_Hisp	8.84469e+19		4.42235e+19	1.36325e+19
2.8.0	2021-08-24T10:15:19.754-07:00	dukek	3P_10-5-1_800pg_Group 1 Amp 2_F2A_LRPrev_1_F1	672159	3	TRUE	CADOJ_NIST1036_AfAm	6.85504e+21		3.42752e+21	1.17605e+21	4.00094e+07	3.02246e+07	5.06291e+11	2.89232e+11	1801227020614230	910312750147830	1801227020614230	910312750147830	1801227020614230	910312750147830	7.05027e+17	3.14147e+17	1490192652405060	1125747985623170	CADOJ_NIST1036_Cauc	1.24023e+21		6.20116e+20	1.98708e+20	2.78121e+07	2.08748e+07	2.7278e+11	1.52369e+11	597308030204407	303883358447776	597308030204407	303883358447776	597308030204407	303883358447776	1.61296e+17	7.07976e+16	1035825463702400	777413964665545	CADOJ_NIST1036_Hisp	4.95722e+21		2.47861e+21	8.08939e+20
2.8.0	2021-08-24T10:18:49.680-07:00	dukek	3P_100-100-4_1.28ng_Group 1 Amp 1_F2A_LRPrev_1_F1	72815	3	TRUE	CADOJ_NIST1036_AfAm	7.08892e+17		4.58315e+17	1.50323e+17	2.55978e+06	1.85002e+06	4.45008e+08	2.48259e+08	8.94449e+11	4.47037e+11	8.94449e+11	4.47037e+11	8.94449e+11	4.47037e+11	193782075980700	8.60426e+13	93900569494370	6.75929e+13	CADOJ_NIST1036_Cauc	1.21842e+17		7.90238e+16	2.39045e+16	1.28585e+06	937850	1.61134e+08	8.95519e+07	2.08612e+11	1.03688e+11	2.08612e+11	1.03688e+11	2.08612e+11	1.03688e+11	3.45379e+13	1.49412e+13	4.68757e+13	34036330332076	CADOJ_NIST1036_Hisp	5.72751e+17		3.70874e+17	1.02642e+17
2.8.0	2021-08-24T10:18:52.916-07:00	dukek	3P_100-100-4_1.28ng_Group 1 Amp 2_F2A_LRPrev_1_F1	470311	3	TRUE	CADOJ_NIST1036_AfAm	8.81025e+19		4.40729e+19	1.55245e+19	2.0507e+07	1.51506e+07	2.079e+10	1.15428e+10	5.81762e+13	2.89403e+13	5.81762e+13	2.89403e+13	5.81762e+13	2.89403e+13	1.55847e+16	6833411218616940	761948500522044	562567691192896	CADOJ_NIST1036_Cauc	1.54806e+19		7.74415e+18	2.46667e+18	1.07899e+07	8.08337e+06	7.82794e+09	4.43336e+09	1.39944e+13	7.15894e+12	1.39944e+13	7.15894e+12	1.39944e+13	7.15894e+12	2833782082744600	1255796303862920	400471873795471	299723412041773	CADOJ_NIST1036_Hisp	7.16389e+19		3.58372e+19	1.18916e+19
2.8.0	2021-08-24T10:18:55.938-07:00	dukek	3P_100-100-4_325ng_Group 1 Amp 1_F2A_LRPrev_1_F1	704729	3	TRUE	CADOJ_NIST1036_AfAm	4.82418e+18		2.47407e+18	7.76933e+17	5.46119e+06	4.07844e+06	1.73889e+09	1.01078e+09	4.03565e+12	2.0157e+12	4.03565e+12	2.0157e+12	4.03565e+12	2.0157e+12	968777498450720	401766854203056	201743405195895	150317812408199	CADOJ_NIST1036_Cauc	7.87251e+17		4.05888e+17	1.50832e+17	2.67273e+06	2.02107e+06	6.31662e+08	3.78438e+08	9.26403e+11	4.98846e+11	9.26403e+11	4.98846e+11	9.26403e+11	4.98846e+11	166448911534415	8.0222e+13	98433374784061	74349748529954	CADOJ_NIST1036_Hisp	3.7431e+18		1.91746e+18	5.5949e+17
2.8.0	2021-08-24T10:19:00.775-07:00	dukek	3P_100-100-4_325ng_Group 1 Amp 2_F2A_LRPrev_1_F1	841669	3	TRUE	CADOJ_NIST1036_AfAm	5.07316e+17		2.89419e+17	1.06143e+17	2.25562e+06	1.7199e+06	4.86794e+08	2.80757e+08	8.46737e+11	4.44272e+11	8.46737e+11	4.44272e+11	8.46737e+11	4.44272e+11	161438518897036	7.51557e+13	8.29803e+13	6.31497e+13	CADOJ_NIST1036_Cauc	9.07653e+16		5.16825e+16	1.89881e+16	1.24145e+06	958809	2.20161e+08	1.31069e+08	2.27038e+11	1.2315e+11	2.27038e+11	1.2315e+11	2.27038e+11	1.2315e+11	3.1383e+13	15126348302123	4.55224e+13	3.49549e+13	CADOJ_NIST1036_Hisp	4.86454e+17		2.68298e+17	8.456e+16
2.8.0	2021-08-24T10:19:05.251-07:00	dukek	3P_100-100-4_625ng_Group 1 Amp 1_F2A_LRPrev_1_F1	374253	3	TRUE	CADOJ_NIST1036_AfAm	1.25235e+19		6.27134e+18	2.02853e+18	6.69994e+06	4.85826e+06	3.80749e+09	2.15108e+09	9.13646e+12	4.48985e+12	9.13646e+12	4.48985e+12	9.13646e+12	4.48985e+12	2291830456384790	952879499333257	248422804729138	179868739255188	CADOJ_NIST1036_Cauc	2.20928e+18		1.10629e+18	3.79644e+17	3.70938e+06	2.83265e+06	1.72819e+09	1.02047e+09	2.47649e+12	1.33774e+12	2.47649e+12	1.33774e+12	2.47649e+12	1.33774e+12	448214953174777	214307970497586	137384482650594	104790688526593	CADOJ_NIST1036_Hisp	1.02841e+19		5.14947e+18	1.33406e+18
2.8.0	2021-08-24T10:19:08.903-07:00	dukek	3P_100-100-4_625ng_Group 1 Amp 2_F2A_LRPrev_1_F1	63204	3	TRUE	CADOJ_NIST1036_AfAm	5.39115e+17		3.07434e+17	9.70807e+16	997870	715507	2.50352e+08	1.38851e+08	5.3956e+11	2.6506e+11	5.3956e+11	2.6506e+11	5.3956e+11	2.6506e+11	126301928165319	5.25046e+13	3.67789e+13	2.62481e+13	CADOJ_NIST1036_Cauc	9.02945e+16		5.1581e+16	1.63094e+16	608536	416198	1.0553e+08	5.80221e+07	1.36266e+11	6.4224e+10	1.36266e+11	6.4224e+10	1.36266e+11	6.4224e+10	22924851075414	9.37726e+12	2.23169e+13	1.52506e+13	CADOJ_NIST1036_Hisp	4.63504e+17		2.57936e+17	6.35005e+16
2.8.0	2021-08-24T12:07:34.777-07:00	dukek	3P_3-2-1_1.2ng_Group 1 Amp 1_F2A-LRPrevF1_M2	502534	3	TRUE	CADOJ_NIST1036_AfAm	2.77743e+47		1.38878e+47	3.51301e+46															CADOJ_NIST1036_Cauc	3.57696e+45		1.78856e+45	4.68671e+44															CADOJ_NIST1036_Hisp	1.9422e+47		9.71141e+46	2.0618e+46
2.8.0	2021-08-24T12:07:36.317-07:00	dukek	3P_3-2-1_1.2ng_Group 1 Amp 2_F2A-LRPrevF1_M2	259155	3	TRUE	CADOJ_NIST1036_AfAm	3.0891e+48		1.54455e+48	3.65021e+47															CADOJ_NIST1036_Cauc	4.10546e+46		2.05273e+46	5.47995e+45															CADOJ_NIST1036_Hisp	2.1933e+48		1.09665e+48	2.51237e+47
2.8.0	2021-08-24T12:07:37.840-07:00	dukek	3P_3-2-1_38pg_Group 1 Amp 1_F2A-LRPrevF1_M2	965383	3	TRUE	CADOJ_NIST1036_AfAm	20.0437		16.6161	6.08028															CADOJ_NIST1036_Cauc	12.663		10.4976	3.68569															CADOJ_NIST1036_Hisp	11.8634		9.83469	3.25052
2.8.0	2021-08-24T12:07:39.854-07:00	dukek	3P_3-2-1_38pg_Group 1 Amp 2_F2A-LRPrevF1_M2	673590	3	TRUE	CADOJ_NIST1036_AfAm	478636		239485	53830.5															CADOJ_NIST1036_Cauc	414507		207398	39279.1															CADOJ_NIST1036_Hisp	1.17202e+06		586419	107943
2.8.0	2021-08-24T12:07:43.537-07:00	dukek	3P_3-2-1_75pg_Group 1 Amp 1_F2A-LRPrevF1_M2	339	3	TRUE	CADOJ_NIST1036_AfAm	7.53328e+11		4.2412e+11	9.9817e+10															CADOJ_NIST1036_Cauc	6.0283e+11		3.39391e+11	7.08281e+10															CADOJ_NIST1036_Hisp	1.76041e+12		9.91104e+11	2.15078e+11
2.8.0	2021-08-24T12:07:47.849-07:00	dukek	3P_3-2-1_75pg_Group 1 Amp 2_F2A-LRPrevF1_M2	1411	3	TRUE	CADOJ_NIST1036_AfAm	1.23211e+12		6.16058e+11	1.84236e+11															CADOJ_NIST1036_Cauc	1.27207e+11		6.36036e+10	1.92447e+10															CADOJ_NIST1036_Hisp	3.24262e+11		1.62132e+11	3.98462e+10
2.8.0	2021-08-24T12:07:51.783-07:00	dukek	3P_3-2-1_150pg_Group 1 Amp 1_F2A-LRPrevF1_M2	296179	3	TRUE	CADOJ_NIST1036_AfAm	1.30365e+23		1.04224e+23	3.03343e+22															CADOJ_NIST1036_Cauc	4.18322e+22		3.34439e+22	9.07669e+21															CADOJ_NIST1036_Hisp	3.4487e+23		2.75716e+23	4.95981e+22
2.8.0	2021-08-24T12:07:56.104-07:00	dukek	3P_3-2-1_150pg_Group 1 Amp 2_F2A-LRPrevF1_M2	162312	3	TRUE	CADOJ_NIST1036_AfAm	3.10636e+18		1.57959e+18	3.2285e+17															CADOJ_NIST1036_Cauc	4.52126e+17		2.29907e+17	5.26794e+16															CADOJ_NIST1036_Hisp	2.36238e+18		1.20127e+18	2.72919e+17
2.8.0	2021-08-24T12:08:00.391-07:00	dukek	3P_3-2-1_228pg_Group 1 Amp 1_F2A-LRPrevF1_M2	589522	3	TRUE	CADOJ_NIST1036_AfAm	1.497e+30		7.8483e+29	2.2383e+29															CADOJ_NIST1036_Cauc	1.07053e+29		5.61249e+28	1.4448e+28															CADOJ_NIST1036_Hisp	5.01662e+30		2.63006e+30	5.9775e+29
2.8.0	2021-08-24T12:08:04.081-07:00	dukek	3P_3-2-1_228pg_Group 1 Amp 2_F2A-LRPrevF1_M2	220477	3	TRUE	CADOJ_NIST1036_AfAm	2.29033e+31		1.14536e+31	2.12925e+30															CADOJ_NIST1036_Cauc	5.42145e+28		2.71118e+28	4.92076e+27															CADOJ_NIST1036_Hisp	9.23941e+29		4.62049e+29	8.94742e+28
2.8.0	2021-08-24T12:08:07.025-07:00	dukek	3P_3-2-1_300pg_Group 1 Amp 1_F2A-LRPrevF1_M2	295522	3	TRUE	CADOJ_NIST1036_AfAm	7.88244e+29		5.06286e+29	1.33407e+29															CADOJ_NIST1036_Cauc	1.5683e+29		1.00731e+29	2.89488e+28															CADOJ_NIST1036_Hisp	1.28436e+30		8.2494e+29	1.88583e+29
2.8.0	2021-08-24T12:08:10.536-07:00	dukek	3P_3-2-1_300pg_Group 1 Amp 2_F2A-LRPrevF1_M2	809679	3	TRUE	CADOJ_NIST1036_AfAm	1.30074e+39		6.76429e+38	1.68156e+38															CADOJ_NIST1036_Cauc	8.28095e+36		4.30637e+36	9.87165e+35															CADOJ_NIST1036_Hisp	5.43975e+38		2.82885e+38	5.56739e+37
2.8.0	2021-08-24T12:08:12.787-07:00	dukek	3P_3-2-1_450pg_Group 1 Amp 1_F2A-LRPrevF1_M2	691339	3	TRUE	CADOJ_NIST1036_AfAm	1.62666e+41		1.45042e+41	3.53616e+40															CADOJ_NIST1036_Cauc	1.57735e+39		1.40646e+39	2.78552e+38															CADOJ_NIST1036_Hisp	1.09348e+41		9.75006e+40	1.8051e+40
2.8.0	2021-08-24T12:08:14.932-07:00	dukek	3P_3-2-1_450pg_Group 1 Amp 2_F2A-LRPrevF1_M2	950004	3	TRUE	CADOJ_NIST1036_AfAm	7.68652e+45		3.845e+45	7.24731e+44															CADOJ_NIST1036_Cauc	5.55199e+43		2.77725e+43	7.44175e+42															CADOJ_NIST1036_Hisp	3.53703e+45		1.76932e+45	3.2159e+44
2.8.0	2021-08-24T12:08:16.909-07:00	dukek	3P_3-2-1_522pg_Group 1 Amp 1_F2A-LRPrevF1_M2	615800	3	TRUE	CADOJ_NIST1036_AfAm	2.94687e+41		1.78642e+41	4.60845e+40															CADOJ_NIST1036_Cauc	6.40901e+39		3.88521e+39	1.1117e+39															CADOJ_NIST1036_Hisp	1.81748e+41		1.10177e+41	2.15347e+40
2.8.0	2021-08-24T12:08:18.989-07:00	dukek	3P_3-2-1_522pg_Group 1 Amp 2_F2A-LRPrevF1_M2	199131	3	TRUE	CADOJ_NIST1036_AfAm	8.65444e+41		4.37298e+41	8.15782e+40															CADOJ_NIST1036_Cauc	1.53548e+40		7.75856e+39	2.25023e+39															CADOJ_NIST1036_Hisp	3.50098e+41		1.769e+41	3.32489e+40
2.8.0	2021-08-24T12:08:21.233-07:00	dukek	3P_3-2-1_600pg_Group 1 Amp 1_F2A-LRPrevF1_M2	175749	3	TRUE	CADOJ_NIST1036_AfAm	9.44271e+43		8.41488e+43	2.04186e+43															CADOJ_NIST1036_Cauc	1.66501e+42		1.48377e+42	3.64679e+41															CADOJ_NIST1036_Hisp	6.10196e+43		5.43776e+43	1.11754e+43
2.8.0	2021-08-24T12:08:23.159-07:00	dukek	3P_3-2-1_600pg_Group 1 Amp 2_F2A-LRPrevF1_M2	446359	3	TRUE	CADOJ_NIST1036_AfAm	2.1648e+43		1.08241e+43	3.18681e+42															CADOJ_NIST1036_Cauc	4.33694e+41		2.16848e+41	5.79136e+40															CADOJ_NIST1036_Hisp	2.24094e+43		1.12047e+43	2.39116e+42
2.8.0	2021-08-24T12:08:24.875-07:00	dukek	3P_10-5-1_1.2ng_Group 1 Amp 1_F2A-LRPrevF1_M2	393199	3	TRUE	CADOJ_NIST1036_AfAm	1.47193e+53		7.35966e+52	1.99516e+52															CADOJ_NIST1036_Cauc	9.0023e+50		4.50115e+50	1.15362e+50															CADOJ_NIST1036_Hisp	6.40129e+52		3.20064e+52	6.26432e+51
2.8.0	2021-08-24T12:08:26.379-07:00	dukek	3P_10-5-1_1.2ng_Group 1 Amp 2_F2A-LRPrevF1_M2	998550	3	TRUE	CADOJ_NIST1036_AfAm	1.30852e+55		6.54258e+54	1.76892e+54															CADOJ_NIST1036_Cauc	9.74772e+52		4.87386e+52	1.14966e+52															CADOJ_NIST1036_Hisp	6.87306e+54		3.43653e+54	8.71399e+53
2.8.0	2021-08-24T12:08:27.792-07:00	dukek	3P_10-5-1_1.4ng_Group 1 Amp 1_F2A-LRPrevF1_M2	245474	3	TRUE	CADOJ_NIST1036_AfAm	1.53874e+51		7.6937e+50	1.67969e+50															CADOJ_NIST1036_Cauc	9.23943e+48		4.61971e+48	1.27838e+48															CADOJ_NIST1036_Hisp	4.89387e+50		2.44693e+50	5.88326e+49
2.8.0	2021-08-24T12:08:29.280-07:00	dukek	3P_10-5-1_1.4ng_Group 1 Amp 2_F2A-LRPrevF1_M2	963548	3	TRUE	CADOJ_NIST1036_AfAm	1.08628e+55		5.43142e+54	1.1993e+54															CADOJ_NIST1036_Cauc	7.6916e+52		3.8458e+52	1.0833e+52															CADOJ_NIST1036_Hisp	4.89922e+54		2.44961e+54	3.85237e+53
2.8.0	2021-08-24T12:08:30.800-07:00	dukek	3P_10-5-1_1.6ng_Group 1 Amp 1_F2A-LRPrevF1_M2	268565	3	TRUE	CADOJ_NIST1036_AfAm	1.52256e+56		7.61282e+55	1.86295e+55															CADOJ_NIST1036_Cauc	1.59116e+54		7.95582e+53	2.10528e+53															CADOJ_NIST1036_Hisp	9.53748e+55		4.76874e+55	1.07823e+55
2.8.0	2021-08-24T12:08:32.083-07:00	dukek	3P_10-5-1_1.6ng_Group 1 Amp 2_F2A-LRPrevF1_M2	104587	3	TRUE	CADOJ_NIST1036_AfAm	1.04524e+54		5.2262e+53	1.25469e+53															CADOJ_NIST1036_Cauc	1.07979e+52		5.39895e+51	1.51612e+51															CADOJ_NIST1036_Hisp	6.88682e+53		3.44341e+53	6.92976e+52
2.8.0	2021-08-24T12:08:33.531-07:00	dukek	3P_10-5-1_3.2ng_Group 1 Amp 1_F2A-LRPrevF1_M2	76613	3	TRUE	CADOJ_NIST1036_AfAm	2.20438e+56		1.10219e+56	2.83116e+55															CADOJ_NIST1036_Cauc	1.81e+54		9.05e+53	2.08004e+53															CADOJ_NIST1036_Hisp	1.14201e+56		5.71005e+55	1.19447e+55
2.8.0	2021-08-24T12:08:34.878-07:00	dukek	3P_10-5-1_3.2ng_Group 1 Amp 2_F2A-LRPrevF1_M2	530223	3	TRUE	CADOJ_NIST1036_AfAm	4.13501e+56		2.06751e+56	4.51917e+55															CADOJ_NIST1036_Cauc	4.80593e+54		2.40296e+54	5.99898e+53															CADOJ_NIST1036_Hisp	2.64154e+56		1.32077e+56	2.91965e+55
2.8.0	2021-08-24T12:08:36.224-07:00	dukek	3P_10-5-1_100pg_Group 1 Amp 1_F2A-LRPrevF1_M2	766953	3	TRUE	CADOJ_NIST1036_AfAm	2.13133e+09		1.06574e+09	1.815e+08															CADOJ_NIST1036_Cauc	5.6375e+09		2.81896e+09	4.36508e+08															CADOJ_NIST1036_Hisp	2.38127e+09		1.19072e+09	1.47262e+08
2.8.0	2021-08-24T12:08:39.649-07:00	dukek	3P_10-5-1_100pg_Group 1 Amp 2_F2A-LRPrevF1_M2	880932	3	TRUE	CADOJ_NIST1036_AfAm	2.8532e+22		1.42717e+22	3.82566e+21															CADOJ_NIST1036_Cauc	4.5355e+21		2.26865e+21	7.38624e+20															CADOJ_NIST1036_Hisp	2.03742e+23		1.01911e+23	2.23409e+22
2.8.0	2021-08-24T12:08:43.573-07:00	dukek	3P_10-5-1_200pg_Group 1 Amp 1_F2A-LRPrevF1_M2	968962	3	TRUE	CADOJ_NIST1036_AfAm	3.01304e+27		1.50999e+27	3.94513e+26															CADOJ_NIST1036_Cauc	8.20915e+26		4.11403e+26	1.06579e+26															CADOJ_NIST1036_Hisp	6.16317e+27		3.08868e+27	7.07096e+26
2.8.0	2021-08-24T12:08:46.785-07:00	dukek	3P_10-5-1_200pg_Group 1 Amp 2_F2A-LRPrevF1_M2	393067	3	TRUE	CADOJ_NIST1036_AfAm	4.34841e+38		2.25001e+38	5.99384e+37															CADOJ_NIST1036_Cauc	2.53674e+37		1.31259e+37	3.06972e+36															CADOJ_NIST1036_Hisp	5.82415e+38		3.01361e+38	6.51968e+37
2.8.0	2021-08-24T12:08:49.372-07:00	dukek	3P_10-5-1_400pg_Group 1 Amp 1_F2A-LRPrevF1_M2	908672	3	TRUE	CADOJ_NIST1036_AfAm	7.11622e+39		3.55811e+39	8.00757e+38															CADOJ_NIST1036_Cauc	8.8528e+38		4.4264e+38	1.00935e+38															CADOJ_NIST1036_Hisp	2.31944e+40		1.15972e+40	1.85616e+39
2.8.0	2021-08-24T12:08:51.578-07:00	dukek	3P_10-5-1_400pg_Group 1 Amp 2_F2A-LRPrevF1_M2	216939	3	TRUE	CADOJ_NIST1036_AfAm	1.30518e+39		6.52589e+38	1.40116e+38															CADOJ_NIST1036_Cauc	7.7194e+36		3.8597e+36	8.35119e+35															CADOJ_NIST1036_Hisp	2.79966e+38		1.39983e+38	2.45857e+37
2.8.0	2021-08-24T12:08:53.949-07:00	dukek	3P_10-5-1_608pg_Group 1 Amp 1_F2A-LRPrevF1_M2	883265	3	TRUE	CADOJ_NIST1036_AfAm	8.52767e+49		4.26384e+49	9.39401e+48															CADOJ_NIST1036_Cauc	7.42956e+47		3.71478e+47	1.07156e+47															CADOJ_NIST1036_Hisp	3.00292e+49		1.50146e+49	3.12136e+48
2.8.0	2021-08-24T12:08:55.657-07:00	dukek	3P_10-5-1_608pg_Group 1 Amp 2_F2A-LRPrevF1_M2	180867	3	TRUE	CADOJ_NIST1036_AfAm	4.16676e+46		2.08339e+46	5.17617e+45															CADOJ_NIST1036_Cauc	5.52647e+44		2.76325e+44	7.77592e+43															CADOJ_NIST1036_Hisp	2.0452e+46		1.0226e+46	2.13344e+45
2.8.0	2021-08-24T12:08:57.561-07:00	dukek	3P_10-5-1_800pg_Group 1 Amp 1_F2A-LRPrevF1_M2	893288	3	TRUE	CADOJ_NIST1036_AfAm	4.19946e+47		2.09973e+47	5.0375e+46															CADOJ_NIST1036_Cauc	5.52905e+45		2.76452e+45	7.22109e+44															CADOJ_NIST1036_Hisp	2.20426e+47		1.10213e+47	2.59994e+46
2.8.0	2021-08-24T12:08:59.474-07:00	dukek	3P_10-5-1_800pg_Group 1 Amp 2_F2A-LRPrevF1_M2	511410	3	TRUE	CADOJ_NIST1036_AfAm	2.72773e+49		1.36387e+49	3.34544e+48															CADOJ_NIST1036_Cauc	3.38113e+47		1.69056e+47	4.9688e+46															CADOJ_NIST1036_Hisp	1.50726e+49		7.53629e+48	1.56788e+48
2.8.0	2021-08-24T12:09:01.280-07:00	dukek	3P_100-100-4_1.28ng_Group 1 Amp 1_F2A-LRPrevF1_M2	847626	3	TRUE	CADOJ_NIST1036_AfAm	2.54262e+45		1.64983e+45	3.88858e+44															CADOJ_NIST1036_Cauc	3.61356e+43		2.34474e+43	6.09663e+42															CADOJ_NIST1036_Hisp	1.91758e+45		1.24427e+45	2.5331e+44
2.8.0	2021-08-24T12:09:02.821-07:00	dukek	3P_100-100-4_1.28ng_Group 1 Amp 2_F2A-LRPrevF1_M2	587017	3	TRUE	CADOJ_NIST1036_AfAm	4.29191e+47		2.147e+47	5.21979e+46															CADOJ_NIST1036_Cauc	5.50884e+45		2.75577e+45	6.22186e+44															CADOJ_NIST1036_Hisp	2.9947e+47		1.49808e+47	2.82081e+46
2.8.0	2021-08-24T12:09:04.271-07:00	dukek	3P_100-100-4_325ng_Group 1 Amp 1_F2A-LRPrevF1_M2	204041	3	TRUE	CADOJ_NIST1036_AfAm	7.34182e+42		3.71986e+42	7.91821e+41															CADOJ_NIST1036_Cauc	3.42108e+41		1.73335e+41	4.24977e+40															CADOJ_NIST1036_Hisp	1.05427e+43		5.34166e+42	1.09857e+42
2.8.0	2021-08-24T12:09:06.440-07:00	dukek	3P_100-100-4_325ng_Group 1 Amp 2_F2A-LRPrevF1_M2	105321	3	TRUE	CADOJ_NIST1036_AfAm	2.1442e+40		1.20682e+40	3.30577e+39															CADOJ_NIST1036_Cauc	2.89941e+38		1.63187e+38	3.75729e+37															CADOJ_NIST1036_Hisp	8.8324e+39		4.97114e+39	9.68711e+38
2.8.0	2021-08-24T12:09:08.493-07:00	dukek	3P_100-100-4_625ng_Group 1 Amp 1_F2A-LRPrevF1_M2	412473	3	TRUE	CADOJ_NIST1036_AfAm	5.0978e+46		2.55252e+46	6.12989e+45															CADOJ_NIST1036_Cauc	6.91641e+44		3.46312e+44	9.45309e+43															CADOJ_NIST1036_Hisp	3.87522e+46		1.94036e+46	4.19271e+45
2.8.0	2021-08-24T12:09:10.045-07:00	dukek	3P_100-100-4_625ng_Group 1 Amp 2_F2A-LRPrevF1_M2	190646	3	TRUE	CADOJ_NIST1036_AfAm	1.56166e+44		8.08289e+43	1.8289e+43															CADOJ_NIST1036_Cauc	2.38495e+42		1.23441e+42	3.45136e+41															CADOJ_NIST1036_Hisp	9.7175e+43		5.02961e+43	8.63224e+42
2.8.0	2021-08-24T10:11:51.819-07:00	dukek	3P_3-2-1_1.2ng_Group 1 Amp 1_F2A_LRPrev_1_M2	51207	3	TRUE	CADOJ_NIST1036_AfAm	2.05526e+18		1.02767e+18	3.73696e+17	3.83313e+06	2.86934e+06	3.54543e+09	1.90552e+09	4.53537e+12	2.22113e+12	4.53537e+12	2.22113e+12	4.53537e+12	2.22113e+12	705556767975464	313469866952823	142368536521699	106426833466178	CADOJ_NIST1036_Cauc	1.33016e+17		6.65109e+16	2.46024e+16	2.42744e+06	1.78232e+06	8.58005e+08	4.88179e+08	9.06612e+11	4.57482e+11	9.06612e+11	4.57482e+11	9.06612e+11	4.57482e+11	105206446019354	4.63072e+13	8.96325e+13	6.56759e+13	CADOJ_NIST1036_Hisp	1.94855e+18		9.74318e+17	2.45226e+17
2.8.0	2021-08-24T10:11:55.177-07:00	dukek	3P_3-2-1_1.2ng_Group 1 Amp 2_F2A_LRPrev_1_M2	301382	3	TRUE	CADOJ_NIST1036_AfAm	2.78005e+19		1.39002e+19	4.86944e+18	1.01012e+07	7.64139e+06	2.16257e+10	1.29796e+10	4.03579e+13	2.11042e+13	4.03579e+13	2.11042e+13	4.03579e+13	2.11042e+13	8144204754524880	3715105274715710	375831395981339	284240816679905	CADOJ_NIST1036_Cauc	1.76854e+18		8.84269e+17	3.22339e+17	5.66638e+06	4.14735e+06	5.39046e+09	3.10251e+09	7.9177e+12	4.10643e+12	7.9177e+12	4.10643e+12	7.9177e+12	4.10643e+12	1181757023510530	522101849426762	210454166773792	153880040551987	CADOJ_NIST1036_Hisp	2.582e+19		1.291e+19	4.26786e+18
2.8.0	2021-08-24T10:11:58.486-07:00	dukek	3P_3-2-1_38pg_Group 1 Amp 1_F2A_LRPrev_1_M2	136032	3	TRUE	CADOJ_NIST1036_AfAm	12.471		7.65347	5.05673	2.3582	1.85915	2.25907	1.65071	4.016	2.82177	4.016	2.82177	4.016	2.82177	5.49702	3.7562	7.65346	5.05672	CADOJ_NIST1036_Cauc	8.936		5.77176	3.71018	2.09261	1.60563	2.01377	1.42904	3.29322	2.24259	3.29322	2.24259	3.29322	2.24259	4.31709	2.85052	5.77176	3.71017	CADOJ_NIST1036_Hisp	8.70451		5.6364	3.63691
2.8.0	2021-08-24T10:12:04.126-07:00	dukek	3P_3-2-1_38pg_Group 1 Amp 2_F2A_LRPrev_1_M2	259314	3	TRUE	CADOJ_NIST1036_AfAm	14132.3		7327.46	2992.76	1.87882	1.08108	1.53523	0.780794	36.6685	17.834	36.6685	17.834	36.6685	17.834	353.976	167.858	7323.96	2991.95	CADOJ_NIST1036_Cauc	6358.77		3319.57	1418.89	1.39341	0.828394	1.03403	0.561602	22.0625	11.3855	22.0625	11.3855	22.0625	11.3855	195.701	94.4664	3318.52	1418.54	CADOJ_NIST1036_Hisp	18801.8		9659.42	3774.61
2.8.0	2021-08-24T10:12:11.969-07:00	dukek	3P_3-2-1_75pg_Group 1 Amp 1_F2A_LRPrev_1_M2	999437	3	TRUE	CADOJ_NIST1036_AfAm	6.96674e+06		4.43344e+06	1.97074e+06	26.0192	20.7498	106.191	72.3983	6377.9	4016.81	6377.9	4016.81	6377.9	4016.81	98854.1	56426.5	4.39971e+06	1.96165e+06	CADOJ_NIST1036_Cauc	1.72579e+06		1.18253e+06	582892	24.6956	19.5747	61.2948	42.1416	3108.41	1998.25	3108.41	1998.25	3108.41	1998.25	40448.6	23494.8	1.17932e+06	581831	CADOJ_NIST1036_Hisp	1.13647e+07		6.80856e+06	2.70045e+06
2.8.0	2021-08-24T10:12:20.228-07:00	dukek	3P_3-2-1_75pg_Group 1 Amp 2_F2A_LRPrev_1_M2	717071	3	TRUE	CADOJ_NIST1036_AfAm	1.33915e+09		6.69582e+08	2.57408e+08	59.9912	37.6044	209.752	118.435	64426.3	35056.3	64426.3	35056.3	64426.3	35056.3	3.60283e+06	1.77102e+06	4.37746e+08	1.93579e+08	CADOJ_NIST1036_Cauc	2.37249e+08		1.18628e+08	4.97552e+07	46.4007	31.0525	195.251	117.75	38229.7	21577.4	38229.7	21577.4	38229.7	21577.4	1.42696e+06	736326	1.06625e+08	4.65585e+07	CADOJ_NIST1036_Hisp	7.30496e+08		3.65254e+08	1.37866e+08
2.8.0	2021-08-24T10:12:28.213-07:00	dukek	3P_3-2-1_150pg_Group 1 Amp 1_F2A_LRPrev_1_M2	631642	3	TRUE	CADOJ_NIST1036_AfAm	4.12247e+09		2.44572e+09	1.00503e+09	126.087	84.9721	1571.53	912.377	306688	170678	306688	170678	306688	170678	1.27713e+07	6.63082e+06	1.49747e+09	7.57469e+08	CADOJ_NIST1036_Cauc	1.10789e+09		6.78078e+08	2.88255e+08	138.083	92.7422	831.19	494.746	162883	89864.8	162883	89864.8	162883	89864.8	5.86431e+06	2.88008e+06	5.69422e+08	2.59151e+08	CADOJ_NIST1036_Hisp	9.51031e+09		5.36485e+09	1.82036e+09
2.8.0	2021-08-24T10:12:36.684-07:00	dukek	3P_3-2-1_150pg_Group 1 Amp 2_F2A_LRPrev_1_M2	678455	3	TRUE	CADOJ_NIST1036_AfAm	2.64813e+09		1.34041e+09	4.8471e+08	269.091	175.033	856.041	480.592	193324	101602	193324	101602	193324	101602	8.2484e+06	4.02916e+06	1.07508e+09	4.27759e+08	CADOJ_NIST1036_Cauc	6.87445e+08		3.52358e+08	1.3362e+08	288.784	181.506	851.345	474.354	144888	75425.4	144888	75425.4	144888	75425.4	4.43755e+06	2.1101e+06	3.31558e+08	1.29688e+08	CADOJ_NIST1036_Hisp	6.77977e+09		3.42937e+09	1.21303e+09
2.8.0	2021-08-24T10:12:45.269-07:00	dukek	3P_3-2-1_228pg_Group 1 Amp 1_F2A_LRPrev_1_M2	425129	3	TRUE	CADOJ_NIST1036_AfAm	7.71007e+13		4.28086e+13	1.59789e+13	33491.6	23675.6	2.35546e+06	1.41406e+06	1.12681e+09	6.05458e+08	1.12681e+09	6.05458e+08	1.12681e+09	6.05458e+08	8.59821e+10	4.23055e+10	1.1691e+12	8.09681e+11	CADOJ_NIST1036_Cauc	1.26967e+13		7.35142e+12	3.38213e+12	25994.4	19038.4	1.02418e+06	628445	4.34396e+08	2.47725e+08	4.34396e+08	2.47725e+08	4.34396e+08	2.47725e+08	2.67965e+10	1.39981e+10	8.07174e+11	5.46066e+11	CADOJ_NIST1036_Hisp	8.90112e+13		5.00079e+13	1.89848e+13
2.8.0	2021-08-24T10:12:52.763-07:00	dukek	3P_3-2-1_228pg_Group 1 Amp 2_F2A_LRPrev_1_M2	849641	3	TRUE	CADOJ_NIST1036_AfAm	8.07648e+11		4.06506e+11	1.42423e+11	879.86	542.342	23008.2	11563.6	1.37733e+07	6.50152e+06	1.37733e+07	6.50152e+06	1.37733e+07	6.50152e+06	1.10721e+09	4.60752e+08	2.77088e+10	1.62226e+10	CADOJ_NIST1036_Cauc	2.68087e+10		1.35072e+10	5.4835e+09	392.397	234.994	7050.22	3593.1	2.20324e+06	1.0652e+06	2.20324e+06	1.0652e+06	2.20324e+06	1.0652e+06	1.00561e+08	4.53537e+07	6.55047e+09	3.18847e+09	CADOJ_NIST1036_Hisp	3.26178e+11		1.63922e+11	5.06615e+10
2.8.0	2021-08-24T10:11:11.476-07:00	dukek	3P_3-2-1_300pg_Group 1 Amp 1_F2A_LRPrev_1_M2	570139	3	TRUE	CADOJ_NIST1036_AfAm	1.4322e+10		1.07044e+10	4.19134e+09	321.41	215.777	5545.71	3281.89	1.41009e+06	750308	1.41009e+06	750308	1.41009e+06	750308	6.22572e+07	3.00185e+07	5.26465e+09	2.67056e+09	CADOJ_NIST1036_Cauc	4.78139e+09		3.66312e+09	1.64187e+09	468.669	323.655	4769.49	2956.1	1.06025e+06	604665	1.06025e+06	604665	1.06025e+06	604665	3.74732e+07	1.95413e+07	2.89509e+09	1.4071e+09	CADOJ_NIST1036_Hisp	3.58021e+10		2.6423e+10	1.01134e+10
2.8.0	2021-08-24T10:11:18.212-07:00	dukek	3P_3-2-1_300pg_Group 1 Amp 2_F2A_LRPrev_1_M2	493420	3	TRUE	CADOJ_NIST1036_AfAm	2901473244509320		1576450001984250	600972345549584	163824	118985	2.14667e+07	1.27884e+07	1.77139e+10	9.73396e+09	1.77139e+10	9.73396e+09	1.77139e+10	9.73396e+09	1.88158e+12	9.19789e+11	5.95848e+12	4.29355e+12	CADOJ_NIST1036_Cauc	228480371167126		126555246874697	4.72716e+13	115504	84437.3	8.02006e+06	4.86122e+06	4.66142e+09	2.5174e+09	4.66142e+09	2.5174e+09	4.66142e+09	2.5174e+09	3.4666e+11	1.63996e+11	4.01196e+12	2.83751e+12	CADOJ_NIST1036_Hisp	5014614689884630		2714581748152430	798044343456425
2.8.0	2021-08-24T10:11:23.559-07:00	dukek	3P_3-2-1_450pg_Group 1 Amp 1_F2A_LRPrev_1_M2	168285	3	TRUE	CADOJ_NIST1036_AfAm	5531379422626030		5255089943083890	1886563228145000	426063	318191	6.59415e+07	3.99835e+07	5.22719e+10	2.88033e+10	5.22719e+10	2.88033e+10	5.22719e+10	2.88033e+10	5.6293e+12	2.65629e+12	1.55568e+13	1.15624e+13	CADOJ_NIST1036_Cauc	521596879822877		495407450195760	174027824057870	296688	213324	2.35751e+07	1.3301e+07	1.48447e+10	7.46524e+09	1.48447e+10	7.46524e+09	1.48447e+10	7.46524e+09	1.18255e+12	5.11944e+11	1.04669e+13	7.31256e+12	CADOJ_NIST1036_Hisp	1.04698e+16		1.03639e+16	3834323466181150
2.8.0	2021-08-24T10:11:28.521-07:00	dukek	3P_3-2-1_450pg_Group 1 Amp 2_F2A_LRPrev_1_M2	484480	3	TRUE	CADOJ_NIST1036_AfAm	1.3054e+18		6.53358e+17	2.1291e+17	2.4752e+06	1.82268e+06	2.15134e+09	1.12081e+09	2.53428e+12	1.2017e+12	2.53428e+12	1.2017e+12	2.53428e+12	1.2017e+12	397840372705687	166012690206626	9.19154e+13	6.76443e+13	CADOJ_NIST1036_Cauc	7.73262e+16		3.87409e+16	1.37985e+16	1.53659e+06	1.16481e+06	5.66439e+08	3.27136e+08	5.14296e+11	2.65205e+11	5.14296e+11	2.65205e+11	5.14296e+11	2.65205e+11	5.69352e+13	2.58271e+13	5.67489e+13	4.29194e+13	CADOJ_NIST1036_Hisp	1.18721e+18		5.94427e+17	1.49699e+17
2.8.0	2021-08-24T10:11:33.277-07:00	dukek	3P_3-2-1_522pg_Group 1 Amp 1_F2A_LRPrev_1_M2	401198	3	TRUE	CADOJ_NIST1036_AfAm	1850986383630650		1450441297778360	531171160040826	310864	227831	1.49926e+07	9.08425e+06	1.29358e+10	6.94835e+09	1.29358e+10	6.94835e+09	1.29358e+10	6.94835e+09	1.47918e+12	6.91764e+11	10890405549793	7.8446e+12	CADOJ_NIST1036_Cauc	238443176916037		150845153890729	5.53953e+13	238126	172926	6.94947e+06	4.23309e+06	4.17106e+09	2.22928e+09	4.17106e+09	2.22928e+09	4.17106e+09	2.22928e+09	3.36897e+11	1.5953e+11	7.71074e+12	5.28064e+12	CADOJ_NIST1036_Hisp	2529786681070410		1630583973428560	542742713230209
2.8.0	2021-08-24T10:11:38.342-07:00	dukek	3P_3-2-1_522pg_Group 1 Amp 2_F2A_LRPrev_1_M2	415243	3	TRUE	CADOJ_NIST1036_AfAm	2.14449e+16		1.09515e+16	3860072101893770	410701	290888	1.10169e+08	5.8013e+07	9.16906e+10	4.36418e+10	9.16906e+10	4.36418e+10	9.16906e+10	4.36418e+10	1.04268e+13	4.4468e+12	15128350106583	1.06848e+13	CADOJ_NIST1036_Cauc	2549828466104500		1298895579522800	447451482284121	350762	249857	5.10668e+07	2.8936e+07	3.08099e+10	1.55355e+10	3.08099e+10	1.55355e+10	3.08099e+10	1.55355e+10	2.59258e+12	1.14011e+12	1.27059e+13	8.91789e+12	CADOJ_NIST1036_Hisp	2.38657e+16		1.21345e+16	3897979452270420
2.8.0	2021-08-24T10:11:43.543-07:00	dukek	3P_3-2-1_600pg_Group 1 Amp 1_F2A_LRPrev_1_M2	597900	3	TRUE	CADOJ_NIST1036_AfAm	1.92727e+16		1.59874e+16	6059473598076040	804723	605755	9.1419e+07	5.46136e+07	9.76566e+10	5.3471e+10	9.76566e+10	5.3471e+10	9.76566e+10	5.3471e+10	1.29256e+13	6.23003e+12	2.92367e+13	2.18983e+13	CADOJ_NIST1036_Cauc	1447942589046170		1204907729312220	482857278842224	497184	373091	2.65701e+07	1.63852e+07	2.1819e+10	1.18421e+10	2.1819e+10	1.18421e+10	2.1819e+10	1.18421e+10	2.13212e+12	1.07193e+12	1.73852e+13	1.28568e+13	CADOJ_NIST1036_Hisp	2.22141e+16		1.90723e+16	6174348333554460
2.8.0	2021-08-24T10:11:48.011-07:00	dukek	3P_3-2-1_600pg_Group 1 Amp 2_F2A_LRPrev_1_M2	177478	3	TRUE	CADOJ_NIST1036_AfAm	2.44961e+16		1.22483e+16	4364209096882700	261264	188168	3.38188e+07	1.90285e+07	5.07784e+10	2.64693e+10	5.07784e+10	2.64693e+10	5.07784e+10	2.64693e+10	8.8074e+12	4.04354e+12	9.52898e+12	6.82345e+12	CADOJ_NIST1036_Cauc	2335428038813320		1167739734935390	481929799682474	214115	158322	1.19648e+07	7.29305e+06	1.46717e+10	8.4106e+09	1.46717e+10	8.4106e+09	1.46717e+10	8.4106e+09	1.87105e+12	9.62783e+11	7.56343e+12	5.5428e+12	CADOJ_NIST1036_Hisp	2.82207e+16		1.41106e+16	4024579461101950
2.8.0	2021-08-24T10:15:25.700-07:00	dukek	3P_10-5-1_1.2ng_Group 1 Amp 1_F2A_LRPrev_1_M2	132338	3	TRUE	CADOJ_NIST1036_AfAm	2.01545e+25		1.00773e+25	3.3054e+24	4.08117e+08	3.16797e+08	144798294950204	7.70214e+13	8.05529e+17	4.04152e+17	8.05529e+17	4.04152e+17	8.05529e+17	4.04152e+17	5.16858e+20	2.34773e+20	1.52039e+16	1.18019e+16	CADOJ_NIST1036_Cauc	5.81507e+23		2.90753e+23	1.01753e+23	1.93341e+08	1.50649e+08	1.77706e+13	9.47995e+12	8.10087e+16	4.01143e+16	8.10087e+16	4.01143e+16	8.10087e+16	4.01143e+16	3.9062e+19	1.73067e+19	7202496143549150	5612102909513320	CADOJ_NIST1036_Hisp	1.25501e+25		6.27505e+24	1.66114e+24
2.8.0	2021-08-24T10:15:29.066-07:00	dukek	3P_10-5-1_1.2ng_Group 1 Amp 2_F2A_LRPrev_1_M2	569709	3	TRUE	CADOJ_NIST1036_AfAm	7.11056e+25		3.55528e+25	1.10133e+25	6.86488e+08	5.42559e+08	525127900223860	282000415230764	2.97915e+18	1.42389e+18	2.97915e+18	1.42389e+18	2.97915e+18	1.42389e+18	1.90503e+21	7.96024e+20	2.55743e+16	2.02124e+16	CADOJ_NIST1036_Cauc	2.49217e+24		1.24609e+24	4.43426e+23	3.56905e+08	2.84785e+08	6.00815e+13	3.21739e+13	2.93919e+17	1.48052e+17	2.93919e+17	1.48052e+17	2.93919e+17	1.48052e+17	1.50569e+20	7.10315e+19	1.32959e+16	1.06091e+16	CADOJ_NIST1036_Hisp	4.80468e+25		2.40234e+25	7.42675e+24
2.8.0	2021-08-24T10:14:11.086-07:00	dukek	3P_10-5-1_1.4ng_Group 1 Amp 1_F2A_LRPrev_1_M2	134038	3	TRUE	CADOJ_NIST1036_AfAm	3.52513e+24		1.76257e+24	5.92274e+23	3.14372e+08	2.56318e+08	4.7041e+13	2.66839e+13	2.31645e+17	1.2438e+17	2.31645e+17	1.2438e+17	2.31645e+17	1.2438e+17	1.30049e+20	5.95309e+19	1.17114e+16	9548637250978180	CADOJ_NIST1036_Cauc	1.76386e+23		8.8193e+22	3.09887e+22	1.55245e+08	1.25054e+08	7.83371e+12	4.71491e+12	3.28264e+16	1.74426e+16	3.28264e+16	1.74426e+16	3.28264e+16	1.74426e+16	1.45511e+19	6.82504e+18	5783172119524910	4658426647620430	CADOJ_NIST1036_Hisp	3.00357e+24		1.50179e+24	4.56057e+23
2.8.0	2021-08-24T10:14:14.424-07:00	dukek	3P_10-5-1_1.4ng_Group 1 Amp 2_F2A_LRPrev_1_M2	821058	3	TRUE	CADOJ_NIST1036_AfAm	8.23373e+25		4.11687e+25	1.44329e+25	5.99326e+08	4.82233e+08	339776746974183	176523086607029	2.09474e+18	9.91332e+17	2.09474e+18	9.91332e+17	2.09474e+18	9.91332e+17	1.52034e+21	7.01124e+20	2.23272e+16	1.7965e+16	CADOJ_NIST1036_Cauc	2.70754e+24		1.35377e+24	4.24938e+23	3.16456e+08	2.44264e+08	4.7255e+13	2.41495e+13	2.38944e+17	1.13638e+17	2.38944e+17	1.13638e+17	2.38944e+17	1.13638e+17	1.30838e+20	5.62946e+19	1.1789e+16	9099589030522170	CADOJ_NIST1036_Hisp	5.18969e+25		2.59485e+25	6.82896e+24
2.8.0	2021-08-24T10:14:17.542-07:00	dukek	3P_10-5-1_1.6ng_Group 1 Amp 1_F2A_LRPrev_1_M2	699692	3	TRUE	CADOJ_NIST1036_AfAm	8.91123e+26		4.45562e+26	1.38457e+26	9.88805e+08	8.00496e+08	1774990860423720	997767515097251	1.33808e+19	6.9579e+18	1.33808e+19	6.9579e+18	1.33808e+19	6.9579e+18	1.14142e+22	5.15584e+21	3.68369e+16	2.98216e+16	CADOJ_NIST1036_Cauc	4.55732e+25		2.27866e+25	8.74029e+24	6.46391e+08	5.17282e+08	374467781388640	223592534275635	2.37159e+18	1.3037e+18	2.37159e+18	1.3037e+18	2.37159e+18	1.3037e+18	1.55639e+21	7.77185e+20	2.40805e+16	1.92707e+16	CADOJ_NIST1036_Hisp	7.30308e+26		3.65154e+26	1.14831e+26
2.8.0	2021-08-24T10:14:20.645-07:00	dukek	3P_10-5-1_1.6ng_Group 1 Amp 2_F2A_LRPrev_1_M2	455002	3	TRUE	CADOJ_NIST1036_AfAm	6.49069e+24		3.24534e+24	1.06644e+24	2.60091e+08	1.99408e+08	118577414154140	6.70419e+13	4.95812e+17	2.51896e+17	4.95812e+17	2.51896e+17	4.95812e+17	2.51896e+17	2.47247e+20	1.13494e+20	9689352940341700	7428710466588760	CADOJ_NIST1036_Cauc	3.2966e+23		1.6483e+23	5.76515e+22	1.24894e+08	9.56828e+07	1.85935e+13	9.96631e+12	6.4422e+16	3.23365e+16	6.4422e+16	3.23365e+16	6.4422e+16	3.23365e+16	2.62203e+19	1.22421e+19	4652696788565030	3564464621062550	CADOJ_NIST1036_Hisp	5.6103e+24		2.80515e+24	8.77666e+23
2.8.0	2021-08-24T10:14:23.733-07:00	dukek	3P_10-5-1_3.2ng_Group 1 Amp 1_F2A_LRPrev_1_M2	490432	3	TRUE	CADOJ_NIST1036_AfAm	1.22056e+27		6.10279e+26	2.03798e+26	1.23051e+09	1.0149e+09	2132655114604510	1182466778386790	1.68008e+19	8.5815e+18	1.68008e+19	8.5815e+18	1.68008e+19	8.5815e+18	1.48111e+22	6.67281e+21	4.58414e+16	3.7809e+16	CADOJ_NIST1036_Cauc	4.73131e+25		2.36566e+25	8.19963e+24	7.33539e+08	6.00871e+08	338697646908223	189540365301057	2.21265e+18	1.15692e+18	2.21265e+18	1.15692e+18	2.21265e+18	1.15692e+18	1.49923e+21	7.05944e+20	2.73271e+16	2.23846e+16	CADOJ_NIST1036_Hisp	8.03496e+26		4.01748e+26	1.21745e+26
2.8.0	2021-08-24T10:14:26.658-07:00	dukek	3P_10-5-1_3.2ng_Group 1 Amp 2_F2A_LRPrev_1_M2	74100	3	TRUE	CADOJ_NIST1036_AfAm	2.53344e+27		1.26672e+27	4.32139e+26	1.42019e+09	1.18983e+09	3855808309992490	2325930404333250	3.15455e+19	1.71886e+19	3.15455e+19	1.71886e+19	3.15455e+19	1.71886e+19	2.87045e+22	1.41252e+22	5.29077e+16	4.43257e+16	CADOJ_NIST1036_Cauc	1.52188e+26		7.60941e+25	2.48526e+25	9.95532e+08	8.29752e+08	969070576914031	571744559392701	6.56461e+18	3.549e+18	6.56461e+18	3.549e+18	6.56461e+18	3.549e+18	4.57303e+21	2.24336e+21	3.70874e+16	3.09114e+16	CADOJ_NIST1036_Hisp	2.31724e+27		1.15862e+27	4.02149e+26
2.8.0	2021-08-24T10:14:31.968-07:00	dukek	3P_10-5-1_100pg_Group 1 Amp 1_F2A_LRPrev_1_M2	501027	3	TRUE	CADOJ_NIST1036_AfAm	681.244		384.634	122.99	0.00789406	0.00291754	0.100186	0.0374514	1.82173	0.658382	1.82173	0.658382	1.82173	0.658382	18.8321	6.55444	384.014	122.803	CADOJ_NIST1036_Cauc	201.073		130.36	49.5743	0.00673662	0.00284501	0.0725998	0.0289924	1.10264	0.456663	1.10264	0.456663	1.10264	0.456663	9.43468	3.74796	130.273	49.5484	CADOJ_NIST1036_Hisp	421.524		250.066	81.5374
2.8.0	2021-08-24T10:14:40.039-07:00	dukek	3P_10-5-1_100pg_Group 1 Amp 2_F2A_LRPrev_1_M2	223279	3	TRUE	CADOJ_NIST1036_AfAm	3.04404e+12		1.52349e+12	6.0831e+11	13972.3	10480.2	416174	251000	1.33465e+08	7.39175e+07	1.33465e+08	7.39175e+07	1.33465e+08	7.39175e+07	7.01928e+09	3.50224e+09	3.63554e+11	2.28686e+11	CADOJ_NIST1036_Cauc	8.26224e+11		4.13722e+11	1.83483e+11	12290.3	9280.27	247127	159096	6.89126e+07	3.95685e+07	6.89126e+07	3.95685e+07	6.89126e+07	3.95685e+07	3.04213e+09	1.60217e+09	2.04378e+11	1.15054e+11	CADOJ_NIST1036_Hisp	8.3011e+12		4.15374e+12	1.38867e+12
2.8.0	2021-08-24T10:14:48.008-07:00	dukek	3P_10-5-1_200pg_Group 1 Amp 1_F2A_LRPrev_1_M2	279606	3	TRUE	CADOJ_NIST1036_AfAm	7870721161505100		4043749794799450	1509449751974940	703343	536393	1.44067e+08	8.70171e+07	9.24306e+10	5.011e+10	9.24306e+10	5.011e+10	9.24306e+10	5.011e+10	7.73846e+12	3.71176e+12	2.57002e+13	1.94577e+13	CADOJ_NIST1036_Cauc	347676720789825		178871213102964	7.28875e+13	357306	281860	2.69588e+07	1.71038e+07	1.22901e+10	6.94843e+09	1.22901e+10	6.94843e+09	1.22901e+10	6.94843e+09	7.29619e+11	3.6893e+11	1.19928e+13	8.8387e+12	CADOJ_NIST1036_Hisp	3918430986397720		2001845097959320	680282460267725
2.8.0	2021-08-24T10:14:54.256-07:00	dukek	3P_10-5-1_200pg_Group 1 Amp 2_F2A_LRPrev_1_M2	264038	3	TRUE	CADOJ_NIST1036_AfAm	3.75562e+16		2.00186e+16	7214244126568570	890234	653664	3.14478e+08	1.75081e+08	2.33161e+11	1.20685e+11	2.33161e+11	1.20685e+11	2.33161e+11	1.20685e+11	2.36031e+13	1.08563e+13	3.28616e+13	2.40518e+13	CADOJ_NIST1036_Cauc	5052987526192870		2668707205192660	1016522783480340	682516	481284	1.09768e+08	6.14326e+07	7.3492e+10	3.79652e+10	7.3492e+10	3.79652e+10	7.3492e+10	3.79652e+10	6.05733e+12	2.80995e+12	2.47783e+13	1.73119e+13	CADOJ_NIST1036_Hisp	6.15872e+16		3.25823e+16	9992937039065570
2.8.0	2021-08-24T10:14:59.761-07:00	dukek	3P_10-5-1_400pg_Group 1 Amp 1_F2A_LRPrev_1_M2	845864	3	TRUE	CADOJ_NIST1036_AfAm	2.43042e+18		1.21521e+18	3.88327e+17	624187	403386	1.0239e+09	5.05058e+08	1.96316e+12	8.78724e+11	1.96316e+12	8.78724e+11	1.96316e+12	8.78724e+11	455346572843568	187385939263434	2.32152e+13	1.49983e+13	CADOJ_NIST1036_Cauc	1.52e+17		7.60004e+16	2.62523e+16	405362	252219	1.85215e+08	9.35513e+07	3.25487e+11	1.55165e+11	3.25487e+11	1.55165e+11	3.25487e+11	1.55165e+11	60538977105018	2.69521e+13	1.50106e+13	9.32646e+12	CADOJ_NIST1036_Hisp	2.14668e+18		1.07334e+18	3.11169e+17
2.8.0	2021-08-24T10:15:05.020-07:00	dukek	3P_10-5-1_400pg_Group 1 Amp 2_F2A_LRPrev_1_M2	39225	3	TRUE	CADOJ_NIST1036_AfAm	8.24642e+19		4.12331e+19	1.29967e+19	1.53146e+07	1.17694e+07	4.59823e+10	2.62109e+10	8.11137e+13	3.92606e+13	8.11137e+13	3.92606e+13	8.11137e+13	3.92606e+13	1.67241e+16	6958531895935880	570015037459069	437916539908033	CADOJ_NIST1036_Cauc	5.4355e+18		2.71782e+18	1.0116e+18	8.87701e+06	6.95101e+06	1.24345e+10	7.30571e+09	1.67211e+13	8.76427e+12	1.67211e+13	8.76427e+12	1.67211e+13	8.76427e+12	2489100772571900	1138752108977670	330034201900271	258146712522057	CADOJ_NIST1036_Hisp	8.33541e+19		4.1678e+19	1.30856e+19
2.8.0	2021-08-24T10:15:09.194-07:00	dukek	3P_10-5-1_608pg_Group 1 Amp 1_F2A_LRPrev_1_M2	546060	3	TRUE	CADOJ_NIST1036_AfAm	5.71483e+22		2.85741e+22	1.00894e+22	8.00091e+07	6.06577e+07	2.95004e+12	1.5428e+12	1.00941e+16	5157858269880710	1.00941e+16	5157858269880710	1.00941e+16	5157858269880710	4.08892e+18	1.89426e+18	2980437742647430	2259534134699990	CADOJ_NIST1036_Cauc	2.59353e+21		1.29676e+21	4.88649e+20	4.0937e+07	3.16112e+07	4.42106e+11	2.55457e+11	1349629639942300	713112612359655	1349629639942300	713112612359655	1349629639942300	713112612359655	4.32678e+17	2.14056e+17	1524687287935730	1177311028811490	CADOJ_NIST1036_Hisp	5.00649e+22		2.50324e+22	8.3421e+21
2.8.0	2021-08-24T10:15:13.276-07:00	dukek	3P_10-5-1_608pg_Group 1 Amp 2_F2A_LRPrev_1_M2	296566	3	TRUE	CADOJ_NIST1036_AfAm	7.44091e+18		3.72047e+18	1.33126e+18	4.81689e+06	3.55745e+06	5.30048e+09	2.91922e+09	9.07042e+12	4619029013869	9.07042e+12	4619029013869	9.07042e+12	4619029013869	1858096040415990	883509320685068	179005301938882	132057028144808	CADOJ_NIST1036_Cauc	3.99423e+17		1.99713e+17	6.30546e+16	2.39883e+06	1.78163e+06	1.12493e+09	6.35982e+08	1.45986e+12	7.00983e+11	1.45986e+12	7.00983e+11	1.45986e+12	7.00983e+11	219216509080364	9.00646e+13	88820239698584	6.5782e+13	CADOJ_NIST1036_Hisp	6.83855e+18		3.4193e+18	1.06929e+18
2.8.0	2021-08-24T10:15:17.608-07:00	dukek	3P_10-5-1_800pg_Group 1 Amp 1_F2A_LRPrev_1_M2	924630	3	TRUE	CADOJ_NIST1036_AfAm	1.12511e+20		5.62556e+19	2.03725e+19	1.82346e+07	1.43846e+07	5.09589e+10	3.01552e+10	106876147622991	5.75274e+13	106876147622991	5.75274e+13	106876147622991	5.75274e+13	2.45989e+16	1.17289e+16	678654159030465	535135305636724	CADOJ_NIST1036_Cauc	6.9852e+18		3.49261e+18	1.38087e+18	1.0229e+07	8.03478e+06	1.13945e+10	6.79917e+09	1.92701e+13	1.0688e+13	1.92701e+13	1.0688e+13	1.92701e+13	1.0688e+13	3354454122985990	1681670907766130	380118033657475	298320686605300	CADOJ_NIST1036_Hisp	9.9918e+19		4.99591e+19	1.68328e+19
2.8.0	2021-08-24T10:15:21.905-07:00	dukek	3P_10-5-1_800pg_Group 1 Amp 2_F2A_LRPrev_1_M2	653349	3	TRUE	CADOJ_NIST1036_AfAm	1.82843e+22		9.14213e+21	3.02028e+21	9.751e+07	7.55064e+07	2.02274e+12	1.10718e+12	6449285565973750	3126528650032710	6449285565973750	3126528650032710	6449285565973750	3126528650032710	2.21071e+18	9.46486e+17	3632163608220970	2812283778642040	CADOJ_NIST1036_Cauc	1.08872e+21		5.44359e+20	1.95722e+20	5.25996e+07	4.11621e+07	4.23052e+11	2.44755e+11	1092056836196460	572891306011572	1092056836196460	572891306011572	1092056836196460	572891306011572	2.87792e+17	1.37271e+17	1958887019985460	1532809374463670	CADOJ_NIST1036_Hisp	1.70168e+22		8.50838e+21	2.62452e+21
2.8.0	2021-08-24T10:18:51.312-07:00	dukek	3P_100-100-4_1.28ng_Group 1 Amp 1_F2A_LRPrev_1_M2	180901	3	TRUE	CADOJ_NIST1036_AfAm	1.88132e+16		1.24805e+16	4428714919354620	686203	503166	9.32683e+07	5.40757e+07	8.64646e+10	4.35393e+10	8.64646e+10	4.35393e+10	8.64646e+10	4.35393e+10	1.06653e+13	4.84513e+12	25020574591805	1.82988e+13	CADOJ_NIST1036_Cauc	1300078831392690		867269552321201	313716313987872	425620	316533	2.68861e+07	1.54857e+07	1.90031e+10	9.85773e+09	1.90031e+10	9.85773e+09	1.90031e+10	9.85773e+09	1.69357e+12	7.75097e+11	1.49498e+13	1.08604e+13	CADOJ_NIST1036_Hisp	1.85492e+16		1.23021e+16	3472107049367300
2.8.0	2021-08-24T10:18:54.385-07:00	dukek	3P_100-100-4_1.28ng_Group 1 Amp 2_F2A_LRPrev_1_M2	652231	3	TRUE	CADOJ_NIST1036_AfAm	2.83265e+18		1.41705e+18	4.45309e+17	5.36349e+06	4.00177e+06	4.52058e+09	2.54029e+09	6.0951e+12	3.01982e+12	6.0951e+12	3.01982e+12	6.0951e+12	3.01982e+12	963357142517321	416295351986569	199152026427240	148284038195408	CADOJ_NIST1036_Cauc	1.89442e+17		9.47704e+16	3.44402e+16	4.45558e+06	3.37265e+06	1.62358e+09	9.32872e+08	1.51557e+12	7.57036e+11	1.51557e+12	7.57036e+11	1.51557e+12	7.57036e+11	160539544593923	7.18498e+13	164493437957419	124060852547692	CADOJ_NIST1036_Hisp	2.77537e+18		1.38843e+18	4.32547e+17
2.8.0	2021-08-24T10:18:58.150-07:00	dukek	3P_100-100-4_325ng_Group 1 Amp 1_F2A_LRPrev_1_M2	129899	3	TRUE	CADOJ_NIST1036_AfAm	171357185870154		8.77059e+13	3.2809e+13	49319.3	34776.9	3.76444e+06	2.22877e+06	1.73073e+09	9.30648e+08	1.73073e+09	9.30648e+08	1.73073e+09	9.30648e+08	1.37524e+11	6.59774e+10	1.73984e+12	1.20799e+12	CADOJ_NIST1036_Cauc	42694997157238		2.18365e+13	8.16516e+12	58914.7	40832.2	2.30044e+06	1.3574e+06	9.90128e+08	5.09748e+08	9.90128e+08	5.09748e+08	9.90128e+08	5.09748e+08	6.51784e+10	3.03191e+10	1.8773e+12	1.22556e+12	CADOJ_NIST1036_Hisp	393079559142603		201757427314216	5.90082e+13
2.8.0	2021-08-24T10:19:02.977-07:00	dukek	3P_100-100-4_325ng_Group 1 Amp 2_F2A_LRPrev_1_M2	200638	3	TRUE	CADOJ_NIST1036_AfAm	242607281834032		150684193095320	5.62428e+13	58215.9	42139	3.29964e+06	1.93959e+06	2.22685e+09	1.23841e+09	2.22685e+09	1.23841e+09	2.22685e+09	1.23841e+09	2.07473e+11	9.76234e+10	2.04296e+12	1.45596e+12	CADOJ_NIST1036_Cauc	1.30491e+13		8.353e+12	3.34948e+12	33096.8	23424	799326	471265	3.91544e+08	2.0834e+08	3.91544e+08	2.0834e+08	3.91544e+08	2.0834e+08	2.59627e+10	1.2659e+10	9.79743e+11	6.44263e+11	CADOJ_NIST1036_Hisp	228322297092345		146577497599744	5.19554e+13
2.8.0	2021-08-24T10:19:07.082-07:00	dukek	3P_100-100-4_625ng_Group 1 Amp 1_F2A_LRPrev_1_M2	279643	3	TRUE	CADOJ_NIST1036_AfAm	4.5448e+17		2.27585e+17	8.02528e+16	3.1384e+06	2.37202e+06	1.5096e+09	8.70133e+08	1.46971e+12	7.40836e+11	1.46971e+12	7.40836e+11	1.46971e+12	7.40836e+11	186512913861025	8.23576e+13	116212347627743	8.77156e+13	CADOJ_NIST1036_Cauc	3.12964e+16		1.56715e+16	6069301432278850	1.84533e+06	1.36741e+06	4.06591e+08	2.37243e+08	3.11871e+11	1.667e+11	3.11871e+11	1.667e+11	3.11871e+11	1.667e+11	2.92144e+13	1.38406e+13	6.76285e+13	49842724003131	CADOJ_NIST1036_Hisp	4.52135e+17		2.26414e+17	6.41166e+16
2.8.0	2021-08-24T10:19:10.823-07:00	dukek	3P_100-100-4_625ng_Group 1 Amp 2_F2A_LRPrev_1_M2	542050	3	TRUE	CADOJ_NIST1036_AfAm	6051794323392150		3285328773051180	1147563280540470	330953	234468	4.7121e+07	2.67687e+07	3.54951e+10	1.78632e+10	3.54951e+10	1.78632e+10	3.54951e+10	1.78632e+10	3.7035e+12	1.71334e+12	1.20576e+13	8.44981e+12	CADOJ_NIST1036_Cauc	360452520103721		194935829045993	7.41472e+13	205417	146697	1.24683e+07	7.01156e+06	6.87262e+09	3.581e+09	6.87262e+09	3.581e+09	6.87262e+09	3.581e+09	5.05234e+11	2.38461e+11	7.06381e+12	4.82088e+12	CADOJ_NIST1036_Hisp	4752631711560180		2632182028348680	793220367808377
2.8.0	2021-09-13T11:46:45.907-07:00	dukek	3P_3-2-1_1.2ng_Group 1 Amp 1_M2A-LRPrev_1_F1	322487	3	TRUE	CADOJ_NIST1036_AfAm	1.34128e+22		6.71329e+21	2.29561e+21	8.31589e+07	6.48841e+07	9.02332e+11	5.23696e+11	3520076396418400	1834051374172450	3520076396418400	1834051374172450	3520076396418400	1834051374172450	1.29969e+18	5.88593e+17	3097235078016640	2416356546843150	CADOJ_NIST1036_Cauc	1.90647e+21		9.54384e+20	3.07125e+20	3.77169e+07	3.02911e+07	2.23093e+11	1.26356e+11	580359886301473	296874383900570	580359886301473	296874383900570	580359886301473	296874383900570	1.67622e+17	7.52943e+16	1404466433435310	1127741151415200	CADOJ_NIST1036_Hisp	8.9665e+21		4.48808e+21	1.16598e+21
2.8.0	2021-08-24T10:25:10.892-07:00	dukek	3P_3-2-1_1.2ng_Group 1 Amp 2_M2A_LRPrev_1_F1	583195	3	TRUE	CADOJ_NIST1036_AfAm	1.75937e+19		1.28392e+19	4.20446e+18	4.44333e+06	3.24659e+06	6.81736e+09	3.58613e+09	1.40055e+13	6.58599e+12	1.40055e+13	6.58599e+12	1.40055e+13	6.58599e+12	3510040342541790	1472219117762050	165241871453780	120656604694636	CADOJ_NIST1036_Cauc	2.51745e+18		1.9997e+18	6.94564e+17	1.31691e+06	992429	1.14344e+09	6.2973e+08	1.6493e+12	8.31664e+11	1.6493e+12	8.31664e+11	1.6493e+12	8.31664e+11	375347371761462	168055247316454	48908492791595	3.68309e+13	CADOJ_NIST1036_Hisp	1.50912e+19		1.0948e+19	3.24038e+18
2.8.0	2021-08-24T10:23:04.817-07:00	dukek	3P_3-2-1_38pg_Group 1 Amp 1_M2A_LRPrev_1_F1	654033	3	TRUE	CADOJ_NIST1036_AfAm	9.8981		6.26004	3.51568	2.4302	1.72994	2.62437	1.68403	3.94453	2.37342	3.94453	2.37342	3.94453	2.37342	4.93233	2.86198	6.26004	3.51568	CADOJ_NIST1036_Cauc	8.12582		5.24952	3.00862	2.22556	1.59445	2.37575	1.56652	3.43119	2.14191	3.43119	2.14191	3.43119	2.14191	4.20898	2.50132	5.24952	3.00862	CADOJ_NIST1036_Hisp	8.53571		5.48727	3.24117
2.8.0	2021-08-24T10:23:08.739-07:00	dukek	3P_3-2-1_38pg_Group 1 Amp 2_M2A_LRPrev_1_F1	449572	3	TRUE	CADOJ_NIST1036_AfAm	233.233		151.135	74.8238	3.19653	2.02785	3.45267	1.96688	15.8772	8.62401	15.8772	8.62401	15.8772	8.62401	43.939	23.2333	151.134	74.8235	CADOJ_NIST1036_Cauc	243.964		156.688	78.1852	3.04382	1.99716	3.19921	1.86862	14.3335	7.88508	14.3335	7.88508	14.3335	7.88508	40.721	21.5137	156.687	78.1848	CADOJ_NIST1036_Hisp	609.306		374.995	163.17
2.8.0	2021-08-24T10:23:16.574-07:00	dukek	3P_3-2-1_75pg_Group 1 Amp 1_M2A_LRPrev_1_F1	397755	3	TRUE	CADOJ_NIST1036_AfAm	127445		66006.9	29877	9.52009	6.67205	10.0232	6.32253	306.328	181.367	306.328	181.367	306.328	181.367	3227.41	1775.16	65961.4	29864.9	CADOJ_NIST1036_Cauc	133713		69893.5	30912.3	5.99129	4.08907	4.59408	2.78604	133.709	77.1336	133.709	77.1336	133.709	77.1336	1605.3	883.684	69790.2	30887.1	CADOJ_NIST1036_Hisp	114718		59350.4	22966.1
2.8.0	2021-08-24T10:23:25.763-07:00	dukek	3P_3-2-1_75pg_Group 1 Amp 2_M2A_LRPrev_1_F1	942606	3	TRUE	CADOJ_NIST1036_AfAm	4302.82		2495.02	1388.05	12.61	8.81425	19.3152	12.1644	148.978	90.8695	148.978	90.8695	148.978	90.8695	545.671	314.779	2494.98	1388.03	CADOJ_NIST1036_Cauc	4002.53		2364.83	1311.48	10.9539	7.50326	15.1161	9.31383	118.503	72.4767	118.503	72.4767	118.503	72.4767	454.537	268.868	2364.78	1311.45	CADOJ_NIST1036_Hisp	10742.7		5979.18	3012.78
2.8.0	2021-08-24T10:23:33.994-07:00	dukek	3P_3-2-1_150pg_Group 1 Amp 1_M2A_LRPrev_1_F1	261717	3	TRUE	CADOJ_NIST1036_AfAm	4.7245e+10		2.36507e+10	1.00108e+10	1783.88	1309.25	22045.6	13626.8	4.88856e+06	2.80934e+06	4.88856e+06	2.80934e+06	4.88856e+06	2.80934e+06	1.9515e+08	9.9628e+07	1.64999e+10	8.02113e+09	CADOJ_NIST1036_Cauc	5.9352e+10		2.97227e+10	1.34252e+10	1507.79	1139.59	15188.2	10048.5	3.21811e+06	1.95098e+06	3.21811e+06	1.95098e+06	3.21811e+06	1.95098e+06	1.38367e+08	7.81836e+07	1.77919e+10	9.49109e+09	CADOJ_NIST1036_Hisp	7.64183e+10		3.82536e+10	1.59178e+10
2.8.0	2021-08-24T10:23:42.978-07:00	dukek	3P_3-2-1_150pg_Group 1 Amp 2_M2A_LRPrev_1_F1	69303	3	TRUE	CADOJ_NIST1036_AfAm	1.57219e+09		7.90441e+08	2.65632e+08	114.177	57.7222	1001.37	446.406	159728	66157.5	159728	66157.5	159728	66157.5	5.95755e+06	2.30066e+06	6.35885e+08	2.31391e+08	CADOJ_NIST1036_Cauc	1.04497e+09		5.25948e+08	2.00083e+08	72.7225	43.5902	649.89	335.16	88120.1	43847.6	88120.1	43847.6	88120.1	43847.6	3.04843e+06	1.39494e+06	4.19772e+08	1.72869e+08	CADOJ_NIST1036_Hisp	1.37977e+09		6.92794e+08	2.39944e+08
2.8.0	2021-08-24T10:23:52.049-07:00	dukek	3P_3-2-1_228pg_Group 1 Amp 1_M2A_LRPrev_1_F1	999836	3	TRUE	CADOJ_NIST1036_AfAm	3.44485e+12		1.73478e+12	5.8142e+11	9846.28	6066.72	1.29248e+06	672775	2.03989e+08	9.04237e+07	2.03989e+08	9.04237e+07	2.03989e+08	9.04237e+07	8.96728e+09	3.56818e+09	2.97732e+11	1.61021e+11	CADOJ_NIST1036_Cauc	1.24929e+12		6.3588e+11	2.37515e+11	6817.2	4208.83	632833	353467	8.72899e+07	4.44289e+07	8.72899e+07	4.44289e+07	8.72899e+07	4.44289e+07	3.48057e+09	1.6393e+09	1.7778e+11	9.83657e+10	CADOJ_NIST1036_Hisp	1.36809e+13		6.89891e+12	2.19101e+12
2.8.0	2021-08-24T10:24:01.301-07:00	dukek	3P_3-2-1_228pg_Group 1 Amp 2_M2A_LRPrev_1_F1	882429	3	TRUE	CADOJ_NIST1036_AfAm	2216571529272870		1111988282242530	471763534785644	214822	163304	2.45639e+07	1.50656e+07	1.99596e+10	1.1162e+10	1.99596e+10	1.1162e+10	1.99596e+10	1.1162e+10	1.99621e+12	1.01764e+12	7.76552e+12	5.84789e+12	CADOJ_NIST1036_Cauc	341544317193926		171826023587185	6.77678e+13	81699.7	62116.4	4.62532e+06	2.86583e+06	2.90253e+09	1.59948e+09	2.90253e+09	1.59948e+09	2.90253e+09	1.59948e+09	2.5567e+11	1.28482e+11	2.85796e+12	2.10675e+12	CADOJ_NIST1036_Hisp	1044432257245930		524099293347284	173641856365692
2.8.0	2021-08-24T10:24:10.323-07:00	dukek	3P_3-2-1_300pg_Group 1 Amp 1_M2A_LRPrev_1_F1	113996	3	TRUE	CADOJ_NIST1036_AfAm	2065263399440150		1032877185573030	444111303981145	168834	128884	1.48361e+07	9.61229e+06	1.49874e+10	8.86131e+09	1.49874e+10	8.86131e+09	1.49874e+10	8.86131e+09	1.77848e+12	9.65694e+11	6.06825e+12	4.58407e+12	CADOJ_NIST1036_Cauc	1295196015804750		647810790529117	242894582771462	107103	81529.2	8.48491e+06	5.42545e+06	7.01767e+09	4.06515e+09	7.01767e+09	4.06515e+09	7.01767e+09	4.06515e+09	7.68792e+11	3.87123e+11	3.83691e+12	2.8846e+12	CADOJ_NIST1036_Hisp	3621535499326210		1811109855323380	689885106941971
2.8.0	2021-08-24T10:24:19.564-07:00	dukek	3P_3-2-1_300pg_Group 1 Amp 2_M2A_LRPrev_1_F1	642601	3	TRUE	CADOJ_NIST1036_AfAm	3.31634e+17		1.65817e+17	5.88106e+16	157785	105987	7.01277e+07	3.71945e+07	1.73561e+11	8.39115e+10	1.73561e+11	8.39115e+10	1.73561e+11	8.39115e+10	5.06783e+13	2.20135e+13	5.84281e+12	3.91943e+12	CADOJ_NIST1036_Cauc	3.20659e+16		1.6033e+16	5103946836115400	32994.6	21956	4.55061e+06	2.33027e+06	1.05213e+10	5.01901e+09	1.05213e+10	5.01901e+09	1.05213e+10	5.01901e+09	3.0745e+12	1.30872e+12	1.20575e+12	8.02187e+11	CADOJ_NIST1036_Hisp	1.18208e+17		5.9104e+16	1.49177e+16
2.8.0	2021-08-24T10:24:26.979-07:00	dukek	3P_3-2-1_450pg_Group 1 Amp 1_M2A_LRPrev_1_F1	871461	3	TRUE	CADOJ_NIST1036_AfAm	9.99262e+19		4.99631e+19	1.70187e+19	6.49447e+06	4.68515e+06	1.57833e+10	9.09732e+09	5.11569e+13	2.57388e+13	5.11569e+13	2.57388e+13	5.11569e+13	2.57388e+13	1.64525e+16	7290158232238060	241678324090444	174339231663692	CADOJ_NIST1036_Cauc	1.15837e+19		5.79188e+18	2.38196e+18	2.59792e+06	1.99439e+06	3.85083e+09	2.38988e+09	8.27164e+12	4.598e+12	8.27164e+12	4.598e+12	8.27164e+12	4.598e+12	1989604217567500	997427587879760	9.66071e+13	7.4132e+13	CADOJ_NIST1036_Hisp	6.09181e+19		3.04591e+19	8.977e+18
2.8.0	2021-08-24T10:24:34.142-07:00	dukek	3P_3-2-1_450pg_Group 1 Amp 2_M2A_LRPrev_1_F1	872039	3	TRUE	CADOJ_NIST1036_AfAm	1.67617e+19		8.44335e+18	2.85431e+18	1.07384e+07	8.3927e+06	9.60233e+09	5.6451e+09	2.00625e+13	10306099812616	2.00625e+13	10306099812616	2.00625e+13	10306099812616	4232687749363060	1913500232021870	398837644578148	311521029241254	CADOJ_NIST1036_Cauc	2.85074e+18		1.43689e+18	5.51219e+17	5.12546e+06	3.94926e+06	2.39771e+09	1.46357e+09	3.62321e+12	1.94661e+12	3.62321e+12	1.94661e+12	3.62321e+12	1.94661e+12	638366714487453	307829102703024	189834685496223	146136950149264	CADOJ_NIST1036_Hisp	1.19828e+19		6.02957e+18	2.05089e+18
2.8.0	2021-08-24T10:24:41.330-07:00	dukek	3P_3-2-1_522pg_Group 1 Amp 1_M2A_LRPrev_1_F1	589096	3	TRUE	CADOJ_NIST1036_AfAm	7.31782e+17		3.66337e+17	1.3522e+17	2.15157e+06	1.64362e+06	7.87424e+08	4.5275e+08	1.39197e+12	7.47261e+11	1.39197e+12	7.47261e+11	1.39197e+12	7.47261e+11	252864600307616	121860975079370	7.95568e+13	6.06432e+13	CADOJ_NIST1036_Cauc	2.05493e+17		1.02927e+17	4.50495e+16	1.33042e+06	1.00762e+06	2.93356e+08	1.77484e+08	3.90797e+11	2.18661e+11	3.90797e+11	2.18661e+11	3.90797e+11	2.18661e+11	6.07328e+13	3.21263e+13	4.89469e+13	3.69072e+13	CADOJ_NIST1036_Hisp	7.34747e+17		3.67763e+17	1.15962e+17
2.8.0	2021-08-24T10:24:47.579-07:00	dukek	3P_3-2-1_522pg_Group 1 Amp 2_M2A_LRPrev_1_F1	791697	3	TRUE	CADOJ_NIST1036_AfAm	4.4869e+18		2.25039e+18	8.1654e+17	5.78078e+06	4.33814e+06	3.30828e+09	1.93707e+09	6.4926e+12	3.37477e+12	6.4926e+12	3.37477e+12	6.4926e+12	3.37477e+12	1298947119672180	594577135857738	214336660337741	160636519144071	CADOJ_NIST1036_Cauc	9.17765e+17		4.61177e+17	1.65126e+17	3.16732e+06	2.37352e+06	8.86195e+08	5.3466e+08	1.33365e+12	7.24551e+11	1.33365e+12	7.24551e+11	1.33365e+12	7.24551e+11	229748356491387	110809733898961	116849974595290	8.73426e+13	CADOJ_NIST1036_Hisp	3.2209e+18		1.61601e+18	4.78595e+17
2.8.0	2021-08-24T10:24:54.503-07:00	dukek	3P_3-2-1_600pg_Group 1 Amp 1_M2A_LRPrev_1_F1	227518	3	TRUE	CADOJ_NIST1036_AfAm	1.3593e+23		6.7965e+22	2.12052e+22	6.21049e+07	4.77973e+07	1.36549e+12	7.69214e+11	8907683672819770	4454055189854170	8907683672819770	4454055189854170	8907683672819770	4454055189854170	5.77238e+18	2.586e+18	2313372892590340	1780280551827430	CADOJ_NIST1036_Cauc	2.14458e+22		1.07229e+22	3.90338e+21	3.80502e+07	2.8867e+07	5.07585e+11	2.92927e+11	2296233188995440	1201554778673990	2296233188995440	1201554778673990	2296233188995440	1201554778673990	1.11341e+18	5.23092e+17	1417236556046540	1075136334912020	CADOJ_NIST1036_Hisp	1.25609e+23		6.28045e+22	1.25472e+22
2.8.0	2021-08-24T10:25:01.034-07:00	dukek	3P_3-2-1_600pg_Group 1 Amp 2_M2A_LRPrev_1_F1	713511	3	TRUE	CADOJ_NIST1036_AfAm	1.93397e+19		9.68184e+18	3.71415e+18	5.08335e+06	3.84355e+06	5.03618e+09	3.14458e+09	1.28476e+13	7.15346e+12	1.28476e+13	7.15346e+12	1.28476e+13	7.15346e+12	3326169075207900	1669807774528190	188862373906903	142743105908847	CADOJ_NIST1036_Cauc	3.20816e+18		1.60617e+18	6.10133e+17	2.40567e+06	1.79611e+06	1.26063e+09	7.65153e+08	2.2341e+12	1.2091e+12	2.2341e+12	1.2091e+12	2.2341e+12	1.2091e+12	476489985275975	227830163668535	8.91616e+13	6.64881e+13	CADOJ_NIST1036_Hisp	1.75933e+19		8.80669e+18	2.94754e+18
2.8.0	2021-08-24T10:26:39.248-07:00	dukek	3P_10-5-1_1.2ng_Group 1 Amp 1_M2A_LRPrev_1_F1	710596	3	TRUE	CADOJ_NIST1036_AfAm	2.37457e+27		1.18729e+27	3.94688e+26	1.17516e+09	9.69693e+08	1411660552992300	826394507481150	1.57624e+19	8.32047e+18	1.57624e+19	8.32047e+18	1.57624e+19	8.32047e+18	1.90712e+22	9.10208e+21	4.37791e+16	3.61248e+16	CADOJ_NIST1036_Cauc	4.50711e+26		2.25355e+26	7.66861e+25	6.87332e+08	5.6773e+08	442139510190083	260636664436189	3.64881e+18	1.93669e+18	3.64881e+18	1.93669e+18	3.64881e+18	1.93669e+18	3.43373e+21	1.67128e+21	2.56057e+16	2.11501e+16	CADOJ_NIST1036_Hisp	2.3998e+27		1.1999e+27	3.30807e+26
2.8.0	2021-08-24T10:26:44.566-07:00	dukek	3P_10-5-1_1.2ng_Group 1 Amp 2_M2A_LRPrev_1_F1	710627	3	TRUE	CADOJ_NIST1036_AfAm	2.42525e+28		1.21263e+28	3.93191e+27	2.07023e+09	1.68893e+09	3542822042339340	1920593200187150	5.72175e+19	2.80823e+19	5.72175e+19	2.80823e+19	5.72175e+19	2.80823e+19	9.74031e+22	4.34764e+22	7.71243e+16	6.29193e+16	CADOJ_NIST1036_Cauc	2.67921e+27		1.3396e+27	4.44333e+26	1.04578e+09	8.39673e+08	853958585641442	460190188173666	9.43927e+18	4.63133e+18	9.43927e+18	4.63133e+18	9.43927e+18	4.63133e+18	1.16118e+22	5.19095e+21	3.89593e+16	3.1281e+16	CADOJ_NIST1036_Hisp	2.43991e+28		1.21996e+28	3.18287e+27
2.8.0	2021-08-24T10:26:49.323-07:00	dukek	3P_10-5-1_1.4ng_Group 1 Amp 1_M2A_LRPrev_1_F1	356124	3	TRUE	CADOJ_NIST1036_AfAm	1.49955e+26		7.49774e+25	2.38414e+25	1.92621e+08	1.41821e+08	127459293234029	7.07303e+13	1.26289e+18	6.31044e+17	1.26289e+18	6.31044e+17	1.26289e+18	6.31044e+17	1.42036e+21	6.23238e+20	7175846917857930	5283386726466340	CADOJ_NIST1036_Cauc	1.78783e+25		8.93913e+24	3.31928e+24	9.96063e+07	7.60159e+07	2.37879e+13	1.38598e+13	1.85985e+17	1.01072e+17	1.85985e+17	1.01072e+17	1.85985e+17	1.01072e+17	1.68446e+20	8.42891e+19	3710689069560760	2831858945101210	CADOJ_NIST1036_Hisp	8.96149e+25		4.48075e+25	1.35756e+25
2.8.0	2021-08-24T10:26:54.570-07:00	dukek	3P_10-5-1_1.4ng_Group 1 Amp 2_M2A_LRPrev_1_F1	357481	3	TRUE	CADOJ_NIST1036_AfAm	5.11001e+28		2.555e+28	8.10489e+27	2.60945e+09	2.20273e+09	6521026408925530	3799781428628030	1.11968e+20	5.93405e+19	1.11968e+20	5.93405e+19	1.11968e+20	5.93405e+19	1.99729e+23	9.40904e+22	9.72121e+16	8.20602e+16	CADOJ_NIST1036_Cauc	8.1145e+27		4.05725e+27	1.34099e+27	1.63833e+09	1.37667e+09	2405032514435260	1381025691949270	2.79544e+19	1.44783e+19	2.79544e+19	1.44783e+19	2.79544e+19	1.44783e+19	3.55464e+22	1.70852e+22	6.10342e+16	5.12863e+16	CADOJ_NIST1036_Hisp	4.46749e+28		2.23374e+28	7.04134e+27
2.8.0	2021-08-24T10:26:59.857-07:00	dukek	3P_10-5-1_1.6ng_Group 1 Amp 1_M2A_LRPrev_1_F1	505574	3	TRUE	CADOJ_NIST1036_AfAm	9.09713e+28		4.54856e+28	1.74587e+28	3.11105e+09	2.64152e+09	1.11916e+16	6439444931199640	1.91469e+20	1.0459e+20	1.91469e+20	1.0459e+20	1.91469e+20	1.0459e+20	3.41395e+23	1.69466e+23	1.15899e+17	9.84069e+16	CADOJ_NIST1036_Cauc	1.61665e+28		8.08327e+27	3.09388e+27	1.96664e+09	1.64336e+09	3931516799715880	2304763038716210	4.67261e+19	2.51605e+19	4.67261e+19	2.51605e+19	4.67261e+19	2.51605e+19	6.12259e+22	3.03293e+22	7.32649e+16	6.12216e+16	CADOJ_NIST1036_Hisp	8.89659e+28		4.44829e+28	1.37493e+28
2.8.0	2021-08-24T10:27:04.220-07:00	dukek	3P_10-5-1_1.6ng_Group 1 Amp 2_M2A_LRPrev_1_F1	162478	3	TRUE	CADOJ_NIST1036_AfAm	1.71935e+29		8.59673e+28	3.1001e+28	3.37542e+09	2.84838e+09	1.43349e+16	8367097775555280	2.66717e+20	1.45708e+20	2.66717e+20	1.45708e+20	2.66717e+20	1.45708e+20	5.21784e+23	2.53155e+23	1.25748e+17	1.06113e+17	CADOJ_NIST1036_Cauc	2.99451e+28		1.49726e+28	5.27603e+27	2.20237e+09	1.86277e+09	5479564873136330	3178939265896990	7.05433e+19	3.81045e+19	7.05433e+19	3.81045e+19	7.05433e+19	3.81045e+19	1.00068e+23	4.85636e+22	8.20468e+16	6.93955e+16	CADOJ_NIST1036_Hisp	1.60143e+29		8.00716e+28	2.39194e+28
2.8.0	2021-08-24T10:25:15.057-07:00	dukek	3P_10-5-1_3.2ng_Group 1 Amp 1_M2A_LRPrev_1_F1	653041	3	TRUE	CADOJ_NIST1036_AfAm	1.77219e+29		8.86096e+28	3.29422e+28	3.40222e+09	2.84849e+09	1.45958e+16	8659951088848720	2.71125e+20	1.51191e+20	2.71125e+20	1.51191e+20	2.71125e+20	1.51191e+20	5.30276e+23	2.65127e+23	1.26746e+17	1.06118e+17	CADOJ_NIST1036_Cauc	3.27569e+28		1.63784e+28	6.12167e+27	2.22214e+09	1.88887e+09	5743566731498460	3356089527018400	7.37757e+19	4.00003e+19	7.37757e+19	4.00003e+19	7.37757e+19	4.00003e+19	1.04811e+23	5.10779e+22	8.27833e+16	7.03679e+16	CADOJ_NIST1036_Hisp	1.70218e+29		8.5109e+28	2.22733e+28
2.8.0	2021-08-24T10:25:18.529-07:00	dukek	3P_10-5-1_3.2ng_Group 1 Amp 2_M2A_LRPrev_1_F1	10697	3	TRUE	CADOJ_NIST1036_AfAm	1.08389e+29		5.41943e+28	1.94213e+28	2.93394e+09	2.46473e+09	9497054095040660	5746237385802680	1.73949e+20	9.53334e+19	1.73949e+20	9.53334e+19	1.73949e+20	9.53334e+19	3.35602e+23	1.65648e+23	1.09301e+17	9.1821e+16	CADOJ_NIST1036_Cauc	1.845e+28		9.22499e+27	3.09187e+27	1.90004e+09	1.6066e+09	4025123464992440	2383828610803320	4.86475e+19	2.68225e+19	4.86475e+19	2.68225e+19	4.86475e+19	2.68225e+19	6.56162e+22	3.26364e+22	7.0784e+16	5.9852e+16	CADOJ_NIST1036_Hisp	8.87449e+28		4.43724e+28	1.32336e+28
2.8.0	2021-08-24T10:25:22.137-07:00	dukek	3P_10-5-1_100pg_Group 1 Amp 1_M2A_LRPrev_1_F1	256016	3	TRUE	CADOJ_NIST1036_AfAm	9.2748e+06		4.63766e+06	2.13296e+06	91.8845	65.5625	143.505	91.5832	8345.73	4927.5	8345.73	4927.5	8345.73	4927.5	135999	74749.9	4.62033e+06	2.12772e+06	CADOJ_NIST1036_Cauc	8.35582e+07		4.17798e+07	1.97571e+07	119.4	86.8283	184.848	121.484	15276	9383.28	15276	9383.28	15276	9383.28	371037	219971	4.07221e+07	1.93809e+07	CADOJ_NIST1036_Hisp	1.79108e+07		8.95582e+06	3.82079e+06
2.8.0	2021-08-24T10:25:29.722-07:00	dukek	3P_10-5-1_100pg_Group 1 Amp 2_M2A_LRPrev_1_F1	6916	3	TRUE	CADOJ_NIST1036_AfAm	3.42997e+09		1.71499e+09	7.67144e+08	1226.43	983.513	8354.63	5992.34	914211	593102	914211	593102	914211	593102	2.49353e+07	1.44437e+07	1.62944e+09	7.44199e+08	CADOJ_NIST1036_Cauc	2.11303e+09		1.05652e+09	5.0591e+08	1141.3	937.622	9772.91	6957.97	877049	583832	877049	583832	877049	583832	1.99915e+07	1.20497e+07	1.023e+09	4.96544e+08	CADOJ_NIST1036_Hisp	1.3264e+10		6.632e+09	2.78835e+09
2.8.0	2021-08-24T10:25:38.783-07:00	dukek	3P_10-5-1_200pg_Group 1 Amp 1_M2A_LRPrev_1_F1	61226	3	TRUE	CADOJ_NIST1036_AfAm	1.41834e+11		7.09174e+10	3.19132e+10	6318.98	4796.59	297932	195645	3.39619e+07	2.11186e+07	3.39619e+07	2.11186e+07	3.39619e+07	2.11186e+07	9.15226e+08	5.05698e+08	5.37824e+10	2.69618e+10	CADOJ_NIST1036_Cauc	1.14968e+12		5.74841e+11	2.43444e+11	7236.3	5661.61	367700	245307	5.27406e+07	3.28256e+07	5.27406e+07	3.28256e+07	5.27406e+07	3.28256e+07	1.99703e+09	1.13607e+09	1.77101e+11	1.14352e+11	CADOJ_NIST1036_Hisp	7.73551e+11		3.86776e+11	1.35972e+11
2.8.0	2021-08-24T10:25:47.942-07:00	dukek	3P_10-5-1_200pg_Group 1 Amp 2_M2A_LRPrev_1_F1	425356	3	TRUE	CADOJ_NIST1036_AfAm	4.73186e+21		2.36593e+21	9.99466e+20	2.54981e+07	2.07148e+07	9.51531e+10	5.91658e+10	552981103543858	325683010308614	552981103543858	325683010308614	552981103543858	325683010308614	3.11489e+17	1.64787e+17	949226465237679	770962234857338	CADOJ_NIST1036_Cauc	1.47855e+21		7.39277e+20	2.49399e+20	1.46818e+07	1.16976e+07	3.69337e+10	2.27278e+10	163983463942339	8.91765e+13	163983463942339	8.91765e+13	163983463942339	8.91765e+13	7.7506e+16	3.83997e+16	546376095042033	435164152866990	CADOJ_NIST1036_Hisp	3.87306e+21		1.93653e+21	6.14713e+20
2.8.0	2021-08-24T10:25:57.044-07:00	dukek	3P_10-5-1_400pg_Group 1 Amp 1_M2A_LRPrev_1_F1	359748	3	TRUE	CADOJ_NIST1036_AfAm	1.27167e+20		6.35833e+19	2.32308e+19	5.63422e+06	4.30811e+06	2.15641e+10	1.27474e+10	5.81582e+13	3.16006e+13	5.81582e+13	3.16006e+13	5.81582e+13	3.16006e+13	1.82259e+16	8759598108186480	209749868899565	160359337787034	CADOJ_NIST1036_Cauc	2.26105e+20		1.13053e+20	4.95135e+19	4.43298e+06	3.52527e+06	1.13788e+10	7.54172e+09	3.43369e+13	2.10369e+13	3.43369e+13	2.10369e+13	3.43369e+13	2.10369e+13	1.24336e+16	7023129153488100	164974178957129	131169100116773	CADOJ_NIST1036_Hisp	4.37057e+20		2.18528e+20	7.17455e+19
2.8.0	2021-08-24T10:26:06.954-07:00	dukek	3P_10-5-1_400pg_Group 1 Amp 2_M2A_LRPrev_1_F1	894747	3	TRUE	CADOJ_NIST1036_AfAm	1.32904e+20		6.64521e+19	2.25369e+19	747561	448824	8.5518e+09	4.39935e+09	2.26297e+13	1.10381e+13	2.26297e+13	1.10381e+13	2.26297e+13	1.10381e+13	8578723005585410	3763212042707420	2.78431e+13	1.67173e+13	CADOJ_NIST1036_Cauc	1.14769e+19		5.73843e+18	1.99842e+18	403409	254826	2.18045e+09	1.13395e+09	4.00005e+12	1.94388e+12	4.00005e+12	1.94388e+12	4.00005e+12	1.94388e+12	1075412763615610	490372464662285	1.50211e+13	9.48811e+12	CADOJ_NIST1036_Hisp	3.46052e+19		1.73026e+19	5.2248e+18
2.8.0	2021-08-24T10:26:15.321-07:00	dukek	3P_10-5-1_608pg_Group 1 Amp 1_M2A_LRPrev_1_F1	985142	3	TRUE	CADOJ_NIST1036_AfAm	2.75554e+24		1.37777e+24	4.42569e+23	5.65821e+06	3.9624e+06	1.6235e+12	8.83658e+11	1.69327e+16	8419981467016720	1.69327e+16	8419981467016720	1.69327e+16	8419981467016720	2.02088e+19	9.07133e+18	210788752818845	147613454595232	CADOJ_NIST1036_Cauc	5.27953e+23		2.63976e+23	9.45691e+22	2.50935e+06	1.81854e+06	5.92672e+11	3.30972e+11	4222715286008700	2230797883879270	4222715286008700	2230797883879270	4222715286008700	2230797883879270	3.71497e+18	1.83121e+18	9.34821e+13	67747114122571	CADOJ_NIST1036_Hisp	2.00461e+24		1.0023e+24	2.9727e+23
2.8.0	2021-08-24T10:26:20.300-07:00	dukek	3P_10-5-1_608pg_Group 1 Amp 2_M2A_LRPrev_1_F1	578014	3	TRUE	CADOJ_NIST1036_AfAm	2.92011e+26		1.46006e+26	5.03637e+25	5.01806e+08	3.95252e+08	190648987199187	104288327245389	2.16397e+18	1.08908e+18	2.16397e+18	1.08908e+18	2.16397e+18	1.08908e+18	2.57944e+21	1.1928e+21	1.86941e+16	1.47245e+16	CADOJ_NIST1036_Cauc	5.68002e+25		2.84001e+25	9.13123e+24	2.65227e+08	2.13953e+08	6.32682e+13	3.70351e+13	5.20005e+17	2.82336e+17	5.20005e+17	2.82336e+17	5.20005e+17	2.82336e+17	4.78459e+20	2.29234e+20	9880632472067490	7970497286298200	CADOJ_NIST1036_Hisp	1.62633e+26		8.13166e+25	2.44191e+25
2.8.0	2021-08-24T10:26:27.285-07:00	dukek	3P_10-5-1_800pg_Group 1 Amp 1_M2A_LRPrev_1_F1	148586	3	TRUE	CADOJ_NIST1036_AfAm	4.75044e+27		2.37522e+27	7.3122e+26	7.12839e+08	5.86917e+08	1163556015153950	639122284870028	1.60687e+19	8.06911e+18	1.60687e+19	8.06911e+18	1.60687e+19	8.06911e+18	2.39116e+22	1.08597e+22	2.6556e+16	2.18649e+16	CADOJ_NIST1036_Cauc	7.39755e+26		3.69878e+26	1.25027e+26	3.82673e+08	3.12641e+08	343358212020523	202434577525704	3.37296e+18	1.81867e+18	3.37296e+18	1.81867e+18	3.37296e+18	1.81867e+18	3.75993e+21	1.81841e+21	1.4256e+16	1.16471e+16	CADOJ_NIST1036_Hisp	4.28923e+27		2.14461e+27	6.18668e+26
2.8.0	2021-08-24T10:26:33.347-07:00	dukek	3P_10-5-1_800pg_Group 1 Amp 2_M2A_LRPrev_1_F1	843905	3	TRUE	CADOJ_NIST1036_AfAm	1.33341e+27		6.66706e+26	2.17228e+26	6.07975e+08	4.91793e+08	482396866907148	293985061278366	6.42797e+18	3.6157e+18	6.42797e+18	3.6157e+18	6.42797e+18	3.6157e+18	8.861e+21	4.36154e+21	2.26494e+16	1.83212e+16	CADOJ_NIST1036_Cauc	2.8151e+26		1.40755e+26	5.38144e+25	4.21252e+08	3.52298e+08	243006014512051	146866338530044	2.04057e+18	1.12739e+18	2.04057e+18	1.12739e+18	2.04057e+18	1.12739e+18	1.95031e+21	9.9158e+20	1.56932e+16	1.31244e+16	CADOJ_NIST1036_Hisp	1.43632e+27		7.18162e+26	1.88288e+26
2.8.0	2021-08-24T10:27:08.630-07:00	dukek	3P_100-100-4_1.28ng_Group 1 Amp 1_M2A_LRPrev_1_F1	729715	3	TRUE	CADOJ_NIST1036_AfAm	2.21239e+29		1.1062e+29	3.79373e+28	3.47716e+09	2.93754e+09	1.61941e+16	9591778391267310	3.06742e+20	1.63083e+20	3.06742e+20	1.63083e+20	3.06742e+20	1.63083e+20	6.14396e+23	2.93283e+23	1.29538e+17	1.09435e+17	CADOJ_NIST1036_Cauc	3.80373e+28		1.90187e+28	5.50924e+27	2.26289e+09	1.89949e+09	6036625606272930	3461377970342060	7.92819e+19	4.07031e+19	7.92819e+19	4.07031e+19	7.92819e+19	4.07031e+19	1.15349e+23	5.15389e+22	8.43013e+16	7.07634e+16	CADOJ_NIST1036_Hisp	2.08592e+29		1.04296e+29	2.83908e+28
2.8.0	2021-08-24T10:27:13.054-07:00	dukek	3P_100-100-4_1.28ng_Group 1 Amp 2_M2A_LRPrev_1_F1	721496	3	TRUE	CADOJ_NIST1036_AfAm	2.50571e+29		1.25285e+29	4.40907e+28	3.56079e+09	2.97568e+09	1.74894e+16	9953521868831730	3.34469e+20	1.73171e+20	3.34469e+20	1.73171e+20	3.34469e+20	1.73171e+20	6.77207e+23	3.13479e+23	1.32653e+17	1.10856e+17	CADOJ_NIST1036_Cauc	4.23946e+28		2.11973e+28	6.87973e+27	2.31308e+09	1.93608e+09	6484809224295980	3599757741816340	8.59607e+19	4.47232e+19	8.59607e+19	4.47232e+19	8.59607e+19	4.47232e+19	1.26331e+23	5.79254e+22	8.61713e+16	7.21266e+16	CADOJ_NIST1036_Hisp	2.3567e+29		1.17835e+29	3.42074e+28
2.8.0	2021-08-24T10:27:17.290-07:00	dukek	3P_100-100-4_325ng_Group 1 Amp 1_M2A_LRPrev_1_F1	609296	3	TRUE	CADOJ_NIST1036_AfAm	1.07012e+29		5.35062e+28	1.69545e+28	3.02952e+09	2.51108e+09	1.10021e+16	6024142383727600	1.93885e+20	9.56674e+19	1.93885e+20	9.56674e+19	1.93885e+20	9.56674e+19	3.59826e+23	1.61252e+23	1.12861e+17	9.35476e+16	CADOJ_NIST1036_Cauc	1.64653e+28		8.23264e+27	2.58342e+27	1.92764e+09	1.64089e+09	3667890655431790	2049118365292430	4.48932e+19	2.37615e+19	4.48932e+19	2.37615e+19	4.48932e+19	2.37615e+19	6.0858e+22	3.01414e+22	7.18122e+16	6.11293e+16	CADOJ_NIST1036_Hisp	8.85232e+28		4.42616e+28	1.23039e+28
2.8.0	2021-08-24T10:27:22.962-07:00	dukek	3P_100-100-4_325ng_Group 1 Amp 2_M2A_LRPrev_1_F1	593990	3	TRUE	CADOJ_NIST1036_AfAm	1.94803e+25		9.74017e+24	3.12113e+24	9.36797e+07	7.17868e+07	1.1304e+13	6.25721e+12	1.42373e+17	7.26001e+16	1.42373e+17	7.26001e+16	1.42373e+17	7.26001e+16	1.80881e+20	8.07477e+19	3489862089464840	2674263053009750	CADOJ_NIST1036_Cauc	3.67299e+24		1.8365e+24	6.47436e+23	5.33815e+07	4.17019e+07	5.12594e+12	3.15354e+12	4.0927e+16	2.28141e+16	4.0927e+16	2.28141e+16	4.0927e+16	2.28141e+16	3.59498e+19	1.79885e+19	1988618279991010	1553515201316240	CADOJ_NIST1036_Hisp	9.97069e+24		4.98534e+24	1.52619e+24
2.8.0	2021-08-24T10:27:30.057-07:00	dukek	3P_100-100-4_625ng_Group 1 Amp 1_M2A_LRPrev_1_F1	805004	3	TRUE	CADOJ_NIST1036_AfAm	1.36354e+29		6.81771e+28	2.19311e+28	3.09465e+09	2.61303e+09	1.23553e+16	6958861216855290	2.23896e+20	1.16546e+20	2.23896e+20	1.16546e+20	2.23896e+20	1.16546e+20	4.26804e+23	1.95299e+23	1.15288e+17	9.73456e+16	CADOJ_NIST1036_Cauc	2.4421e+28		1.22105e+28	4.50682e+27	2.0073e+09	1.71141e+09	4694620272764940	2885026428743440	5.88927e+19	3.34954e+19	5.88927e+19	3.34954e+19	5.88927e+19	3.34954e+19	8.1688e+22	4.1783e+22	7.47798e+16	6.37565e+16	CADOJ_NIST1036_Hisp	1.41101e+29		7.05503e+28	1.84987e+28
2.8.0	2021-08-24T10:27:34.844-07:00	dukek	3P_100-100-4_625ng_Group 1 Amp 2_M2A_LRPrev_1_F1	919589	3	TRUE	CADOJ_NIST1036_AfAm	2.79991e+28		1.39995e+28	4.65106e+27	2.25367e+09	1.89661e+09	4875238067645490	2917851350256120	7.66048e+19	4.17297e+19	7.66048e+19	4.17297e+19	7.66048e+19	4.17297e+19	1.25262e+23	5.94785e+22	8.39582e+16	7.0656e+16	CADOJ_NIST1036_Cauc	6.36975e+27		3.18488e+27	1.09853e+27	1.47803e+09	1.23784e+09	1977720873660410	1158444601837480	2.20155e+19	1.17922e+19	2.20155e+19	1.17922e+19	2.20155e+19	1.17922e+19	2.71634e+22	1.33432e+22	5.50623e+16	4.61144e+16	CADOJ_NIST1036_Hisp	2.71194e+28		1.35597e+28	4.04994e+27
2.8.0	2021-09-13T11:46:48.549-07:00	dukek	3P_3-2-1_1.2ng_Group 1 Amp 1_M2A-LRPrevF1_F2	112871	3	TRUE	CADOJ_NIST1036_AfAm	3.67704e+43		1.83852e+43	4.04162e+42															CADOJ_NIST1036_Cauc	2.24041e+44		1.12021e+44	2.0188e+43															CADOJ_NIST1036_Hisp	7.81328e+44		3.90665e+44	6.95882e+43
2.8.0	2021-08-24T12:26:13.440-07:00	dukek	3P_3-2-1_1.2ng_Group 1 Amp 2_M2A-LRPrevF1_F2	892853	3	TRUE	CADOJ_NIST1036_AfAm	3.5735e+44		1.79007e+44	3.78429e+43															CADOJ_NIST1036_Cauc	1.85637e+45		9.2991e+44	2.49303e+44															CADOJ_NIST1036_Hisp	1.72298e+46		8.63089e+45	1.13237e+45
2.8.0	2021-08-24T12:26:15.165-07:00	dukek	3P_3-2-1_38pg_Group 1 Amp 1_M2A-LRPrevF1_F2	392959	3	TRUE	CADOJ_NIST1036_AfAm	19.8511		15.7587	2.68009															CADOJ_NIST1036_Cauc	15.712		12.4729	2.27881															CADOJ_NIST1036_Hisp	16.6694		13.2329	2.36622
2.8.0	2021-08-24T12:26:17.217-07:00	dukek	3P_3-2-1_38pg_Group 1 Amp 2_M2A-LRPrevF1_F2	89043	3	TRUE	CADOJ_NIST1036_AfAm	111.373		61.4481	5.59854															CADOJ_NIST1036_Cauc	183.206		101.081	11.5254															CADOJ_NIST1036_Hisp	289.055		159.481	16.0875
2.8.0	2021-08-24T12:26:21.021-07:00	dukek	3P_3-2-1_75pg_Group 1 Amp 1_M2A-LRPrevF1_F2	545761	3	TRUE	CADOJ_NIST1036_AfAm	1.07667e+07		5.44004e+06	1.12251e+06															CADOJ_NIST1036_Cauc	6.40158e+07		3.2345e+07	6.44416e+06															CADOJ_NIST1036_Hisp	2.88087e+07		1.4556e+07	2.02552e+06
2.8.0	2021-08-24T12:26:25.538-07:00	dukek	3P_3-2-1_75pg_Group 1 Amp 2_M2A-LRPrevF1_F2	187788	3	TRUE	CADOJ_NIST1036_AfAm	1.36416e+06		1.1063e+06	356809															CADOJ_NIST1036_Cauc	381461		309355	100695															CADOJ_NIST1036_Hisp	480956		390043	100599
2.8.0	2021-08-24T12:26:29.797-07:00	dukek	3P_3-2-1_150pg_Group 1 Amp 1_M2A-LRPrevF1_F2	875108	3	TRUE	CADOJ_NIST1036_AfAm	1.64384e+20		8.28108e+19	2.44602e+19															CADOJ_NIST1036_Cauc	1.15998e+21		5.84352e+20	1.74773e+20															CADOJ_NIST1036_Hisp	1.47658e+21		7.43844e+20	1.71629e+20
2.8.0	2021-08-24T12:26:33.991-07:00	dukek	3P_3-2-1_150pg_Group 1 Amp 2_M2A-LRPrevF1_F2	556878	3	TRUE	CADOJ_NIST1036_AfAm	1.69669e+12		8.55949e+11	7.10654e+10															CADOJ_NIST1036_Cauc	9.62374e+11		4.85501e+11	5.14326e+10															CADOJ_NIST1036_Hisp	1.13039e+12		5.70261e+11	6.92829e+10
2.8.0	2021-08-24T12:26:38.475-07:00	dukek	3P_3-2-1_228pg_Group 1 Amp 1_M2A-LRPrevF1_F2	957941	3	TRUE	CADOJ_NIST1036_AfAm	1.62048e+21		8.16401e+20	1.25914e+20															CADOJ_NIST1036_Cauc	3.27312e+21		1.649e+21	2.47723e+20															CADOJ_NIST1036_Hisp	8.42618e+22		4.24512e+22	5.91505e+21
2.8.0	2021-08-24T12:26:42.323-07:00	dukek	3P_3-2-1_228pg_Group 1 Amp 2_M2A-LRPrevF1_F2	626708	3	TRUE	CADOJ_NIST1036_AfAm	1.4307e+26		7.15796e+25	1.9749e+25															CADOJ_NIST1036_Cauc	1.48547e+26		7.43198e+25	1.98789e+25															CADOJ_NIST1036_Hisp	2.47932e+26		1.24043e+26	2.9723e+25
2.8.0	2021-08-24T12:26:46.297-07:00	dukek	3P_3-2-1_300pg_Group 1 Amp 1_M2A-LRPrevF1_F2	380359	3	TRUE	CADOJ_NIST1036_AfAm	7.21664e+25		3.60914e+25	9.53594e+24															CADOJ_NIST1036_Cauc	1.73398e+26		8.67185e+25	2.41973e+25															CADOJ_NIST1036_Hisp	3.23657e+26		1.61865e+26	3.70916e+25
2.8.0	2021-08-24T12:26:50.357-07:00	dukek	3P_3-2-1_300pg_Group 1 Amp 2_M2A-LRPrevF1_F2	889745	3	TRUE	CADOJ_NIST1036_AfAm	8.03399e+32		4.017e+32	8.36991e+31															CADOJ_NIST1036_Cauc	2.45541e+32		1.2277e+32	2.87188e+31															CADOJ_NIST1036_Hisp	1.1429e+33		5.71452e+32	1.0553e+32
2.8.0	2021-08-24T12:26:53.371-07:00	dukek	3P_3-2-1_450pg_Group 1 Amp 1_M2A-LRPrevF1_F2	917499	3	TRUE	CADOJ_NIST1036_AfAm	1.1099e+35		5.54948e+34	1.71089e+34															CADOJ_NIST1036_Cauc	1.13729e+35		5.68647e+34	1.49553e+34															CADOJ_NIST1036_Hisp	7.87536e+35		3.93768e+35	8.00684e+34
2.8.0	2021-08-24T12:26:56.219-07:00	dukek	3P_3-2-1_450pg_Group 1 Amp 2_M2A-LRPrevF1_F2	905615	3	TRUE	CADOJ_NIST1036_AfAm	2.09645e+35		1.05833e+35	2.44892e+34															CADOJ_NIST1036_Cauc	2.24322e+35		1.13242e+35	2.67188e+34															CADOJ_NIST1036_Hisp	1.1217e+36		5.66254e+35	1.09984e+35
2.8.0	2021-08-24T12:26:59.203-07:00	dukek	3P_3-2-1_522pg_Group 1 Amp 1_M2A-LRPrevF1_F2	516953	3	TRUE	CADOJ_NIST1036_AfAm	7.94119e+37		3.97156e+37	9.2385e+36															CADOJ_NIST1036_Cauc	1.72677e+38		8.63595e+37	2.5374e+37															CADOJ_NIST1036_Hisp	2.87583e+38		1.43826e+38	3.12165e+37
2.8.0	2021-08-24T12:27:01.546-07:00	dukek	3P_3-2-1_522pg_Group 1 Amp 2_M2A-LRPrevF1_F2	95846	3	TRUE	CADOJ_NIST1036_AfAm	1.58007e+35		7.92591e+34	1.63239e+34															CADOJ_NIST1036_Cauc	2.64166e+35		1.3251e+35	3.3563e+34															CADOJ_NIST1036_Hisp	6.25665e+35		3.13845e+35	5.33382e+34
2.8.0	2021-08-24T12:27:04.359-07:00	dukek	3P_3-2-1_600pg_Group 1 Amp 1_M2A-LRPrevF1_F2	772123	3	TRUE	CADOJ_NIST1036_AfAm	1.87187e+40		9.35934e+39	2.24084e+39															CADOJ_NIST1036_Cauc	1.57783e+40		7.88913e+39	1.86944e+39															CADOJ_NIST1036_Hisp	4.59269e+40		2.29634e+40	4.1624e+39
2.8.0	2021-08-24T12:27:07.035-07:00	dukek	3P_3-2-1_600pg_Group 1 Amp 2_M2A-LRPrevF1_F2	732549	3	TRUE	CADOJ_NIST1036_AfAm	3.10722e+37		1.55364e+37	3.5954e+36															CADOJ_NIST1036_Cauc	2.66132e+38		1.33069e+38	3.5291e+37															CADOJ_NIST1036_Hisp	1.39473e+39		6.97382e+38	1.10688e+38
2.8.0	2021-08-24T12:27:09.399-07:00	dukek	3P_10-5-1_1.2ng_Group 1 Amp 1_M2A-LRPrevF1_F2	135179	3	TRUE	CADOJ_NIST1036_AfAm	9.06869e+43		4.53435e+43	1.29269e+43															CADOJ_NIST1036_Cauc	3.92649e+44		1.96324e+44	5.35926e+43															CADOJ_NIST1036_Hisp	7.42786e+44		3.71393e+44	7.59568e+43
2.8.0	2021-08-24T12:27:11.351-07:00	dukek	3P_10-5-1_1.2ng_Group 1 Amp 2_M2A-LRPrevF1_F2	556551	3	TRUE	CADOJ_NIST1036_AfAm	3.66411e+47		1.83205e+47	4.98747e+46															CADOJ_NIST1036_Cauc	2.40006e+48		1.20003e+48	2.93773e+47															CADOJ_NIST1036_Hisp	7.94976e+48		3.97488e+48	8.24839e+47
2.8.0	2021-08-24T12:27:13.154-07:00	dukek	3P_10-5-1_1.4ng_Group 1 Amp 1_M2A-LRPrevF1_F2	471914	3	TRUE	CADOJ_NIST1036_AfAm	9.66288e+39		4.83144e+39	1.14259e+39															CADOJ_NIST1036_Cauc	7.98374e+39		3.99187e+39	1.17287e+39															CADOJ_NIST1036_Hisp	7.61872e+39		3.80936e+39	8.07054e+38
2.8.0	2021-08-24T12:27:15.101-07:00	dukek	3P_10-5-1_1.4ng_Group 1 Amp 2_M2A-LRPrevF1_F2	576089	3	TRUE	CADOJ_NIST1036_AfAm	1.31631e+45		6.58155e+44	1.46252e+44															CADOJ_NIST1036_Cauc	5.8831e+45		2.94155e+45	6.7454e+44															CADOJ_NIST1036_Hisp	2.59453e+46		1.29727e+46	2.59964e+45
2.8.0	2021-08-24T12:27:16.977-07:00	dukek	3P_10-5-1_1.6ng_Group 1 Amp 1_M2A-LRPrevF1_F2	740002	3	TRUE	CADOJ_NIST1036_AfAm	1.45679e+48		7.28396e+47	1.99333e+47															CADOJ_NIST1036_Cauc	8.10288e+48		4.05144e+48	1.06007e+48															CADOJ_NIST1036_Hisp	1.30312e+49		6.5156e+48	1.4272e+48
2.8.0	2021-08-24T12:27:18.777-07:00	dukek	3P_10-5-1_1.6ng_Group 1 Amp 2_M2A-LRPrevF1_F2	770437	3	TRUE	CADOJ_NIST1036_AfAm	1.46879e+46		7.34397e+45	1.82007e+45															CADOJ_NIST1036_Cauc	1.19274e+47		5.96372e+46	1.34401e+46															CADOJ_NIST1036_Hisp	4.23299e+47		2.11649e+47	4.68779e+46
2.8.0	2021-08-24T12:27:20.426-07:00	dukek	3P_10-5-1_3.2ng_Group 1 Amp 1_M2A-LRPrevF1_F2	494116	3	TRUE	CADOJ_NIST1036_AfAm	8.66631e+49		4.33315e+49	1.20609e+49															CADOJ_NIST1036_Cauc	2.4111e+50		1.20555e+50	3.37394e+49															CADOJ_NIST1036_Hisp	9.95474e+50		4.97737e+50	1.13279e+50
2.8.0	2021-08-24T12:27:21.876-07:00	dukek	3P_10-5-1_3.2ng_Group 1 Amp 2_M2A-LRPrevF1_F2	497437	3	TRUE	CADOJ_NIST1036_AfAm	3.95146e+49		1.97573e+49	4.94396e+48															CADOJ_NIST1036_Cauc	2.06615e+50		1.03307e+50	2.65392e+49															CADOJ_NIST1036_Hisp	1.04938e+51		5.24689e+50	1.06988e+50
2.8.0	2021-08-24T12:27:23.450-07:00	dukek	3P_10-5-1_100pg_Group 1 Amp 1_M2A-LRPrevF1_F2	567989	3	TRUE	CADOJ_NIST1036_AfAm	3.66297e+06		1.83149e+06	361035															CADOJ_NIST1036_Cauc	4.32776e+07		2.16388e+07	4.92688e+06															CADOJ_NIST1036_Hisp	6.43599e+06		3.218e+06	700332
2.8.0	2021-08-24T12:27:27.400-07:00	dukek	3P_10-5-1_100pg_Group 1 Amp 2_M2A-LRPrevF1_F2	638699	3	TRUE	CADOJ_NIST1036_AfAm	3.51327e+10		1.75664e+10	6.50175e+09															CADOJ_NIST1036_Cauc	6.03857e+10		3.01929e+10	1.07444e+10															CADOJ_NIST1036_Hisp	3.83601e+11		1.918e+11	6.48846e+10
2.8.0	2021-08-24T12:27:32.108-07:00	dukek	3P_10-5-1_200pg_Group 1 Amp 1_M2A-LRPrevF1_F2	846457	3	TRUE	CADOJ_NIST1036_AfAm	4.17762e+10		2.08881e+10	5.37173e+09															CADOJ_NIST1036_Cauc	4.22698e+11		2.11349e+11	5.85402e+10															CADOJ_NIST1036_Hisp	2.5549e+11		1.27745e+11	3.73814e+10
2.8.0	2021-08-24T12:27:36.557-07:00	dukek	3P_10-5-1_200pg_Group 1 Amp 2_M2A-LRPrevF1_F2	747219	3	TRUE	CADOJ_NIST1036_AfAm	9.8924e+22		4.9462e+22	1.64694e+22															CADOJ_NIST1036_Cauc	7.42821e+22		3.7141e+22	1.12175e+22															CADOJ_NIST1036_Hisp	1.21381e+23		6.06907e+22	1.71532e+22
2.8.0	2021-08-24T12:27:40.548-07:00	dukek	3P_10-5-1_400pg_Group 1 Amp 1_M2A-LRPrevF1_F2	121475	3	TRUE	CADOJ_NIST1036_AfAm	4.90237e+24		2.45119e+24	7.70175e+23															CADOJ_NIST1036_Cauc	1.41294e+25		7.06468e+24	2.37292e+24															CADOJ_NIST1036_Hisp	1.45763e+25		7.28816e+24	2.05612e+24
2.8.0	2021-08-24T12:27:44.391-07:00	dukek	3P_10-5-1_400pg_Group 1 Amp 2_M2A-LRPrevF1_F2	858486	3	TRUE	CADOJ_NIST1036_AfAm	9.14934e+21		4.57467e+21	8.11606e+20															CADOJ_NIST1036_Cauc	2.1222e+21		1.0611e+21	1.81739e+20															CADOJ_NIST1036_Hisp	5.24134e+21		2.62067e+21	4.20686e+20
2.8.0	2021-08-24T12:27:48.380-07:00	dukek	3P_10-5-1_608pg_Group 1 Amp 1_M2A-LRPrevF1_F2	471623	3	TRUE	CADOJ_NIST1036_AfAm	4.35082e+32		2.17541e+32	5.52017e+31															CADOJ_NIST1036_Cauc	5.74615e+32		2.87308e+32	8.21558e+31															CADOJ_NIST1036_Hisp	2.78938e+32		1.39469e+32	3.60172e+31
2.8.0	2021-08-24T12:27:50.508-07:00	dukek	3P_10-5-1_608pg_Group 1 Amp 2_M2A-LRPrevF1_F2	866863	3	TRUE	CADOJ_NIST1036_AfAm	1.26975e+32		6.34877e+31	1.82047e+31															CADOJ_NIST1036_Cauc	3.66865e+31		1.83432e+31	5.73913e+30															CADOJ_NIST1036_Hisp	1.44586e+32		7.22928e+31	1.71202e+31
2.8.0	2021-08-24T12:27:53.481-07:00	dukek	3P_10-5-1_800pg_Group 1 Amp 1_M2A-LRPrevF1_F2	174112	3	TRUE	CADOJ_NIST1036_AfAm	1.16127e+34		5.80636e+33	2.12035e+33															CADOJ_NIST1036_Cauc	6.65798e+34		3.32899e+34	9.33738e+33															CADOJ_NIST1036_Hisp	1.69121e+35		8.45605e+34	2.07875e+34
2.8.0	2021-08-24T12:27:56.013-07:00	dukek	3P_10-5-1_800pg_Group 1 Amp 2_M2A-LRPrevF1_F2	287197	3	TRUE	CADOJ_NIST1036_AfAm	4.44943e+35		2.22471e+35	7.07614e+34															CADOJ_NIST1036_Cauc	4.3699e+35		2.18495e+35	6.76459e+34															CADOJ_NIST1036_Hisp	2.18562e+35		1.09281e+35	2.45335e+34
2.8.0	2021-08-24T12:27:58.410-07:00	dukek	3P_100-100-4_1.28ng_Group 1 Amp 1_M2A-LRPrevF1_F2	8276	3	TRUE	CADOJ_NIST1036_AfAm	5.26609e+31		2.63305e+31	7.23404e+30															CADOJ_NIST1036_Cauc	5.27539e+31		2.63769e+31	8.83801e+30															CADOJ_NIST1036_Hisp	2.70778e+32		1.35389e+32	3.28744e+31
2.8.0	2021-08-24T12:28:00.157-07:00	dukek	3P_100-100-4_1.28ng_Group 1 Amp 2_M2A-LRPrevF1_F2	377924	3	TRUE	CADOJ_NIST1036_AfAm	4.16468e+34		2.08234e+34	6.20932e+33															CADOJ_NIST1036_Cauc	6.20264e+34		3.10132e+34	8.372e+33															CADOJ_NIST1036_Hisp	2.20013e+34		1.10006e+34	2.45007e+33
2.8.0	2021-08-24T12:28:01.946-07:00	dukek	3P_100-100-4_325ng_Group 1 Amp 1_M2A-LRPrevF1_F2	488778	3	TRUE	CADOJ_NIST1036_AfAm	3.98942e+28		1.99471e+28	6.13802e+27															CADOJ_NIST1036_Cauc	9.25758e+27		4.62879e+27	1.30224e+27															CADOJ_NIST1036_Hisp	3.45093e+28		1.72547e+28	5.06538e+27
2.8.0	2021-08-24T12:28:04.416-07:00	dukek	3P_100-100-4_325ng_Group 1 Amp 2_M2A-LRPrevF1_F2	670566	3	TRUE	CADOJ_NIST1036_AfAm	8.51578e+24		4.25789e+24	1.16833e+24															CADOJ_NIST1036_Cauc	9.42459e+23		4.71229e+23	1.17671e+23															CADOJ_NIST1036_Hisp	2.87241e+24		1.4362e+24	3.81503e+23
2.8.0	2021-08-24T12:28:07.444-07:00	dukek	3P_100-100-4_625ng_Group 1 Amp 1_M2A-LRPrevF1_F2	700019	3	TRUE	CADOJ_NIST1036_AfAm	4.93307e+29		2.46654e+29	8.76451e+28															CADOJ_NIST1036_Cauc	6.75405e+28		3.37702e+28	1.06712e+28															CADOJ_NIST1036_Hisp	2.66831e+29		1.33415e+29	3.63849e+28
2.8.0	2021-08-24T12:28:09.311-07:00	dukek	3P_100-100-4_625ng_Group 1 Amp 2_M2A-LRPrevF1_F2	79018	3	TRUE	CADOJ_NIST1036_AfAm	5.06097e+29		2.53048e+29	8.82766e+28															CADOJ_NIST1036_Cauc	1.2953e+29		6.47649e+28	2.15854e+28															CADOJ_NIST1036_Hisp	2.76457e+29		1.38228e+29	3.6342e+28
2.8.0	2021-09-13T11:46:42.617-07:00	dukek	3P_3-2-1_1.2ng_Group 1 Amp 1_M2A-LRPrev_1_F2	681714	3	TRUE	CADOJ_NIST1036_AfAm	9206434863733320		4603756738825330	1634532305875680	993675	757337	5.77801e+08	3.52877e+08	2.39123e+11	1.26655e+11	2.39123e+11	1.26655e+11	2.39123e+11	1.26655e+11	1.47733e+13	7.11711e+12	3.65559e+13	2.75928e+13	CADOJ_NIST1036_Cauc	2.64159e+17		1.32096e+17	4.82682e+16	2.15869e+06	1.68272e+06	1.8013e+09	1.14656e+09	1.49206e+12	8.17278e+11	1.49206e+12	8.17278e+11	1.49206e+12	8.17278e+11	163238638557186	7.69253e+13	8.01144e+13	6.24655e+13	CADOJ_NIST1036_Hisp	4.02447e+17		2.01251e+17	5.82442e+16
2.8.0	2021-08-24T10:25:12.974-07:00	dukek	3P_3-2-1_1.2ng_Group 1 Amp 2_M2A_LRPrev_1_F2	978450	3	TRUE	CADOJ_NIST1036_AfAm	6494337486004390		3253306965613690	1170330639905440	184594	132627	4.44549e+08	2.52933e+08	9.94815e+10	5.08952e+10	9.94815e+10	5.08952e+10	9.94815e+10	5.08952e+10	6359938474889	3.0069e+12	6.85473e+12	4.92151e+12	CADOJ_NIST1036_Cauc	1.59556e+17		7.99179e+16	2.74702e+16	452225	332943	1.28539e+09	7.39606e+08	5.92279e+11	3.03072e+11	5.92279e+11	3.03072e+11	5.92279e+11	3.03072e+11	6.42535e+13	2.93324e+13	1.68278e+13	1.23796e+13	CADOJ_NIST1036_Hisp	3.93247e+17		1.96992e+17	5.54611e+16
2.8.0	2021-08-24T10:23:06.638-07:00	dukek	3P_3-2-1_38pg_Group 1 Amp 1_M2A_LRPrev_1_F2	471832	3	TRUE	CADOJ_NIST1036_AfAm	5.07915		3.76578	1.9199	1.65186	1.03309	1.6543	0.932429	2.36899	1.27793	2.36899	1.27793	2.36899	1.27793	2.94149	1.57616	3.76578	1.9199	CADOJ_NIST1036_Cauc	4.83446		3.6699	1.89884	1.58263	0.999733	1.53121	0.844839	2.24906	1.21163	2.24906	1.21163	2.24906	1.21163	2.82887	1.49413	3.6699	1.89884	CADOJ_NIST1036_Hisp	5.10046		3.85309	2.04388
2.8.0	2021-08-24T10:23:12.648-07:00	dukek	3P_3-2-1_38pg_Group 1 Amp 2_M2A_LRPrev_1_F2	649874	3	TRUE	CADOJ_NIST1036_AfAm	0.845645		0.440947	0.195226	0.285864	0.153411	0.295742	0.148632	0.264925	0.12811	0.264925	0.12811	0.264925	0.12811	0.317506	0.146145	0.440947	0.195226	CADOJ_NIST1036_Cauc	1.43442		0.751053	0.35098	0.330817	0.182918	0.31157	0.163987	0.344805	0.17894	0.344805	0.17894	0.344805	0.17894	0.469318	0.232917	0.751053	0.35098	CADOJ_NIST1036_Hisp	1.45874		0.769012	0.352349
2.8.0	2021-08-24T10:23:20.960-07:00	dukek	3P_3-2-1_75pg_Group 1 Amp 1_M2A_LRPrev_1_F2	559063	3	TRUE	CADOJ_NIST1036_AfAm	86.5805		44.776	24.1335	0.815299	0.518963	0.479417	0.300609	2.4004	1.45526	2.4004	1.45526	2.4004	1.45526	8.32579	4.8049	44.7755	24.1333	CADOJ_NIST1036_Cauc	188.498		97.7933	52.7398	0.918808	0.604605	0.45968	0.286045	2.91095	1.83241	2.91095	1.83241	2.91095	1.83241	12.6507	7.89033	97.7911	52.7388	CADOJ_NIST1036_Hisp	161.763		85.1875	42.9259
2.8.0	2021-08-24T10:23:29.908-07:00	dukek	3P_3-2-1_75pg_Group 1 Amp 2_M2A_LRPrev_1_F2	603122	3	TRUE	CADOJ_NIST1036_AfAm	253.83		150.998	85.2982	2.36601	1.64803	1.12951	0.738323	10.1484	6.4003	10.1484	6.4003	10.1484	6.4003	36.9408	22.297	150.996	85.2974	CADOJ_NIST1036_Cauc	76.694		52.0395	31.674	1.74798	1.2544	0.975413	0.645895	5.90547	3.82645	5.90547	3.82645	5.90547	3.82645	16.7807	10.5945	52.0392	31.6739	CADOJ_NIST1036_Hisp	99.7857		66.4205	36.9704
2.8.0	2021-08-24T10:23:38.518-07:00	dukek	3P_3-2-1_150pg_Group 1 Amp 1_M2A_LRPrev_1_F2	611494	3	TRUE	CADOJ_NIST1036_AfAm	4.1941e+06		3.03723e+06	1.49672e+06	25.1695	18.4689	59.3031	40.9924	3677.18	2293.88	3677.18	2293.88	3677.18	2293.88	66503.2	37828.6	3.01604e+06	1.49064e+06	CADOJ_NIST1036_Cauc	2.17887e+07		1.71795e+07	9.0599e+06	40.5029	29.9346	97.662	67.4665	9442.74	6280.22	9442.74	6280.22	9442.74	6280.22	235438	146946	1.67728e+07	8.94218e+06	CADOJ_NIST1036_Hisp	2.85273e+07		2.73266e+07	1.10376e+07
2.8.0	2021-08-24T10:23:47.267-07:00	dukek	3P_3-2-1_150pg_Group 1 Amp 2_M2A_LRPrev_1_F2	234096	3	TRUE	CADOJ_NIST1036_AfAm	56.4878		31.6873	14.5217	0.363247	0.190007	0.924203	0.470544	1.67897	0.833605	1.67897	0.833605	1.67897	0.833605	5.01078	2.41764	31.687	14.5216	CADOJ_NIST1036_Cauc	112.919		62.5483	28.4221	0.602876	0.317603	1.15319	0.565183	2.9081	1.54313	2.9081	1.54313	2.9081	1.54313	9.76349	4.92471	62.5477	28.4219	CADOJ_NIST1036_Hisp	160.181		88.0272	38.1069
2.8.0	2021-08-24T10:23:56.572-07:00	dukek	3P_3-2-1_228pg_Group 1 Amp 1_M2A_LRPrev_1_F2	491722	3	TRUE	CADOJ_NIST1036_AfAm	298892		165835	69286.2	7.72641	4.83697	21.9351	12.9554	580.331	308.82	580.331	308.82	580.331	308.82	6257.41	3108.83	165643	69233.2	CADOJ_NIST1036_Cauc	2.41103e+06		1.36351e+06	606683	12.4907	7.84042	49.9567	29.9099	2019.14	1159.29	2019.14	1159.29	2019.14	1159.29	31210.3	16322.2	1.35675e+06	604356	CADOJ_NIST1036_Hisp	7.91718e+06		4.60788e+06	1.75072e+06
2.8.0	2021-08-24T10:24:05.581-07:00	dukek	3P_3-2-1_228pg_Group 1 Amp 2_M2A_LRPrev_1_F2	628663	3	TRUE	CADOJ_NIST1036_AfAm	1.46717e+06		740603	327842	19.0513	12.9437	39.3113	25.4853	1493.24	865.749	1493.24	865.749	1493.24	865.749	20217.1	10900.4	738781	327343	CADOJ_NIST1036_Cauc	2.22256e+07		1.11926e+07	4.62679e+06	43.6192	29.7302	85.9871	53.3303	6467.07	3708.49	6467.07	3708.49	6467.07	3708.49	145489	74717.6	1.10113e+07	4.58335e+06	CADOJ_NIST1036_Hisp	2.68462e+07		1.35629e+07	5.62537e+06
2.8.0	2021-08-24T10:24:14.878-07:00	dukek	3P_3-2-1_300pg_Group 1 Amp 1_M2A_LRPrev_1_F2	771447	3	TRUE	CADOJ_NIST1036_AfAm	8.46654e+06		4.32956e+06	1.88534e+06	61.9589	36.5022	345.215	191.789	7878.08	4089.24	7878.08	4089.24	7878.08	4089.24	106144	52323.2	4.31723e+06	1.88169e+06	CADOJ_NIST1036_Cauc	4.97469e+07		2.55929e+07	1.05027e+07	119.921	71.5063	731.803	417.3	23607.8	12652.5	23607.8	12652.5	23607.8	12652.5	420479	202830	2.53799e+07	1.04487e+07	CADOJ_NIST1036_Hisp	7.37417e+07		3.82082e+07	1.64897e+07
2.8.0	2021-08-24T10:24:23.107-07:00	dukek	3P_3-2-1_300pg_Group 1 Amp 2_M2A_LRPrev_1_F2	538090	3	TRUE	CADOJ_NIST1036_AfAm	7.97349e+08		3.98674e+08	1.88539e+08	253.746	177.141	2381.47	1569.49	178715	107323	178715	107323	178715	107323	3.90049e+06	2.1048e+06	3.78074e+08	1.82484e+08	CADOJ_NIST1036_Cauc	5.32063e+09		2.66032e+09	1.21248e+09	541.628	374.111	4783.27	2959.58	614039	356330	614039	356330	614039	356330	1.86598e+07	9.96734e+06	2.26933e+09	1.09274e+09	CADOJ_NIST1036_Hisp	6.67461e+09		3.3373e+09	1.42522e+09
2.8.0	2021-08-24T10:24:30.532-07:00	dukek	3P_3-2-1_450pg_Group 1 Amp 1_M2A_LRPrev_1_F2	237001	3	TRUE	CADOJ_NIST1036_AfAm	6.78954e+09		3.39477e+09	1.37917e+09	1927.25	1365.67	25003.7	16007.8	1.77893e+06	991774	1.77893e+06	991774	1.77893e+06	991774	4.06659e+07	2.00299e+07	3.21085e+09	1.3402e+09	CADOJ_NIST1036_Cauc	6.73603e+10		3.36802e+10	1.38292e+10	4138.63	2836.25	49599.2	30552.9	5.47272e+06	3.10787e+06	5.47272e+06	3.10787e+06	5.47272e+06	3.10787e+06	1.94903e+08	1.00126e+08	2.65627e+10	1.19531e+10	CADOJ_NIST1036_Hisp	1.55041e+11		7.75204e+10	2.76512e+10
2.8.0	2021-08-24T10:24:37.679-07:00	dukek	3P_3-2-1_450pg_Group 1 Amp 2_M2A_LRPrev_1_F2	112238	3	TRUE	CADOJ_NIST1036_AfAm	1.74731e+09		9.44958e+08	3.8654e+08	207.546	133.758	1630.6	950.807	246760	129331	246760	129331	246760	129331	7.67135e+06	3.57522e+06	8.1164e+08	3.50582e+08	CADOJ_NIST1036_Cauc	1.49571e+10		8.27266e+09	3.01317e+09	351.165	213.553	2296.9	1252.79	624729	317064	624729	317064	624729	317064	3.1382e+07	1.43366e+07	4.37224e+09	2.06273e+09	CADOJ_NIST1036_Hisp	2.25383e+10		1.2495e+10	3.9615e+09
2.8.0	2021-08-24T10:24:44.425-07:00	dukek	3P_3-2-1_522pg_Group 1 Amp 1_M2A_LRPrev_1_F2	450206	3	TRUE	CADOJ_NIST1036_AfAm	3.64782e+12		1.83001e+12	7.29815e+11	16496.2	11026.8	364068	214109	1.21211e+08	6.38794e+07	1.21211e+08	6.38794e+07	1.21211e+08	6.38794e+07	6.64447e+09	3.12831e+09	4.21681e+11	2.41616e+11	CADOJ_NIST1036_Cauc	3.65223e+13		1.83292e+13	7.34136e+12	22126.6	15693.6	757255	462085	3.65944e+08	2.01362e+08	3.65944e+08	2.01362e+08	3.65944e+08	2.01362e+08	3.01571e+10	1.52712e+10	7.33879e+11	5.06719e+11	CADOJ_NIST1036_Hisp	2.6069e+13		1.30897e+13	4.71291e+12
2.8.0	2021-08-24T10:24:51.034-07:00	dukek	3P_3-2-1_522pg_Group 1 Amp 2_M2A_LRPrev_1_F2	957454	3	TRUE	CADOJ_NIST1036_AfAm	9.55817e+09		4.96733e+09	1.91722e+09	1311.09	855.28	12184.6	6926.1	1.51669e+06	781370	1.51669e+06	781370	1.51669e+06	781370	4.42221e+07	1.9961e+07	4.39057e+09	1.77137e+09	CADOJ_NIST1036_Cauc	8.67498e+10		4.52066e+10	1.8591e+10	2121.44	1419.79	18184.9	10284.9	4.2373e+06	2.27778e+06	4.2373e+06	2.27778e+06	4.2373e+06	2.27778e+06	1.94249e+08	9.64415e+07	2.58102e+10	1.28692e+10	CADOJ_NIST1036_Hisp	1.20676e+11		6.33107e+10	2.33675e+10
2.8.0	2021-08-24T10:24:57.739-07:00	dukek	3P_3-2-1_600pg_Group 1 Amp 1_M2A_LRPrev_1_F2	397966	3	TRUE	CADOJ_NIST1036_AfAm	6.16379e+12		3.0819e+12	1.27634e+12	30872.8	21622.2	1.66423e+06	998999	4.67847e+08	2.53641e+08	4.67847e+08	2.53641e+08	4.67847e+08	2.53641e+08	2.03425e+10	9.64924e+09	8.08236e+11	4.99312e+11	CADOJ_NIST1036_Cauc	2.68522e+13		1.34261e+13	5.82637e+12	44432.2	31197.8	2.38102e+06	1.50333e+06	8.91702e+08	5.39149e+08	8.91702e+08	5.39149e+08	8.91702e+08	5.39149e+08	5.07272e+10	2.76531e+10	1.41076e+12	9.63209e+11	CADOJ_NIST1036_Hisp	32354775689609		1.61774e+13	4.95726e+12
2.8.0	2021-08-24T10:25:04.142-07:00	dukek	3P_3-2-1_600pg_Group 1 Amp 2_M2A_LRPrev_1_F2	209167	3	TRUE	CADOJ_NIST1036_AfAm	1.77855e+11		8.90164e+10	3.62259e+10	5977.13	4120.49	49753.6	30364.2	1.24485e+07	7.00677e+06	1.24485e+07	7.00677e+06	1.24485e+07	7.00677e+06	5.30017e+08	2.68165e+08	5.82235e+10	2.79162e+10	CADOJ_NIST1036_Cauc	8.34062e+12		4.17475e+12	1.61464e+12	14906	10004.8	166632	96749	9.58209e+07	5.35972e+07	9.58209e+07	5.35972e+07	9.58209e+07	5.35972e+07	8.1076e+09	4.02087e+09	4.04626e+11	2.59379e+11	CADOJ_NIST1036_Hisp	1.05527e+13		5.28268e+12	1.88107e+12
2.8.0	2021-08-24T10:26:41.737-07:00	dukek	3P_10-5-1_1.2ng_Group 1 Amp 1_M2A_LRPrev_1_F2	89641	3	TRUE	CADOJ_NIST1036_AfAm	9736211190844350		4868105595422180	2190491397577960	616128	488178	1.69705e+08	1.13488e+08	1.29861e+11	8.34268e+10	1.29861e+11	8.34268e+10	1.29861e+11	8.34268e+10	1.31982e+13	7.44746e+12	2.26269e+13	1.78861e+13	CADOJ_NIST1036_Cauc	2.08689e+17		1.04344e+17	3.92696e+16	956960	745629	3.36648e+08	2.21945e+08	4.44651e+11	2.61551e+11	4.44651e+11	2.61551e+11	4.44651e+11	2.61551e+11	7.91997e+13	4.09357e+13	3.53699e+13	2.7532e+13	CADOJ_NIST1036_Hisp	1.0462e+17		5.231e+16	1.8405e+16
2.8.0	2021-08-24T10:26:46.909-07:00	dukek	3P_10-5-1_1.2ng_Group 1 Amp 2_M2A_LRPrev_1_F2	639378	3	TRUE	CADOJ_NIST1036_AfAm	2.49759e+18		1.2488e+18	5.81105e+17	8.4113e+06	6.97034e+06	9.36868e+09	6.50715e+09	1.30062e+13	8.36922e+12	1.30062e+13	8.36922e+12	1.30062e+13	8.36922e+12	1989712242921860	1181526977739160	312526308325587	258908475167322	CADOJ_NIST1036_Cauc	9.37954e+19		4.68977e+19	1.80308e+19	1.60604e+07	1.3166e+07	3.00981e+10	2.06493e+10	7.18e+13	4.3202e+13	7.18e+13	4.3202e+13	7.18e+13	4.3202e+13	1.94627e+16	1.03977e+16	597456709544183	489637601758480	CADOJ_NIST1036_Hisp	6.95982e+19		3.47991e+19	1.28913e+19
2.8.0	2021-08-24T10:26:51.963-07:00	dukek	3P_10-5-1_1.4ng_Group 1 Amp 1_M2A_LRPrev_1_F2	127655	3	TRUE	CADOJ_NIST1036_AfAm	1.6337e+13		8.16848e+12	4.00714e+12	30825	23386.1	691603	485787	4.07107e+08	2.68058e+08	4.07107e+08	2.68058e+08	4.07107e+08	2.68058e+08	3.2897e+10	1.97669e+10	9.11503e+11	6.60405e+11	CADOJ_NIST1036_Cauc	9.80598e+13		4.90299e+13	20884443332068	35085.9	26141.8	1.07777e+06	721007	8.01049e+08	4.88061e+08	8.01049e+08	4.88061e+08	8.01049e+08	4.88061e+08	8.749e+10	4.70902e+10	1.17364e+12	8.55393e+11	CADOJ_NIST1036_Hisp	2.83473e+13		14173665583429	6.28206e+12
2.8.0	2021-08-24T10:26:57.235-07:00	dukek	3P_10-5-1_1.4ng_Group 1 Amp 2_M2A_LRPrev_1_F2	780295	3	TRUE	CADOJ_NIST1036_AfAm	1.12791e+16		5639548769426080	2379896712324320	411116	320102	5.75128e+07	3.68884e+07	6.04185e+10	3.57882e+10	6.04185e+10	3.57882e+10	6.04185e+10	3.57882e+10	8.45909e+12	4.58271e+12	1.49887e+13	1.16228e+13	CADOJ_NIST1036_Cauc	2.85748e+17		1.42874e+17	5.66908e+16	500583	381374	1.00372e+08	6.33706e+07	1.82543e+11	1.0488e+11	1.82543e+11	1.0488e+11	1.82543e+11	1.0488e+11	4.63142e+13	2.41733e+13	1.84013e+13	1.39996e+13	CADOJ_NIST1036_Hisp	3.20462e+17		1.60231e+17	5.92331e+16
2.8.0	2021-08-24T10:27:02.032-07:00	dukek	3P_10-5-1_1.6ng_Group 1 Amp 1_M2A_LRPrev_1_F2	904003	3	TRUE	CADOJ_NIST1036_AfAm	9.26393e+18		4.63197e+18	1.97863e+18	7.05003e+06	5.79709e+06	7.65706e+09	5.17944e+09	13715833421614	8.417e+12	13715833421614	8.417e+12	13715833421614	8.417e+12	2958582796992290	1663227574949790	261982847424111	215289204965791	CADOJ_NIST1036_Cauc	2.84995e+20		1.42497e+20	5.47626e+19	1.09245e+07	8.87171e+06	2.33301e+10	1.57105e+10	67532623071557	41355055349978	67532623071557	41355055349978	67532623071557	41355055349978	2.43052e+16	1.37322e+16	406472335505263	330037867512201	CADOJ_NIST1036_Hisp	1.01757e+20		5.08783e+19	1.59919e+19
2.8.0	2021-08-24T10:27:06.405-07:00	dukek	3P_10-5-1_1.6ng_Group 1 Amp 2_M2A_LRPrev_1_F2	173116	3	TRUE	CADOJ_NIST1036_AfAm	9.5001e+16		4.75005e+16	2.18204e+16	804033	625011	2.35783e+08	1.57514e+08	3.14321e+11	1.90786e+11	3.14321e+11	1.90786e+11	3.14321e+11	1.90786e+11	5.1352e+13	2.88078e+13	2.96646e+13	2.30265e+13	CADOJ_NIST1036_Cauc	4.37614e+18		2.18807e+18	9.41684e+17	1.53226e+06	1.17363e+06	6.91021e+08	4.53218e+08	1.70992e+12	1.04076e+12	1.70992e+12	1.04076e+12	1.70992e+12	1.04076e+12	525528305146850	286452600835840	5.67455e+13	4.34482e+13	CADOJ_NIST1036_Hisp	3.43552e+18		1.71776e+18	5.99425e+17
2.8.0	2021-08-24T10:25:16.813-07:00	dukek	3P_10-5-1_3.2ng_Group 1 Amp 1_M2A_LRPrev_1_F2	636362	3	TRUE	CADOJ_NIST1036_AfAm	5.52755e+20		2.76377e+20	1.22598e+20	2.00034e+07	1.61761e+07	9.76864e+10	6.34215e+10	287930414880139	177849152823146	287930414880139	177849152823146	287930414880139	177849152823146	9.19005e+16	5.29366e+16	744796650838642	602226170896608	CADOJ_NIST1036_Cauc	8.038e+21		4.019e+21	1.51387e+21	2.0535e+07	1.64641e+07	1.49382e+11	9.54807e+10	671458750917614	414859599980937	671458750917614	414859599980937	671458750917614	414859599980937	3.5226e+17	1.94305e+17	764728656530619	613071613036494	CADOJ_NIST1036_Hisp	7.6164e+21		3.8082e+21	1.45841e+21
2.8.0	2021-08-24T10:25:20.353-07:00	dukek	3P_10-5-1_3.2ng_Group 1 Amp 2_M2A_LRPrev_1_F2	942943	3	TRUE	CADOJ_NIST1036_AfAm	2.72837e+20		1.36419e+20	5.76357e+19	1.73368e+07	1.43864e+07	6.5258e+10	4.37113e+10	177867077364813	109778506881188	177867077364813	109778506881188	177867077364813	109778506881188	5.26594e+16	2.83439e+16	645405308144003	535508443627386	CADOJ_NIST1036_Cauc	8.23921e+21		4.11961e+21	1.62685e+21	2.84717e+07	2.34628e+07	1.31883e+11	8.83316e+10	688611570176062	426392942796933	688611570176062	426392942796933	688611570176062	426392942796933	3.82025e+17	2.14025e+17	1060071023342260	873493115111184	CADOJ_NIST1036_Hisp	1.0272e+22		5.13598e+21	1.81079e+21
2.8.0	2021-08-24T10:25:25.471-07:00	dukek	3P_10-5-1_100pg_Group 1 Amp 1_M2A_LRPrev_1_F2	598972	3	TRUE	CADOJ_NIST1036_AfAm	0.389118		0.194559	0.112935	0.38448	0.251426	0.327662	0.197478	0.199656	0.117548	0.199656	0.117548	0.199656	0.117548	0.179123	0.106744	0.194559	0.112935	CADOJ_NIST1036_Cauc	0.633942		0.316971	0.174231	0.408863	0.251626	0.322211	0.183083	0.210689	0.1212	0.210689	0.1212	0.210689	0.1212	0.223125	0.128628	0.316971	0.174231	CADOJ_NIST1036_Hisp	0.495793		0.247897	0.141237
2.8.0	2021-08-24T10:25:33.940-07:00	dukek	3P_10-5-1_100pg_Group 1 Amp 2_M2A_LRPrev_1_F2	815955	3	TRUE	CADOJ_NIST1036_AfAm	3.73407		1.86711	1.336	0.932862	0.761435	0.815217	0.640231	0.776167	0.596766	0.776167	0.596766	0.776167	0.596766	1.0193	0.774531	1.86711	1.336	CADOJ_NIST1036_Cauc	9.15292		4.57687	3.07531	1.1212	0.873028	0.820229	0.6165	1.05102	0.76941	1.05102	0.76941	1.05102	0.76941	1.79675	1.30271	4.57687	3.07531	CADOJ_NIST1036_Hisp	17.0317		8.51687	5.36705
2.8.0	2021-08-24T10:25:42.800-07:00	dukek	3P_10-5-1_200pg_Group 1 Amp 1_M2A_LRPrev_1_F2	62570	3	TRUE	CADOJ_NIST1036_AfAm	0.203005		0.101503	0.0645102	0.254743	0.189478	0.229753	0.158003	0.131465	0.0891564	0.131465	0.0891564	0.131465	0.0891564	0.104215	0.0680661	0.101503	0.0645102	CADOJ_NIST1036_Cauc	0.269443		0.134722	0.0792975	0.27467	0.192959	0.248697	0.162281	0.144928	0.0928461	0.144928	0.0928461	0.144928	0.0928461	0.120844	0.0756768	0.134722	0.0792975	CADOJ_NIST1036_Hisp	0.360474		0.180238	0.108015
2.8.0	2021-08-24T10:25:51.902-07:00	dukek	3P_10-5-1_200pg_Group 1 Amp 2_M2A_LRPrev_1_F2	632553	3	TRUE	CADOJ_NIST1036_AfAm	39.4546		19.7273	11.3462	2.60708	1.8954	3.46244	2.34526	5.14305	3.33469	5.14305	3.33469	5.14305	3.33469	6.86777	4.179	19.7273	11.3461	CADOJ_NIST1036_Cauc	50.4633		25.2316	15.1422	2.72932	2.00279	3.85196	2.59771	6.15871	3.95328	6.15871	3.95328	6.15871	3.95328	8.6134	5.38912	25.2316	15.1422	CADOJ_NIST1036_Hisp	64.1874		32.0937	17.4817
2.8.0	2021-08-24T10:26:02.199-07:00	dukek	3P_10-5-1_400pg_Group 1 Amp 1_M2A_LRPrev_1_F2	262300	3	TRUE	CADOJ_NIST1036_AfAm	9354.56		4677.28	2607.29	42.5743	31.4423	89.6626	59.2613	388.93	249.159	388.93	249.159	388.93	249.159	838.665	508.531	4677.24	2607.27	CADOJ_NIST1036_Cauc	15094.7		7547.33	4272.75	45.3916	34.5524	109.871	77.3272	479.017	316.241	479.017	316.241	479.017	316.241	1094.21	674.634	7547.24	4272.71	CADOJ_NIST1036_Hisp	11262		5631.01	2945.13
2.8.0	2021-08-24T10:26:10.590-07:00	dukek	3P_10-5-1_400pg_Group 1 Amp 2_M2A_LRPrev_1_F2	971422	3	TRUE	CADOJ_NIST1036_AfAm	60.766		30.383	19.8472	5.57622	4.25922	8.38288	5.95698	11.3015	7.43548	11.3015	7.43548	11.3015	7.43548	12.7102	8.33058	30.383	19.8472	CADOJ_NIST1036_Cauc	142.119		71.0594	44.1684	6.64345	4.94705	11.141	7.63433	18.8853	11.8681	18.8853	11.8681	18.8853	11.8681	25.5146	15.8911	71.0593	44.1683	CADOJ_NIST1036_Hisp	157.345		78.6726	49.1082
2.8.0	2021-08-24T10:26:17.760-07:00	dukek	3P_10-5-1_608pg_Group 1 Amp 1_M2A_LRPrev_1_F2	117524	3	TRUE	CADOJ_NIST1036_AfAm	177479		88739.7	45074.4	6.80648	4.66794	16.0333	10.8635	588.852	371.758	588.852	371.758	588.852	371.758	5964.9	3435.2	88671.5	45052.1	CADOJ_NIST1036_Cauc	1.41193e+06		705966	375175	10.001	6.86808	33.3584	21.8739	1596.3	1013.07	1596.3	1013.07	1596.3	1013.07	22950.8	14092.4	703521	374224	CADOJ_NIST1036_Hisp	260168		130084	62004.7
2.8.0	2021-08-24T10:26:23.467-07:00	dukek	3P_10-5-1_608pg_Group 1 Amp 2_M2A_LRPrev_1_F2	946884	3	TRUE	CADOJ_NIST1036_AfAm	19066.5		9533.27	5696.87	30.966	23.4835	70.5485	49.9624	632.176	424.334	632.176	424.334	632.176	424.334	1991.88	1265.98	9533.08	5696.78	CADOJ_NIST1036_Cauc	25110.1		12555.1	7062.43	31.0755	23.2322	84.1736	57.954	742.127	486.979	742.127	486.979	742.127	486.979	2389.37	1475.93	12554.8	7062.31	CADOJ_NIST1036_Hisp	37461.1		18730.6	9691.55
2.8.0	2021-08-24T10:26:30.270-07:00	dukek	3P_10-5-1_800pg_Group 1 Amp 1_M2A_LRPrev_1_F2	999780	3	TRUE	CADOJ_NIST1036_AfAm	278982		139491	73280.7	75.6794	56.6838	117.429	80.3993	2896.06	1859.87	2896.06	1859.87	2896.06	1859.87	17510.7	10558.9	139471	73274.5	CADOJ_NIST1036_Cauc	7.93294e+06		3.96647e+06	1.95232e+06	183.556	143.293	410.147	285.458	18760.2	12191.4	18760.2	12191.4	18760.2	12191.4	205462	118596	3.9613e+06	1.95051e+06	CADOJ_NIST1036_Hisp	6.23965e+06		3.11982e+06	1.31906e+06
2.8.0	2021-08-24T10:26:36.252-07:00	dukek	3P_10-5-1_800pg_Group 1 Amp 2_M2A_LRPrev_1_F2	60645	3	TRUE	CADOJ_NIST1036_AfAm	6.94762e+07		3.47381e+07	1.82114e+07	496.004	394.515	1702.11	1236.97	117272	77841.6	117272	77841.6	117272	77841.6	1.6633e+06	1.02285e+06	3.46209e+07	1.81704e+07	CADOJ_NIST1036_Cauc	3.79421e+08		1.89711e+08	9.74437e+07	751.927	583.632	3433.4	2478.55	302660	206902	302660	206902	302660	206902	5.4681e+06	3.3654e+06	1.8768e+08	9.67545e+07	CADOJ_NIST1036_Hisp	5.52774e+07		2.76387e+07	1.39213e+07
2.8.0	2021-08-24T10:27:10.752-07:00	dukek	3P_100-100-4_1.28ng_Group 1 Amp 1_M2A_LRPrev_1_F2	357591	3	TRUE	CADOJ_NIST1036_AfAm	302.569		151.284	92.7571	12.2777	9.28717	23.5492	16.2119	67.5186	45.2482	67.5186	45.2482	67.5186	45.2482	91.6632	57.1373	151.284	92.757	CADOJ_NIST1036_Cauc	1716.84		858.42	492.288	18.6451	14.1875	47.537	33.2363	187.813	123.04	187.813	123.04	187.813	123.04	369.888	228.32	858.417	492.286	CADOJ_NIST1036_Hisp	1907.12		953.562	527.876
2.8.0	2021-08-24T10:27:15.147-07:00	dukek	3P_100-100-4_1.28ng_Group 1 Amp 2_M2A_LRPrev_1_F2	979979	3	TRUE	CADOJ_NIST1036_AfAm	209756		104878	50971.6	46.6652	31.5463	171.685	105.627	1994.41	1153.68	1994.41	1153.68	1994.41	1153.68	11774.6	6454.33	104866	50968.1	CADOJ_NIST1036_Cauc	1.78888e+06		894439	392031	79.8257	55.4851	459.021	285.802	7176.62	4116.89	7176.62	4116.89	7176.62	4116.89	54636.3	29585	894028	391924	CADOJ_NIST1036_Hisp	136213		68106.6	29231.4
2.8.0	2021-08-24T10:27:19.960-07:00	dukek	3P_100-100-4_325ng_Group 1 Amp 1_M2A_LRPrev_1_F2	981877	3	TRUE	CADOJ_NIST1036_AfAm	0.480023		0.240012	0.158238	0.587919	0.438028	0.54245	0.375889	0.382646	0.246486	0.382646	0.246486	0.382646	0.246486	0.194875	0.120329	0.240012	0.158238	CADOJ_NIST1036_Cauc	0.633883		0.316942	0.205973	0.666409	0.49297	0.611912	0.410629	0.45599	0.297506	0.45599	0.297506	0.45599	0.297506	0.244957	0.152977	0.316942	0.205973	CADOJ_NIST1036_Hisp	0.555495		0.277748	0.180843
2.8.0	2021-08-24T10:27:25.896-07:00	dukek	3P_100-100-4_325ng_Group 1 Amp 2_M2A_LRPrev_1_F2	578168	3	TRUE	CADOJ_NIST1036_AfAm	0.486651		0.243325	0.150916	0.672845	0.472826	0.72835	0.465795	0.526485	0.333986	0.526485	0.333986	0.526485	0.333986	0.311759	0.195486	0.243325	0.150916	CADOJ_NIST1036_Cauc	0.344231		0.172116	0.103482	0.549051	0.385353	0.608333	0.387306	0.37935	0.227365	0.37935	0.227365	0.37935	0.227365	0.201141	0.114516	0.172116	0.103482	CADOJ_NIST1036_Hisp	0.451198		0.225599	0.144291
2.8.0	2021-08-24T10:27:32.263-07:00	dukek	3P_100-100-4_625ng_Group 1 Amp 1_M2A_LRPrev_1_F2	728444	3	TRUE	CADOJ_NIST1036_AfAm	4.5399		2.26995	1.69135	2.00195	1.67492	2.22142	1.75095	2.73505	2.09594	2.73505	2.09594	2.73505	2.09594	1.84023	1.30734	2.26995	1.69135	CADOJ_NIST1036_Cauc	3.58543		1.79271	1.27847	1.80029	1.44911	2.00986	1.54717	2.25057	1.61668	2.25057	1.61668	2.25057	1.61668	1.44111	0.960878	1.79271	1.27847	CADOJ_NIST1036_Hisp	2.93264		1.46632	1.0849
2.8.0	2021-08-24T10:27:37.705-07:00	dukek	3P_100-100-4_625ng_Group 1 Amp 2_M2A_LRPrev_1_F2	639842	3	TRUE	CADOJ_NIST1036_AfAm	27.9485		13.9742	8.16868	2.59157	1.9279	2.34171	1.62524	5.59401	3.68976	5.59401	3.68976	5.59401	3.68976	6.94512	4.26929	13.9742	8.16868	CADOJ_NIST1036_Cauc	36.4031		18.2015	10.6634	2.47611	1.77019	2.28756	1.52715	5.59773	3.6039	5.59773	3.6039	5.59773	3.6039	7.79373	4.79574	18.2015	10.6634	CADOJ_NIST1036_Hisp	23.3824		11.6912	6.35465
2.8.0	2021-08-24T12:35:42.261-07:00	dukek	3P_3-2-1_1.2ng_Group 1 Amp 1_F1A_F2A_LRPrev_1_M2	998597	3	TRUE	CADOJ_NIST1036_AfAm	6.45597e+27		6.45597e+27	2.145e+27	1.9821e+09	1.64077e+09	8316160196090950	4688195763838740	7.0154e+19	3.57496e+19	7.0154e+19	3.57496e+19	7.0154e+19	3.57496e+19	6.60068e+22	2.97439e+22	7.38412e+16	6.1125e+16	CADOJ_NIST1036_Cauc	4.24821e+26		4.24821e+26	1.85349e+26	1.43557e+09	1.2486e+09	2191496066923080	1436871002540060	1.54711e+19	9.40936e+18	1.54711e+19	9.40936e+18	1.54711e+19	9.40936e+18	1.12546e+22	6.33588e+21	5.34804e+16	4.65153e+16	CADOJ_NIST1036_Hisp	6.17042e+27		6.17042e+27	1.79945e+27
2.8.0	2021-08-24T12:35:43.687-07:00	dukek	3P_3-2-1_1.2ng_Group 1 Amp 2_F1A_F2A_LRPrev_1_M2	867923	3	TRUE	CADOJ_NIST1036_AfAm	6.41508e+27		6.41508e+27	2.35959e+27	1.98059e+09	1.68495e+09	8294211598204770	4988303214897780	6.99311e+19	3.88419e+19	6.99311e+19	3.88419e+19	6.99311e+19	3.88419e+19	6.57479e+22	3.22939e+22	7.37847e+16	6.27711e+16	CADOJ_NIST1036_Cauc	4.22923e+26		4.22923e+26	1.84988e+26	1.43443e+09	1.23086e+09	2186694334464270	1366911838270560	1.54302e+19	9.00737e+18	1.54302e+19	9.00737e+18	1.54302e+19	9.00737e+18	1.1219e+22	6.09129e+21	5.3438e+16	4.58542e+16	CADOJ_NIST1036_Hisp	6.14016e+27		6.14016e+27	2.28388e+27
2.8.0	2021-08-24T12:35:45.091-07:00	dukek	3P_3-2-1_38pg_Group 1 Amp 1_F1A_F2A_LRPrev_1_M2	249242	3	TRUE	CADOJ_NIST1036_AfAm	4.82039		4.82039	3.44611	1.99414	1.61959	2.01929	1.52863	3.02752	2.24412	3.02752	2.24412	3.02752	2.24412	3.78697	2.7517	4.82039	3.44611	CADOJ_NIST1036_Cauc	4.10767		4.10767	2.94539	1.87571	1.52962	1.89884	1.46121	2.72246	2.04228	2.72246	2.04228	2.72246	2.04228	3.31918	2.43828	4.10767	2.94539	CADOJ_NIST1036_Hisp	3.93872		3.93872	2.6731
2.8.0	2021-08-24T12:35:46.201-07:00	dukek	3P_3-2-1_38pg_Group 1 Amp 2_F1A_F2A_LRPrev_1_M2	101969	3	TRUE	CADOJ_NIST1036_AfAm	261297		261297	128248	17.7925	12.812	17.11	11.3614	490.65	309.416	490.65	309.416	490.65	309.416	5468.35	3247.8	260888	128113	CADOJ_NIST1036_Cauc	252627		252627	122544	17.9313	13.2858	18.562	12.6991	527.314	336.972	527.314	336.972	527.314	336.972	5877.19	3602	252267	122440	CADOJ_NIST1036_Hisp	358581		358581	161729
2.8.0	2021-08-24T12:35:47.656-07:00	dukek	3P_3-2-1_75pg_Group 1 Amp 1_F1A_F2A_LRPrev_1_M2	28004	3	TRUE	CADOJ_NIST1036_AfAm	5.4966e+07		5.4966e+07	2.29971e+07	18.731	12.8312	122.879	74.7096	10760.9	6150.67	10760.9	6150.67	10760.9	6150.67	270199	142615	4.94503e+07	2.15192e+07	CADOJ_NIST1036_Cauc	5.32004e+07		5.32004e+07	2.28078e+07	35.6328	24.2421	141.814	86.1367	14738.5	8408.17	14738.5	8408.17	14738.5	8408.17	373320	196856	4.98383e+07	2.16694e+07	CADOJ_NIST1036_Hisp	1.36216e+08		1.36216e+08	5.77373e+07
2.8.0	2021-08-24T12:35:49.307-07:00	dukek	3P_3-2-1_75pg_Group 1 Amp 2_F1A_F2A_LRPrev_1_M2	366956	3	TRUE	CADOJ_NIST1036_AfAm	1.58105e+10		1.58105e+10	6.59714e+09	1092.45	810.711	5225.2	3446.6	1.12297e+06	673901	1.12297e+06	673901	1.12297e+06	673901	5.08041e+07	2.77121e+07	9.83776e+09	4.89786e+09	CADOJ_NIST1036_Cauc	2.21601e+09		2.21601e+09	9.83413e+08	555.194	389.527	2683.3	1731.18	436068	253405	436068	253405	436068	253405	1.48752e+07	8.03839e+06	1.8989e+09	8.93613e+08	CADOJ_NIST1036_Hisp	2.17538e+09		2.17538e+09	8.90557e+08
2.8.0	2021-08-24T12:35:50.876-07:00	dukek	3P_3-2-1_150pg_Group 1 Amp 1_F1A_F2A_LRPrev_1_M2	133936	3	TRUE	CADOJ_NIST1036_AfAm	4.93957e+13		4.93957e+13	20008363043161	13092.3	9915.39	1.40604e+06	946589	6.40249e+08	3.96062e+08	6.40249e+08	3.96062e+08	6.40249e+08	3.96062e+08	5.08717e+10	2.83937e+10	4.71331e+11	3.55522e+11	CADOJ_NIST1036_Cauc	2.74378e+13		2.74378e+13	1.19715e+13	18190.8	13350.7	935123	628695	4.96687e+08	3.0474e+08	4.96687e+08	3.0474e+08	4.96687e+08	3.0474e+08	4.00297e+10	2.2032e+10	6.29365e+11	4.57147e+11	CADOJ_NIST1036_Hisp	7.0044e+13		7.0044e+13	2.5649e+13
2.8.0	2021-08-24T12:35:23.974-07:00	dukek	3P_3-2-1_150pg_Group 1 Amp 2_F1A_F2A_LRPrev_1_M2	6559	3	TRUE	CADOJ_NIST1036_AfAm	7.48981e+11		7.48981e+11	2.93395e+11	3680.59	2639.92	40730.8	26034.8	1.36577e+07	8.02182e+06	1.36577e+07	8.02182e+06	1.36577e+07	8.02182e+06	9.12695e+08	4.85988e+08	9.61888e+10	6.32856e+10	CADOJ_NIST1036_Cauc	3.34954e+11		3.34954e+11	1.43141e+11	3106.24	2282.69	44679.3	28340.1	1.30872e+07	7.70647e+06	1.30872e+07	7.70647e+06	1.30872e+07	7.70647e+06	7.42114e+08	3.9792e+08	7.55274e+10	4.8002e+10	CADOJ_NIST1036_Hisp	7.41125e+11		7.41125e+11	3.10159e+11
2.8.0	2021-08-24T12:35:25.851-07:00	dukek	3P_3-2-1_228pg_Group 1 Amp 1_F1A_F2A_LRPrev_1_M2	39995	3	TRUE	CADOJ_NIST1036_AfAm	9.7879e+19		9.7879e+19	3.59701e+19	4.35283e+06	3.07274e+06	1.49659e+10	8.97226e+09	36420839468110	2.05518e+13	36420839468110	2.05518e+13	36420839468110	2.05518e+13	1.08369e+16	5570716115099720	162034026095127	114371361527058	CADOJ_NIST1036_Cauc	1.89394e+19		1.89394e+19	6.84148e+18	2.3044e+06	1.58356e+06	5.23545e+09	2.86815e+09	1.23182e+13	6.16542e+12	1.23182e+13	6.16542e+12	1.23182e+13	6.16542e+12	3382050762169710	1542147038646570	8.57468e+13	5.88989e+13	CADOJ_NIST1036_Hisp	1.06867e+20		1.06867e+20	3.16961e+19
2.8.0	2021-08-24T12:35:27.694-07:00	dukek	3P_3-2-1_228pg_Group 1 Amp 2_F1A_F2A_LRPrev_1_M2	908114	3	TRUE	CADOJ_NIST1036_AfAm	2.31568e+18		2.31568e+18	8.67767e+17	131995	89211	3.65441e+08	2.11351e+08	1.0203e+12	5.51275e+11	1.0203e+12	5.51275e+11	1.0203e+12	5.51275e+11	329011365131702	161123648892805	4.91259e+12	3.31936e+12	CADOJ_NIST1036_Cauc	6.80402e+16		6.80402e+16	2.57104e+16	55207.6	34919.8	1.01079e+08	5.32566e+07	1.67061e+11	8.18156e+10	1.67061e+11	8.18156e+10	1.67061e+11	8.18156e+10	3.2024e+13	14575388645723	2.05364e+12	1.29912e+12	CADOJ_NIST1036_Hisp	2.46502e+17		2.46502e+17	9.11813e+16
2.8.0	2021-08-24T12:35:29.465-07:00	dukek	3P_3-2-1_300pg_Group 1 Amp 1_F1A_F2A_LRPrev_1_M2	512997	3	TRUE	CADOJ_NIST1036_AfAm	1.10814e+17		1.10814e+17	4.58171e+16	155132	108576	1.2059e+08	7.00327e+07	1.94044e+11	1.05638e+11	1.94044e+11	1.05638e+11	1.94044e+11	1.05638e+11	3.92731e+13	1.95478e+13	5.75921e+12	4.02773e+12	CADOJ_NIST1036_Cauc	3.78397e+16		3.78397e+16	1.66366e+16	168047	121317	9.6842e+07	5.87445e+07	1.43629e+11	8.07293e+10	1.43629e+11	8.07293e+10	1.43629e+11	8.07293e+10	2.4697e+13	12900182729645	6.23051e+12	4.49758e+12	CADOJ_NIST1036_Hisp	1.4306e+17		1.4306e+17	5.21226e+16
2.8.0	2021-08-24T12:35:31.272-07:00	dukek	3P_3-2-1_300pg_Group 1 Amp 2_F1A_F2A_LRPrev_1_M2	68683	3	TRUE	CADOJ_NIST1036_AfAm	1.25285e+24		1.25285e+24	4.75766e+23	1.50817e+08	1.23223e+08	2.88874e+13	1.7901e+13	1.20543e+17	6.75383e+16	1.20543e+17	6.75383e+16	1.20543e+17	6.75383e+16	5.75165e+19	3.02954e+19	5618462829382670	4590466578120960	CADOJ_NIST1036_Cauc	1.12287e+23		1.12287e+23	4.83451e+22	1.15626e+08	9.61768e+07	11813744259605	7.8587e+12	3.67668e+16	2.20499e+16	3.67668e+16	2.20499e+16	3.67668e+16	2.20499e+16	1.28718e+19	7.19405e+18	4307412249965300	3582853839864850	CADOJ_NIST1036_Hisp	1.28595e+24		1.28595e+24	4.15199e+23
2.8.0	2021-08-24T12:35:32.907-07:00	dukek	3P_3-2-1_450pg_Group 1 Amp 1_F1A_F2A_LRPrev_1_M2	154879	3	TRUE	CADOJ_NIST1036_AfAm	1.147e+25		1.147e+25	3.84207e+24	2.38082e+08	1.78089e+08	4.06798e+13	2.26743e+13	2.76929e+17	1.47616e+17	2.76929e+17	1.47616e+17	2.76929e+17	1.47616e+17	2.08076e+20	1.01704e+20	8869374464270770	6634390939590620	CADOJ_NIST1036_Cauc	7.08123e+23		7.08123e+23	2.83737e+23	1.57884e+08	1.21616e+08	1.04741e+13	6.24278e+12	5.89082e+16	3.3184e+16	5.89082e+16	3.3184e+16	5.89082e+16	3.3184e+16	3.37964e+19	1.75729e+19	5881569441378580	4530458523658130	CADOJ_NIST1036_Hisp	1.56508e+25		1.56508e+25	4.4135e+24
2.8.0	2021-08-24T12:35:34.484-07:00	dukek	3P_3-2-1_450pg_Group 1 Amp 2_F1A_F2A_LRPrev_1_M2	370611	3	TRUE	CADOJ_NIST1036_AfAm	4.02812e+27		4.02812e+27	1.41283e+27	1.76254e+09	1.49984e+09	6266674573551510	3755607110130970	5.02345e+19	2.74195e+19	5.02345e+19	2.74195e+19	5.02345e+19	2.74195e+19	4.50618e+22	2.21431e+22	6.56615e+16	5.58749e+16	CADOJ_NIST1036_Cauc	2.93124e+26		2.93124e+26	1.02495e+26	1.29408e+09	1.09537e+09	1715170672196570	1019112269620260	1.16683e+19	6.43562e+18	1.16683e+19	6.43562e+18	1.16683e+19	6.43562e+18	8.21603e+21	4.05603e+21	4.82094e+16	4.08068e+16	CADOJ_NIST1036_Hisp	4.02935e+27		4.02935e+27	1.30874e+27
2.8.0	2021-08-24T12:35:35.978-07:00	dukek	3P_3-2-1_522pg_Group 1 Amp 1_0422A_F2A_LRPrev_1_M2	830171	3	TRUE	CADOJ_NIST1036_AfAm	1.26716e+26		1.26716e+26	4.95393e+25	5.95372e+08	4.90072e+08	397990525258786	241885513344708	2.7191e+18	1.53399e+18	2.7191e+18	1.53399e+18	2.7191e+18	1.53399e+18	2.09231e+21	1.09068e+21	2.21799e+16	1.8257e+16	CADOJ_NIST1036_Cauc	9.02477e+24		9.02477e+24	3.40547e+24	3.73341e+08	3.17687e+08	145824963025170	9.37011e+13	7.14491e+17	4.15268e+17	7.14491e+17	4.15268e+17	7.14491e+17	4.15268e+17	3.89951e+20	2.01459e+20	1.39083e+16	1.1835e+16	CADOJ_NIST1036_Hisp	6.78337e+25		6.78337e+25	2.24784e+25
2.8.0	2021-08-24T12:35:37.578-07:00	dukek	3P_3-2-1_522pg_Group 1 Amp 2_F1A_F2A_LRPrev_1_M2	874061	3	TRUE	CADOJ_NIST1036_AfAm	2.79169e+25		2.79169e+25	9.11375e+24	7.8334e+07	4.46284e+07	101906729955199	4.90391e+13	6.1867e+17	2.81629e+17	6.1867e+17	2.81629e+17	6.1867e+17	2.81629e+17	4.45542e+20	1.87712e+20	2918243732982680	1662580037806850	CADOJ_NIST1036_Cauc	3.82756e+24		3.82756e+24	1.44901e+24	8.72713e+07	4.91292e+07	5.9058e+13	2.90316e+13	2.72604e+17	1.27658e+17	2.72604e+17	1.27658e+17	2.72604e+17	1.27658e+17	1.49394e+20	6.71255e+19	3251189451509160	1830250135844740	CADOJ_NIST1036_Hisp	2.17985e+25		2.17985e+25	6.68691e+24
2.8.0	2021-08-24T12:35:39.089-07:00	dukek	3P_3-2-1_600pg_Group 1 Amp 1_F1A_F2A_LRPrev_1_M2	789319	3	TRUE	CADOJ_NIST1036_AfAm	1.88553e+27		1.88553e+27	6.78932e+26	1.60313e+09	1.36013e+09	3519128955048090	2116912916225940	2.80534e+19	1.56629e+19	2.80534e+19	1.56629e+19	2.80534e+19	1.56629e+19	2.45599e+22	1.24488e+22	5.9723e+16	5.06701e+16	CADOJ_NIST1036_Cauc	1.51759e+26		1.51759e+26	6.03227e+25	1.17026e+09	9.84469e+08	1044170283500940	645543901599841	7.00912e+18	3.99433e+18	7.00912e+18	3.99433e+18	7.00912e+18	3.99433e+18	4.80307e+21	2.50615e+21	4.35967e+16	3.66752e+16	CADOJ_NIST1036_Hisp	1.6765e+27		1.6765e+27	4.7772e+26
2.8.0	2021-08-24T12:35:40.726-07:00	dukek	3P_3-2-1_600pg_Group 1 Amp 2_F1A_F2A_LRPrev_1_M2	624415	3	TRUE	CADOJ_NIST1036_AfAm	7.40296e+25		7.40296e+25	2.93252e+25	6.25356e+08	4.97481e+08	187738886822380	111511908751555	1.44611e+18	7.93296e+17	1.44611e+18	7.93296e+17	1.44611e+18	7.93296e+17	1.2155e+21	6.10211e+20	2.32968e+16	1.85329e+16	CADOJ_NIST1036_Cauc	8.42335e+24		8.42335e+24	3.37086e+24	4.58075e+08	3.67679e+08	8.22623e+13	4.93004e+13	5.16214e+17	2.78885e+17	5.16214e+17	2.78885e+17	5.16214e+17	2.78885e+17	3.30478e+20	1.62742e+20	1.70649e+16	1.36973e+16	CADOJ_NIST1036_Hisp	9.43299e+25		9.43299e+25	2.66209e+25
2.8.0	2021-08-24T12:36:16.217-07:00	dukek	3P_10-5-1_1.2ng_Group 1 Amp 1_F1A_F2A_LRPrev_1_M2	124434	3	TRUE	CADOJ_NIST1036_AfAm	6.47251e+27		6.47251e+27	2.16432e+27	1.98299e+09	1.6594e+09	8326484231274180	4857974160188150	7.02626e+19	3.87378e+19	7.02626e+19	3.87378e+19	7.02626e+19	3.87378e+19	6.6129e+22	3.15995e+22	7.38742e+16	6.18191e+16	CADOJ_NIST1036_Cauc	4.25886e+26		4.25886e+26	1.46104e+26	1.4363e+09	1.21856e+09	2194342741255890	1357219193000900	1.54963e+19	8.49058e+18	1.54963e+19	8.49058e+18	1.54963e+19	8.49058e+18	1.12764e+22	5.38366e+21	5.35079e+16	4.53962e+16	CADOJ_NIST1036_Hisp	6.18886e+27		6.18886e+27	2.03361e+27
2.8.0	2021-08-24T12:35:52.519-07:00	dukek	3P_10-5-1_1.2ng_Group 1 Amp 2_F1A_F2A_LRPrev_1_M2	647434	3	TRUE	CADOJ_NIST1036_AfAm	6.47597e+27		6.47597e+27	2.16265e+27	1.9831e+09	1.67768e+09	8328152434578160	4844172305654900	7.02803e+19	3.71557e+19	7.02803e+19	3.71557e+19	7.02803e+19	3.71557e+19	6.61501e+22	3.22054e+22	7.38784e+16	6.25e+16	CADOJ_NIST1036_Cauc	4.2605e+26		4.2605e+26	1.59556e+26	1.4364e+09	1.2255e+09	2194760020945320	1360638346729490	1.54998e+19	8.56e+18	1.54998e+19	8.56e+18	1.54998e+19	8.56e+18	1.12795e+22	5.53592e+21	5.35114e+16	4.56547e+16	CADOJ_NIST1036_Hisp	6.1916e+27		6.1916e+27	2.01028e+27
2.8.0	2021-08-24T12:35:53.813-07:00	dukek	3P_10-5-1_1.4ng_Group 1 Amp 1_F1A_F2A_LRPrev_1_M2	270790	3	TRUE	CADOJ_NIST1036_AfAm	3.26479e+27		3.26479e+27	1.03719e+27	1.78293e+09	1.51649e+09	6082200282009840	3538732920588930	4.7728e+19	2.55233e+19	4.7728e+19	2.55233e+19	4.7728e+19	2.55233e+19	4.13158e+22	1.97331e+22	6.64211e+16	5.64954e+16	CADOJ_NIST1036_Cauc	2.39063e+26		2.39063e+26	8.16347e+25	1.26979e+09	1.04904e+09	1623054559720910	980413532084144	1.06922e+19	5.77121e+18	1.06922e+19	5.77121e+18	1.06922e+19	5.77121e+18	7.26146e+21	3.41315e+21	4.73047e+16	3.90807e+16	CADOJ_NIST1036_Hisp	3.22926e+27		3.22926e+27	9.37051e+26
2.8.0	2021-08-24T12:35:55.098-07:00	dukek	3P_10-5-1_1.4ng_Group 1 Amp 2_F1A_F2A_LRPrev_1_M2	55413	3	TRUE	CADOJ_NIST1036_AfAm	6.47581e+27		6.47581e+27	2.36561e+27	1.98308e+09	1.70397e+09	8327718591094840	5078402825885010	7.02772e+19	3.98526e+19	7.02772e+19	3.98526e+19	7.02772e+19	3.98526e+19	6.61477e+22	3.37572e+22	7.38776e+16	6.34795e+16	CADOJ_NIST1036_Cauc	4.26034e+26		4.26034e+26	1.54709e+26	1.43637e+09	1.22645e+09	2194613856965020	1360611834122810	1.54989e+19	8.85102e+18	1.54989e+19	8.85102e+18	1.54989e+19	8.85102e+18	1.12789e+22	5.87119e+21	5.35103e+16	4.56898e+16	CADOJ_NIST1036_Hisp	6.19119e+27		6.19119e+27	2.1075e+27
2.8.0	2021-08-24T12:35:56.389-07:00	dukek	3P_10-5-1_1.6ng_Group 1 Amp 1_F1A_F2A_LRPrev_1_M2	994645	3	TRUE	CADOJ_NIST1036_AfAm	6.47628e+27		6.47628e+27	2.26399e+27	1.98312e+09	1.69053e+09	8328299254833090	4986041994251490	7.02822e+19	3.81205e+19	7.02822e+19	3.81205e+19	7.02822e+19	3.81205e+19	6.61525e+22	3.13358e+22	7.38792e+16	6.29787e+16	CADOJ_NIST1036_Cauc	4.26083e+26		4.26083e+26	1.56726e+26	1.43641e+09	1.19988e+09	2194798947364020	1280794099765820	1.55004e+19	8.30205e+18	1.55004e+19	8.30205e+18	1.55004e+19	8.30205e+18	1.12801e+22	5.45059e+21	5.3512e+16	4.47e+16	CADOJ_NIST1036_Hisp	6.19222e+27		6.19222e+27	2.11219e+27
2.8.0	2021-08-24T12:35:57.677-07:00	dukek	3P_10-5-1_1.6ng_Group 1 Amp 2_F1A_F2A_LRPrev_1_M2	973609	3	TRUE	CADOJ_NIST1036_AfAm	6.47601e+27		6.47601e+27	2.14683e+27	1.9831e+09	1.66512e+09	8328052576892630	4846442276320290	7.02799e+19	3.7203e+19	7.02799e+19	3.7203e+19	7.02799e+19	3.7203e+19	6.61501e+22	3.07218e+22	7.38782e+16	6.20324e+16	CADOJ_NIST1036_Cauc	4.26048e+26		4.26048e+26	1.59052e+26	1.43639e+09	1.21248e+09	2194718827453040	1276759346258920	1.54996e+19	8.27624e+18	1.54996e+19	8.27624e+18	1.54996e+19	8.27624e+18	1.12794e+22	5.39379e+21	5.3511e+16	4.51694e+16	CADOJ_NIST1036_Hisp	6.19162e+27		6.19162e+27	1.78144e+27
2.8.0	2021-08-24T12:35:58.899-07:00	dukek	3P_10-5-1_3.2ng_Group 1 Amp 1_F1A_F2A_LRPrev_1_M2	827392	3	TRUE	CADOJ_NIST1036_AfAm	6.47628e+27		6.47628e+27	2.42579e+27	1.98312e+09	1.70416e+09	8328299254833090	5078662119692680	7.02822e+19	3.99279e+19	7.02822e+19	3.99279e+19	7.02822e+19	3.99279e+19	6.61525e+22	3.42958e+22	7.38792e+16	6.34868e+16	CADOJ_NIST1036_Cauc	4.26083e+26		4.26083e+26	1.47569e+26	1.43641e+09	1.21976e+09	2194798947364020	1304973629459260	1.55004e+19	8.41361e+18	1.55004e+19	8.41361e+18	1.55004e+19	8.41361e+18	1.12801e+22	5.48539e+21	5.3512e+16	4.54407e+16	CADOJ_NIST1036_Hisp	6.19222e+27		6.19222e+27	1.72449e+27
2.8.0	2021-08-24T12:36:00.248-07:00	dukek	3P_10-5-1_3.2ng_Group 1 Amp 2_F1A_F2A_LRPrev_1_M2	934603	3	TRUE	CADOJ_NIST1036_AfAm	6.47628e+27		6.47628e+27	2.35355e+27	1.98312e+09	1.70514e+09	8328299254833090	4904963740145490	7.02822e+19	3.8745e+19	7.02822e+19	3.8745e+19	7.02822e+19	3.8745e+19	6.61525e+22	3.36163e+22	7.38792e+16	6.35232e+16	CADOJ_NIST1036_Cauc	4.26083e+26		4.26083e+26	1.4915e+26	1.43641e+09	1.2099e+09	2194798947364020	1310516789573390	1.55004e+19	8.53733e+18	1.55004e+19	8.53733e+18	1.55004e+19	8.53733e+18	1.12801e+22	5.50346e+21	5.3512e+16	4.50736e+16	CADOJ_NIST1036_Hisp	6.19222e+27		6.19222e+27	1.90866e+27
2.8.0	2021-08-24T12:36:01.570-07:00	dukek	3P_10-5-1_100pg_Group 1 Amp 1_F1A_F2A_LRPrev_1_M2	204470	3	TRUE	CADOJ_NIST1036_AfAm	2.01282e+08		2.01282e+08	8.89545e+07	380.516	245.932	4631.49	2674.61	232016	130222	232016	130222	232016	130222	3.67507e+06	1.96669e+06	1.97832e+08	8.80032e+07	CADOJ_NIST1036_Cauc	1.67217e+08		1.67217e+08	7.75697e+07	568.002	378.114	7112.33	4304.29	320540	183743	320540	183743	320540	183743	4.43756e+06	2.42938e+06	1.65616e+08	7.71039e+07	CADOJ_NIST1036_Hisp	1.56758e+08		1.56758e+08	6.80002e+07
2.8.0	2021-08-24T12:36:03.054-07:00	dukek	3P_10-5-1_100pg_Group 1 Amp 2_F1A_F2A_LRPrev_1_M2	719538	3	TRUE	CADOJ_NIST1036_AfAm	3.15538e+16		3.15538e+16	1.28045e+16	192300	151363	2.25956e+08	1.4341e+08	1.48953e+11	8.7237e+10	1.48953e+11	8.7237e+10	1.48953e+11	8.7237e+10	1.64178e+13	8.48006e+12	7.14604e+12	5.62308e+12	CADOJ_NIST1036_Cauc	1.86054e+16		1.86054e+16	8606095381500050	259735	208072	2.23765e+08	1.53076e+08	1.50539e+11	9.48543e+10	1.50539e+11	9.48543e+10	1.50539e+11	9.48543e+10	1.5542e+13	9.02748e+12	9.64119e+12	7.71086e+12	CADOJ_NIST1036_Hisp	8.49122e+16		8.49122e+16	3.47933e+16
2.8.0	2021-08-24T12:36:04.690-07:00	dukek	3P_10-5-1_200pg_Group 1 Amp 1_F1A_F2A_LRPrev_1_M2	460491	3	TRUE	CADOJ_NIST1036_AfAm	4.20809e+21		4.20809e+21	1.67049e+21	3.56671e+07	2.99165e+07	1.08228e+12	6.89911e+11	2192514523883190	1278243412136680	2192514523883190	1278243412136680	2192514523883190	1278243412136680	5.67499e+17	2.99954e+17	1328621661578310	1114391277767820	CADOJ_NIST1036_Cauc	3.6668e+20		3.6668e+20	1.36269e+20	2.64841e+07	2.21102e+07	2.81655e+11	1.78232e+11	497705507252120	287729181040867	497705507252120	287729181040867	497705507252120	287729181040867	1.04641e+17	5.4085e+16	986387472461846	823457226731759	CADOJ_NIST1036_Hisp	1.73336e+21		1.73336e+21	6.33293e+20
2.8.0	2021-08-24T12:36:06.294-07:00	dukek	3P_10-5-1_200pg_Group 1 Amp 2_F1A_F2A_LRPrev_1_M2	910042	3	TRUE	CADOJ_NIST1036_AfAm	4.7189e+23		4.7189e+23	1.64263e+23	1.5002e+07	9.80816e+06	3466686784191	1.84783e+12	1.79259e+16	8896529348319830	1.79259e+16	8896529348319830	1.79259e+16	8896529348319830	1.10758e+19	5.00395e+18	558877481430236	365387928309570	CADOJ_NIST1036_Cauc	1.53186e+23		1.53186e+23	6.21901e+22	1.94029e+07	1.29589e+07	2.33632e+12	1.35272e+12	1.25512e+16	6961525883351820	1.25512e+16	6961525883351820	1.25512e+16	6961525883351820	7.06547e+18	3.66414e+18	722818638419287	482759094782793	CADOJ_NIST1036_Hisp	1.09379e+24		1.09379e+24	3.42836e+23
2.8.0	2021-08-24T12:36:07.818-07:00	dukek	3P_10-5-1_400pg_Group 1 Amp 1_F1A_F2A_LRPrev_1_M2	833228	3	TRUE	CADOJ_NIST1036_AfAm	4.48429e+25		4.48429e+25	1.62036e+25	1.70093e+08	1.23957e+08	143505092038856	8.22394e+13	9.2753e+17	4.84389e+17	9.2753e+17	4.84389e+17	9.2753e+17	4.84389e+17	6.92736e+20	3.22628e+20	6336612713017930	4617868412999270	CADOJ_NIST1036_Cauc	4.68392e+24		4.68392e+24	1.64838e+24	1.29236e+08	9.482e+07	3.8429e+13	2.15457e+13	2.40814e+17	1.28322e+17	2.40814e+17	1.28322e+17	2.40814e+17	1.28322e+17	1.55918e+20	7.65279e+19	4814522348845360	3532384938661890	CADOJ_NIST1036_Hisp	5.7408e+25		5.7408e+25	1.76868e+25
2.8.0	2021-08-24T12:36:09.356-07:00	dukek	3P_10-5-1_400pg_Group 1 Amp 2_F1A_F2A_LRPrev_1_M2	717489	3	TRUE	CADOJ_NIST1036_AfAm	3.39012e+26		3.39012e+26	9.93342e+25	4.40009e+08	2.9263e+08	387513589500829	193677126689377	3.28837e+18	1.54233e+18	3.28837e+18	1.54233e+18	3.28837e+18	1.54233e+18	3.13838e+21	1.35722e+21	1.6392e+16	1.09016e+16	CADOJ_NIST1036_Cauc	1.45545e+25		1.45545e+25	4.90988e+24	2.17412e+08	1.3831e+08	7.00492e+13	35333018727109	4.97417e+17	2.36594e+17	4.97417e+17	2.36594e+17	4.97417e+17	2.36594e+17	3.66021e+20	1.5648e+20	8099374246583160	5152537872315430	CADOJ_NIST1036_Hisp	2.6844e+26		2.6844e+26	7.62527e+25
2.8.0	2021-08-24T12:36:10.836-07:00	dukek	3P_10-5-1_608pg_Group 1 Amp 1_F1A_F2A_LRPrev_1_M2	185337	3	TRUE	CADOJ_NIST1036_AfAm	3.1875e+27		3.1875e+27	1.17875e+27	1.77491e+09	1.51799e+09	6006121873828130	3760919822646930	4.70026e+19	2.63678e+19	4.70026e+19	2.63678e+19	4.70026e+19	2.63678e+19	4.05747e+22	2.07992e+22	6.61222e+16	5.6551e+16	CADOJ_NIST1036_Cauc	2.30938e+26		2.30938e+26	8.58518e+25	1.26051e+09	1.06596e+09	1599285925438340	995516943821523	1.04736e+19	5.95434e+18	1.04736e+19	5.95434e+18	1.04736e+19	5.95434e+18	7.07622e+21	3.63627e+21	4.6959e+16	3.9711e+16	CADOJ_NIST1036_Hisp	3.02169e+27		3.02169e+27	9.07134e+26
2.8.0	2021-08-24T12:36:12.120-07:00	dukek	3P_10-5-1_608pg_Group 1 Amp 2_F1A_F2A_LRPrev_1_M2	807828	3	TRUE	CADOJ_NIST1036_AfAm	4.24916e+27		4.24916e+27	1.73212e+27	1.83045e+09	1.5362e+09	6387989485066900	3813022920181450	5.23608e+19	2.85238e+19	5.23608e+19	2.85238e+19	5.23608e+19	2.85238e+19	4.76468e+22	2.40109e+22	6.81915e+16	5.72293e+16	CADOJ_NIST1036_Cauc	3.1137e+26		3.1137e+26	1.1513e+26	1.33594e+09	1.11343e+09	1751560081245350	1061113071603510	1.2119e+19	6.49779e+18	1.2119e+19	6.49779e+18	1.2119e+19	6.49779e+18	8.63634e+21	4.1177e+21	4.97688e+16	4.14797e+16	CADOJ_NIST1036_Hisp	3.98336e+27		3.98336e+27	1.20644e+27
2.8.0	2021-08-24T12:36:13.561-07:00	dukek	3P_10-5-1_800pg_Group 1 Amp 1_F1A_F2A_LRPrev_1_M2	936738	3	TRUE	CADOJ_NIST1036_AfAm	6.4214e+27		6.4214e+27	2.19422e+27	1.97885e+09	1.69158e+09	8279538829806660	4880250565239540	6.98198e+19	3.78092e+19	6.98198e+19	3.78092e+19	6.98198e+19	3.78092e+19	6.56743e+22	3.26846e+22	7.372e+16	6.30181e+16	CADOJ_NIST1036_Cauc	4.22713e+26		4.22713e+26	1.49653e+26	1.4334e+09	1.2254e+09	2182847620304980	1356627295847350	1.54046e+19	8.7015e+18	1.54046e+19	8.7015e+18	1.54046e+19	8.7015e+18	1.12032e+22	5.4811e+21	5.33999e+16	4.56509e+16	CADOJ_NIST1036_Hisp	6.1236e+27		6.1236e+27	1.54362e+27
2.8.0	2021-08-24T12:36:14.914-07:00	dukek	3P_10-5-1_800pg_Group 1 Amp 2_F1A_F2A_LRPrev_1_M2	44279	3	TRUE	CADOJ_NIST1036_AfAm	6.42106e+27		6.42106e+27	2.22873e+27	1.97897e+09	1.6728e+09	8275524281782480	4909412111758350	6.98038e+19	3.78357e+19	6.98038e+19	3.78357e+19	6.98038e+19	3.78357e+19	6.56687e+22	3.18886e+22	7.37243e+16	6.23185e+16	CADOJ_NIST1036_Cauc	4.20812e+26		4.20812e+26	1.58634e+26	1.4319e+09	1.20593e+09	2178860550898910	1310784909085630	1.53649e+19	8.48301e+18	1.53649e+19	8.48301e+18	1.53649e+19	8.48301e+18	1.11665e+22	5.47646e+21	5.33437e+16	4.49255e+16	CADOJ_NIST1036_Hisp	6.06794e+27		6.06794e+27	1.58502e+27
2.8.0	2021-08-24T12:36:17.573-07:00	dukek	3P_100-100-4_1.28ng_Group 1 Amp 1_F1A_F2A_LRPrev_1_M2	183038	3	TRUE	CADOJ_NIST1036_AfAm	4.53987e+27		4.53987e+27	1.73689e+27	1.90527e+09	1.61502e+09	7551077178224540	4503061202011800	6.04224e+19	3.29133e+19	6.04224e+19	3.29133e+19	6.04224e+19	3.29133e+19	5.36635e+22	2.7361e+22	7.09789e+16	6.01658e+16	CADOJ_NIST1036_Cauc	3.3082e+26		3.3082e+26	1.1817e+26	1.38209e+09	1.1724e+09	2013094874406520	1211530061877810	1.36247e+19	7.41049e+18	1.36247e+19	7.41049e+18	1.36247e+19	7.41049e+18	9.51115e+21	4.5975e+21	5.14883e+16	4.36766e+16	CADOJ_NIST1036_Hisp	4.58145e+27		4.58145e+27	1.46095e+27
2.8.0	2021-08-24T12:36:18.859-07:00	dukek	3P_100-100-4_1.28ng_Group 1 Amp 2_F1A_F2A_LRPrev_1_M2	343300	3	TRUE	CADOJ_NIST1036_AfAm	3.82035e+27		3.82035e+27	1.291e+27	1.66288e+09	1.41202e+09	4784875051180330	2810476693370820	4.0661e+19	2.18793e+19	4.0661e+19	2.18793e+19	4.0661e+19	2.18793e+19	3.85369e+22	1.82012e+22	6.1949e+16	5.26033e+16	CADOJ_NIST1036_Cauc	2.744e+26		2.744e+26	9.5136e+25	1.2655e+09	1.06609e+09	1347571778990540	820134901567491	9.59098e+18	5.54888e+18	9.59098e+18	5.54888e+18	9.59098e+18	5.54888e+18	7.04901e+21	3.5245e+21	4.71449e+16	3.9716e+16	CADOJ_NIST1036_Hisp	3.76834e+27		3.76834e+27	1.29701e+27
2.8.0	2021-08-24T12:36:20.238-07:00	dukek	3P_100-100-4_325ng_Group 1 Amp 1_F1A_F2A_LRPrev_1_M2	705347	3	TRUE	CADOJ_NIST1036_AfAm	1.82956e+24		1.82956e+24	7.4498e+23	1.05285e+08	8.41755e+07	2.49412e+13	1.56065e+13	1.11832e+17	6.47396e+16	1.11832e+17	6.47396e+16	1.11832e+17	6.47396e+16	5.95088e+19	3.22061e+19	3922231437594460	3135829557721320	CADOJ_NIST1036_Cauc	5.03853e+23		5.03853e+23	2.10516e+23	1.18853e+08	9.78579e+07	1.28225e+13	8.07831e+12	5.76884e+16	3.34603e+16	5.76884e+16	3.34603e+16	5.76884e+16	3.34603e+16	2.85242e+19	1.52409e+19	4427640521119470	3645475646720760	CADOJ_NIST1036_Hisp	3.50364e+24		3.50364e+24	1.25577e+24
2.8.0	2021-08-24T12:36:21.881-07:00	dukek	3P_100-100-4_325ng_Group 1 Amp 2_F1A_F2A_LRPrev_1_M2	68047	3	TRUE	CADOJ_NIST1036_AfAm	1.08883e+22		1.08883e+22	3.60623e+21	3.19915e+06	1.9544e+06	1.54714e+11	8.10649e+10	731549414155991	362964589895688	731549414155991	362964589895688	731549414155991	362964589895688	3.88438e+17	1.75848e+17	119174340930267	72804247525750	CADOJ_NIST1036_Cauc	6.6209e+20		6.6209e+20	2.1997e+20	1.59152e+06	960229	4.17653e+10	2.09488e+10	154369314747551	7.20159e+13	154369314747551	7.20159e+13	154369314747551	7.20159e+13	6.08955e+16	2.64445e+16	5.92842e+13	3.57684e+13	CADOJ_NIST1036_Hisp	5.73675e+21		5.73675e+21	1.529e+21
2.8.0	2021-08-24T12:36:23.417-07:00	dukek	3P_100-100-4_625ng_Group 1 Amp 1_F1A_F2A_LRPrev_1_M2	974756	3	TRUE	CADOJ_NIST1036_AfAm	5.68746e+27		5.68746e+27	2.17835e+27	1.94204e+09	1.62444e+09	7719408141065140	4405892780091480	6.45178e+19	3.37619e+19	6.45178e+19	3.37619e+19	6.45178e+19	3.37619e+19	6.00458e+22	2.8323e+22	7.23487e+16	6.05166e+16	CADOJ_NIST1036_Cauc	3.78909e+26		3.78909e+26	1.43798e+26	1.4044e+09	1.19853e+09	2031371904588860	1292497435819510	1.42255e+19	8.27055e+18	1.42255e+19	8.27055e+18	1.42255e+19	8.27055e+18	1.02592e+22	5.33099e+21	5.23193e+16	4.46497e+16	CADOJ_NIST1036_Hisp	5.5098e+27		5.5098e+27	1.68016e+27
2.8.0	2021-08-24T12:36:24.818-07:00	dukek	3P_100-100-4_625ng_Group 1 Amp 2_F1A_F2A_LRPrev_1_M2	372678	3	TRUE	CADOJ_NIST1036_AfAm	1.89169e+26		1.89169e+26	6.64908e+25	9.11824e+08	7.74608e+08	1308417822584470	778433889013793	7.27626e+18	3.99079e+18	7.27626e+18	3.99079e+18	7.27626e+18	3.99079e+18	4.55169e+21	2.26682e+21	3.3969e+16	2.88572e+16	CADOJ_NIST1036_Cauc	1.53926e+25		1.53926e+25	6.35351e+24	6.28532e+08	5.34492e+08	356380846618091	227547522250449	1.66065e+18	9.71712e+17	1.66065e+18	9.71712e+17	1.66065e+18	9.71712e+17	8.28161e+20	4.37433e+20	2.34152e+16	1.99118e+16	CADOJ_NIST1036_Hisp	1.55188e+26		1.55188e+26	4.53205e+25
2.8.0	2021-08-24T12:43:37.484-07:00	dukek	3P_3-2-1_1.2ng_Group 1 Amp 1_F1A_M2A_LRPrev_1_F2	954851	3	TRUE	CADOJ_NIST1036_AfAm	2.61069e+24		2.61069e+24	9.7857e+23	1.36472e+08	1.08139e+08	1.19501e+13	7.20055e+12	8.45079e+16	4.6242e+16	8.45079e+16	4.6242e+16	8.45079e+16	4.6242e+16	6.36873e+19	3.1674e+19	5083955980171030	4028450311203640	CADOJ_NIST1036_Cauc	2.76363e+26		2.76363e+26	9.07915e+25	2.94808e+08	2.34341e+08	8.14779e+13	4.72248e+13	1.01789e+18	5.40418e+17	1.01789e+18	5.40418e+17	1.01789e+18	5.40418e+17	1.42016e+21	6.71056e+20	1.09826e+16	8730025296367680	CADOJ_NIST1036_Hisp	1.31156e+26		1.31156e+26	3.9148e+25
2.8.0	2021-08-24T12:43:38.978-07:00	dukek	3P_3-2-1_1.2ng_Group 1 Amp 2_F1A_M2A_LRPrev_1_F2	18392	3	TRUE	CADOJ_NIST1036_AfAm	8.12919e+25		8.12919e+25	3.23247e+25	4.83208e+08	3.92258e+08	149540121639359	9.32716e+13	1.31571e+18	7.5224e+17	1.31571e+18	7.5224e+17	1.31571e+18	7.5224e+17	1.22327e+21	6.37052e+20	1.80013e+16	1.4613e+16	CADOJ_NIST1036_Cauc	3.93393e+27		3.93393e+27	1.3433e+27	8.97624e+08	7.39139e+08	436973955909757	268508343172912	7.12521e+18	3.92255e+18	7.12521e+18	3.92255e+18	7.12521e+18	3.92255e+18	1.27217e+22	6.10299e+21	3.34398e+16	2.75357e+16	CADOJ_NIST1036_Hisp	4.54556e+27		4.54556e+27	1.06407e+27
2.8.0	2021-08-24T12:43:12.257-07:00	dukek	3P_3-2-1_38pg_Group 1 Amp 1_F1A_M2A_LRPrev_1_F2	88954	3	TRUE	CADOJ_NIST1036_AfAm	1.96759		1.96759	0.872694	1.32511	0.755935	1.33828	0.652336	1.59036	0.74316	1.59036	0.74316	1.59036	0.74316	1.75892	0.80208	1.96759	0.872693	CADOJ_NIST1036_Cauc	1.8801		1.8801	0.800076	1.2856	0.703731	1.28475	0.593291	1.5247	0.695236	1.5247	0.695236	1.5247	0.695236	1.68399	0.750729	1.8801	0.800076	CADOJ_NIST1036_Hisp	1.909		1.909	0.788048
2.8.0	2021-08-24T12:43:13.387-07:00	dukek	3P_3-2-1_38pg_Group 1 Amp 2_F1A_M2A_LRPrev_1_F2	68649	3	TRUE	CADOJ_NIST1036_AfAm	0.498805		0.498805	0.337751	0.293801	0.224788	0.251153	0.180433	0.29934	0.21219	0.29934	0.21219	0.29934	0.21219	0.37091	0.258729	0.498804	0.337751	CADOJ_NIST1036_Cauc	0.880658		0.880658	0.581581	0.374191	0.282375	0.291706	0.209378	0.424025	0.297806	0.424025	0.297806	0.424025	0.297806	0.583908	0.403607	0.880657	0.58158	CADOJ_NIST1036_Hisp	0.672315		0.672315	0.442309
2.8.0	2021-08-24T12:43:14.921-07:00	dukek	3P_3-2-1_75pg_Group 1 Amp 1_F1A_M2A_LRPrev_1_F2	64346	3	TRUE	CADOJ_NIST1036_AfAm	190.798		190.798	98.4857	1.66893	1.13494	1.3301	0.859577	8.29878	5.01864	8.29878	5.01864	8.29878	5.01864	30.8759	17.682	190.794	98.4844	CADOJ_NIST1036_Cauc	990.361		990.361	523.739	2.69487	1.812	2.0898	1.25336	18.0211	10.8676	18.0211	10.8676	18.0211	10.8676	88.9022	51.9381	990.309	523.717	CADOJ_NIST1036_Hisp	518.426		518.426	247.534
2.8.0	2021-08-24T12:43:16.514-07:00	dukek	3P_3-2-1_75pg_Group 1 Amp 2_F1A_M2A_LRPrev_1_F2	988233	3	TRUE	CADOJ_NIST1036_AfAm	150.148		150.148	93.7992	4.25365	3.31695	2.57597	1.87843	14.5495	10.191	14.5495	10.191	14.5495	10.191	41.8869	28.0595	150.147	93.7987	CADOJ_NIST1036_Cauc	60.1316		60.1316	38.3721	3.06916	2.36348	1.95696	1.40261	9.05987	6.29879	9.05987	6.29879	9.05987	6.29879	22.1197	14.9241	60.1314	38.372	CADOJ_NIST1036_Hisp	34.3036		34.3036	21.1734
2.8.0	2021-08-24T12:43:18.066-07:00	dukek	3P_3-2-1_150pg_Group 1 Amp 1_F1A_M2A_LRPrev_1_F2	18199	3	TRUE	CADOJ_NIST1036_AfAm	1.25189e+10		1.25189e+10	6.40547e+09	3212.15	2575.45	14556	10858.2	2.60878e+06	1.80396e+06	2.60878e+06	1.80396e+06	2.60878e+06	1.80396e+06	9.04912e+07	5.70629e+07	1.07285e+10	5.81933e+09	CADOJ_NIST1036_Cauc	7.48992e+10		7.48992e+10	3.81602e+10	4338.45	3473.28	21905.7	15911.4	5.8846e+06	4.04925e+06	5.8846e+06	4.04925e+06	5.8846e+06	4.04925e+06	2.88103e+08	1.85442e+08	4.38004e+10	2.66792e+10	CADOJ_NIST1036_Hisp	8.05941e+10		8.05941e+10	3.73772e+10
2.8.0	2021-08-24T12:43:19.681-07:00	dukek	3P_3-2-1_150pg_Group 1 Amp 2_F1A_M2A_LRPrev_1_F2	481794	3	TRUE	CADOJ_NIST1036_AfAm	1793.67		1793.67	922.795	3.37944	2.32753	4.48865	2.87443	42.1309	25.6616	42.1309	25.6616	42.1309	25.6616	206.668	116.929	1793.58	922.765	CADOJ_NIST1036_Cauc	1805.69		1805.69	1005.65	3.82439	2.63991	4.11933	2.7062	44.3302	27.378	44.3302	27.378	44.3302	27.378	224.453	132.332	1805.6	1005.61	CADOJ_NIST1036_Hisp	1538.16		1538.16	783.175
2.8.0	2021-08-24T12:43:21.271-07:00	dukek	3P_3-2-1_228pg_Group 1 Amp 1_F1A_M2A_LRPrev_1_F2	172936	3	TRUE	CADOJ_NIST1036_AfAm	6.14507e+09		6.14507e+09	3.01158e+09	1479.59	1023.15	19944.5	12480.8	2.38083e+06	1.3848e+06	2.38083e+06	1.3848e+06	2.38083e+06	1.3848e+06	6.4791e+07	3.61836e+07	5.41932e+09	2.7417e+09	CADOJ_NIST1036_Cauc	4.00156e+10		4.00156e+10	1.60168e+10	1674.18	1116.09	33595.4	20525.7	5.34471e+06	2.92406e+06	5.34471e+06	2.92406e+06	5.34471e+06	2.92406e+06	2.06856e+08	1.07434e+08	2.3158e+10	1.13762e+10	CADOJ_NIST1036_Hisp	1.06863e+11		1.06863e+11	4.48932e+10
2.8.0	2021-08-24T12:43:23.065-07:00	dukek	3P_3-2-1_228pg_Group 1 Amp 2_F1A_M2A_LRPrev_1_F2	44885	3	TRUE	CADOJ_NIST1036_AfAm	2.84158e+10		2.84158e+10	1.36648e+10	1165.53	906.113	17519.5	12256.1	3.36262e+06	2.17706e+06	3.36262e+06	2.17706e+06	3.36262e+06	2.17706e+06	1.34186e+08	7.91299e+07	1.60381e+10	9.42762e+09	CADOJ_NIST1036_Cauc	2.16722e+11		2.16722e+11	1.10972e+11	1283.46	996.855	21887.4	15342.1	6.23249e+06	4.02209e+06	6.23249e+06	4.02209e+06	6.23249e+06	4.02209e+06	3.73736e+08	2.27957e+08	3.46954e+10	2.48995e+10	CADOJ_NIST1036_Hisp	1.30283e+11		1.30283e+11	6.11044e+10
2.8.0	2021-08-24T12:43:24.690-07:00	dukek	3P_3-2-1_300pg_Group 1 Amp 1_F1A_M2A_LRPrev_1_F2	149379	3	TRUE	CADOJ_NIST1036_AfAm	1.93996e+10		1.93996e+10	1.02473e+10	3847.61	3047.6	57824.5	42429.4	6.35033e+06	4.36307e+06	6.35033e+06	4.36307e+06	6.35033e+06	4.36307e+06	1.74473e+08	1.10724e+08	1.67266e+10	9.30332e+09	CADOJ_NIST1036_Cauc	1.1543e+11		1.1543e+11	5.93389e+10	6150.34	4844.85	122424	90194.2	1.78099e+07	1.22215e+07	1.78099e+07	1.22215e+07	1.78099e+07	1.22215e+07	6.2361e+08	3.82023e+08	7.34181e+10	4.36967e+10	CADOJ_NIST1036_Hisp	6.93872e+10		6.93872e+10	3.32403e+10
2.8.0	2021-08-24T12:43:26.302-07:00	dukek	3P_3-2-1_300pg_Group 1 Amp 2_F1A_M2A_LRPrev_1_F2	242652	3	TRUE	CADOJ_NIST1036_AfAm	306283078697041		306283078697041	138773755850031	36243.8	27620.6	1.79408e+06	1.23241e+06	1.85599e+09	1.1607e+09	1.85599e+09	1.1607e+09	1.85599e+09	1.1607e+09	2.44145e+11	1.38e+11	1.27574e+12	9.66025e+11	CADOJ_NIST1036_Cauc	837136038166550		837136038166549	338906871296391	41219.3	31045.3	1.70652e+06	1.14474e+06	2.32779e+09	1.41354e+09	2.32779e+09	1.41354e+09	2.32779e+09	1.41354e+09	3.92203e+11	2.14788e+11	1.44005e+12	1.07607e+12	CADOJ_NIST1036_Hisp	1082294742966040		1082294742966040	378164233979629
2.8.0	2021-08-24T12:43:27.844-07:00	dukek	3P_3-2-1_450pg_Group 1 Amp 1_F1A_M2A_LRPrev_1_F2	900387	3	TRUE	CADOJ_NIST1036_AfAm	905010995606708		905010995606709	356482733713449	122490	93450	1.57387e+07	1.07649e+07	9.56941e+09	5.7559e+09	9.56941e+09	5.7559e+09	9.56941e+09	5.7559e+09	9.68981e+11	5.08241e+11	4.4482e+12	3.37722e+12	CADOJ_NIST1036_Cauc	1.4233e+16		1.4233e+16	6457754439058770	235919	185355	3.57709e+07	2.48561e+07	3.42041e+10	2.21302e+10	3.42041e+10	2.21302e+10	3.42041e+10	2.21302e+10	5.288e+12	3.09414e+12	8.63147e+12	6.76928e+12	CADOJ_NIST1036_Hisp	1.3802e+16		1.3802e+16	4941831505451070
2.8.0	2021-08-24T12:43:29.497-07:00	dukek	3P_3-2-1_450pg_Group 1 Amp 2_F1A_M2A_LRPrev_1_F2	522197	3	TRUE	CADOJ_NIST1036_AfAm	9.02955e+16		9.02955e+16	4.11719e+16	779932	624306	2.31645e+08	1.53403e+08	2.97468e+11	1.83007e+11	2.97468e+11	1.83007e+11	2.97468e+11	1.83007e+11	4.86283e+13	2.72126e+13	2.87874e+13	23030030075172	CADOJ_NIST1036_Cauc	8.8091e+17		8.8091e+17	3.42093e+17	962713	758997	2.76246e+08	1.78415e+08	5.65364e+11	3.35501e+11	5.65364e+11	3.35501e+11	5.65364e+11	3.35501e+11	147291429888870	7.86901e+13	3.55329e+13	28009499935006	CADOJ_NIST1036_Hisp	8.115e+17		8.115e+17	3.21537e+17
2.8.0	2021-08-24T12:43:31.102-07:00	dukek	3P_3-2-1_522pg_Group 1 Amp 1_F1A_M2A_LRPrev_1_F2	88584	3	TRUE	CADOJ_NIST1036_AfAm	4.52891e+20		4.52891e+20	1.69697e+20	8.67027e+06	6.85014e+06	4.09457e+10	2.63176e+10	146341872937877	8.49359e+13	146341872937877	8.49359e+13	146341872937877	8.49359e+13	5.57683e+16	2.91911e+16	322819344668117	255026455560676	CADOJ_NIST1036_Cauc	4.42917e+21		4.42917e+21	1.75508e+21	7.55533e+06	6.01301e+06	5.95147e+10	3.93124e+10	291948615174276	174272587615040	291948615174276	174272587615040	291948615174276	174272587615040	1.67155e+17	9.02229e+16	281370675865502	223931141079656	CADOJ_NIST1036_Hisp	1.83766e+21		1.83766e+21	5.83418e+20
2.8.0	2021-08-24T12:43:32.682-07:00	dukek	3P_3-2-1_522pg_Group 1 Amp 2_F1A_M2A_LRPrev_1_F2	153853	3	TRUE	CADOJ_NIST1036_AfAm	1.2713e+17		1.2713e+17	5.29929e+16	542578	427057	2.98849e+08	1.96692e+08	3.64206e+11	2.21902e+11	3.64206e+11	2.21902e+11	3.64206e+11	2.21902e+11	60503167294826	3.28759e+13	2.01125e+13	1.58216e+13	CADOJ_NIST1036_Cauc	1.87605e+18		1.87605e+18	7.13487e+17	736080	576053	5.67215e+08	3.71351e+08	1.09906e+12	6.50491e+11	1.09906e+12	6.50491e+11	1.09906e+12	6.50491e+11	287816729797911	151589183703078	2.73268e+13	2.13676e+13	CADOJ_NIST1036_Hisp	9.305e+17		9.305e+17	3.35244e+17
2.8.0	2021-08-24T12:43:34.337-07:00	dukek	3P_3-2-1_600pg_Group 1 Amp 1_F1A_M2A_LRPrev_1_F2	962657	3	TRUE	CADOJ_NIST1036_AfAm	1.30344e+17		1.30344e+17	5.12311e+16	330707	243655	6.77974e+07	4.43786e+07	1.48156e+11	8.32115e+10	1.48156e+11	8.32115e+10	1.48156e+11	8.32115e+10	36783362221252	1.90842e+13	1.21607e+13	8.93833e+12	CADOJ_NIST1036_Cauc	1.11394e+18		1.11394e+18	4.07531e+17	393275	289742	1.18031e+08	7.40933e+07	3.4511e+11	1.94822e+11	3.4511e+11	1.94822e+11	3.4511e+11	1.94822e+11	119631007409418	6.02206e+13	14521733208971	1.06901e+13	CADOJ_NIST1036_Hisp	4.76925e+17		4.76925e+17	1.50909e+17
2.8.0	2021-08-24T12:43:35.918-07:00	dukek	3P_3-2-1_600pg_Group 1 Amp 2_F1A_M2A_LRPrev_1_F2	753326	3	TRUE	CADOJ_NIST1036_AfAm	4.8807e+18		4.8807e+18	2.29e+18	4.83061e+06	3.78658e+06	1.41508e+09	9.63507e+08	4.22473e+12	2.60042e+12	4.22473e+12	2.60042e+12	4.22473e+12	2.60042e+12	1250742948570670	724370476388371	178328253707157	139783108937310	CADOJ_NIST1036_Cauc	2.19578e+20		2.19578e+20	9.39501e+19	7.25419e+06	5.67797e+06	3.52752e+09	2.35451e+09	19790823766961	12143869618611	19790823766961	12143869618611	19790823766961	12143869618611	1.12798e+16	6170556474051530	268772389732009	210174345827838	CADOJ_NIST1036_Hisp	2.12093e+20		2.12093e+20	8.38823e+19
2.8.0	2021-08-24T12:43:40.431-07:00	dukek	3P_10-5-1_1.2ng_Group 1 Amp 1_F1A_M2A_LRPrev_1_F2	912107	3	TRUE	CADOJ_NIST1036_AfAm	4.23362e+16		4.23362e+16	1.98104e+16	522918	417239	1.73517e+08	1.19837e+08	2.08119e+11	1.31812e+11	2.08119e+11	1.31812e+11	2.08119e+11	1.31812e+11	3.03342e+13	17516420225890	1.93164e+13	1.5401e+13	CADOJ_NIST1036_Cauc	1.04114e+18		1.04114e+18	4.44294e+17	774899	624427	3.49824e+08	2.44763e+08	7.00325e+11	4.4751e+11	7.00325e+11	4.4751e+11	7.00325e+11	4.4751e+11	177685626098823	101047781079116	2.86976e+13	2.31228e+13	CADOJ_NIST1036_Hisp	4.15648e+17		4.15648e+17	1.67024e+17
2.8.0	2021-08-24T12:43:42.082-07:00	dukek	3P_10-5-1_1.2ng_Group 1 Amp 2_F1A_M2A_LRPrev_1_F2	381573	3	TRUE	CADOJ_NIST1036_AfAm	1.75713e+19		1.75713e+19	7.19658e+18	1.02066e+07	8.55777e+06	1.25986e+10	8.67571e+09	2.60131e+13	1.62513e+13	2.60131e+13	1.62513e+13	2.60131e+13	1.62513e+13	5943983129605740	3274531844749880	379406918664802	318005662387388	CADOJ_NIST1036_Cauc	8.76582e+20		8.76582e+20	3.7413e+20	2.01133e+07	1.71957e+07	3.86824e+10	2.70727e+10	146286787534639	93344976041590	146286787534639	93344976041590	146286787534639	93344976041590	6.25253e+16	3.64359e+16	748260465300989	639494441601049	CADOJ_NIST1036_Hisp	4.10954e+20		4.10954e+20	1.47888e+20
2.8.0	2021-08-24T12:43:43.758-07:00	dukek	3P_10-5-1_1.4ng_Group 1 Amp 1_F1A_M2A_LRPrev_1_F2	873591	3	TRUE	CADOJ_NIST1036_AfAm	4.21415e+13		4.21415e+13	1.96385e+13	61564.1	47854.5	1.58853e+06	1.13004e+06	9.87187e+08	6.42034e+08	9.87187e+08	6.42034e+08	9.87187e+08	6.42034e+08	8.23761e+10	4.82089e+10	1.98039e+12	1.50327e+12	CADOJ_NIST1036_Cauc	287753637021557		287753637021557	128182297790638	76721.8	60375.4	2.51736e+06	1.78492e+06	2.09224e+09	1.36032e+09	2.09224e+09	1.36032e+09	2.09224e+09	1.36032e+09	2.41806e+11	1.40837e+11	2.61882e+12	2.04635e+12	CADOJ_NIST1036_Hisp	60857298638743		60857298638743	2.29384e+13
2.8.0	2021-08-24T12:43:45.464-07:00	dukek	3P_10-5-1_1.4ng_Group 1 Amp 2_F1A_M2A_LRPrev_1_F2	762366	3	TRUE	CADOJ_NIST1036_AfAm	3.74886e+16		3.74886e+16	1.37021e+16	316858	215095	8.08545e+07	4.53255e+07	9.7971e+10	5.07895e+10	9.7971e+10	5.07895e+10	9.7971e+10	5.07895e+10	1.70457e+13	8.16093e+12	1.16783e+13	7.91691e+12	CADOJ_NIST1036_Cauc	1.19999e+18		1.19999e+18	4.85895e+17	403139	298921	1.94867e+08	1.22377e+08	3.99852e+11	2.26558e+11	3.99852e+11	2.26558e+11	3.99852e+11	2.26558e+11	122430630338161	6.39654e+13	1.49359e+13	11070308440329	CADOJ_NIST1036_Hisp	1.18464e+18		1.18464e+18	3.80851e+17
2.8.0	2021-08-24T12:43:47.102-07:00	dukek	3P_10-5-1_1.6ng_Group 1 Amp 1_F1A_M2A_LRPrev_1_F2	993966	3	TRUE	CADOJ_NIST1036_AfAm	1.47283e+19		1.47283e+19	6.34527e+18	7.28277e+06	5.96274e+06	7.28811e+09	4.91244e+09	15369289224515	9.74683e+12	15369289224515	9.74683e+12	15369289224515	9.74683e+12	3801620409012460	2114131100905150	270585110088503	221479961967087	CADOJ_NIST1036_Cauc	4.51524e+20		4.51524e+20	1.89408e+20	1.12073e+07	9.22134e+06	2.19488e+10	1.46234e+10	7.4681e+13	4.69483e+13	7.4681e+13	4.69483e+13	7.4681e+13	4.69483e+13	3.08189e+16	1.73709e+16	416946121262139	343039761193463	CADOJ_NIST1036_Hisp	1.48272e+20		1.48272e+20	5.8293e+19
2.8.0	2021-08-24T12:43:48.752-07:00	dukek	3P_10-5-1_1.6ng_Group 1 Amp 2_F1A_M2A_LRPrev_1_F2	394949	3	TRUE	CADOJ_NIST1036_AfAm	1.24115e+17		1.24115e+17	4.97773e+16	915075	725388	2.82058e+08	1.92981e+08	3.87296e+11	2.45701e+11	3.87296e+11	2.45701e+11	3.87296e+11	2.45701e+11	6.47893e+13	3.63182e+13	3.37881e+13	2.67323e+13	CADOJ_NIST1036_Cauc	5.70772e+18		5.70772e+18	2.46496e+18	1.7262e+06	1.35537e+06	8.21254e+08	5.57344e+08	2.08492e+12	1.28482e+12	2.08492e+12	1.28482e+12	2.08492e+12	1.28482e+12	655145256910602	368833043947447	6.39483e+13	5.01945e+13	CADOJ_NIST1036_Hisp	4.50371e+18		4.50371e+18	1.50533e+18
2.8.0	2021-08-24T12:43:50.382-07:00	dukek	3P_10-5-1_3.2ng_Group 1 Amp 1_F1A_M2A_LRPrev_1_F2	857323	3	TRUE	CADOJ_NIST1036_AfAm	5.73921e+20		5.73921e+20	2.43557e+20	1.99804e+07	1.60666e+07	9.85736e+10	6.63917e+10	292118877375023	179928005179180	292118877375023	179928005179180	292118877375023	179928005179180	9.39232e+16	5.0799e+16	743945052520873	598137031246752	CADOJ_NIST1036_Cauc	8.51358e+21		8.51358e+21	2.9993e+21	2.05721e+07	1.63741e+07	1.53337e+11	9.79119e+10	690353319160947	400788822584738	690353319160947	400788822584738	690353319160947	400788822584738	3.64564e+17	1.85675e+17	766119391042628	609758361171160	CADOJ_NIST1036_Hisp	7.85611e+21		7.85611e+21	2.44752e+21
2.8.0	2021-08-24T12:43:51.950-07:00	dukek	3P_10-5-1_3.2ng_Group 1 Amp 2_F1A_M2A_LRPrev_1_F2	374388	3	TRUE	CADOJ_NIST1036_AfAm	3.22981e+20		3.22981e+20	1.40218e+20	1.86016e+07	1.53081e+07	7.66801e+10	5.22898e+10	208844867436495	131369102430878	208844867436495	131369102430878	208844867436495	131369102430878	6.18887e+16	3.48962e+16	692534402583738	569860008810643	CADOJ_NIST1036_Cauc	1.03718e+22		1.03718e+22	4.19987e+21	3.32333e+07	2.7691e+07	1.73202e+11	1.13687e+11	892569597169694	526932052318490	892569597169694	526932052318490	892569597169694	526932052318490	4.89489e+17	2.57879e+17	1237439339947020	1030993837038810	CADOJ_NIST1036_Hisp	1.17553e+22		1.17553e+22	4.39371e+21
2.8.0	2021-08-24T12:43:53.557-07:00	dukek	3P_10-5-1_100pg_Group 1 Amp 1_F1A_M2A_LRPrev_1_F2	482431	3	TRUE	CADOJ_NIST1036_AfAm	0.95399		0.95399	0.551417	0.833606	0.570409	0.738925	0.454823	0.831265	0.503289	0.831265	0.503289	0.831265	0.503289	0.888266	0.52978	0.95399	0.551417	CADOJ_NIST1036_Cauc	1.50084		1.50084	0.854992	1.02109	0.701975	0.904861	0.561333	1.14395	0.688229	1.14395	0.688229	1.14395	0.688229	1.30403	0.769698	1.50084	0.854992	CADOJ_NIST1036_Hisp	1.10309		1.10309	0.629189
2.8.0	2021-08-24T12:43:55.023-07:00	dukek	3P_10-5-1_100pg_Group 1 Amp 2_F1A_M2A_LRPrev_1_F2	489086	3	TRUE	CADOJ_NIST1036_AfAm	5.09635		5.09635	2.93962	1.30207	0.904809	1.07943	0.676254	2.03888	1.24353	2.03888	1.24353	2.03888	1.24353	3.0927	1.863	5.09635	2.93962	CADOJ_NIST1036_Cauc	15.7394		15.7394	8.96764	1.92157	1.35275	1.62492	1.01698	3.8906	2.41675	3.8906	2.41675	3.8906	2.41675	7.12492	4.27026	15.7394	8.96763	CADOJ_NIST1036_Hisp	18.6493		18.6493	10.1822
2.8.0	2021-08-24T12:43:56.620-07:00	dukek	3P_10-5-1_200pg_Group 1 Amp 1_F1A_M2A_LRPrev_1_F2	821214	3	TRUE	CADOJ_NIST1036_AfAm	0.623757		0.623757	0.431568	0.688483	0.537289	0.682866	0.491417	0.634596	0.4546	0.634596	0.4546	0.634596	0.4546	0.624749	0.438955	0.623757	0.431568	CADOJ_NIST1036_Cauc	0.8538		0.8538	0.589948	0.80316	0.614636	0.801494	0.572536	0.802356	0.553172	0.802356	0.553172	0.802356	0.553172	0.821308	0.566191	0.8538	0.589948	CADOJ_NIST1036_Hisp	0.812647		0.812647	0.568304
2.8.0	2021-08-24T12:43:58.210-07:00	dukek	3P_10-5-1_200pg_Group 1 Amp 2_F1A_M2A_LRPrev_1_F2	162399	3	TRUE	CADOJ_NIST1036_AfAm	41.0962		41.0962	25.5919	2.67284	2.06524	3.31932	2.4255	8.49251	5.93546	8.49251	5.93546	8.49251	5.93546	16.7201	11.2419	41.0961	25.5919	CADOJ_NIST1036_Cauc	84.795		84.795	55.3076	4.03145	3.15554	5.10937	3.75317	15.219	10.8365	15.219	10.8365	15.219	10.8365	32.3544	22.539	84.7948	55.3074	CADOJ_NIST1036_Hisp	51.7875		51.7875	33.2202
2.8.0	2021-08-24T12:43:59.830-07:00	dukek	3P_10-5-1_400pg_Group 1 Amp 1_F1A_M2A_LRPrev_1_F2	281960	3	TRUE	CADOJ_NIST1036_AfAm	15103.2		15103.2	8504.54	45.9835	36.9067	87.3766	63.702	671.646	475.327	671.646	475.327	671.646	475.327	2542.81	1706.97	15102.9	8504.41	CADOJ_NIST1036_Cauc	30392.9		30392.9	16816.9	56.9812	44.2789	118.626	83.7246	995.579	682.325	995.579	682.325	995.579	682.325	4091.01	2715.28	30391.7	16816.5	CADOJ_NIST1036_Hisp	14258.8		14258.8	7672.5
2.8.0	2021-08-24T12:44:01.475-07:00	dukek	3P_10-5-1_400pg_Group 1 Amp 2_F1A_M2A_LRPrev_1_F2	460587	3	TRUE	CADOJ_NIST1036_AfAm	43.734		43.734	29.5577	5.09535	3.97561	6.29984	4.57668	14.8879	10.5035	14.8879	10.5035	14.8879	10.5035	24.6757	17.1776	43.734	29.5577	CADOJ_NIST1036_Cauc	115.131		115.131	74.1047	6.69052	5.15325	8.80751	6.32348	25.6785	17.9327	25.6785	17.9327	25.6785	17.9327	50.0915	34.1326	115.131	74.1046	CADOJ_NIST1036_Hisp	98.2783		98.2783	60.3677
2.8.0	2021-08-24T12:44:03.119-07:00	dukek	3P_10-5-1_608pg_Group 1 Amp 1_F1A_M2A_LRPrev_1_F2	184392	3	TRUE	CADOJ_NIST1036_AfAm	6.6899e+07		6.6899e+07	3.76553e+07	1049.81	858.082	3658.85	2783.19	181151	130952	181151	130952	181151	130952	2.30001e+06	1.52931e+06	6.66939e+07	3.75721e+07	CADOJ_NIST1036_Cauc	4.4045e+08		4.4045e+08	2.51777e+08	1495.16	1235.91	6605.4	4968.14	427563	305787	427563	305787	427563	305787	7.18931e+06	4.86981e+06	4.34869e+08	2.49475e+08	CADOJ_NIST1036_Hisp	7.58912e+07		7.58912e+07	4.07714e+07
2.8.0	2021-08-24T12:44:04.814-07:00	dukek	3P_10-5-1_608pg_Group 1 Amp 2_F1A_M2A_LRPrev_1_F2	292188	3	TRUE	CADOJ_NIST1036_AfAm	156651		156651	94190.6	125.086	101.143	312.628	235.273	3858.94	2721.41	3858.94	2721.41	3858.94	2721.41	19503.3	13061.5	156639	94185.8	CADOJ_NIST1036_Cauc	263142		263142	160885	146.205	119.562	402.661	305.444	5352.48	3905.3	5352.48	3905.3	5352.48	3905.3	28757.5	19915.4	263115	160873	CADOJ_NIST1036_Hisp	370086		370086	198903
2.8.0	2021-08-24T12:44:06.410-07:00	dukek	3P_10-5-1_800pg_Group 1 Amp 1_F1A_M2A_LRPrev_1_F2	795540	3	TRUE	CADOJ_NIST1036_AfAm	3.15407e+06		3.15407e+06	1.66479e+06	67.8959	52.502	131.857	91.0738	6737.86	4409.23	6737.86	4409.23	6737.86	4409.23	90948.1	56405.4	3.14454e+06	1.66117e+06	CADOJ_NIST1036_Cauc	1.31191e+08		1.31191e+08	6.17437e+07	157.694	123.371	520.805	357.008	46344.7	30176.3	46344.7	30176.3	46344.7	30176.3	1.06656e+06	649589	1.2605e+08	6.04149e+07	CADOJ_NIST1036_Hisp	6.47165e+07		6.47165e+07	2.66534e+07
2.8.0	2021-08-24T12:44:08.076-07:00	dukek	3P_10-5-1_800pg_Group 1 Amp 2_F1A_M2A_LRPrev_1_F2	514700	3	TRUE	CADOJ_NIST1036_AfAm	4.92757e+08		4.92757e+08	2.62619e+08	1093.28	856.745	4412.66	3121.98	428766	290141	428766	290141	428766	290141	8.66069e+06	5.3614e+06	4.82971e+08	2.59336e+08	CADOJ_NIST1036_Cauc	2.70539e+09		2.70539e+09	1.35095e+09	1510.99	1147.19	8183.36	5735.64	1.00841e+06	655607	1.00841e+06	655607	1.00841e+06	655607	2.56072e+07	1.5193e+07	2.5234e+09	1.28994e+09	CADOJ_NIST1036_Hisp	2.92486e+08		2.92486e+08	1.32717e+08
2.8.0	2021-08-24T12:44:09.790-07:00	dukek	3P_100-100-4_1.28ng_Group 1 Amp 1_F1A_M2A_LRPrev_1_F2	900142	3	TRUE	CADOJ_NIST1036_AfAm	171.74		171.74	116.549	8.50054	6.8092	15.116	11.3155	41.8066	30.672	41.8066	30.672	41.8066	30.672	79.4663	56.4908	171.74	116.549	CADOJ_NIST1036_Cauc	1007.07		1007.07	611.541	13.2613	9.99621	31.7408	22.3811	119.508	80.1815	119.508	80.1815	119.508	80.1815	296.609	189.483	1007.07	611.539	CADOJ_NIST1036_Hisp	1078.59		1078.59	609.044
2.8.0	2021-08-24T12:44:11.485-07:00	dukek	3P_100-100-4_1.28ng_Group 1 Amp 2_F1A_M2A_LRPrev_1_F2	144492	3	TRUE	CADOJ_NIST1036_AfAm	185579		185579	87589	37.8446	24.8753	134.611	80.7313	1641.9	962.291	1641.9	962.291	1641.9	962.291	10650	5817.88	185533	87574.4	CADOJ_NIST1036_Cauc	1.57063e+06		1.57063e+06	668010	66.6065	42.6718	374.251	217.845	6009.77	3279.98	6009.77	3279.98	6009.77	3279.98	48330.3	24465	1.56911e+06	667562	CADOJ_NIST1036_Hisp	122065		122065	56048.9
2.8.0	2021-08-24T12:44:13.195-07:00	dukek	3P_100-100-4_325ng_Group 1 Amp 1_F1A_M2A_LRPrev_1_F2	669522	3	TRUE	CADOJ_NIST1036_AfAm	0.560932		0.560932	0.395772	0.674818	0.529598	0.64884	0.474108	0.593379	0.429864	0.593379	0.429864	0.593379	0.429864	0.574585	0.408448	0.560932	0.395772	CADOJ_NIST1036_Cauc	0.796202		0.796202	0.555192	0.803474	0.633903	0.770435	0.569729	0.770424	0.555363	0.770424	0.555363	0.770424	0.555363	0.780005	0.554376	0.796202	0.555192	CADOJ_NIST1036_Hisp	0.649411		0.649411	0.454168
2.8.0	2021-08-24T12:44:14.774-07:00	dukek	3P_100-100-4_325ng_Group 1 Amp 2_F1A_M2A_LRPrev_1_F2	994674	3	TRUE	CADOJ_NIST1036_AfAm	0.613833		0.613833	0.365161	0.723449	0.506523	0.727161	0.460572	0.653619	0.40801	0.653619	0.40801	0.653619	0.40801	0.63018	0.390085	0.613833	0.365161	CADOJ_NIST1036_Cauc	0.483552		0.483552	0.314686	0.637334	0.471526	0.63851	0.43024	0.543173	0.365995	0.543173	0.365995	0.543173	0.365995	0.509821	0.337531	0.483552	0.314686	CADOJ_NIST1036_Hisp	0.521381		0.521381	0.323978
2.8.0	2021-08-24T12:44:16.417-07:00	dukek	3P_100-100-4_625ng_Group 1 Amp 1_F1A_M2A_LRPrev_1_F2	497793	3	TRUE	CADOJ_NIST1036_AfAm	3.59184		3.59184	2.4021	1.7821	1.34446	1.98389	1.37034	2.58467	1.78075	2.58467	1.78075	2.58467	1.78075	3.01965	2.06144	3.59184	2.4021	CADOJ_NIST1036_Cauc	2.61634		2.61634	1.7089	1.51913	1.14707	1.68983	1.18784	2.03585	1.39397	2.03585	1.39397	2.03585	1.39397	2.28769	1.53474	2.61634	1.7089	CADOJ_NIST1036_Hisp	2.08509		2.08509	1.3399
2.8.0	2021-08-24T12:44:18.094-07:00	dukek	3P_100-100-4_625ng_Group 1 Amp 2_F1A_M2A_LRPrev_1_F2	428748	3	TRUE	CADOJ_NIST1036_AfAm	22.2081		22.2081	13.548	2.16769	1.62851	1.66865	1.17209	4.51697	3.0503	4.51697	3.0503	4.51697	3.0503	8.80039	5.70102	22.2081	13.5479	CADOJ_NIST1036_Cauc	27.2285		27.2285	15.6537	2.01361	1.50441	1.50356	1.05583	4.18792	2.85983	4.18792	2.85983	4.18792	2.85983	8.66473	5.70547	27.2285	15.6537	CADOJ_NIST1036_Hisp	15.1202		15.1202	8.85434
2.8.0	2021-08-24T12:47:49.562-07:00	dukek	3P_3-2-1_1.2ng_Group 1 Amp 1_F2A_M2A_LRPrev_1_F1	314304	3	TRUE	CADOJ_NIST1036_AfAm	1.66188e+29		1.66188e+29	5.32507e+28	3.38337e+09	2.86605e+09	1.4091e+16	8385908791625580	2.58754e+20	1.41657e+20	2.58754e+20	1.41657e+20	2.58754e+20	1.41657e+20	5.01058e+23	2.43525e+23	1.26044e+17	1.06771e+17	CADOJ_NIST1036_Cauc	3.02758e+28		3.02758e+28	9.59878e+27	2.21635e+09	1.88229e+09	5617139942793570	3191294504820260	7.0962e+19	3.81048e+19	7.0962e+19	3.81048e+19	7.0962e+19	3.81048e+19	9.894e+22	4.62032e+22	8.25677e+16	7.01228e+16	CADOJ_NIST1036_Hisp	1.36456e+29		1.36456e+29	3.90264e+28
2.8.0	2021-08-24T12:47:50.912-07:00	dukek	3P_3-2-1_1.2ng_Group 1 Amp 2_F2A_M2A_LRPrev_1_F1	450033	3	TRUE	CADOJ_NIST1036_AfAm	1.42764e+29		1.42764e+29	4.85962e+28	3.36236e+09	2.79878e+09	1.3934e+16	8285991923605980	2.4934e+20	1.32599e+20	2.4934e+20	1.32599e+20	2.4934e+20	1.32599e+20	4.6812e+23	2.28701e+23	1.25261e+17	1.04265e+17	CADOJ_NIST1036_Cauc	2.68935e+28		2.68935e+28	1.02544e+28	2.19833e+09	1.87495e+09	5526316569924130	3337658030702390	6.82455e+19	3.97846e+19	6.82455e+19	3.97846e+19	6.82455e+19	3.97846e+19	9.28492e+22	4.99406e+22	8.18963e+16	6.98492e+16	CADOJ_NIST1036_Hisp	1.20288e+29		1.20288e+29	3.28172e+28
2.8.0	2021-08-24T12:47:52.294-07:00	dukek	3P_3-2-1_38pg_Group 1 Amp 1_F2A_M2A_LRPrev_1_F1	402377	3	TRUE	CADOJ_NIST1036_AfAm	2.69665		2.69665	1.3538	1.57319	0.966977	1.60724	0.85931	2.04347	1.03084	2.04347	1.03084	2.04347	1.03084	2.33506	1.17234	2.69665	1.35379	CADOJ_NIST1036_Cauc	2.04572		2.04572	1.12279	1.39477	0.910298	1.42033	0.813095	1.68299	0.950274	1.68299	0.950274	1.68299	0.950274	1.84885	1.04121	2.04572	1.12279	CADOJ_NIST1036_Hisp	2.08511		2.08511	1.12953
2.8.0	2021-08-24T12:47:53.384-07:00	dukek	3P_3-2-1_38pg_Group 1 Amp 2_F2A_M2A_LRPrev_1_F1	671833	3	TRUE	CADOJ_NIST1036_AfAm	78.0958		78.0958	39.4534	0.68047	0.391812	1.07174	0.598867	4.91417	2.74303	4.91417	2.74303	4.91417	2.74303	15.1187	8.1688	78.095	39.4531	CADOJ_NIST1036_Cauc	94.3817		94.3817	50.7793	0.793691	0.480433	1.23182	0.741125	5.25976	3.12147	5.25976	3.12147	5.25976	3.12147	16.0856	9.19006	94.3806	50.7788	CADOJ_NIST1036_Hisp	115.842		115.842	54.059
2.8.0	2021-08-24T12:47:54.848-07:00	dukek	3P_3-2-1_75pg_Group 1 Amp 1_F2A_M2A_LRPrev_1_F1	404784	3	TRUE	CADOJ_NIST1036_AfAm	488307		488307	203958	10.2389	6.77374	7.32318	4.34889	384.988	212.964	384.988	212.964	384.988	212.964	6718.49	3531.55	485278	203066	CADOJ_NIST1036_Cauc	1.49854e+06		1.49854e+06	593368	13.3366	8.93827	10.2674	6.10027	485.015	273.814	485.015	273.814	485.015	273.814	8823.29	4590.19	1.47796e+06	587513	CADOJ_NIST1036_Hisp	835629		835629	353105
2.8.0	2021-08-24T12:47:56.488-07:00	dukek	3P_3-2-1_75pg_Group 1 Amp 2_F2A_M2A_LRPrev_1_F1	581828	3	TRUE	CADOJ_NIST1036_AfAm	6814.32		6814.32	4200.8	31.776	24.6085	77.2445	54.2107	440.514	301.691	440.514	301.691	440.514	301.691	1397.97	922.531	6814.23	4200.75	CADOJ_NIST1036_Cauc	4959.79		4959.79	2947.49	21.6683	16.5082	48.2731	33.6172	265.716	180.326	265.716	180.326	265.716	180.326	861.334	563.848	4959.71	2947.45	CADOJ_NIST1036_Hisp	4551.32		4551.32	2548.83
2.8.0	2021-08-24T12:47:57.995-07:00	dukek	3P_3-2-1_150pg_Group 1 Amp 1_F2A_907A_LRPrev_1_F1	151855	3	TRUE	CADOJ_NIST1036_AfAm	156307194789286		156307194789286	7.41859e+13	43717.2	34574	3.7965e+06	2.56529e+06	2.17315e+09	1.34804e+09	2.17315e+09	1.34804e+09	2.17315e+09	1.34804e+09	1.90482e+11	1.13013e+11	1.56414e+12	1.22781e+12	CADOJ_NIST1036_Cauc	193239607761443		193239607761443	8.45746e+13	39062.2	30831.3	2.87833e+06	1.96e+06	1.50344e+09	9.41604e+08	1.50344e+09	9.41604e+08	1.50344e+09	9.41604e+08	1.31967e+11	7.55562e+10	1.39408e+12	1.09039e+12	CADOJ_NIST1036_Hisp	211680710731053		211680710731053	8.59474e+13
2.8.0	2021-08-24T12:47:59.688-07:00	dukek	3P_3-2-1_150pg_Group 1 Amp 2_F2A_M2A_LRPrev_1_F1	230151	3	TRUE	CADOJ_NIST1036_AfAm	6.93232e+09		6.93232e+09	2.51494e+09	84.3013	43.0027	1089.27	506.73	287764	127610	287764	127610	287764	127610	1.48663e+07	6.20711e+06	1.89077e+09	8.48338e+08	CADOJ_NIST1036_Cauc	3.11561e+09		3.11561e+09	1.13605e+09	57.0704	29.9454	731.901	354.448	139560	66294.9	139560	66294.9	139560	66294.9	5.92814e+06	2.7384e+06	1.1234e+09	5.49516e+08	CADOJ_NIST1036_Hisp	2.45127e+09		2.45127e+09	9.03701e+08
2.8.0	2021-08-24T12:48:01.144-07:00	dukek	3P_3-2-1_228pg_Group 1 Amp 1_F2A_M2A_LRPrev_1_F1	934005	3	TRUE	CADOJ_NIST1036_AfAm	1.24671e+16		1.24671e+16	5563334445563120	274945	196783	1.47199e+08	9.18492e+07	8.3381e+10	4.89652e+10	8.3381e+10	4.89652e+10	8.3381e+10	4.89652e+10	9.16095e+12	5.06314e+12	1.01835e+13	7.28678e+12	CADOJ_NIST1036_Cauc	5490597244161480		5490597244161480	2320831812334470	223682	159237	1.22547e+08	7.53392e+07	5.66895e+10	3.15314e+10	5.66895e+10	3.15314e+10	5.66895e+10	3.15314e+10	5.09052e+12	2.63219e+12	8.28001e+12	5.89085e+12	CADOJ_NIST1036_Hisp	3.60531e+16		3.60531e+16	1.24921e+16
2.8.0	2021-08-24T12:48:02.815-07:00	dukek	3P_3-2-1_228pg_Group 1 Amp 2_F2A_M2A_LRPrev_1_F1	103254	3	TRUE	CADOJ_NIST1036_AfAm	4.08027e+19		4.08027e+19	1.64104e+19	264695	182518	1.66163e+09	9.84929e+08	4821898784409	2.64328e+12	4821898784409	2.64328e+12	4821898784409	2.64328e+12	1985182016507290	997873464154640	9.85673e+12	6.79655e+12	CADOJ_NIST1036_Cauc	2.33623e+18		2.33623e+18	8.08028e+17	102327	70445.1	3.84001e+08	2.15132e+08	6.11194e+11	3.27919e+11	6.11194e+11	3.27919e+11	6.11194e+11	3.27919e+11	154418084320806	7.5237e+13	3.80937e+12	2.62224e+12	CADOJ_NIST1036_Hisp	4.11159e+18		4.11159e+18	1.31882e+18
2.8.0	2021-08-24T12:48:04.443-07:00	dukek	3P_3-2-1_300pg_Group 1 Amp 1_F2A_M2A_LRPrev_1_F1	928087	3	TRUE	CADOJ_NIST1036_AfAm	2.22211e+19		2.22211e+19	8.27688e+18	2.9445e+06	2.3982e+06	5.61213e+09	3.72829e+09	1.14319e+13	6.83756e+12	1.14319e+13	6.83756e+12	1.14319e+13	6.83756e+12	3108326255739980	1686431729015100	109540164769953	8.91981e+13	CADOJ_NIST1036_Cauc	1.11168e+19		1.11168e+19	4.90211e+18	1.84843e+06	1.53683e+06	3.21567e+09	2.25284e+09	4.9866e+12	3.19127e+12	4.9866e+12	3.19127e+12	4.9866e+12	3.19127e+12	1132264476238190	676082778661205	6.87553e+13	5.71651e+13	CADOJ_NIST1036_Hisp	1.42205e+19		1.42205e+19	4.34691e+18
2.8.0	2021-08-24T12:48:06.081-07:00	dukek	3P_3-2-1_300pg_Group 1 Amp 2_F2A_M2A_LRPrev_1_F1	788955	3	TRUE	CADOJ_NIST1036_AfAm	4.52395e+23		4.52395e+23	1.46236e+23	1.79546e+07	1.09719e+07	6.4163e+11	3.29877e+11	6086971476117810	2957007800243780	6086971476117810	2957007800243780	6086971476117810	2957007800243780	6.09487e+18	2.66541e+18	668830256821556	408707506552092	CADOJ_NIST1036_Cauc	2.75442e+22		2.75442e+22	9.71862e+21	7.51801e+06	4.74815e+06	1.07924e+11	5.58161e+10	670011709501205	337761264940063	670011709501205	337761264940063	670011709501205	337761264940063	4.61747e+17	2.15381e+17	280023469942443	176847176213341	CADOJ_NIST1036_Hisp	1.13196e+23		1.13196e+23	3.21882e+22
2.8.0	2021-08-24T12:48:07.584-07:00	dukek	3P_3-2-1_450pg_Group 1 Amp 1_F2A_M2A_LRPrev_1_F1	912229	3	TRUE	CADOJ_NIST1036_AfAm	7.985e+25		7.985e+25	3.01096e+25	3.32803e+08	2.47112e+08	7.21961e+13	4.20607e+13	8.02807e+17	4.25168e+17	8.02807e+17	4.25168e+17	8.02807e+17	4.25168e+17	9.01529e+20	4.34891e+20	1.23981e+16	9205772526806440	CADOJ_NIST1036_Cauc	8.07348e+24		8.07348e+24	3.08247e+24	1.48751e+08	1.12933e+08	1.75594e+13	1.00452e+13	1.2983e+17	6.96139e+16	1.2983e+17	6.96139e+16	1.2983e+17	6.96139e+16	1.01966e+20	5.05295e+19	5541434271988450	4207074261808690	CADOJ_NIST1036_Hisp	3.21571e+25		3.21571e+25	9.03435e+24
2.8.0	2021-08-24T12:48:09.103-07:00	dukek	3P_3-2-1_450pg_Group 1 Amp 2_F2A_M2A_LRPrev_1_F1	401201	3	TRUE	CADOJ_NIST1036_AfAm	7.47071e+27		7.47071e+27	2.54416e+27	1.63323e+09	1.33923e+09	1845928528043960	1099789470166400	2.68619e+19	1.42292e+19	2.68619e+19	1.42292e+19	2.68619e+19	1.42292e+19	4.0673e+22	1.86807e+22	6.0844e+16	4.98914e+16	CADOJ_NIST1036_Cauc	1.15459e+27		1.15459e+27	4.13773e+26	1.1078e+09	9.2646e+08	616061528767133	388091343708519	6.35764e+18	3.63146e+18	6.35764e+18	3.63146e+18	6.35764e+18	3.63146e+18	7.0835e+21	3.55251e+21	4.12696e+16	3.45141e+16	CADOJ_NIST1036_Hisp	5.07922e+27		5.07922e+27	1.52506e+27
2.8.0	2021-08-24T12:48:10.548-07:00	dukek	3P_3-2-1_522pg_Group 1 Amp 1_F2A_M2A_LRPrev_1_F1	191847	3	TRUE	CADOJ_NIST1036_AfAm	1.14352e+26		1.14352e+26	4.12196e+25	3.63089e+08	3.00062e+08	105825463786886	6.44386e+13	1.1268e+18	6.34487e+17	1.1268e+18	6.34487e+17	1.1268e+18	6.34487e+17	1.24453e+21	6.30069e+20	1.35264e+16	1.11784e+16	CADOJ_NIST1036_Cauc	2.61163e+25		2.61163e+25	9.80286e+24	2.19093e+08	1.82224e+08	4.83905e+13	2.99508e+13	3.55103e+17	1.96234e+17	3.55103e+17	1.96234e+17	3.55103e+17	1.96234e+17	2.8784e+20	1.48346e+20	8161964189531870	6788447367370170	CADOJ_NIST1036_Hisp	7.09535e+25		7.09535e+25	2.03626e+25
2.8.0	2021-08-24T12:48:11.999-07:00	dukek	3P_3-2-1_522pg_Group 1 Amp 2_F2A_M2A_LRPrev_1_F1	418406	3	TRUE	CADOJ_NIST1036_AfAm	1.87075e+26		1.87075e+26	6.27023e+25	6.97032e+08	5.92753e+08	174065378899510	109365238990033	1.84566e+18	1.05455e+18	1.84566e+18	1.05455e+18	1.84566e+18	1.05455e+18	2.04022e+21	1.03178e+21	2.59669e+16	2.20821e+16	CADOJ_NIST1036_Cauc	2.91931e+25		2.91931e+25	1.01617e+25	4.25046e+08	3.55609e+08	5.23526e+13	3.20008e+13	3.97346e+17	2.22924e+17	3.97346e+17	2.22924e+17	3.97346e+17	2.22924e+17	3.28771e+20	1.62475e+20	1.58343e+16	1.32474e+16	CADOJ_NIST1036_Hisp	6.63997e+25		6.63997e+25	1.98155e+25
2.8.0	2021-08-24T12:48:13.479-07:00	dukek	3P_3-2-1_600pg_Group 1 Amp 1_F2A_M2A_LRPrev_1_F1	12891	3	TRUE	CADOJ_NIST1036_AfAm	9.25395e+27		9.25395e+27	2.84108e+27	1.86511e+09	1.54785e+09	2100852025058950	1179117123869870	3.1845e+19	1.69043e+19	3.1845e+19	1.69043e+19	3.1845e+19	1.69043e+19	4.95398e+22	2.29852e+22	6.94825e+16	5.76632e+16	CADOJ_NIST1036_Cauc	1.93294e+27		1.93294e+27	7.36998e+26	1.22608e+09	1.0338e+09	996314222123772	606486186381707	1.00741e+19	5.68129e+18	1.00741e+19	5.68129e+18	1.00741e+19	5.68129e+18	1.10417e+22	5.7436e+21	4.56761e+16	3.85132e+16	CADOJ_NIST1036_Hisp	5.42047e+27		5.42047e+27	1.6162e+27
2.8.0	2021-08-24T12:48:14.940-07:00	dukek	3P_3-2-1_600pg_Group 1 Amp 2_F2A_M2A_LRPrev_1_F1	669110	3	TRUE	CADOJ_NIST1036_AfAm	8.02033e+11		2.95795e+11	1.10747e+11	2312.18	1261.21	87574.5	47339.2	1.58989e+07	7.58676e+06	1.58989e+07	7.58676e+06	1.58989e+07	7.58676e+06	1.00393e+09	4.53161e+08	6.32252e+10	3.30014e+10	CADOJ_NIST1036_Cauc	5.42954e+10		2.13884e+10	8.87706e+09	287.449	163.522	8012.76	4191.94	754166	363463	754166	363463	754166	363463	5.32688e+07	2.51656e+07	6.69962e+09	3.78702e+09	CADOJ_NIST1036_Hisp	3.46709e+11		1.35483e+11	3.97432e+10
2.8.0	2021-08-24T12:48:28.400-07:00	dukek	3P_10-5-1_1.2ng_Group 1 Amp 1_F2A_M2A_LRPrev_1_F1	195905	3	TRUE	CADOJ_NIST1036_AfAm	9.10392e+27		9.10392e+27	2.88246e+27	1.72954e+09	1.42408e+09	3258532259486150	1895618384455300	4.14771e+19	2.18383e+19	4.14771e+19	2.18383e+19	4.14771e+19	2.18383e+19	5.62676e+22	2.57255e+22	6.4432e+16	5.30527e+16	CADOJ_NIST1036_Cauc	1.68857e+27		1.68857e+27	6.23776e+26	1.10463e+09	9.2361e+08	1268701250034610	759854775165281	1.10869e+19	6.18517e+18	1.10869e+19	6.18517e+18	1.10869e+19	6.18517e+18	1.08836e+22	5.78656e+21	4.11516e+16	3.4408e+16	CADOJ_NIST1036_Hisp	7.03848e+27		7.03848e+27	2.17333e+27
2.8.0	2021-08-24T12:48:29.771-07:00	dukek	3P_10-5-1_1.2ng_Group 1 Amp 2_F2A_M2A_LRPrev_1_F1	129857	3	TRUE	CADOJ_NIST1036_AfAm	1.84663e+29		1.84663e+29	6.01009e+28	3.44715e+09	2.87354e+09	1.49679e+16	8655786935041670	2.77126e+20	1.46632e+20	2.77126e+20	1.46632e+20	2.77126e+20	1.46632e+20	5.41869e+23	2.52348e+23	1.2842e+17	1.07051e+17	CADOJ_NIST1036_Cauc	3.28452e+28		3.28452e+28	1.1176e+28	2.2572e+09	1.90649e+09	5955269525477860	3412991621880700	7.5632e+19	4.0684e+19	7.5632e+19	4.0684e+19	7.5632e+19	4.0684e+19	1.06051e+23	5.06117e+22	8.40896e+16	7.10243e+16	CADOJ_NIST1036_Hisp	1.51475e+29		1.51475e+29	3.14318e+28
2.8.0	2021-08-24T12:48:31.102-07:00	dukek	3P_10-5-1_1.4ng_Group 1 Amp 1_F2A_M2A_LRPrev_1_F1	735828	3	TRUE	CADOJ_NIST1036_AfAm	7.14671e+26		7.14671e+26	2.58413e+26	5.30026e+08	4.33447e+08	493639848411428	292258937598029	5.13727e+18	2.79491e+18	5.13727e+18	2.79491e+18	5.13727e+18	2.79491e+18	6.0308e+21	3.02202e+21	1.97455e+16	1.61476e+16	CADOJ_NIST1036_Cauc	9.09096e+25		9.09096e+25	3.01253e+25	2.81704e+08	2.28554e+08	103822596481130	6.12074e+13	8.29776e+17	4.33818e+17	8.29776e+17	4.33818e+17	8.29776e+17	4.33818e+17	7.64421e+20	3.5542e+20	1.04945e+16	8514477738995960	CADOJ_NIST1036_Hisp	3.41973e+26		3.41973e+26	9.23154e+25
2.8.0	2021-08-24T12:48:32.492-07:00	dukek	3P_10-5-1_1.4ng_Group 1 Amp 2_F2A_M2A_LRPrev_1_F1	986890	3	TRUE	CADOJ_NIST1036_AfAm	1.46372e+29		1.46372e+29	5.27632e+28	3.3479e+09	2.82191e+09	1.32302e+16	7824586637371350	2.40161e+20	1.30943e+20	2.40161e+20	1.30943e+20	2.40161e+20	1.30943e+20	4.58771e+23	2.27249e+23	1.24723e+17	1.05127e+17	CADOJ_NIST1036_Cauc	2.5801e+28		2.5801e+28	8.61726e+27	2.17844e+09	1.83063e+09	5274588008999640	3134033250492120	6.53952e+19	3.53555e+19	6.53952e+19	3.53555e+19	6.53952e+19	3.53555e+19	8.92671e+22	4.32066e+22	8.11555e+16	6.81981e+16	CADOJ_NIST1036_Hisp	1.10637e+29		1.10637e+29	3.24004e+28
2.8.0	2021-08-24T12:48:33.844-07:00	dukek	3P_10-5-1_1.6ng_Group 1 Amp 1_F2A_M2A_LRPrev_1_F1	456633	3	TRUE	CADOJ_NIST1036_AfAm	1.85502e+29		1.85502e+29	5.7459e+28	3.45415e+09	2.87254e+09	1.50609e+16	8840623567216210	2.78795e+20	1.44746e+20	2.78795e+20	1.44746e+20	2.78795e+20	1.44746e+20	5.44942e+23	2.48332e+23	1.28681e+17	1.07013e+17	CADOJ_NIST1036_Cauc	3.32287e+28		3.32287e+28	1.19827e+28	2.26324e+09	1.91046e+09	6005269981569750	3626612324392010	7.62944e+19	4.28317e+19	7.62944e+19	4.28317e+19	7.62944e+19	4.28317e+19	1.07029e+23	5.47517e+22	8.43146e+16	7.1172e+16	CADOJ_NIST1036_Hisp	1.5292e+29		1.5292e+29	3.93736e+28
2.8.0	2021-08-24T12:48:35.222-07:00	dukek	3P_10-5-1_1.6ng_Group 1 Amp 2_F2A_M2A_LRPrev_1_F1	348096	3	TRUE	CADOJ_NIST1036_AfAm	1.78475e+29		1.78475e+29	5.69868e+28	3.42533e+09	2.87338e+09	1.47273e+16	8523702894984260	2.71615e+20	1.43824e+20	2.71615e+20	1.43824e+20	2.71615e+20	1.43824e+20	5.28837e+23	2.46558e+23	1.27607e+17	1.07045e+17	CADOJ_NIST1036_Cauc	3.16561e+28		3.16561e+28	1.15401e+28	2.23837e+09	1.89543e+09	5846249302141320	3446266550558550	7.39306e+19	4.12869e+19	7.39306e+19	4.12869e+19	7.39306e+19	4.12869e+19	1.0319e+23	5.30778e+22	8.33879e+16	7.06122e+16	CADOJ_NIST1036_Hisp	1.47151e+29		1.47151e+29	4.33565e+28
2.8.0	2021-08-24T12:48:36.542-07:00	dukek	3P_10-5-1_3.2ng_Group 1 Amp 1_F2A_M2A_LRPrev_1_F1	187707	3	TRUE	CADOJ_NIST1036_AfAm	1.89793e+29		1.89793e+29	6.33019e+28	3.46218e+09	2.95227e+09	1.51702e+16	9013758343035590	2.81572e+20	1.56024e+20	2.81572e+20	1.56024e+20	2.81572e+20	1.56024e+20	5.5219e+23	2.77466e+23	1.2898e+17	1.09984e+17	CADOJ_NIST1036_Cauc	3.38808e+28		3.38808e+28	1.08989e+28	2.2691e+09	1.91113e+09	6050853516582400	3385780942021350	7.70708e+19	3.88857e+19	7.70708e+19	3.88857e+19	7.70708e+19	3.88857e+19	1.08421e+23	4.9907e+22	8.4533e+16	7.1197e+16	CADOJ_NIST1036_Hisp	1.56604e+29		1.56604e+29	4.25334e+28
2.8.0	2021-08-24T12:48:37.847-07:00	dukek	3P_10-5-1_3.2ng_Group 1 Amp 2_F2A_M2A_LRPrev_1_F1	220110	3	TRUE	CADOJ_NIST1036_AfAm	1.83725e+29		1.83725e+29	6.32335e+28	3.4337e+09	2.87557e+09	1.47756e+16	8489978917574630	2.73814e+20	1.47251e+20	2.73814e+20	1.47251e+20	2.73814e+20	1.47251e+20	5.36147e+23	2.59721e+23	1.27919e+17	1.07126e+17	CADOJ_NIST1036_Cauc	3.19097e+28		3.19097e+28	1.01005e+28	2.23497e+09	1.89995e+09	5854057324084850	3585898356450860	7.39591e+19	4.22213e+19	7.39591e+19	4.22213e+19	7.39591e+19	4.22213e+19	1.03311e+23	5.20374e+22	8.32615e+16	7.07805e+16	CADOJ_NIST1036_Hisp	1.41261e+29		1.41261e+29	3.48234e+28
2.8.0	2021-08-24T12:48:39.186-07:00	dukek	3P_10-5-1_100pg_Group 1 Amp 1_F2A_M2A_LRPrev_1_F1	92658	3	TRUE	CADOJ_NIST1036_AfAm	1.87304e+07		1.87304e+07	9.51796e+06	109.293	86.2319	197.455	148.747	12480.1	8631.74	12480.1	8631.74	12480.1	8631.74	229482	149638	1.85154e+07	9.45503e+06	CADOJ_NIST1036_Cauc	1.7856e+08		1.7856e+08	8.46455e+07	153.072	124.522	295.108	224.902	25501.2	17940.1	25501.2	17940.1	25501.2	17940.1	665542	425383	1.66001e+08	8.10266e+07	CADOJ_NIST1036_Hisp	3.29502e+07		3.29502e+07	1.63461e+07
2.8.0	2021-08-24T12:48:40.613-07:00	dukek	3P_10-5-1_100pg_Group 1 Amp 2_F2A_M2A_LRPrev_1_F1	286531	3	TRUE	CADOJ_NIST1036_AfAm	4.68989e+09		4.68989e+09	2.12973e+09	1208.66	939.563	7557.36	5305.57	909711	596547	909711	596547	909711	596547	2.80145e+07	1.67251e+07	4.08053e+09	1.96819e+09	CADOJ_NIST1036_Cauc	3.66211e+09		3.66211e+09	1.81635e+09	1338.92	1063.1	12033.1	8577.21	1.17455e+06	775766	1.17455e+06	775766	1.17455e+06	775766	3.01983e+07	1.80632e+07	3.34237e+09	1.70743e+09	CADOJ_NIST1036_Hisp	1.86899e+10		1.86899e+10	6.99608e+09
2.8.0	2021-08-24T12:48:42.107-07:00	dukek	3P_10-5-1_200pg_Group 1 Amp 1_F2A_M2A_LRPrev_1_F1	561745	3	TRUE	CADOJ_NIST1036_AfAm	1.17507e+12		1.17507e+12	5.64926e+11	7102.68	5584.76	768957	529793	1.13033e+08	7.42346e+07	1.13033e+08	7.42346e+07	1.13033e+08	7.42346e+07	4.15775e+09	2.52303e+09	2.11656e+11	1.54396e+11	CADOJ_NIST1036_Cauc	1.01728e+13		1.01728e+13	4.45323e+12	9497.32	7347.74	1.00382e+06	653369	1.80276e+08	1.10491e+08	1.80276e+08	1.10491e+08	1.80276e+08	1.10491e+08	8.91008e+09	5.14086e+09	3.33693e+11	2.55824e+11	CADOJ_NIST1036_Hisp	6.14716e+12		6.14716e+12	2.29419e+12
2.8.0	2021-08-24T12:48:43.707-07:00	dukek	3P_10-5-1_200pg_Group 1 Amp 2_F2A_M2A_LRPrev_1_F1	776326	3	TRUE	CADOJ_NIST1036_AfAm	2.24664e+22		2.24664e+22	8.16836e+21	1.95281e+07	1.5372e+07	1.18062e+11	7.18129e+10	878801676542875	492823917083452	878801676542875	492823917083452	878801676542875	492823917083452	6.55344e+17	3.26379e+17	727176606069483	572341193838928	CADOJ_NIST1036_Cauc	1.13106e+22		1.13106e+22	4.22074e+21	1.61818e+07	1.2838e+07	7.71074e+10	4.94008e+10	429053712979233	250554974507623	429053712979233	250554974507623	429053712979233	250554974507623	2.59605e+17	1.36422e+17	602498073179019	477942905743753	CADOJ_NIST1036_Hisp	1.94015e+22		1.94015e+22	6.87536e+21
2.8.0	2021-08-24T12:48:45.306-07:00	dukek	3P_10-5-1_400pg_Group 1 Amp 1_F2A_M2A_LRPrev_1_F1	578004	3	TRUE	CADOJ_NIST1036_AfAm	2.24504e+21		2.24504e+21	8.61823e+20	1.15373e+07	8.90212e+06	1.24485e+11	7.46651e+10	444039986445648	249723452913963	444039986445648	249723452913963	444039986445648	249723452913963	1.82141e+17	9.44199e+16	429703224520482	331542842154396	CADOJ_NIST1036_Cauc	4.16978e+21		4.16978e+21	1.67531e+21	1.06382e+07	8.29519e+06	8.12711e+10	5.05776e+10	313761816309853	181651521959765	313761816309853	181651521959765	313761816309853	181651521959765	1.41158e+17	7.8174e+16	396177247326047	308907002404139	CADOJ_NIST1036_Hisp	7.95736e+21		7.95736e+21	2.65311e+21
2.8.0	2021-08-24T12:48:46.706-07:00	dukek	3P_10-5-1_400pg_Group 1 Amp 2_F2A_M2A_LRPrev_1_F1	843114	3	TRUE	CADOJ_NIST1036_AfAm	8.15662e+19		8.15662e+19	2.58844e+19	222180	119066	3.28257e+09	1.51897e+09	9.60349e+12	4.48549e+12	9.60349e+12	4.48549e+12	9.60349e+12	4.48549e+12	4088156575491010	1776960551745860	8.27557e+12	4.4349e+12	CADOJ_NIST1036_Cauc	7.21424e+18		7.21424e+18	2.32909e+18	121871	65168.3	9.13808e+08	4.19939e+08	1.81359e+12	7.96787e+11	1.81359e+12	7.96787e+11	1.81359e+12	7.96787e+11	538675486112717	208378554200846	4538569282886	2.42702e+12	CADOJ_NIST1036_Hisp	1.88443e+19		1.88443e+19	5.8802e+18
2.8.0	2021-08-24T12:48:48.258-07:00	dukek	3P_10-5-1_608pg_Group 1 Amp 1_F2A_M2A_LRPrev_1_F1	243062	3	TRUE	CADOJ_NIST1036_AfAm	1.58849e+27		1.58849e+27	4.8852e+26	7.23296e+08	5.92961e+08	700804347174081	415001417566238	8.03007e+18	4.12606e+18	8.03007e+18	4.12606e+18	8.03007e+18	4.12606e+18	1.02965e+22	4.66987e+21	2.69456e+16	2.20901e+16	CADOJ_NIST1036_Cauc	2.71404e+26		2.71404e+26	9.73549e+25	3.86557e+08	3.1895e+08	232842740223289	140976735931205	1.84011e+18	1.02438e+18	1.84011e+18	1.02438e+18	1.84011e+18	1.02438e+18	1.73102e+21	8.31335e+20	1.44007e+16	1.18821e+16	CADOJ_NIST1036_Hisp	7.07913e+26		7.07913e+26	2.03776e+26
2.8.0	2021-08-24T12:48:49.718-07:00	dukek	3P_10-5-1_608pg_Group 1 Amp 2_F2A_M2A_LRPrev_1_F1	395995	3	TRUE	CADOJ_NIST1036_AfAm	5.24181e+27		5.24181e+27	1.90036e+27	1.69249e+09	1.43704e+09	1933389798616290	1198679294528780	2.50928e+19	1.43603e+19	2.50928e+19	1.43603e+19	2.50928e+19	1.43603e+19	3.43031e+22	1.75908e+22	6.30517e+16	5.35353e+16	CADOJ_NIST1036_Cauc	1.19144e+27		1.19144e+27	4.47495e+26	1.12722e+09	9.58157e+08	739443058376714	466022351103740	7.18056e+18	4.20728e+18	7.18056e+18	4.20728e+18	7.18056e+18	4.20728e+18	7.61231e+21	4.03947e+21	4.19933e+16	3.56949e+16	CADOJ_NIST1036_Hisp	3.03522e+27		3.03522e+27	9.24419e+26
2.8.0	2021-08-24T12:48:51.348-07:00	dukek	3P_10-5-1_800pg_Group 1 Amp 1_F2A_M2A_LRPrev_1_F1	654571	3	TRUE	CADOJ_NIST1036_AfAm	3.77193e+28		3.77193e+28	1.1688e+28	2.41452e+09	2.03179e+09	5902604687532260	3385992751499680	9.34085e+19	4.86963e+19	9.34085e+19	4.86963e+19	9.34085e+19	4.86963e+19	1.55748e+23	7.0865e+22	8.99502e+16	7.56922e+16	CADOJ_NIST1036_Cauc	7.5841e+27		7.5841e+27	2.90981e+27	1.57609e+09	1.33357e+09	2371648918659620	1420610652353080	2.64128e+19	1.43615e+19	2.64128e+19	1.43615e+19	2.64128e+19	1.43615e+19	3.24654e+22	1.62636e+22	5.87156e+16	4.96808e+16	CADOJ_NIST1036_Hisp	2.52518e+28		2.52518e+28	7.66114e+27
2.8.0	2021-08-24T12:48:52.727-07:00	dukek	3P_10-5-1_800pg_Group 1 Amp 2_F2A_M2A_LRPrev_1_F1	29032	3	TRUE	CADOJ_NIST1036_AfAm	5.85012e+27		5.85012e+27	1.81558e+27	1.00396e+09	8.26817e+08	1116055893598950	605942851735075	1.70163e+19	8.57239e+18	1.70163e+19	8.57239e+18	1.70163e+19	8.57239e+18	2.71213e+22	1.23729e+22	3.74015e+16	3.08021e+16	CADOJ_NIST1036_Cauc	1.13779e+27		1.13779e+27	3.84767e+26	7.0207e+08	5.74719e+08	582554006037793	338134470623184	5.56537e+18	3.00269e+18	5.56537e+18	3.00269e+18	5.56537e+18	3.00269e+18	6.00149e+21	2.89379e+21	2.61548e+16	2.14105e+16	CADOJ_NIST1036_Hisp	4.15029e+27		4.15029e+27	1.13522e+27
2.8.0	2021-08-24T12:49:00.144-07:00	dukek	3P_100-100-4_1.28ng_Group 1 Amp 1_F2A_M2A_LRPrev_1_F1	599603	3	TRUE	CADOJ_NIST1036_AfAm	1.66116e+29		1.66116e+29	5.30233e+28	3.36281e+09	2.85749e+09	1.38493e+16	8116012212807340	2.55027e+20	1.37571e+20	2.55027e+20	1.37571e+20	2.55027e+20	1.37571e+20	4.95539e+23	2.43211e+23	1.25278e+17	1.06453e+17	CADOJ_NIST1036_Cauc	2.99267e+28		2.99267e+28	1.04147e+28	2.19663e+09	1.86014e+09	5491704369497370	3323549480795090	6.95201e+19	3.77915e+19	6.95201e+19	3.77915e+19	6.95201e+19	3.77915e+19	9.71631e+22	4.87998e+22	8.1833e+16	6.92976e+16	CADOJ_NIST1036_Hisp	1.37727e+29		1.37727e+29	3.84117e+28
2.8.0	2021-08-24T12:49:01.552-07:00	dukek	3P_100-100-4_1.28ng_Group 1 Amp 2_F2A_M2A_LRPrev_1_F1	84446	3	TRUE	CADOJ_NIST1036_AfAm	1.88374e+29		1.88374e+29	5.74801e+28	3.4579e+09	2.85354e+09	1.50921e+16	8563501101060620	2.80007e+20	1.43402e+20	2.80007e+20	1.43402e+20	2.80007e+20	1.43402e+20	5.48844e+23	2.45994e+23	1.2882e+17	1.06305e+17	CADOJ_NIST1036_Cauc	3.36804e+28		3.36804e+28	1.11231e+28	2.26694e+09	1.90431e+09	6030504505236280	3611711471852140	7.67669e+19	4.13651e+19	7.67669e+19	4.13651e+19	7.67669e+19	4.13651e+19	1.07927e+23	5.15111e+22	8.44523e+16	7.0943e+16	CADOJ_NIST1036_Hisp	1.55526e+29		1.55526e+29	4.31958e+28
2.8.0	2021-08-24T12:48:54.179-07:00	dukek	3P_100-100-4_325ng_Group 1 Amp 1_F2A_M2A_LRPrev_1_F1	611926	3	TRUE	CADOJ_NIST1036_AfAm	8.78044e+28		8.78044e+28	2.95748e+28	3.02015e+09	2.52749e+09	9954601762282110	5501757904086910	1.72232e+20	8.81996e+19	1.72232e+20	8.81996e+19	1.72232e+20	8.81996e+19	3.12819e+23	1.42548e+23	1.12512e+17	9.4159e+16	CADOJ_NIST1036_Cauc	1.47371e+28		1.47371e+28	5.3412e+27	1.95611e+09	1.63527e+09	3674399021186620	2197617225824760	4.39239e+19	2.43374e+19	4.39239e+19	2.43374e+19	4.39239e+19	2.43374e+19	5.77599e+22	2.86607e+22	7.28726e+16	6.092e+16	CADOJ_NIST1036_Hisp	6.51438e+28		6.51438e+28	2.11778e+28
2.8.0	2021-08-24T12:48:55.593-07:00	dukek	3P_100-100-4_325ng_Group 1 Amp 2_F2A_M2A_LRPrev_1_F1	592379	3	TRUE	CADOJ_NIST1036_AfAm	4.07431e+25		4.07431e+25	1.27399e+25	1.14375e+08	8.67608e+07	2.05687e+13	11791689381304	2.66238e+17	1.39797e+17	2.66238e+17	1.39797e+17	2.66238e+17	1.39797e+17	3.48167e+20	1.63341e+20	4260852424277630	3232122549942840	CADOJ_NIST1036_Cauc	6.87996e+24		6.87996e+24	2.25938e+24	5.9191e+07	4.41607e+07	8.10763e+12	4.53834e+12	6.81809e+16	3.52824e+16	6.81809e+16	3.52824e+16	6.81809e+16	3.52824e+16	6.23729e+19	2.96521e+19	2205055302585330	1645114189954400	CADOJ_NIST1036_Hisp	1.61869e+25		1.61869e+25	4.13028e+24
2.8.0	2021-08-24T12:48:57.147-07:00	dukek	3P_100-100-4_625ng_Group 1 Amp 1_F2A_M2A_LRPrev_1_F1	564319	3	TRUE	CADOJ_NIST1036_AfAm	1.12544e+29		1.12544e+29	3.11378e+28	3.06889e+09	2.5472e+09	1.11816e+16	6159996117982680	1.98584e+20	9.61481e+19	1.98584e+20	9.61481e+19	1.98584e+20	9.61481e+19	3.70463e+23	1.55689e+23	1.14328e+17	9.48931e+16	CADOJ_NIST1036_Cauc	1.98904e+28		1.98904e+28	6.61334e+27	1.9789e+09	1.6533e+09	4434478527729020	2553903374195030	5.37154e+19	2.79286e+19	5.37154e+19	2.79286e+19	5.37154e+19	2.79286e+19	7.16383e+22	3.29419e+22	7.37217e+16	6.15918e+16	CADOJ_NIST1036_Hisp	9.59935e+28		9.59935e+28	2.73547e+28
2.8.0	2021-08-24T12:48:58.575-07:00	dukek	3P_100-100-4_625ng_Group 1 Amp 2_F2A_M2A_LRPrev_1_F1	526833	3	TRUE	CADOJ_NIST1036_AfAm	2.47154e+28		2.47154e+28	8.01074e+27	2.27137e+09	1.90958e+09	4574810399604550	2693241216088880	7.1053e+19	3.74535e+19	7.1053e+19	3.74535e+19	7.1053e+19	3.74535e+19	1.14628e+23	5.54387e+22	8.46173e+16	7.11392e+16	CADOJ_NIST1036_Cauc	5.45453e+27		5.45453e+27	2.10466e+27	1.46581e+09	1.22885e+09	1887527337180730	1131436327211690	2.04862e+19	1.13062e+19	2.04862e+19	1.13062e+19	2.04862e+19	1.13062e+19	2.45575e+22	1.23884e+22	5.46071e+16	4.57794e+16	CADOJ_NIST1036_Hisp	1.86663e+28		1.86663e+28	5.69447e+27
2.8.0	2021-08-24T14:07:40.022-07:00	dukek	3P_3-2-1_1.2ng_Group 1 Amp 1_rep-28075-LRPrevF1_F2	333881	3	TRUE	CADOJ_NIST1036_AfAm	3.46705e+34		5.77844e+33	1.73261e+33															CADOJ_NIST1036_Cauc	9.9472e+34		1.65787e+34	4.00702e+33															CADOJ_NIST1036_Hisp	4.22805e+35		7.04681e+34	1.7199e+34
2.8.0	2021-08-24T14:07:45.571-07:00	dukek	3P_3-2-1_1.2ng_Group 1 Amp 2_rep-28075-LRPrevF1_F2	977742	3	TRUE	CADOJ_NIST1036_AfAm	2.12375e+33		3.86852e+32	9.46693e+31															CADOJ_NIST1036_Cauc	1.02959e+34		1.8484e+33	5.14173e+32															CADOJ_NIST1036_Hisp	8.10928e+34		1.4468e+34	2.7162e+33
2.8.0	2021-08-24T14:07:50.277-07:00	dukek	3P_3-2-1_38pg_Group 1 Amp 1_rep-28075-LRPrevF1_F2	658409	3	TRUE	CADOJ_NIST1036_AfAm	31.1802		13.008	4.50023															CADOJ_NIST1036_Cauc	28.4327		12.8658	4.45385															CADOJ_NIST1036_Hisp	28.6804		13.0174	3.66943
2.8.0	2021-08-24T14:07:55.344-07:00	dukek	3P_3-2-1_38pg_Group 1 Amp 2_rep-28075-LRPrevF1_F2	569387	3	TRUE	CADOJ_NIST1036_AfAm	26.2113		8.25819	1.02357															CADOJ_NIST1036_Cauc	42.2984		16.0596	1.92921															CADOJ_NIST1036_Hisp	91.0786		31.8321	4.19236
2.8.0	2021-08-24T14:08:18.965-07:00	dukek	3P_3-2-1_75pg_Group 1 Amp 1_rep-28075-LRPrevF1_F2	438729	3	TRUE	CADOJ_NIST1036_AfAm	2.71121e+06		701424	103315															CADOJ_NIST1036_Cauc	4.41519e+06		1.0511e+06	141853															CADOJ_NIST1036_Hisp	3.80533e+06		1.04046e+06	129276
2.8.0	2021-08-24T14:08:45.596-07:00	dukek	3P_3-2-1_75pg_Group 1 Amp 2_rep-28075-LRPrevF1_F2	140772	3	TRUE	CADOJ_NIST1036_AfAm	125815		90609.8	21050.6															CADOJ_NIST1036_Cauc	59181.1		26325.6	6454.05															CADOJ_NIST1036_Hisp	320012		147014	29482.7
2.8.0	2021-08-24T14:09:09.096-07:00	dukek	3P_3-2-1_150pg_Group 1 Amp 1_rep-28075-LRPrevF1_F2	475395	3	TRUE	CADOJ_NIST1036_AfAm	243264887404000		6.05004e+13	1.58448e+13															CADOJ_NIST1036_Cauc	390412365568540		121924029532499	4.23029e+13															CADOJ_NIST1036_Hisp	2964820414200780		816748819794667	158562244508495
2.8.0	2021-08-24T14:09:30.100-07:00	dukek	3P_3-2-1_150pg_Group 1 Amp 2_rep-28075-LRPrevF1_F2	159442	3	TRUE	CADOJ_NIST1036_AfAm	3.8227e+09		7.87725e+08	1.61313e+08															CADOJ_NIST1036_Cauc	1.93289e+09		3.82399e+08	6.8898e+07															CADOJ_NIST1036_Hisp	4.6383e+09		1.0284e+09	1.98551e+08
2.8.0	2021-08-24T14:09:53.954-07:00	dukek	3P_3-2-1_228pg_Group 1 Amp 1_rep-28075-LRPrevF1_F2	249322	3	TRUE	CADOJ_NIST1036_AfAm	1617273648266210		335847452513551	7.57149e+13															CADOJ_NIST1036_Cauc	2935863650808690		554212673312565	114057544831791															CADOJ_NIST1036_Hisp	1.30677e+17		2.51889e+16	4594644260313750
2.8.0	2021-08-24T14:10:10.532-07:00	dukek	3P_3-2-1_228pg_Group 1 Amp 2_rep-28075-LRPrevF1_F2	76986	3	TRUE	CADOJ_NIST1036_AfAm	4.19216e+19		7.0043e+18	1.79058e+18															CADOJ_NIST1036_Cauc	4.2785e+19		7.14736e+18	1.68902e+18															CADOJ_NIST1036_Hisp	3.71154e+20		6.20375e+19	1.37199e+19
2.8.0	2021-08-24T14:10:25.284-07:00	dukek	3P_3-2-1_300pg_Group 1 Amp 1_rep-28075-LRPrevF1_F2	894547	3	TRUE	CADOJ_NIST1036_AfAm	1.96215e+19		3.84899e+18	1.14373e+18															CADOJ_NIST1036_Cauc	1.50229e+19		2.86775e+18	8.47991e+17															CADOJ_NIST1036_Hisp	6.22396e+19		1.28376e+19	2.871e+18
2.8.0	2021-08-24T14:10:41.569-07:00	dukek	3P_3-2-1_300pg_Group 1 Amp 2_rep-28075-LRPrevF1_F2	341508	3	TRUE	CADOJ_NIST1036_AfAm	2.58829e+24		8.03628e+23	1.58893e+23															CADOJ_NIST1036_Cauc	1.07884e+24		2.76334e+23	5.05206e+22															CADOJ_NIST1036_Hisp	6.69259e+24		1.65282e+24	1.68295e+23
2.8.0	2021-08-24T14:10:52.060-07:00	dukek	3P_3-2-1_450pg_Group 1 Amp 1_rep-28075-LRPrevF1_F2	132881	3	TRUE	CADOJ_NIST1036_AfAm	3.26995e+25		6.84981e+24	1.95127e+24															CADOJ_NIST1036_Cauc	3.26991e+25		6.94887e+24	1.46439e+24															CADOJ_NIST1036_Hisp	3.14537e+26		6.14509e+25	1.34136e+25
2.8.0	2021-08-24T14:11:03.066-07:00	dukek	3P_3-2-1_450pg_Group 1 Amp 2_rep-28075-LRPrevF1_F2	89936	3	TRUE	CADOJ_NIST1036_AfAm	2.54273e+23		5.4376e+22	1.01719e+22															CADOJ_NIST1036_Cauc	2.27761e+23		4.87715e+22	8.77216e+21															CADOJ_NIST1036_Hisp	1.91503e+24		4.16622e+23	6.19163e+22
2.8.0	2021-08-24T14:11:13.304-07:00	dukek	3P_3-2-1_522pg_Group 1 Amp 1_rep-28075-LRPrevF1_F2	565929	3	TRUE	CADOJ_NIST1036_AfAm	1.57234e+27		2.69549e+26	5.81838e+25															CADOJ_NIST1036_Cauc	2.96194e+27		5.05062e+26	1.14393e+26															CADOJ_NIST1036_Hisp	8.89393e+27		1.52731e+27	2.75343e+26
2.8.0	2021-08-24T14:11:21.865-07:00	dukek	3P_3-2-1_522pg_Group 1 Amp 2_rep-28075-LRPrevF1_F2	870645	3	TRUE	CADOJ_NIST1036_AfAm	3.02035e+25		5.07325e+24	1.37639e+24															CADOJ_NIST1036_Cauc	3.88187e+25		6.53403e+24	1.66937e+24															CADOJ_NIST1036_Hisp	3.04526e+26		5.12689e+25	1.10048e+25
2.8.0	2021-08-24T14:11:31.681-07:00	dukek	3P_3-2-1_600pg_Group 1 Amp 1_rep-28075-LRPrevF1_F2	278888	3	TRUE	CADOJ_NIST1036_AfAm	2.64525e+27		6.97363e+26	1.54335e+26															CADOJ_NIST1036_Cauc	2.03342e+27		5.1475e+26	1.40058e+26															CADOJ_NIST1036_Hisp	9.99995e+27		2.79993e+27	3.72172e+26
2.8.0	2021-08-24T14:11:42.530-07:00	dukek	3P_3-2-1_600pg_Group 1 Amp 2_rep-28075-LRPrevF1_F2	224133	3	TRUE	CADOJ_NIST1036_AfAm	4.77294e+28		7.95781e+27	2.16885e+27															CADOJ_NIST1036_Cauc	7.60465e+28		1.26787e+28	4.14416e+27															CADOJ_NIST1036_Hisp	7.68547e+29		1.28139e+29	3.02337e+28
2.8.0	2021-08-24T14:11:48.895-07:00	dukek	3P_10-5-1_1.2ng_Group 1 Amp 1_rep-28075-LRPrevF1_F2	831571	3	TRUE	CADOJ_NIST1036_AfAm	5.29732e+39		8.82887e+38	3.1697e+38															CADOJ_NIST1036_Cauc	1.00247e+40		1.67078e+39	5.29738e+38															CADOJ_NIST1036_Hisp	2.9325e+40		4.88751e+39	1.08854e+39
2.8.0	2021-08-24T14:11:53.186-07:00	dukek	3P_10-5-1_1.2ng_Group 1 Amp 2_rep-28075-LRPrevF1_F2	470236	3	TRUE	CADOJ_NIST1036_AfAm	7.10216e+42		1.18369e+42	3.61926e+41															CADOJ_NIST1036_Cauc	1.8371e+43		3.06184e+42	8.95019e+41															CADOJ_NIST1036_Hisp	6.79438e+43		1.1324e+43	3.3075e+42
2.8.0	2021-08-24T14:11:56.447-07:00	dukek	3P_10-5-1_1.4ng_Group 1 Amp 1_rep-28075-LRPrevF1_F2	242147	3	TRUE	CADOJ_NIST1036_AfAm	1.09368e+36		1.8228e+35	6.43197e+34															CADOJ_NIST1036_Cauc	3.8417e+35		6.40283e+34	2.0115e+34															CADOJ_NIST1036_Hisp	5.99263e+35		9.98772e+34	2.37353e+34
2.8.0	2021-08-24T14:12:01.175-07:00	dukek	3P_10-5-1_1.4ng_Group 1 Amp 2_rep-28075-LRPrevF1_F2	428566	3	TRUE	CADOJ_NIST1036_AfAm	1.31075e+43		2.18458e+42	6.08907e+41															CADOJ_NIST1036_Cauc	2.84915e+43		4.74858e+42	1.32563e+42															CADOJ_NIST1036_Hisp	1.684e+44		2.80667e+43	5.76471e+42
2.8.0	2021-08-24T14:12:04.309-07:00	dukek	3P_10-5-1_1.6ng_Group 1 Amp 1_rep-28075-LRPrevF1_F2	840865	3	TRUE	CADOJ_NIST1036_AfAm	1.18005e+46		1.96674e+45	5.48989e+44															CADOJ_NIST1036_Cauc	5.46824e+46		9.11374e+45	2.70351e+45															CADOJ_NIST1036_Hisp	1.02162e+47		1.70269e+46	3.53708e+45
2.8.0	2021-08-24T14:12:06.968-07:00	dukek	3P_10-5-1_1.6ng_Group 1 Amp 2_rep-28075-LRPrevF1_F2	633271	3	TRUE	CADOJ_NIST1036_AfAm	1.01607e+42		1.69345e+41	4.24172e+40															CADOJ_NIST1036_Cauc	5.10892e+42		8.51487e+41	2.28665e+41															CADOJ_NIST1036_Hisp	2.34773e+43		3.91288e+42	8.17075e+41
2.8.0	2021-08-24T14:12:10.426-07:00	dukek	3P_10-5-1_3.2ng_Group 1 Amp 1_rep-28075-LRPrevF1_F2	98113	3	TRUE	CADOJ_NIST1036_AfAm	6.01851e+47		1.00309e+47	2.7317e+46															CADOJ_NIST1036_Cauc	7.56534e+47		1.26089e+47	3.48745e+46															CADOJ_NIST1036_Hisp	3.20081e+48		5.33469e+47	1.16703e+47
2.8.0	2021-08-24T14:12:12.576-07:00	dukek	3P_10-5-1_3.2ng_Group 1 Amp 2_rep-28075-LRPrevF1_F2	140432	3	TRUE	CADOJ_NIST1036_AfAm	3.9181e+46		6.53017e+45	1.72963e+45															CADOJ_NIST1036_Cauc	1.61881e+47		2.69801e+46	8.50484e+45															CADOJ_NIST1036_Hisp	7.11297e+47		1.1855e+47	2.78931e+46
2.8.0	2021-08-24T14:12:15.350-07:00	dukek	3P_10-5-1_100pg_Group 1 Amp 1_rep-28075-LRPrevF1_F2	9210	3	TRUE	CADOJ_NIST1036_AfAm	9088.52		1698.18	296.957															CADOJ_NIST1036_Cauc	41020.7		7585.85	1100.85															CADOJ_NIST1036_Hisp	20899.5		4028.37	625.394
2.8.0	2021-08-24T14:12:39.637-07:00	dukek	3P_10-5-1_100pg_Group 1 Amp 2_rep-28075-LRPrevF1_F2	178689	3	TRUE	CADOJ_NIST1036_AfAm	9.69652e+07		2.06182e+07	4.15151e+06															CADOJ_NIST1036_Cauc	7.95471e+07		1.81839e+07	4.05114e+06															CADOJ_NIST1036_Hisp	2.52569e+09		4.98424e+08	7.54323e+07
2.8.0	2021-08-24T14:13:05.010-07:00	dukek	3P_10-5-1_200pg_Group 1 Amp 1_rep-28075-LRPrevF1_F2	825570	3	TRUE	CADOJ_NIST1036_AfAm	5.12012e+07		8.63414e+06	1.53993e+06															CADOJ_NIST1036_Cauc	1.21289e+08		2.04095e+07	5.09958e+06															CADOJ_NIST1036_Hisp	4.0269e+08		6.83811e+07	1.25048e+07
2.8.0	2021-08-24T14:13:30.389-07:00	dukek	3P_10-5-1_200pg_Group 1 Amp 2_rep-28075-LRPrevF1_F2	711079	3	TRUE	CADOJ_NIST1036_AfAm	2.02998e+16		3425397465146190	681598367417104															CADOJ_NIST1036_Cauc	3897879744353320		656332176817936	134650849718220															CADOJ_NIST1036_Hisp	2.29295e+16		3876072427039960	754258088214188
2.8.0	2021-08-24T14:13:46.464-07:00	dukek	3P_10-5-1_400pg_Group 1 Amp 1_rep-28075-LRPrevF1_F2	947881	3	TRUE	CADOJ_NIST1036_AfAm	1.97199e+17		3.28665e+16	6256459799756280															CADOJ_NIST1036_Cauc	2.52787e+17		4.21311e+16	8396907134416710															CADOJ_NIST1036_Hisp	5.92055e+17		9.86758e+16	1.82109e+16
2.8.0	2021-08-24T14:14:00.097-07:00	dukek	3P_10-5-1_400pg_Group 1 Amp 2_rep-28075-LRPrevF1_F2	303068	3	TRUE	CADOJ_NIST1036_AfAm	1460809229319530		243468228313374	1.61134e+13															CADOJ_NIST1036_Cauc	313492026125055		5.22487e+13	4.01977e+12															CADOJ_NIST1036_Hisp	1174076081488770		195679373062689	1.68774e+13
2.8.0	2021-08-24T14:14:13.544-07:00	dukek	3P_10-5-1_608pg_Group 1 Amp 1_rep-28075-LRPrevF1_F2	187321	3	TRUE	CADOJ_NIST1036_AfAm	8.51262e+26		1.41877e+26	4.15196e+25															CADOJ_NIST1036_Cauc	5.27625e+26		8.79376e+25	2.5359e+25															CADOJ_NIST1036_Hisp	5.82012e+26		9.7002e+25	2.42782e+25
2.8.0	2021-08-24T14:14:19.586-07:00	dukek	3P_10-5-1_608pg_Group 1 Amp 2_rep-28075-LRPrevF1_F2	807620	3	TRUE	CADOJ_NIST1036_AfAm	1.41112e+23		2.3519e+22	4.79961e+21															CADOJ_NIST1036_Cauc	2.89633e+22		4.82728e+21	1.42692e+21															CADOJ_NIST1036_Hisp	2.00369e+23		3.33955e+22	7.25402e+21
2.8.0	2021-08-24T14:14:25.957-07:00	dukek	3P_10-5-1_800pg_Group 1 Amp 1_rep-28075-LRPrevF1_F2	972450	3	TRUE	CADOJ_NIST1036_AfAm	2.12501e+25		3.5418e+24	1.15112e+24															CADOJ_NIST1036_Cauc	6.66556e+25		1.11096e+25	3.1604e+24															CADOJ_NIST1036_Hisp	2.26905e+26		3.78188e+25	1.08049e+25
2.8.0	2021-08-24T14:14:33.212-07:00	dukek	3P_10-5-1_800pg_Group 1 Amp 2_rep-28075-LRPrevF1_F2	156034	3	TRUE	CADOJ_NIST1036_AfAm	1.53174e+29		2.5529e+28	7.3582e+27															CADOJ_NIST1036_Cauc	8.58849e+28		1.43141e+28	4.21897e+27															CADOJ_NIST1036_Hisp	7.34824e+28		1.22471e+28	3.00972e+27
2.8.0	2021-08-24T14:14:38.703-07:00	dukek	3P_100-100-4_1.28ng_Group 1 Amp 1_rep-142025-LRPrevF1_F2	279806	3	TRUE	CADOJ_NIST1036_AfAm	1.31988e+20		3.34713e+19	9.60902e+18															CADOJ_NIST1036_Cauc	1.15459e+20		2.88985e+19	8.84144e+18															CADOJ_NIST1036_Hisp	6.10628e+20		1.5409e+20	3.50215e+19
2.8.0	2021-08-24T14:14:42.068-07:00	dukek	3P_100-100-4_1.28ng_Group 1 Amp 2_rep-142025-LRPrevF1_F2	281805	3	TRUE	CADOJ_NIST1036_AfAm	6.07805e+25		1.01304e+25	2.51997e+24															CADOJ_NIST1036_Cauc	6.56605e+25		1.09437e+25	2.27095e+24															CADOJ_NIST1036_Hisp	2.7961e+25		4.66032e+24	1.17687e+24
2.8.0	2021-08-24T14:14:45.230-07:00	dukek	3P_100-100-4_325ng_Group 1 Amp 1_rep-142025-LRPrevF1_F2	202757	3	TRUE	CADOJ_NIST1036_AfAm	8.03436e+18		1.34509e+18	3.29936e+17															CADOJ_NIST1036_Cauc	1.4189e+18		2.38127e+17	6.07617e+16															CADOJ_NIST1036_Hisp	1.11492e+19		1.86638e+18	4.51029e+17
2.8.0	2021-08-24T14:14:57.226-07:00	dukek	3P_100-100-4_325ng_Group 1 Amp 2_rep-142025-LRPrevF1_F2	349978	3	TRUE	CADOJ_NIST1036_AfAm	1.10205e+17		2.56119e+16	7127995223040480															CADOJ_NIST1036_Cauc	1.15401e+16		2720136328122100	789373646472835															CADOJ_NIST1036_Hisp	6.74931e+16		1.43367e+16	3384660263999720
2.8.0	2021-08-24T14:15:05.654-07:00	dukek	3P_100-100-4_625ng_Group 1 Amp 1_rep-142025-LRPrevF1_F2	308115	3	TRUE	CADOJ_NIST1036_AfAm	4.55119e+19		7.59067e+18	2.26109e+18															CADOJ_NIST1036_Cauc	5.85723e+18		9.76868e+17	2.53062e+17															CADOJ_NIST1036_Hisp	2.18843e+19		3.64982e+18	9.10352e+17
2.8.0	2021-08-24T14:15:10.334-07:00	dukek	3P_100-100-4_625ng_Group 1 Amp 2_rep-142025-LRPrevF1_F2	418151	3	TRUE	CADOJ_NIST1036_AfAm	7.13269e+18		1.27831e+18	2.40744e+17															CADOJ_NIST1036_Cauc	1.58727e+18		2.85854e+17	6.6162e+16															CADOJ_NIST1036_Hisp	4.61282e+18		8.17427e+17	1.99553e+17
2.8.0	2021-08-24T14:33:50.403-07:00	dukek	3P_3-2-1_1.2ng_Group 1 Amp 1_rep-28075-LRPrevF1_M2	934055	3	TRUE	CADOJ_NIST1036_AfAm	1.54518e+40		2.57541e+39	7.10094e+38															CADOJ_NIST1036_Cauc	7.18541e+37		1.19763e+37	3.49708e+36															CADOJ_NIST1036_Hisp	5.20202e+39		8.67053e+38	1.9345e+38
2.8.0	2021-08-24T14:33:55.589-07:00	dukek	3P_3-2-1_1.2ng_Group 1 Amp 2_rep-28075-LRPrevF1_M2	875755	3	TRUE	CADOJ_NIST1036_AfAm	2.8602e+36		4.84034e+35	1.10554e+35															CADOJ_NIST1036_Cauc	3.32219e+34		5.60952e+33	1.62365e+33															CADOJ_NIST1036_Hisp	1.61402e+36		2.72061e+35	6.39947e+34
2.8.0	2021-08-24T14:34:00.153-07:00	dukek	3P_3-2-1_38pg_Group 1 Amp 1_rep-28075-LRPrevF1_M2	357314	3	TRUE	CADOJ_NIST1036_AfAm	37.3501		21.0742	8.68377															CADOJ_NIST1036_Cauc	31.8916		18.0883	7.26847															CADOJ_NIST1036_Hisp	32.4894		18.5035	7.29653
2.8.0	2021-08-24T14:34:05.949-07:00	dukek	3P_3-2-1_38pg_Group 1 Amp 2_rep-28075-LRPrevF1_M2	861787	3	TRUE	CADOJ_NIST1036_AfAm	7.11721e+06		1.84664e+06	307600															CADOJ_NIST1036_Cauc	5.64138e+06		1.49861e+06	268979															CADOJ_NIST1036_Hisp	2.02605e+07		5.25571e+06	903108
2.8.0	2021-08-24T14:34:28.735-07:00	dukek	3P_3-2-1_75pg_Group 1 Amp 1_rep-28075-LRPrevF1_M2	220209	3	TRUE	CADOJ_NIST1036_AfAm	1.17145e+12		2.54325e+11	4.68441e+10															CADOJ_NIST1036_Cauc	2.80333e+11		5.76999e+10	9.68706e+09															CADOJ_NIST1036_Hisp	1.32583e+12		2.77961e+11	4.42208e+10
2.8.0	2021-08-24T14:34:53.800-07:00	dukek	3P_3-2-1_75pg_Group 1 Amp 2_rep-28075-LRPrevF1_M2	120940	3	TRUE	CADOJ_NIST1036_AfAm	9.56426e+11		1.9502e+11	3.59451e+10															CADOJ_NIST1036_Cauc	2.11727e+11		4.37672e+10	8.31216e+09															CADOJ_NIST1036_Hisp	1.54484e+12		3.1048e+11	3.97883e+10
2.8.0	2021-08-24T14:35:17.809-07:00	dukek	3P_3-2-1_150pg_Group 1 Amp 1_rep-28075-LRPrevF1_M2	141604	3	TRUE	CADOJ_NIST1036_AfAm	1.94161e+19		5.88089e+18	1.37554e+18															CADOJ_NIST1036_Cauc	3.81662e+18		1.16165e+18	3.07428e+17															CADOJ_NIST1036_Hisp	6.78369e+19		1.96943e+19	4.72505e+18
2.8.0	2021-08-24T14:35:35.441-07:00	dukek	3P_3-2-1_150pg_Group 1 Amp 2_rep-28075-LRPrevF1_M2	927268	3	TRUE	CADOJ_NIST1036_AfAm	6.54564e+17		1.4056e+17	3.20748e+16															CADOJ_NIST1036_Cauc	1.13146e+17		2.32794e+16	6091592339426900															CADOJ_NIST1036_Hisp	1.27229e+18		2.5797e+17	4.68605e+16
2.8.0	2021-08-24T14:35:53.449-07:00	dukek	3P_3-2-1_228pg_Group 1 Amp 1_rep-28075-LRPrevF1_M2	17762	3	TRUE	CADOJ_NIST1036_AfAm	1.21113e+25		3.86364e+24	9.14834e+23															CADOJ_NIST1036_Cauc	9.26177e+23		2.56136e+23	6.57273e+22															CADOJ_NIST1036_Hisp	5.9942e+25		1.75788e+25	3.04408e+24
2.8.0	2021-08-24T14:36:09.865-07:00	dukek	3P_3-2-1_228pg_Group 1 Amp 2_rep-28075-LRPrevF1_M2	275048	3	TRUE	CADOJ_NIST1036_AfAm	5.94996e+26		9.98581e+25	1.92761e+25															CADOJ_NIST1036_Cauc	4.03204e+24		6.81206e+23	1.45895e+23															CADOJ_NIST1036_Hisp	1.7369e+26		2.91572e+25	4.80702e+24
2.8.0	2021-08-24T14:36:24.246-07:00	dukek	3P_3-2-1_300pg_Group 1 Amp 1_rep-28075-LRPrevF1_M2	419255	3	TRUE	CADOJ_NIST1036_AfAm	5.28889e+25		1.00129e+25	2.17324e+24															CADOJ_NIST1036_Cauc	6.13994e+24		1.19764e+24	2.93697e+23															CADOJ_NIST1036_Hisp	9.78348e+25		1.92315e+25	3.50079e+24
2.8.0	2021-08-24T14:36:42.201-07:00	dukek	3P_3-2-1_300pg_Group 1 Amp 2_rep-28075-LRPrevF1_M2	427895	3	TRUE	CADOJ_NIST1036_AfAm	4.79178e+32		8.29774e+31	1.99853e+31															CADOJ_NIST1036_Cauc	3.61445e+30		6.26603e+29	1.20968e+29															CADOJ_NIST1036_Hisp	1.86988e+32		3.24396e+31	4.58559e+30
2.8.0	2021-08-24T14:36:52.625-07:00	dukek	3P_3-2-1_450pg_Group 1 Amp 1_rep-28075-LRPrevF1_M2	660786	3	TRUE	CADOJ_NIST1036_AfAm	6.45501e+34		1.45858e+34	3.47982e+33															CADOJ_NIST1036_Cauc	6.8317e+32		1.44259e+32	3.3703e+31															CADOJ_NIST1036_Hisp	4.10383e+34		9.38389e+33	1.80394e+33
2.8.0	2021-08-24T14:37:02.847-07:00	dukek	3P_3-2-1_450pg_Group 1 Amp 2_rep-28075-LRPrevF1_M2	128362	3	TRUE	CADOJ_NIST1036_AfAm	2.82102e+34		6.63293e+33	1.91028e+33															CADOJ_NIST1036_Cauc	2.8189e+32		7.05071e+31	1.82272e+31															CADOJ_NIST1036_Hisp	1.79377e+34		4.42399e+33	1.10072e+33
2.8.0	2021-08-24T14:37:12.034-07:00	dukek	3P_3-2-1_522pg_Group 1 Amp 1_rep-28075-LRPrevF1_M2	197785	3	TRUE	CADOJ_NIST1036_AfAm	3.66561e+33		6.2427e+32	1.1838e+32															CADOJ_NIST1036_Cauc	5.07711e+31		8.64627e+30	1.85477e+30															CADOJ_NIST1036_Hisp	3.04489e+33		5.18406e+32	8.80552e+31
2.8.0	2021-08-24T14:37:20.537-07:00	dukek	3P_3-2-1_522pg_Group 1 Amp 2_rep-28075-LRPrevF1_M2	564567	3	TRUE	CADOJ_NIST1036_AfAm	1.94779e+33		3.28274e+32	7.91134e+31															CADOJ_NIST1036_Cauc	3.77436e+31		6.36672e+30	1.55873e+30															CADOJ_NIST1036_Hisp	1.34209e+33		2.26194e+32	4.99782e+31
2.8.0	2021-08-24T14:37:30.228-07:00	dukek	3P_3-2-1_600pg_Group 1 Amp 1_rep-28075-LRPrevF1_M2	125780	3	TRUE	CADOJ_NIST1036_AfAm	1.01455e+37		2.36208e+36	6.04936e+35															CADOJ_NIST1036_Cauc	1.54078e+35		3.26632e+34	7.25401e+33															CADOJ_NIST1036_Hisp	1.05097e+37		2.37862e+36	5.93217e+35
2.8.0	2021-08-24T14:37:40.515-07:00	dukek	3P_3-2-1_600pg_Group 1 Amp 2_rep-28075-LRPrevF1_M2	340197	3	TRUE	CADOJ_NIST1036_AfAm	1.26633e+35		2.11792e+34	4.87037e+33															CADOJ_NIST1036_Cauc	5.34844e+32		8.94818e+31	2.44364e+31															CADOJ_NIST1036_Hisp	4.48462e+34		7.50038e+33	1.46695e+33
2.8.0	2021-08-24T14:37:46.849-07:00	dukek	3P_10-5-1_1.2ng_Group 1 Amp 1_rep-28075-LRPrevF1_M2	150042	3	TRUE	CADOJ_NIST1036_AfAm	8.91984e+50		1.48664e+50	3.31519e+49															CADOJ_NIST1036_Cauc	5.38004e+48		8.96673e+47	2.44748e+47															CADOJ_NIST1036_Hisp	5.65898e+50		9.43163e+49	2.05001e+49
2.8.0	2021-08-24T14:37:51.244-07:00	dukek	3P_10-5-1_1.2ng_Group 1 Amp 2_rep-28075-LRPrevF1_M2	76308	3	TRUE	CADOJ_NIST1036_AfAm	3.55269e+51		5.92116e+50	1.5327e+50															CADOJ_NIST1036_Cauc	1.0128e+49		1.688e+48	5.26198e+47															CADOJ_NIST1036_Hisp	1.42121e+51		2.36869e+50	4.64902e+49
2.8.0	2021-08-24T14:37:54.630-07:00	dukek	3P_10-5-1_1.4ng_Group 1 Amp 1_rep-28075-LRPrevF1_M2	60643	3	TRUE	CADOJ_NIST1036_AfAm	1.67107e+49		2.78511e+48	6.25914e+47															CADOJ_NIST1036_Cauc	6.52734e+46		1.08789e+46	2.7168e+45															CADOJ_NIST1036_Hisp	6.43662e+48		1.07277e+48	2.12827e+47
2.8.0	2021-08-24T14:37:59.436-07:00	dukek	3P_10-5-1_1.4ng_Group 1 Amp 2_rep-28075-LRPrevF1_M2	564463	3	TRUE	CADOJ_NIST1036_AfAm	1.31677e+54		2.19461e+53	5.0263e+52															CADOJ_NIST1036_Cauc	6.71459e+51		1.1191e+51	2.78327e+50															CADOJ_NIST1036_Hisp	6.16071e+53		1.02679e+53	1.6971e+52
2.8.0	2021-08-24T14:38:02.654-07:00	dukek	3P_10-5-1_1.6ng_Group 1 Amp 1_rep-28075-LRPrevF1_M2	183729	3	TRUE	CADOJ_NIST1036_AfAm	9.9196e+54		1.65327e+54	3.55726e+53															CADOJ_NIST1036_Cauc	1.01048e+53		1.68413e+52	4.37124e+51															CADOJ_NIST1036_Hisp	8.99211e+54		1.49868e+54	2.39886e+53
2.8.0	2021-08-24T14:38:05.277-07:00	dukek	3P_10-5-1_1.6ng_Group 1 Amp 2_rep-28075-LRPrevF1_M2	308576	3	TRUE	CADOJ_NIST1036_AfAm	1.70793e+53		2.84655e+52	7.39082e+51															CADOJ_NIST1036_Cauc	1.23283e+51		2.05471e+50	4.83771e+49															CADOJ_NIST1036_Hisp	1.10756e+53		1.84593e+52	3.95658e+51
2.8.0	2021-08-24T14:38:08.946-07:00	dukek	3P_10-5-1_3.2ng_Group 1 Amp 1_rep-28075-LRPrevF1_M2	967408	3	TRUE	CADOJ_NIST1036_AfAm	2.02233e+55		3.37055e+54	7.84508e+53															CADOJ_NIST1036_Cauc	1.04115e+53		1.73525e+52	4.85004e+51															CADOJ_NIST1036_Hisp	1.00109e+55		1.66849e+54	3.26597e+53
2.8.0	2021-08-24T14:38:11.208-07:00	dukek	3P_10-5-1_3.2ng_Group 1 Amp 2_rep-28075-LRPrevF1_M2	159361	3	TRUE	CADOJ_NIST1036_AfAm	6.42836e+54		1.07139e+54	2.87032e+53															CADOJ_NIST1036_Cauc	5.90443e+52		9.84072e+51	2.29173e+51															CADOJ_NIST1036_Hisp	4.15372e+54		6.92287e+53	1.49731e+53
2.8.0	2021-08-24T14:38:14.096-07:00	dukek	3P_10-5-1_100pg_Group 1 Amp 1_rep-28075-LRPrevF1_M2	221495	3	TRUE	CADOJ_NIST1036_AfAm	1.85677e+12		3.14329e+11	5.91049e+10															CADOJ_NIST1036_Cauc	3.92571e+12		6.6893e+11	9.88574e+10															CADOJ_NIST1036_Hisp	2.04575e+12		3.4747e+11	6.92575e+10
2.8.0	2021-08-24T14:38:29.122-07:00	dukek	3P_10-5-1_100pg_Group 1 Amp 2_rep-28075-LRPrevF1_M2	765859	3	TRUE	CADOJ_NIST1036_AfAm	5.41592e+20		1.12133e+20	3.45004e+19															CADOJ_NIST1036_Cauc	7.70946e+19		1.56587e+19	4.78252e+18															CADOJ_NIST1036_Hisp	4.69055e+21		9.47306e+20	2.0547e+20
2.8.0	2021-08-24T14:38:46.325-07:00	dukek	3P_10-5-1_200pg_Group 1 Amp 1_rep-28075-LRPrevF1_M2	923934	3	TRUE	CADOJ_NIST1036_AfAm	8.92183e+26		1.48805e+26	3.99029e+25															CADOJ_NIST1036_Cauc	1.64314e+26		2.74048e+25	6.96764e+24															CADOJ_NIST1036_Hisp	1.79324e+27		2.9913e+26	6.87935e+25
2.8.0	2021-08-24T14:39:04.051-07:00	dukek	3P_10-5-1_200pg_Group 1 Amp 2_rep-28075-LRPrevF1_M2	836110	3	TRUE	CADOJ_NIST1036_AfAm	1.238e+39		2.0679e+38	3.76443e+37															CADOJ_NIST1036_Cauc	3.26112e+37		5.44951e+36	1.37237e+36															CADOJ_NIST1036_Hisp	1.28567e+39		2.14891e+38	4.1097e+37
2.8.0	2021-08-24T14:39:15.164-07:00	dukek	3P_10-5-1_400pg_Group 1 Amp 1_rep-28075-LRPrevF1_M2	929136	3	TRUE	CADOJ_NIST1036_AfAm	2.28885e+38		3.81475e+37	7.50792e+36															CADOJ_NIST1036_Cauc	1.4904e+37		2.484e+36	4.9142e+35															CADOJ_NIST1036_Hisp	6.32452e+38		1.05409e+38	1.64321e+37
2.8.0	2021-08-24T14:39:26.021-07:00	dukek	3P_10-5-1_400pg_Group 1 Amp 2_rep-28075-LRPrevF1_M2	373311	3	TRUE	CADOJ_NIST1036_AfAm	1.39084e+39		2.31807e+38	3.56068e+37															CADOJ_NIST1036_Cauc	6.75207e+36		1.12534e+36	1.79366e+35															CADOJ_NIST1036_Hisp	3.8478e+38		6.413e+37	8.94521e+36
2.8.0	2021-08-24T14:39:33.920-07:00	dukek	3P_10-5-1_608pg_Group 1 Amp 1_rep-28075-LRPrevF1_M2	545657	3	TRUE	CADOJ_NIST1036_AfAm	8.76131e+45		1.46022e+45	3.7931e+44															CADOJ_NIST1036_Cauc	6.8855e+43		1.14758e+43	3.06288e+42															CADOJ_NIST1036_Hisp	5.61838e+45		9.36397e+44	1.84522e+44
2.8.0	2021-08-24T14:39:39.402-07:00	dukek	3P_10-5-1_608pg_Group 1 Amp 2_rep-28075-LRPrevF1_M2	188808	3	TRUE	CADOJ_NIST1036_AfAm	3.96525e+44		6.60899e+43	1.71197e+43															CADOJ_NIST1036_Cauc	4.11389e+42		6.85673e+41	1.5049e+41															CADOJ_NIST1036_Hisp	2.13742e+44		3.56248e+43	6.79753e+42
2.8.0	2021-08-24T14:39:44.743-07:00	dukek	3P_10-5-1_800pg_Group 1 Amp 1_rep-28075-LRPrevF1_M2	415129	3	TRUE	CADOJ_NIST1036_AfAm	3.93784e+46		6.56311e+45	1.35024e+45															CADOJ_NIST1036_Cauc	3.60687e+44		6.0115e+43	1.42653e+43															CADOJ_NIST1036_Hisp	2.39194e+46		3.98659e+45	8.21506e+44
2.8.0	2021-08-24T14:39:51.696-07:00	dukek	3P_10-5-1_800pg_Group 1 Amp 2_rep-28075-LRPrevF1_M2	324167	3	TRUE	CADOJ_NIST1036_AfAm	6.54841e+48		1.0914e+48	2.89643e+47															CADOJ_NIST1036_Cauc	6.37434e+46		1.06239e+46	2.47854e+45															CADOJ_NIST1036_Hisp	6.29677e+48		1.04946e+48	1.98384e+47
2.8.0	2021-08-24T14:39:56.829-07:00	dukek	3P_100-100-4_1.28ng_Group 1 Amp 1_rep-142025-LRPrevF1_M2	312414	3	TRUE	CADOJ_NIST1036_AfAm	1.12027e+46		2.10681e+45	3.94195e+44															CADOJ_NIST1036_Cauc	1.20045e+44		2.29989e+43	5.00914e+42															CADOJ_NIST1036_Hisp	8.80954e+45		1.68358e+45	3.47514e+44
2.8.0	2021-08-24T14:39:59.815-07:00	dukek	3P_100-100-4_1.28ng_Group 1 Amp 2_rep-142025-LRPrevF1_M2	444921	3	TRUE	CADOJ_NIST1036_AfAm	3.29651e+48		5.49432e+47	1.13111e+47															CADOJ_NIST1036_Cauc	3.22257e+46		5.37109e+45	1.37714e+45															CADOJ_NIST1036_Hisp	2.75032e+48		4.58398e+47	9.31836e+46
2.8.0	2021-08-24T14:40:02.857-07:00	dukek	3P_100-100-4_325ng_Group 1 Amp 1_rep-142025-LRPrevF1_M2	181660	3	TRUE	CADOJ_NIST1036_AfAm	2.75853e+42		4.67916e+41	1.07268e+41															CADOJ_NIST1036_Cauc	7.21757e+40		1.24057e+40	3.36958e+39															CADOJ_NIST1036_Hisp	3.28343e+42		5.60083e+41	8.71755e+40
2.8.0	2021-08-24T14:40:12.530-07:00	dukek	3P_100-100-4_325ng_Group 1 Amp 2_rep-142025-LRPrevF1_M2	145066	3	TRUE	CADOJ_NIST1036_AfAm	2.495e+40		4.50034e+39	9.69007e+38															CADOJ_NIST1036_Cauc	3.3101e+38		6.04458e+37	1.46343e+37															CADOJ_NIST1036_Hisp	1.20492e+40		2.1916e+39	4.75742e+38
2.8.0	2021-08-24T14:40:18.860-07:00	dukek	3P_100-100-4_625ng_Group 1 Amp 1_rep-142025-LRPrevF1_M2	696321	3	TRUE	CADOJ_NIST1036_AfAm	1.75095e+47		2.92001e+46	5.58155e+45															CADOJ_NIST1036_Cauc	1.9101e+45		3.18606e+44	7.55799e+43															CADOJ_NIST1036_Hisp	1.48698e+47		2.48012e+46	5.36762e+45
2.8.0	2021-08-24T14:40:22.690-07:00	dukek	3P_100-100-4_625ng_Group 1 Amp 2_rep-142025-LRPrevF1_M2	705360	3	TRUE	CADOJ_NIST1036_AfAm	2.161e+44		3.61503e+43	7.40847e+42															CADOJ_NIST1036_Cauc	2.81836e+42		4.72097e+41	1.18657e+41															CADOJ_NIST1036_Hisp	1.54158e+44		2.58199e+43	5.01352e+42
2.8.0	2021-08-24T14:56:27.843-07:00	dukek	3P_3-2-1_1.2ng_Group 1 Amp 1_rep-28075-LRPrevF2_M2	674568	3	TRUE	CADOJ_NIST1036_AfAm	6.14605e+33		1.02434e+33	2.6164e+32															CADOJ_NIST1036_Cauc	4.99648e+33		8.32746e+32	1.96175e+32															CADOJ_NIST1036_Hisp	1.01221e+35		1.68701e+34	3.44055e+33
2.8.0	2021-08-24T14:56:33.132-07:00	dukek	3P_3-2-1_1.2ng_Group 1 Amp 2_rep-28075-LRPrevF2_M2	645889	3	TRUE	CADOJ_NIST1036_AfAm	1.95933e+31		4.69891e+30	1.17992e+30															CADOJ_NIST1036_Cauc	2.464e+31		5.68482e+30	1.38979e+30															CADOJ_NIST1036_Hisp	5.17837e+32		1.24928e+32	2.62387e+31
2.8.0	2021-08-24T14:56:37.483-07:00	dukek	3P_3-2-1_38pg_Group 1 Amp 1_rep-28075-LRPrevF2_M2	625286	3	TRUE	CADOJ_NIST1036_AfAm	29.7514		12.8081	4.09161															CADOJ_NIST1036_Cauc	27.0459		12.5906	4.02879															CADOJ_NIST1036_Hisp	27.4894		12.9183	4.18262
2.8.0	2021-08-24T14:56:48.007-07:00	dukek	3P_3-2-1_38pg_Group 1 Amp 2_rep-28075-LRPrevF2_M2	120543	3	TRUE	CADOJ_NIST1036_AfAm	44720.4		12865.9	1531.51															CADOJ_NIST1036_Cauc	46580.8		13858.5	1562.54															CADOJ_NIST1036_Hisp	105534		31362.4	3350.27
2.8.0	2021-08-24T14:57:08.221-07:00	dukek	3P_3-2-1_75pg_Group 1 Amp 1_rep-28075-LRPrevF2_M2	460236	3	TRUE	CADOJ_NIST1036_AfAm	2.71284e+09		5.09444e+08	8.93252e+07															CADOJ_NIST1036_Cauc	1.00149e+09		1.96963e+08	4.12917e+07															CADOJ_NIST1036_Hisp	6.6677e+09		1.27362e+09	2.11661e+08
2.8.0	2021-08-24T14:57:31.195-07:00	dukek	3P_3-2-1_75pg_Group 1 Amp 2_rep-28075-LRPrevF2_M2	506004	3	TRUE	CADOJ_NIST1036_AfAm	2.19563e+11		5.3736e+10	8.26145e+09															CADOJ_NIST1036_Cauc	1.53346e+10		3.90947e+09	7.42174e+08															CADOJ_NIST1036_Hisp	5.26723e+10		1.35604e+10	2.10384e+09
2.8.0	2021-08-24T14:57:51.174-07:00	dukek	3P_3-2-1_150pg_Group 1 Amp 1_rep-28075-LRPrevF2_M2	796536	3	TRUE	CADOJ_NIST1036_AfAm	161519375805755		2.9512e+13	6.92139e+12															CADOJ_NIST1036_Cauc	151374701568890		2.82492e+13	7.50441e+12															CADOJ_NIST1036_Hisp	2624390751284280		476744493940989	100118724414335
2.8.0	2021-08-24T14:58:05.723-07:00	dukek	3P_3-2-1_150pg_Group 1 Amp 2_rep-28075-LRPrevF2_M2	357895	3	TRUE	CADOJ_NIST1036_AfAm	5.15725e+11		9.99651e+10	1.55977e+10															CADOJ_NIST1036_Cauc	2.52309e+11		4.95652e+10	8.1582e+09															CADOJ_NIST1036_Hisp	3.40931e+12		6.33615e+11	8.84472e+10
2.8.0	2021-08-24T14:58:25.823-07:00	dukek	3P_3-2-1_228pg_Group 1 Amp 1_rep-28075-LRPrevF2_M2	522880	3	TRUE	CADOJ_NIST1036_AfAm	8.44666e+18		1.51348e+18	2.41903e+17															CADOJ_NIST1036_Cauc	7.13427e+18		1.32588e+18	2.10258e+17															CADOJ_NIST1036_Hisp	1.76151e+20		3.24902e+19	5.38819e+18
2.8.0	2021-08-24T14:58:41.754-07:00	dukek	3P_3-2-1_228pg_Group 1 Amp 2_rep-28075-LRPrevF2_M2	394862	3	TRUE	CADOJ_NIST1036_AfAm	9.16755e+17		1.53567e+17	3.68791e+16															CADOJ_NIST1036_Cauc	5.61809e+17		9.41773e+16	2.04256e+16															CADOJ_NIST1036_Hisp	1.06856e+19		1.78911e+18	3.03859e+17
2.8.0	2021-08-24T14:58:57.226-07:00	dukek	3P_3-2-1_300pg_Group 1 Amp 1_rep-28075-LRPrevF2_M2	688363	3	TRUE	CADOJ_NIST1036_AfAm	2.69313e+16		6039173801962340	1691264757248090															CADOJ_NIST1036_Cauc	1.9875e+16		4928104360816910	1283470511089360															CADOJ_NIST1036_Hisp	2.09141e+17		4.78151e+16	1.04962e+16
2.8.0	2021-08-24T14:59:13.859-07:00	dukek	3P_3-2-1_300pg_Group 1 Amp 2_rep-28075-LRPrevF2_M2	966043	3	TRUE	CADOJ_NIST1036_AfAm	4.29764e+23		7.86471e+22	1.87016e+22															CADOJ_NIST1036_Cauc	1.4834e+23		2.76817e+22	6.8099e+21															CADOJ_NIST1036_Hisp	3.14431e+24		5.69424e+23	1.24388e+23
2.8.0	2021-08-24T14:59:24.207-07:00	dukek	3P_3-2-1_450pg_Group 1 Amp 1_rep-28075-LRPrevF2_M2	575672	3	TRUE	CADOJ_NIST1036_AfAm	1.00653e+25		3.32047e+24	8.43851e+23															CADOJ_NIST1036_Cauc	9.77162e+24		3.21951e+24	8.27568e+23															CADOJ_NIST1036_Hisp	3.00296e+26		9.46559e+25	2.0572e+25
2.8.0	2021-08-24T14:59:35.073-07:00	dukek	3P_3-2-1_450pg_Group 1 Amp 2_rep-28075-LRPrevF2_M2	741654	3	TRUE	CADOJ_NIST1036_AfAm	1.22169e+24		2.2913e+23	3.49294e+22															CADOJ_NIST1036_Cauc	7.49373e+23		1.47343e+23	2.71454e+22															CADOJ_NIST1036_Hisp	1.41511e+25		2.69244e+24	4.19498e+23
2.8.0	2021-08-24T14:59:45.428-07:00	dukek	3P_3-2-1_522pg_Group 1 Amp 1_rep-28075-LRPrevF2_M2	522595	3	TRUE	CADOJ_NIST1036_AfAm	1.51956e+27		2.54069e+26	4.67469e+25															CADOJ_NIST1036_Cauc	9.03477e+26		1.51232e+26	3.4099e+25															CADOJ_NIST1036_Hisp	1.35256e+28		2.26018e+27	3.77096e+26
2.8.0	2021-08-24T14:59:53.782-07:00	dukek	3P_3-2-1_522pg_Group 1 Amp 2_rep-28075-LRPrevF2_M2	99979	3	TRUE	CADOJ_NIST1036_AfAm	2.89504e+25		4.93562e+24	8.8982e+23															CADOJ_NIST1036_Cauc	2.85409e+25		4.88092e+24	1.12115e+24															CADOJ_NIST1036_Hisp	4.59463e+26		7.87761e+25	1.32673e+25
2.8.0	2021-08-24T15:00:04.028-07:00	dukek	3P_3-2-1_600pg_Group 1 Amp 1_rep-28075-LRPrevF2_M2	797426	3	TRUE	CADOJ_NIST1036_AfAm	5.72037e+26		1.15473e+26	2.44788e+25															CADOJ_NIST1036_Cauc	2.01428e+26		4.07517e+25	9.64728e+24															CADOJ_NIST1036_Hisp	3.97076e+27		8.18268e+26	1.60173e+26
2.8.0	2021-08-24T15:00:14.520-07:00	dukek	3P_3-2-1_600pg_Group 1 Amp 2_rep-28075-LRPrevF2_M2	310578	3	TRUE	CADOJ_NIST1036_AfAm	3.04948e+26		5.09982e+25	1.13186e+25															CADOJ_NIST1036_Cauc	4.24223e+26		7.09758e+25	1.4867e+25															CADOJ_NIST1036_Hisp	8.73582e+27		1.46225e+27	3.4651e+26
2.8.0	2021-08-24T15:00:20.959-07:00	dukek	3P_10-5-1_1.2ng_Group 1 Amp 1_rep-28075-LRPrevF2_M2	640066	3	TRUE	CADOJ_NIST1036_AfAm	3.68317e+39		6.13862e+38	1.76031e+38															CADOJ_NIST1036_Cauc	2.69404e+39		4.49007e+38	1.04988e+38															CADOJ_NIST1036_Hisp	2.883e+40		4.805e+39	9.26765e+38
2.8.0	2021-08-24T15:00:25.104-07:00	dukek	3P_10-5-1_1.2ng_Group 1 Amp 2_rep-28075-LRPrevF2_M2	914553	3	TRUE	CADOJ_NIST1036_AfAm	1.61851e+41		2.69752e+40	5.07878e+39															CADOJ_NIST1036_Cauc	1.4561e+41		2.42684e+40	5.8986e+39															CADOJ_NIST1036_Hisp	1.76808e+42		2.9468e+41	5.92399e+40
2.8.0	2021-08-24T15:00:28.421-07:00	dukek	3P_10-5-1_1.4ng_Group 1 Amp 1_rep-28075-LRPrevF2_M2	982550	3	TRUE	CADOJ_NIST1036_AfAm	1.77161e+36		2.95269e+35	6.66473e+34															CADOJ_NIST1036_Cauc	3.83336e+35		6.38894e+34	1.61236e+34															CADOJ_NIST1036_Hisp	2.27179e+36		3.78632e+35	8.60004e+34
2.8.0	2021-08-24T15:00:33.103-07:00	dukek	3P_10-5-1_1.4ng_Group 1 Amp 2_rep-28075-LRPrevF2_M2	48059	3	TRUE	CADOJ_NIST1036_AfAm	3.90969e+41		6.51615e+40	1.61781e+40															CADOJ_NIST1036_Cauc	2.92825e+41		4.88042e+40	1.30806e+40															CADOJ_NIST1036_Hisp	6.38297e+42		1.06383e+42	1.95198e+41
2.8.0	2021-08-24T15:00:36.229-07:00	dukek	3P_10-5-1_1.6ng_Group 1 Amp 1_rep-28075-LRPrevF2_M2	343756	3	TRUE	CADOJ_NIST1036_AfAm	3.10152e+44		5.1692e+43	1.15605e+43															CADOJ_NIST1036_Cauc	4.92893e+44		8.21488e+43	2.17947e+43															CADOJ_NIST1036_Hisp	3.06963e+45		5.11605e+44	1.30268e+44
2.8.0	2021-08-24T15:00:38.862-07:00	dukek	3P_10-5-1_1.6ng_Group 1 Amp 2_rep-28075-LRPrevF2_M2	384533	3	TRUE	CADOJ_NIST1036_AfAm	2.83041e+40		4.71736e+39	1.16894e+39															CADOJ_NIST1036_Cauc	5.01333e+40		8.35554e+39	2.28177e+39															CADOJ_NIST1036_Hisp	7.31724e+41		1.21954e+41	2.37452e+40
2.8.0	2021-08-24T15:00:42.469-07:00	dukek	3P_10-5-1_3.2ng_Group 1 Amp 1_rep-28075-LRPrevF2_M2	427737	3	TRUE	CADOJ_NIST1036_AfAm	1.41418e+46		2.35696e+45	6.61548e+44															CADOJ_NIST1036_Cauc	6.16579e+45		1.02763e+45	2.11948e+44															CADOJ_NIST1036_Hisp	8.88147e+46		1.48024e+46	3.06938e+45
2.8.0	2021-08-24T15:00:44.330-07:00	dukek	3P_10-5-1_3.2ng_Group 1 Amp 2_rep-28075-LRPrevF2_M2	271056	3	TRUE	CADOJ_NIST1036_AfAm	9.57044e+44		1.59507e+44	3.43166e+43															CADOJ_NIST1036_Cauc	1.52708e+45		2.54513e+44	5.10979e+43															CADOJ_NIST1036_Hisp	2.39196e+46		3.98659e+45	9.30448e+44
2.8.0	2021-08-24T15:00:46.999-07:00	dukek	3P_10-5-1_100pg_Group 1 Amp 1_rep-28075-LRPrevF2_M2	305994	3	TRUE	CADOJ_NIST1036_AfAm	142903		24747.3	1395.05															CADOJ_NIST1036_Cauc	77479		13747.4	1043.71															CADOJ_NIST1036_Hisp	122693		21371.6	1460.01
2.8.0	2021-08-24T15:01:10.076-07:00	dukek	3P_10-5-1_100pg_Group 1 Amp 2_rep-28075-LRPrevF2_M2	313942	3	TRUE	CADOJ_NIST1036_AfAm	7.63249e+11		1.93748e+11	5.60654e+10															CADOJ_NIST1036_Cauc	6.21025e+11		1.61229e+11	4.44555e+10															CADOJ_NIST1036_Hisp	1.31435e+13		3.04319e+12	7.11903e+11
2.8.0	2021-08-24T15:01:31.817-07:00	dukek	3P_10-5-1_200pg_Group 1 Amp 1_rep-28075-LRPrevF2_M2	56162	3	TRUE	CADOJ_NIST1036_AfAm	4739023336984320		792951790809703	228776465740657															CADOJ_NIST1036_Cauc	174567942145434		2.92312e+13	9.5631e+12															CADOJ_NIST1036_Hisp	3412422972985730		570591305234554	157272412792672
2.8.0	2021-08-24T15:01:49.036-07:00	dukek	3P_10-5-1_200pg_Group 1 Amp 2_rep-28075-LRPrevF2_M2	866133	3	TRUE	CADOJ_NIST1036_AfAm	4.72301e+18		7.89719e+17	1.89069e+17															CADOJ_NIST1036_Cauc	5.59686e+17		9.35568e+16	2.24258e+16															CADOJ_NIST1036_Hisp	9.20436e+18		1.53833e+18	2.85548e+17
2.8.0	2021-08-24T15:02:05.473-07:00	dukek	3P_10-5-1_400pg_Group 1 Amp 1_rep-28075-LRPrevF2_M2	298846	3	TRUE	CADOJ_NIST1036_AfAm	1.62163e+22		2.70272e+21	3.14736e+20															CADOJ_NIST1036_Cauc	9.52753e+20		1.58792e+20	2.24379e+19															CADOJ_NIST1036_Hisp	1.53714e+22		2.5619e+21	2.07092e+20
2.8.0	2021-08-24T15:02:18.643-07:00	dukek	3P_10-5-1_400pg_Group 1 Amp 2_rep-28075-LRPrevF2_M2	609778	3	TRUE	CADOJ_NIST1036_AfAm	3.1405e+21		5.23419e+20	1.47499e+20															CADOJ_NIST1036_Cauc	4.78032e+20		7.96726e+19	2.31262e+19															CADOJ_NIST1036_Hisp	8.39567e+21		1.39929e+21	2.88081e+20
2.8.0	2021-08-24T15:02:28.239-07:00	dukek	3P_10-5-1_608pg_Group 1 Amp 1_rep-28075-LRPrevF2_M2	492202	3	TRUE	CADOJ_NIST1036_AfAm	2.22687e+26		3.71146e+25	9.21296e+24															CADOJ_NIST1036_Cauc	5.82147e+25		9.70244e+24	2.5528e+24															CADOJ_NIST1036_Hisp	2.73864e+26		4.56439e+25	9.48343e+24
2.8.0	2021-08-24T15:02:34.191-07:00	dukek	3P_10-5-1_608pg_Group 1 Amp 2_rep-28075-LRPrevF2_M2	300327	3	TRUE	CADOJ_NIST1036_AfAm	2.88027e+22		4.80048e+21	1.28574e+21															CADOJ_NIST1036_Cauc	1.66104e+21		2.76843e+20	7.21983e+19															CADOJ_NIST1036_Hisp	5.55958e+22		9.26604e+21	1.79937e+21
2.8.0	2021-08-24T15:02:40.234-07:00	dukek	3P_10-5-1_800pg_Group 1 Amp 1_rep-28075-LRPrevF2_M2	246788	3	TRUE	CADOJ_NIST1036_AfAm	1.55886e+25		2.59822e+24	8.88384e+23															CADOJ_NIST1036_Cauc	1.6617e+25		2.76962e+24	9.21387e+23															CADOJ_NIST1036_Hisp	2.0755e+26		3.45932e+25	7.96659e+24
2.8.0	2021-08-24T15:02:47.234-07:00	dukek	3P_10-5-1_800pg_Group 1 Amp 2_rep-28075-LRPrevF2_M2	263558	3	TRUE	CADOJ_NIST1036_AfAm	1.83026e+29		3.05044e+28	7.64772e+27															CADOJ_NIST1036_Cauc	3.58905e+28		5.98175e+27	1.59497e+27															CADOJ_NIST1036_Hisp	1.24965e+29		2.08275e+28	4.71917e+27
2.8.0	2021-08-24T15:02:53.193-07:00	dukek	3P_100-100-4_1.28ng_Group 1 Amp 1_rep-142025-LRPrevF2_M2	656149	3	TRUE	CADOJ_NIST1036_AfAm	3.81659e+18		9.7887e+17	3.11517e+17															CADOJ_NIST1036_Cauc	1.31556e+18		3.40317e+17	1.11323e+17															CADOJ_NIST1036_Hisp	2.13458e+19		5.46829e+18	1.57315e+18
2.8.0	2021-08-24T15:02:56.727-07:00	dukek	3P_100-100-4_1.28ng_Group 1 Amp 2_rep-142025-LRPrevF2_M2	396021	3	TRUE	CADOJ_NIST1036_AfAm	2.14741e+24		3.57913e+23	8.06922e+22															CADOJ_NIST1036_Cauc	9.07939e+23		1.51328e+23	4.36446e+22															CADOJ_NIST1036_Hisp	1.22414e+24		2.0403e+23	4.02334e+22
2.8.0	2021-08-24T15:03:00.075-07:00	dukek	3P_100-100-4_325ng_Group 1 Amp 1_rep-142025-LRPrevF2_M2	994484	3	TRUE	CADOJ_NIST1036_AfAm	44640516227968		7.77511e+12	1.96112e+12															CADOJ_NIST1036_Cauc	8.01065e+12		1405047737050	3.86335e+11															CADOJ_NIST1036_Hisp	9.18431e+13		1.62879e+13	3.44225e+12
2.8.0	2021-08-24T15:03:16.893-07:00	dukek	3P_100-100-4_325ng_Group 1 Amp 2_rep-142025-LRPrevF2_M2	391565	3	TRUE	CADOJ_NIST1036_AfAm	4.34682e+13		8.558e+12	2.2402e+12															CADOJ_NIST1036_Cauc	1.69648e+12		3.33734e+11	1.01885e+11															CADOJ_NIST1036_Hisp	3.25124e+13		6.4151e+12	1.59502e+12
2.8.0	2021-08-24T15:03:26.257-07:00	dukek	3P_100-100-4_625ng_Group 1 Amp 1_rep-142025-LRPrevF2_M2	810255	3	TRUE	CADOJ_NIST1036_AfAm	1.71607e+18		2.86213e+17	9.22403e+16															CADOJ_NIST1036_Cauc	8.22951e+16		1.37254e+16	4853223784544300															CADOJ_NIST1036_Hisp	9.80108e+17		1.63466e+17	5.33914e+16
2.8.0	2021-08-24T15:03:30.964-07:00	dukek	3P_100-100-4_625ng_Group 1 Amp 2_rep-142025-LRPrevF2_M2	146866	3	TRUE	CADOJ_NIST1036_AfAm	1.00255e+17		1.71522e+16	4526585398200560															CADOJ_NIST1036_Cauc	9093842325276240		1549549605505220	472430994728763															CADOJ_NIST1036_Hisp	7.06745e+16		1.21313e+16	2860607246785420
2.8.0	2021-08-24T15:24:14.699-07:00	dukek	3P_3-2-1_1.2ng_Group 1 Amp 1_rep-28075-LRPrevF1_F2_M2	7080	3	TRUE	CADOJ_NIST1036_AfAm	5.0456e+61		8.40935e+60	1.57502e+60															CADOJ_NIST1036_Cauc	9.74286e+60		1.62381e+60	3.14165e+59															CADOJ_NIST1036_Hisp	3.83503e+62		6.39172e+61	9.29987e+60
2.8.0	2021-08-24T15:24:20.445-07:00	dukek	3P_3-2-1_1.2ng_Group 1 Amp 2_rep-28075-LRPrevF1_F2_M2	203473	3	TRUE	CADOJ_NIST1036_AfAm	1.06386e+60		2.02244e+59	3.73143e+58															CADOJ_NIST1036_Cauc	3.05407e+59		5.80587e+58	1.39366e+58															CADOJ_NIST1036_Hisp	1.99416e+61		3.79095e+60	5.74013e+59
2.8.0	2021-08-24T15:24:25.456-07:00	dukek	3P_3-2-1_38pg_Group 1 Amp 1_rep-28075-LRPrevF1_F2_M2	609257	3	TRUE	CADOJ_NIST1036_AfAm	44.6327		33.3436	0.399138															CADOJ_NIST1036_Cauc	38.1761		28.5201	0.242678															CADOJ_NIST1036_Hisp	38.089		28.4551	0.227103
2.8.0	2021-08-24T15:24:41.915-07:00	dukek	3P_3-2-1_38pg_Group 1 Amp 2_rep-28075-LRPrevF1_F2_M2	405081	3	TRUE	CADOJ_NIST1036_AfAm	2.94562e+07		7.2513e+06	11034.7															CADOJ_NIST1036_Cauc	3.59482e+07		8.84945e+06	18995.7															CADOJ_NIST1036_Hisp	9.2239e+07		2.27067e+07	35440.6
2.8.0	2021-08-24T15:25:22.355-07:00	dukek	3P_3-2-1_75pg_Group 1 Amp 1_rep-28075-LRPrevF1_F2_M2	303125	3	TRUE	CADOJ_NIST1036_AfAm	6.66707e+13		1.30688e+13	8.70229e+09															CADOJ_NIST1036_Cauc	9.82441e+13		1.92578e+13	1.79159e+10															CADOJ_NIST1036_Hisp	230065434313069		45097361574779	3.77595e+10
2.8.0	2021-08-24T15:26:03.667-07:00	dukek	3P_3-2-1_75pg_Group 1 Amp 2_rep-28075-LRPrevF1_F2_M2	420609	3	TRUE	CADOJ_NIST1036_AfAm	246781140299893		7.82844e+13	1.14984e+12															CADOJ_NIST1036_Cauc	1.54235e+13		4.89267e+12	6.49532e+10															CADOJ_NIST1036_Hisp	56460570661660		1.79105e+13	1.77192e+11
2.8.0	2021-08-24T15:26:47.162-07:00	dukek	3P_3-2-1_150pg_Group 1 Amp 1_rep-28075-LRPrevF1_F2_M2	657168	3	TRUE	CADOJ_NIST1036_AfAm	4.18207e+27		7.65022e+26	9.97219e+25															CADOJ_NIST1036_Cauc	5.30813e+27		9.7101e+26	1.39009e+26															CADOJ_NIST1036_Hisp	7.61041e+28		1.39216e+28	1.60053e+27
2.8.0	2021-08-24T15:27:18.562-07:00	dukek	3P_3-2-1_150pg_Group 1 Amp 2_rep-28075-LRPrevF1_F2_M2	527646	3	TRUE	CADOJ_NIST1036_AfAm	2.54808e+21		4.55587e+20	1.31119e+19															CADOJ_NIST1036_Cauc	2.64476e+20		4.72872e+19	1.44741e+18															CADOJ_NIST1036_Hisp	2.14436e+21		3.83403e+20	1.08325e+19
2.8.0	2021-08-24T15:27:55.036-07:00	dukek	3P_3-2-1_228pg_Group 1 Amp 1_rep-28075-LRPrevF1_F2_M2	545692	3	TRUE	CADOJ_NIST1036_AfAm	3.98076e+34		6.89463e+33	1.6404e+32															CADOJ_NIST1036_Cauc	1.02163e+34		1.76946e+33	6.21916e+31															CADOJ_NIST1036_Hisp	1.88018e+36		3.25644e+35	7.61659e+33
2.8.0	2021-08-24T15:28:16.228-07:00	dukek	3P_3-2-1_228pg_Group 1 Amp 2_rep-28075-LRPrevF1_F2_M2	870459	3	TRUE	CADOJ_NIST1036_AfAm	3.28437e+37		5.47698e+36	4.80133e+35															CADOJ_NIST1036_Cauc	1.51714e+36		2.52997e+35	1.83124e+34															CADOJ_NIST1036_Hisp	3.16257e+37		5.27386e+36	6.07403e+35
2.8.0	2021-08-24T15:28:36.395-07:00	dukek	3P_3-2-1_300pg_Group 1 Amp 1_rep-28075-LRPrevF1_F2_M2	930394	3	TRUE	CADOJ_NIST1036_AfAm	5.91099e+35		1.08785e+35	1.39205e+34															CADOJ_NIST1036_Cauc	3.18916e+35		5.86931e+34	8.93076e+33															CADOJ_NIST1036_Hisp	2.97202e+36		5.46969e+35	7.48158e+34
2.8.0	2021-08-24T15:29:00.716-07:00	dukek	3P_3-2-1_300pg_Group 1 Amp 2_rep-28075-LRPrevF1_F2_M2	916731	3	TRUE	CADOJ_NIST1036_AfAm	8.99182e+47		1.75853e+47	1.84239e+46															CADOJ_NIST1036_Cauc	2.26886e+46		4.43719e+45	6.40144e+44															CADOJ_NIST1036_Hisp	1.1505e+48		2.25002e+47	2.53121e+46
2.8.0	2021-08-24T15:29:12.817-07:00	dukek	3P_3-2-1_450pg_Group 1 Amp 1_rep-28075-LRPrevF1_F2_M2	891769	3	TRUE	CADOJ_NIST1036_AfAm	4.92781e+49		1.01475e+49	1.93012e+48															CADOJ_NIST1036_Cauc	4.43216e+48		9.12682e+47	1.71229e+47															CADOJ_NIST1036_Hisp	3.49742e+50		7.20198e+49	9.64656e+48
2.8.0	2021-08-24T15:29:25.537-07:00	dukek	3P_3-2-1_450pg_Group 1 Amp 2_rep-28075-LRPrevF1_F2_M2	337196	3	TRUE	CADOJ_NIST1036_AfAm	4.14939e+49		7.84005e+48	8.54876e+47															CADOJ_NIST1036_Cauc	2.02091e+48		3.81841e+47	5.1295e+46															CADOJ_NIST1036_Hisp	1.46544e+50		2.76888e+49	2.22797e+48
2.8.0	2021-08-24T15:29:37.354-07:00	dukek	3P_3-2-1_522pg_Group 1 Amp 1_rep-28075-LRPrevF1_F2_M2	394888	3	TRUE	CADOJ_NIST1036_AfAm	1.71205e+53		2.86987e+52	3.94163e+51															CADOJ_NIST1036_Cauc	2.98614e+52		5.00559e+51	7.14682e+50															CADOJ_NIST1036_Hisp	5.95655e+53		9.98483e+52	9.12283e+51
2.8.0	2021-08-24T15:29:47.212-07:00	dukek	3P_3-2-1_522pg_Group 1 Amp 2_rep-28075-LRPrevF1_F2_M2	617512	3	TRUE	CADOJ_NIST1036_AfAm	3.1138e+49		5.20061e+48	8.46865e+47															CADOJ_NIST1036_Cauc	4.1305e+48		6.89868e+47	1.15645e+47															CADOJ_NIST1036_Hisp	1.27208e+50		2.1246e+49	3.32123e+48
2.8.0	2021-08-24T15:29:59.091-07:00	dukek	3P_3-2-1_600pg_Group 1 Amp 1_rep-28075-LRPrevF1_F2_M2	331837	3	TRUE	CADOJ_NIST1036_AfAm	2.54769e+53		4.90788e+52	7.24025e+51															CADOJ_NIST1036_Cauc	1.5782e+52		3.04025e+51	4.83847e+50															CADOJ_NIST1036_Hisp	5.29289e+53		1.01962e+53	1.32783e+52
2.8.0	2021-08-24T15:30:11.494-07:00	dukek	3P_3-2-1_600pg_Group 1 Amp 2_rep-28075-LRPrevF1_F2_M2	360565	3	TRUE	CADOJ_NIST1036_AfAm	1.72924e+53		2.8822e+52	4.57501e+51															CADOJ_NIST1036_Cauc	6.26455e+52		1.04414e+52	2.15252e+51															CADOJ_NIST1036_Hisp	4.47455e+54		7.45794e+53	1.20711e+53
2.8.0	2021-08-24T15:30:18.841-07:00	dukek	3P_10-5-1_1.2ng_Group 1 Amp 1_rep-28075-LRPrevF1_F2_M2	531092	3	TRUE	CADOJ_NIST1036_AfAm	1.34649e+67		2.24416e+66	4.00713e+65															CADOJ_NIST1036_Cauc	1.97242e+66		3.28737e+65	6.96833e+64															CADOJ_NIST1036_Hisp	6.7059e+67		1.11765e+67	1.8086e+66
2.8.0	2021-08-24T15:30:23.421-07:00	dukek	3P_10-5-1_1.2ng_Group 1 Amp 2_rep-28075-LRPrevF1_F2_M2	778095	3	TRUE	CADOJ_NIST1036_AfAm	2.76699e+70		4.61165e+69	8.6789e+68															CADOJ_NIST1036_Cauc	5.29455e+69		8.82425e+68	2.35757e+68															CADOJ_NIST1036_Hisp	2.30298e+71		3.83829e+70	7.21953e+69
2.8.0	2021-08-24T15:30:27.007-07:00	dukek	3P_10-5-1_1.4ng_Group 1 Amp 1_rep-28075-LRPrevF1_F2_M2	197359	3	TRUE	CADOJ_NIST1036_AfAm	9.75553e+62		1.62592e+62	3.39209e+61															CADOJ_NIST1036_Cauc	3.09084e+61		5.15141e+60	1.10306e+60															CADOJ_NIST1036_Hisp	5.1368e+62		8.56133e+61	1.29087e+61
2.8.0	2021-08-24T15:30:32.316-07:00	dukek	3P_10-5-1_1.4ng_Group 1 Amp 2_rep-28075-LRPrevF1_F2_M2	191026	3	TRUE	CADOJ_NIST1036_AfAm	4.9818e+70		8.303e+69	1.80577e+69															CADOJ_NIST1036_Cauc	8.02066e+69		1.33678e+69	2.76969e+68															CADOJ_NIST1036_Hisp	5.49919e+71		9.16531e+70	1.47986e+70
2.8.0	2021-08-24T15:30:35.727-07:00	dukek	3P_10-5-1_1.6ng_Group 1 Amp 1_rep-28075-LRPrevF1_F2_M2	79446	3	TRUE	CADOJ_NIST1036_AfAm	4.853e+73		8.08834e+72	1.43195e+72															CADOJ_NIST1036_Cauc	1.64838e+73		2.74731e+72	5.63062e+71															CADOJ_NIST1036_Hisp	3.69556e+74		6.15927e+73	1.31368e+73
2.8.0	2021-08-24T15:30:38.589-07:00	dukek	3P_10-5-1_1.6ng_Group 1 Amp 2_rep-28075-LRPrevF1_F2_M2	13802	3	TRUE	CADOJ_NIST1036_AfAm	4.12346e+69		6.87243e+68	1.44608e+68															CADOJ_NIST1036_Cauc	1.50076e+69		2.50126e+68	5.29658e+67															CADOJ_NIST1036_Hisp	7.99265e+70		1.33211e+70	1.96811e+69
2.8.0	2021-08-24T15:30:42.487-07:00	dukek	3P_10-5-1_3.2ng_Group 1 Amp 1_rep-28075-LRPrevF1_F2_M2	311703	3	TRUE	CADOJ_NIST1036_AfAm	2.12124e+75		3.53539e+74	6.56502e+73															CADOJ_NIST1036_Cauc	2.06514e+74		3.4419e+73	7.3199e+72															CADOJ_NIST1036_Hisp	1.04993e+76		1.74989e+75	2.77938e+74
2.8.0	2021-08-24T15:30:44.675-07:00	dukek	3P_10-5-1_3.2ng_Group 1 Amp 2_rep-28075-LRPrevF1_F2_M2	446729	3	TRUE	CADOJ_NIST1036_AfAm	1.38297e+74		2.30495e+73	5.09471e+72															CADOJ_NIST1036_Cauc	4.20348e+73		7.0058e+72	1.28915e+72															CADOJ_NIST1036_Hisp	2.13019e+75		3.55031e+74	5.3277e+73
2.8.0	2021-08-24T15:30:47.534-07:00	dukek	3P_10-5-1_100pg_Group 1 Amp 1_rep-28075-LRPrevF1_F2_M2	878551	3	TRUE	CADOJ_NIST1036_AfAm	1.40595e+12		2.35643e+11	9.46663e+08															CADOJ_NIST1036_Cauc	4.83145e+12		8.0977e+11	3.51049e+09															CADOJ_NIST1036_Hisp	1.80748e+12		3.02941e+11	1.32338e+09
2.8.0	2021-08-24T15:31:24.303-07:00	dukek	3P_10-5-1_100pg_Group 1 Amp 2_rep-28075-LRPrevF1_F2_M2	951986	3	TRUE	CADOJ_NIST1036_AfAm	2.32819e+21		7.32589e+20	7.0261e+19															CADOJ_NIST1036_Cauc	7.78474e+20		2.44955e+20	2.21174e+19															CADOJ_NIST1036_Hisp	4.4569e+22		1.40241e+22	1.36099e+21
2.8.0	2021-08-24T15:32:02.622-07:00	dukek	3P_10-5-1_200pg_Group 1 Amp 1_rep-28075-LRPrevF1_F2_M2	329068	3	TRUE	CADOJ_NIST1036_AfAm	1.4141e+26		2.35723e+25	2.87451e+24															CADOJ_NIST1036_Cauc	3.45463e+25		5.75866e+24	6.77175e+23															CADOJ_NIST1036_Hisp	2.68315e+26		4.47266e+25	5.93492e+24
2.8.0	2021-08-24T15:32:35.177-07:00	dukek	3P_10-5-1_200pg_Group 1 Amp 2_rep-28075-LRPrevF1_F2_M2	234502	3	TRUE	CADOJ_NIST1036_AfAm	2.99667e+39		4.9971e+38	6.70802e+37															CADOJ_NIST1036_Cauc	1.82375e+38		3.04119e+37	4.31513e+36															CADOJ_NIST1036_Hisp	4.56245e+39		7.60811e+38	1.10581e+38
2.8.0	2021-08-24T15:32:55.862-07:00	dukek	3P_10-5-1_400pg_Group 1 Amp 1_rep-28075-LRPrevF1_F2_M2	286969	3	TRUE	CADOJ_NIST1036_AfAm	5.53531e+42		9.22551e+41	3.67277e+40															CADOJ_NIST1036_Cauc	8.46299e+41		1.4105e+41	4.39256e+39															CADOJ_NIST1036_Hisp	1.54481e+43		2.57469e+42	1.13981e+41
2.8.0	2021-08-24T15:33:11.798-07:00	dukek	3P_10-5-1_400pg_Group 1 Amp 2_rep-28075-LRPrevF1_F2_M2	349064	3	TRUE	CADOJ_NIST1036_AfAm	6.51637e+40		1.08606e+40	2.99188e+38															CADOJ_NIST1036_Cauc	8.59419e+38		1.43236e+38	3.87919e+36															CADOJ_NIST1036_Hisp	3.46333e+40		5.77221e+39	1.06197e+38
2.8.0	2021-08-24T15:33:27.181-07:00	dukek	3P_10-5-1_608pg_Group 1 Amp 1_rep-28075-LRPrevF1_F2_M2	851006	3	TRUE	CADOJ_NIST1036_AfAm	6.4223e+53		1.07038e+53	2.17092e+52															CADOJ_NIST1036_Cauc	3.1885e+52		5.31417e+51	1.0487e+51															CADOJ_NIST1036_Hisp	3.35706e+53		5.5951e+52	8.97639e+51
2.8.0	2021-08-24T15:33:34.204-07:00	dukek	3P_10-5-1_608pg_Group 1 Amp 2_rep-28075-LRPrevF1_F2_M2	20131	3	TRUE	CADOJ_NIST1036_AfAm	3.00032e+50		5.00056e+49	9.17155e+48															CADOJ_NIST1036_Cauc	4.5705e+48		7.61753e+47	1.6927e+47															CADOJ_NIST1036_Hisp	3.14144e+50		5.23575e+49	7.05162e+48
2.8.0	2021-08-24T15:33:41.179-07:00	dukek	3P_10-5-1_800pg_Group 1 Amp 1_rep-28075-LRPrevF1_F2_M2	388635	3	TRUE	CADOJ_NIST1036_AfAm	4.97493e+52		8.29163e+51	1.44818e+51															CADOJ_NIST1036_Cauc	1.17736e+52		1.96228e+51	4.50075e+50															CADOJ_NIST1036_Hisp	3.87709e+53		6.46189e+52	1.04422e+52
2.8.0	2021-08-24T15:33:49.100-07:00	dukek	3P_10-5-1_800pg_Group 1 Amp 2_rep-28075-LRPrevF1_F2_M2	924785	3	TRUE	CADOJ_NIST1036_AfAm	5.52762e+56		9.2127e+55	1.89887e+55															CADOJ_NIST1036_Cauc	2.115e+55		3.52499e+54	8.28033e+53															CADOJ_NIST1036_Hisp	2.08563e+56		3.47606e+55	5.44911e+54
2.8.0	2021-08-24T15:33:55.450-07:00	dukek	3P_100-100-4_1.28ng_Group 1 Amp 1_rep-142025-LRPrevF1_F2_M2	784821	3	TRUE	CADOJ_NIST1036_AfAm	5.08758e+47		1.23933e+47	2.65208e+46															CADOJ_NIST1036_Cauc	3.5707e+46		8.69818e+45	2.12151e+45															CADOJ_NIST1036_Hisp	2.15883e+48		5.25888e+47	9.97543e+46
2.8.0	2021-08-24T15:33:58.992-07:00	dukek	3P_100-100-4_1.28ng_Group 1 Amp 2_rep-142025-LRPrevF1_F2_M2	287802	3	TRUE	CADOJ_NIST1036_AfAm	3.24552e+53		5.40936e+52	1.02398e+52															CADOJ_NIST1036_Cauc	2.5622e+52		4.27047e+51	7.69317e+50															CADOJ_NIST1036_Hisp	1.28515e+53		2.14198e+52	3.22404e+51
2.8.0	2021-08-24T15:34:02.485-07:00	dukek	3P_100-100-4_325ng_Group 1 Amp 1_rep-142025-LRPrevF1_F2_M2	92220	3	TRUE	CADOJ_NIST1036_AfAm	2.16061e+41		3.65935e+40	5.28965e+39															CADOJ_NIST1036_Cauc	1.0931e+40		1.85135e+39	2.49354e+38															CADOJ_NIST1036_Hisp	2.93269e+41		4.967e+40	5.23383e+39
2.8.0	2021-08-24T15:34:21.572-07:00	dukek	3P_100-100-4_325ng_Group 1 Amp 2_rep-142025-LRPrevF1_F2_M2	964445	3	TRUE	CADOJ_NIST1036_AfAm	8.76096e+38		1.98178e+38	1.08881e+37															CADOJ_NIST1036_Cauc	7.12348e+36		1.61138e+36	8.47725e+34															CADOJ_NIST1036_Hisp	2.53044e+38		5.72402e+37	3.12289e+36
2.8.0	2021-08-24T15:34:31.807-07:00	dukek	3P_100-100-4_625ng_Group 1 Amp 1_rep-142025-LRPrevF1_F2_M2	104052	3	TRUE	CADOJ_NIST1036_AfAm	2.11603e+47		3.52895e+46	7.87479e+45															CADOJ_NIST1036_Cauc	2.03661e+45		3.39648e+44	9.26233e+43															CADOJ_NIST1036_Hisp	9.25228e+46		1.54302e+46	2.71945e+45
2.8.0	2021-08-24T15:34:37.169-07:00	dukek	3P_100-100-4_625ng_Group 1 Amp 2_rep-142025-LRPrevF1_F2_M2	795848	3	TRUE	CADOJ_NIST1036_AfAm	2.02166e+45		3.41452e+44	6.27054e+43															CADOJ_NIST1036_Cauc	4.21666e+43		7.12179e+42	1.5376e+42															CADOJ_NIST1036_Hisp	9.84772e+44		1.66325e+44	3.10262e+43
2.8.0	2021-05-05T09:45:34.279-07:00	cuencad	3P_1-1-1_1.2ng_Donor Group 2_rep-35262_LRPrev_F3	925423	3	TRUE	CADOJ_NIST1036_AfAm	3.1053e+16		1.05268e+16	2929376003740200	511651	354912	2.85745e+08	1.44647e+08	1.85009e+11	8.44753e+10	1.85009e+11	8.44753e+10	1.85009e+11	8.44753e+10	1.66745e+13	6.40933e+12	1.8936e+13	1.30933e+13	CADOJ_NIST1036_Cauc	23102543052908		7.85361e+12	2.81674e+12	56097.4	39269.2	6.33536e+06	3.64651e+06	1.42022e+09	7.24311e+08	1.42022e+09	7.24311e+08	1.42022e+09	7.24311e+08	5.47443e+10	2.54769e+10	1.62013e+12	9.67357e+11	CADOJ_NIST1036_Hisp	1.22505e+13		4.16966e+12	1.12883e+12
2.8.0	2021-05-05T09:45:24.677-07:00	cuencad	3P_1-1-1_1.2ng_Donor Group 2_rep-35262_LRPrev_M1	777712	3	TRUE	CADOJ_NIST1036_AfAm	1.83993e+11		6.28367e+10	2.07628e+10	10716.2	7123.28	91614.7	50235.9	1.55873e+07	7.48596e+06	1.55873e+07	7.48596e+06	1.55873e+07	7.48596e+06	5.04363e+08	2.13027e+08	5.20566e+10	1.87323e+10	CADOJ_NIST1036_Cauc	1.44409e+10		4.93185e+09	1.76871e+09	8312.49	5803.53	51799.1	30007.6	5.14357e+06	2.62105e+06	5.14357e+06	2.62105e+06	5.14357e+06	2.62105e+06	1.03272e+08	4.50414e+07	4.82152e+09	1.74456e+09	CADOJ_NIST1036_Hisp	2.90337e+11		9.92106e+10	2.62793e+10
2.8.0	2021-05-05T09:45:29.554-07:00	cuencad	3P_1-1-1_1.2ng_Donor Group 2_rep-35262_LRPrev_F4	498148	3	TRUE	CADOJ_NIST1036_AfAm	290052964007224		9.67394e+13	2.93492e+13	72703.6	52677.2	1.20383e+07	6.47237e+06	3.66367e+09	1.75599e+09	3.66367e+09	1.75599e+09	3.66367e+09	1.75599e+09	2.27505e+11	9.73267e+10	2593823412149	1.81892e+12	CADOJ_NIST1036_Cauc	9.05039e+11		3.01806e+11	1.01453e+11	13341.5	9601.89	574138	331157	8.53029e+07	4.38299e+07	8.53029e+07	4.38299e+07	8.53029e+07	4.38299e+07	2.74054e+09	1.20183e+09	1.83427e+11	7.63394e+10	CADOJ_NIST1036_Hisp	1.66347e+12		5.54778e+11	1.52132e+11
2.8.0	2021-05-05T09:48:14.324-07:00	cuencad	3P_1-1-1_38pg_Donor Group 2_rep-35262_LRPrev_F3	404172	3	TRUE	CADOJ_NIST1036_AfAm	122.875		72.9089	31.0306	2.71869	1.55581	2.834	1.36743	9.98707	4.70186	9.98707	4.70186	9.98707	4.70186	24.1392	11.488	72.9086	31.0305	CADOJ_NIST1036_Cauc	47.4806		29.8561	14.2775	2.3559	1.46335	2.31782	1.26976	6.64826	3.50527	6.64826	3.50527	6.64826	3.50527	13.273	6.71046	29.8561	14.2775	CADOJ_NIST1036_Hisp	44.4128		30.3624	12.3105
2.8.0	2021-05-05T09:47:50.802-07:00	cuencad	3P_1-1-1_38pg_Donor Group 2_rep-35262_LRPrev_M1	382281	3	TRUE	CADOJ_NIST1036_AfAm	91183.8		32547.6	12506.9	32.4899	19.6259	68.0556	32.906	800.27	359.845	800.27	359.845	800.27	359.845	4199.85	1768.62	32545.4	12506.4	CADOJ_NIST1036_Cauc	6126.73		2341.05	1050.38	16.6317	10.4947	24.5646	13.9092	170.995	87.8865	170.995	87.8865	170.995	87.8865	575.938	291.439	2341.02	1050.37	CADOJ_NIST1036_Hisp	14459.2		5363.19	2031.22
2.8.0	2021-05-05T09:47:59.549-07:00	cuencad	3P_1-1-1_38pg_Donor Group 2_rep-35262_LRPrev_F4	559818	3	TRUE	CADOJ_NIST1036_AfAm	1.78395		0.913914	0.234936	0.701887	0.24278	0.652411	0.198094	0.634673	0.176987	0.634673	0.176987	0.634673	0.176987	0.711636	0.194316	0.913913	0.234936	CADOJ_NIST1036_Cauc	0.493201		0.214105	0.0789761	0.429556	0.205458	0.399412	0.167913	0.277497	0.111475	0.277497	0.111475	0.277497	0.111475	0.239453	0.0911899	0.214105	0.0789761	CADOJ_NIST1036_Hisp	0.699586		0.31663	0.103617
2.8.0	2021-05-05T09:54:29.703-07:00	cuencad	3P_1-1-1_75pg_Donor Group 2_rep-35262_LRPrev_F3	732232	3	TRUE	CADOJ_NIST1036_AfAm	11009.9		5256.21	2453.01	4.1763	2.92819	19.4772	11.9971	104.672	61.0466	104.672	61.0466	104.672	61.0466	443.555	246.157	5255.89	2452.92	CADOJ_NIST1036_Cauc	1552.18		806.799	414.607	2.77714	2.10548	7.82568	5.29303	32.905	21.1841	32.905	21.1841	32.905	21.1841	108.107	65.3059	806.784	414.602	CADOJ_NIST1036_Hisp	1423.99		726.497	328.121
2.8.0	2021-05-05T09:53:50.387-07:00	cuencad	3P_1-1-1_75pg_Donor Group 2_rep-35262_LRPrev_M1	281041	3	TRUE	CADOJ_NIST1036_AfAm	1063.89		622.04	337.003	2.5454	1.93547	1.2647	0.859573	17.4986	11.4815	17.4986	11.4815	17.4986	11.4815	91.7663	55.7108	622.011	336.993	CADOJ_NIST1036_Cauc	399.088		232.421	129.045	1.87479	1.43167	0.804307	0.577895	9.05846	6.12688	9.05846	6.12688	9.05846	6.12688	41.5429	26.8565	232.414	129.042	CADOJ_NIST1036_Hisp	655.264		396.479	192.692
2.8.0	2021-05-05T09:54:06.415-07:00	cuencad	3P_1-1-1_75pg_Donor Group 2_rep-35262_LRPrev_F4	868395	3	TRUE	CADOJ_NIST1036_AfAm	7296.96		3973.78	1626.92	4.96939	3.07099	5.66842	3.25166	72.2074	38.8416	72.2074	38.8416	72.2074	38.8416	436.598	217.635	3973.46	1626.82	CADOJ_NIST1036_Cauc	200.191		145.352	75.8175	2.44649	1.69823	2.08004	1.33036	12.7033	7.7776	12.7033	7.7776	12.7033	7.7776	40.5668	23.0769	145.35	75.817	CADOJ_NIST1036_Hisp	421.378		309.379	143.772
2.8.0	2021-05-05T10:05:09.714-07:00	cuencad	3P_1-1-1_150pg_Donor Group 2_rep-35262_LRPrev_F3	201635	3	TRUE	CADOJ_NIST1036_AfAm	6.15779e+11		2.43705e+11	9.01636e+10	10307.1	7676.97	496482	281332	6.99593e+07	3.59411e+07	6.99593e+07	3.59411e+07	6.99593e+07	3.59411e+07	1.9702e+09	9.20053e+08	1.45902e+11	6.77513e+10	CADOJ_NIST1036_Cauc	9.16183e+08		3.87126e+08	1.59295e+08	1485.08	1072.53	15079.5	9428.69	814395	445957	814395	445957	814395	445957	1.06914e+07	5.36796e+06	3.83709e+08	1.58479e+08	CADOJ_NIST1036_Hisp	9.3948e+08		3.92473e+08	1.40442e+08
2.8.0	2021-05-05T10:04:19.559-07:00	cuencad	3P_1-1-1_150pg_Donor Group 2_rep-35262_LRPrev_M1	931899	3	TRUE	CADOJ_NIST1036_AfAm	1232.15		963.93	456.449	3.3213	2.44977	5.79738	3.86544	35.6527	21.2515	35.6527	21.2515	35.6527	21.2515	142.559	77.5786	963.907	456.443	CADOJ_NIST1036_Cauc	345.58		282.635	138.239	2.69186	1.96869	4.2623	2.87102	18.9927	11.5099	18.9927	11.5099	18.9927	11.5099	60.0154	33.8173	282.632	138.238	CADOJ_NIST1036_Hisp	882.368		701.108	287.106
2.8.0	2021-05-05T10:04:47.818-07:00	cuencad	3P_1-1-1_150pg_Donor Group 2_rep-35262_LRPrev_F4	387072	3	TRUE	CADOJ_NIST1036_AfAm	486212		253631	99384.2	26.6368	17.8721	19.3531	11.8269	631.134	345.72	631.134	345.72	631.134	345.72	7180.07	3560.84	253314	99315.1	CADOJ_NIST1036_Cauc	7073.53		3394.64	1544.21	4.95673	3.48988	2.33082	1.54169	34.4722	21.0136	34.4722	21.0136	34.4722	21.0136	222.336	124.545	3394.18	1544.09	CADOJ_NIST1036_Hisp	7057.7		3352.63	1326.89
2.8.0	2021-05-05T10:16:14.394-07:00	cuencad	3P_1-1-1_300pg_Donor Group 2_rep-35262_LRPrev_F3	756910	3	TRUE	CADOJ_NIST1036_AfAm	1.01189e+11		8.0015e+10	2.67178e+10	2650.3	1722.86	63452.7	31959.8	1.11583e+07	5.27306e+06	1.11583e+07	5.27306e+06	1.11583e+07	5.27306e+06	4.01641e+08	1.7146e+08	4.2075e+10	1.85252e+10	CADOJ_NIST1036_Cauc	1.33011e+08		1.02227e+08	3.47019e+07	385.299	259.135	2247.1	1310.76	137126	67460	137126	67460	137126	67460	2.07629e+06	899599	1.01166e+08	3.45198e+07	CADOJ_NIST1036_Hisp	1.25566e+08		9.63887e+07	2.98896e+07
2.8.0	2021-05-05T10:15:30.781-07:00	cuencad	3P_1-1-1_300pg_Donor Group 2_rep-35262_LRPrev_M1	93768	3	TRUE	CADOJ_NIST1036_AfAm	2.06052e+08		9.57651e+07	3.0015e+07	92.4305	44.9179	539.432	236.78	57847.6	23264.7	57847.6	23264.7	57847.6	23264.7	1.33277e+06	506361	9.20143e+07	2.92538e+07	CADOJ_NIST1036_Cauc	1.76525e+07		8.21789e+06	2.67345e+06	54.5914	26.9044	263.822	119.142	16733.8	7066.84	16733.8	7066.84	16733.8	7066.84	253615	96509.8	8.16608e+06	2.66361e+06	CADOJ_NIST1036_Hisp	2.07162e+08		9.88655e+07	3.08099e+07
2.8.0	2021-05-05T10:15:52.414-07:00	cuencad	3P_1-1-1_300pg_Donor Group 2_rep-35262_LRPrev_F4	45803	3	TRUE	CADOJ_NIST1036_AfAm	8.94767e+08		6.60534e+08	2.14278e+08	300.958	200.369	885.641	498.796	143614	72754.5	143614	72754.5	143614	72754.5	4.5771e+06	1.98224e+06	5.93485e+08	2.03697e+08	CADOJ_NIST1036_Cauc	3.81728e+06		2.30001e+06	827962	39.5389	26.009	78.9609	47.4068	4064.36	2167.27	4064.36	2167.27	4064.36	2167.27	56077.3	25902.3	2.29146e+06	826135	CADOJ_NIST1036_Hisp	2.65934e+06		1.50658e+06	522479
2.8.0	2021-05-05T10:26:49.359-07:00	cuencad	3P_1-1-1_600pg_Donor Group 2_rep-35262_LRPrev_F3	108492	3	TRUE	CADOJ_NIST1036_AfAm	5.67271e+13		1.93102e+13	5.11788e+12	53995.1	34423.4	1.79509e+06	881613	7.15869e+08	2.99785e+08	7.15869e+08	2.99785e+08	7.15869e+08	2.99785e+08	4.60615e+10	1.63582e+10	1.6978e+12	9.55324e+11	CADOJ_NIST1036_Cauc	6.24595e+10		2.13899e+10	6.63753e+09	5556	3581.09	52239.1	26550.7	7.50043e+06	3.42098e+06	7.50043e+06	3.42098e+06	7.50043e+06	3.42098e+06	2.09522e+08	8.60364e+07	1.88778e+10	6.28727e+09	CADOJ_NIST1036_Hisp	2.80354e+10		9.59411e+09	2.58561e+09
2.8.0	2021-05-05T10:26:17.174-07:00	cuencad	3P_1-1-1_600pg_Donor Group 2_rep-35262_LRPrev_M1	241317	3	TRUE	CADOJ_NIST1036_AfAm	1.2125e+09		6.71647e+08	2.86376e+08	1265.2	870.069	2485.05	1430.86	344931	179680	344931	179680	344931	179680	8.9878e+06	4.3102e+06	6.49636e+08	2.79145e+08	CADOJ_NIST1036_Cauc	2.13392e+08		1.246e+08	5.44763e+07	1182.72	809.876	2456.24	1460.59	218432	119549	218432	119549	218432	119549	3.7401e+06	1.85629e+06	1.2379e+08	5.42428e+07	CADOJ_NIST1036_Hisp	1.99742e+09		1.08942e+09	3.85215e+08
2.8.0	2021-05-05T10:26:33.330-07:00	cuencad	3P_1-1-1_600pg_Donor Group 2_rep-35262_LRPrev_F4	700580	3	TRUE	CADOJ_NIST1036_AfAm	1.02158e+10		4.53758e+09	1.52928e+09	947.498	575.012	2537.08	1330.74	538159	253972	538159	253972	538159	253972	2.13099e+07	9.19314e+06	3.60754e+09	1.33072e+09	CADOJ_NIST1036_Cauc	2.39134e+07		1.10559e+07	3.89217e+06	151.819	91.1667	132.224	69.5088	11095.1	5208.99	11095.1	5208.99	11095.1	5208.99	200013	86889	1.09672e+07	3.87296e+06	CADOJ_NIST1036_Hisp	3.6523e+07		1.62903e+07	5.94988e+06
2.8.0	2021-05-05T10:34:10.998-07:00	cuencad	3P_3-2-1_1.2ng_Donor Group 2 Amp 1_rep-35262_LRPrev_F3	801611	3	TRUE	CADOJ_NIST1036_AfAm	5.19887e+18		1.73343e+18	4.82279e+17	5.78168e+06	4.19189e+06	1.12724e+10	5.72372e+09	1.17974e+13	5.5022e+12	1.17974e+13	5.5022e+12	1.17974e+13	5.5022e+12	1573124638452370	650915472532603	215069017356364	155867824134448	CADOJ_NIST1036_Cauc	2100716782771230		700534812742647	243023148254867	819266	607433	2.12914e+08	1.20131e+08	7.06998e+10	3.55466e+10	7.06998e+10	3.55466e+10	7.06998e+10	3.55466e+10	3.54179e+12	1.60905e+12	2.89602e+13	2.05703e+13	CADOJ_NIST1036_Hisp	1201171239429090		400574704731369	116032397549011
2.8.0	2021-05-05T10:33:51.470-07:00	cuencad	3P_3-2-1_1.2ng_Donor Group 2 Amp 1_rep-35262_LRPrev_M1	913677	3	TRUE	CADOJ_NIST1036_AfAm	5.94204e+16		1.98068e+16	6904714899015890	182801	120492	6.09952e+08	3.46955e+08	3.528e+11	1.77814e+11	3.528e+11	1.77814e+11	3.528e+11	1.77814e+11	38867855342202	1.75056e+13	6.80226e+12	4.48118e+12	CADOJ_NIST1036_Cauc	3.41074e+16		1.13691e+16	4496739726374820	167552	101864	1.8131e+08	1.00793e+08	1.45582e+11	7.97634e+10	1.45582e+11	7.97634e+10	1.45582e+11	7.97634e+10	1.95059e+13	1.01187e+13	6.2232e+12	3.77663e+12	CADOJ_NIST1036_Hisp	5.05998e+17		1.68666e+17	5.51941e+16
2.8.0	2021-05-05T10:34:00.936-07:00	cuencad	3P_3-2-1_1.2ng_Donor Group 2 Amp 1_rep-35262_LRPrev_F4	543194	3	TRUE	CADOJ_NIST1036_AfAm	1.31045e+18		4.37006e+17	1.30604e+17	2.03154e+06	1.44298e+06	9.35033e+08	4.5936e+08	1.22089e+12	5.55247e+11	1.22089e+12	5.55247e+11	1.22089e+12	5.55247e+11	217197443755276	8.75996e+13	7.52334e+13	5.32807e+13	CADOJ_NIST1036_Cauc	1678264528387780		559808988113277	173869869462306	313995	217843	2.37507e+07	1.27906e+07	1.56187e+10	7.52206e+09	1.56187e+10	7.52206e+09	1.56187e+10	7.52206e+09	1.34924e+12	5.71989e+11	1.10745e+13	7.47993e+12	CADOJ_NIST1036_Hisp	4494266396461250		1499082845089650	410590222054360
2.8.0	2021-05-05T10:38:39.528-07:00	cuencad	3P_3-2-1_1.2ng_Donor Group 2 Amp 2_rep-35262_LRPrev_F3	744250	3	TRUE	CADOJ_NIST1036_AfAm	8.1312e+18		2.7104e+18	9.44645e+17	4.92914e+06	3.66063e+06	7.17436e+09	4.31355e+09	8.64256e+12	4.66666e+12	8.64256e+12	4.66666e+12	8.64256e+12	4.66666e+12	1400961108011500	639266069441589	183281330412906	136006660557238	CADOJ_NIST1036_Cauc	2780945630069650		926984205315777	322937544569028	584564	440816	7.70279e+07	4.622e+07	3.46516e+10	1.78321e+10	3.46516e+10	1.78321e+10	3.46516e+10	1.78321e+10	2.39233e+12	1.1142e+12	2.08631e+13	1.53377e+13	CADOJ_NIST1036_Hisp	1714899731092890		571634467420468	155304987285928
2.8.0	2021-05-05T10:38:30.575-07:00	cuencad	3P_3-2-1_1.2ng_Donor Group 2 Amp 2_rep-35262_LRPrev_M1	209107	3	TRUE	CADOJ_NIST1036_AfAm	5.06768e+24		1.68923e+24	6.71524e+23	4.31028e+08	3.63664e+08	149858300234143	9.15206e+13	5.83784e+17	3.20093e+17	5.83784e+17	3.20093e+17	5.83784e+17	3.20093e+17	2.61505e+20	1.29633e+20	1.60574e+16	1.35478e+16	CADOJ_NIST1036_Cauc	2.3384e+23		7.79466e+22	2.85053e+22	1.67145e+08	1.3935e+08	1.08673e+13	6.89874e+12	4.36372e+16	2.4967e+16	4.36372e+16	2.4967e+16	4.36372e+16	2.4967e+16	1.888e+19	9.7047e+18	6226564659390400	5191068914247280	CADOJ_NIST1036_Hisp	5.87079e+24		1.95693e+24	5.8799e+23
2.8.0	2021-05-05T10:38:35.404-07:00	cuencad	3P_3-2-1_1.2ng_Donor Group 2 Amp 2_rep-35262_LRPrev_F4	436861	3	TRUE	CADOJ_NIST1036_AfAm	8.04472e+16		2.68174e+16	8274864121949640	481005	334461	1.27168e+08	6.28894e+07	1.26624e+11	5.81426e+10	1.26624e+11	5.81426e+10	1.26624e+11	5.81426e+10	1.80872e+13	7.21151e+12	17728303572081	1.22488e+13	CADOJ_NIST1036_Cauc	8.72596e+13		2.90918e+13	9.38338e+12	80490.9	53878	3.01786e+06	1.5717e+06	1.25412e+09	5.92757e+08	1.25412e+09	5.92757e+08	1.25412e+09	5.92757e+08	8.28612e+10	3.54606e+10	2.553e+12	1.60144e+12	CADOJ_NIST1036_Hisp	221187542956107		7.37405e+13	2.00662e+13
2.8.0	2021-05-05T10:40:45.191-07:00	cuencad	3P_3-2-1_38pg_Donor Group 2 Amp 1_rep-35262_LRPrev_F3	145070	3	TRUE	CADOJ_NIST1036_AfAm	1.23256		1.02306	0.421327	0.913516	0.453891	0.898025	0.410142	0.939595	0.420398	0.939595	0.420398	0.939595	0.420398	0.975719	0.415079	1.02306	0.421327	CADOJ_NIST1036_Cauc	1.53622		1.37216	0.629776	1.02329	0.579747	0.981471	0.507218	1.13475	0.545225	1.13475	0.545225	1.13475	0.545225	1.24048	0.58508	1.37216	0.629776	CADOJ_NIST1036_Hisp	1.27699		1.09641	0.515438
2.8.0	2021-05-05T10:40:33.231-07:00	cuencad	3P_3-2-1_38pg_Donor Group 2 Amp 1_rep-35262_LRPrev_M1	602387	3	TRUE	CADOJ_NIST1036_AfAm	1.80898		1.5963	0.762365	1.00118	0.579679	0.978114	0.50966	1.18453	0.598911	1.18453	0.598911	1.18453	0.598911	1.3553	0.670585	1.5963	0.762365	CADOJ_NIST1036_Cauc	0.99855		0.826609	0.415547	0.84695	0.512516	0.854622	0.474647	0.827611	0.433732	0.827611	0.433732	0.827611	0.433732	0.824182	0.425216	0.826609	0.415547	CADOJ_NIST1036_Hisp	1.21923		1.04488	0.536082
2.8.0	2021-05-05T10:40:41.909-07:00	cuencad	3P_3-2-1_38pg_Donor Group 2 Amp 1_rep-35262_LRPrev_F4	24694	3	TRUE	CADOJ_NIST1036_AfAm	56.3934		23.6899	13.2246	3.3295	2.4121	3.28531	2.0461	7.80095	4.73835	7.80095	4.73835	7.80095	4.73835	13.1603	7.77983	23.6899	13.2246	CADOJ_NIST1036_Cauc	24.5375		10.8629	6.56575	2.62978	1.99508	2.63859	1.82084	5.04293	3.26791	5.04293	3.26791	5.04293	3.26791	7.29334	4.60247	10.8629	6.56574	CADOJ_NIST1036_Hisp	27.5951		12.0773	7.36747
[truncated: 581 more rows]
[truncated: 141 more columns]
