# Supplementary material for: Compound and Conditioned Likelihood Ratio Behavior within a Probabilistic Genotyping Context
Source: Genes (Basel). 2022 Nov 4;13(11):2031. doi: 10.3390/genes13112031 (PMC9690711; doi:10.3390/genes13112031)
Supplement: Supplementary file 1 [file genes-13-02031-s001.zip › Supplementary Table S3_4PM LRs (default accepts).xlsx]

## Sheet: Results
STRmix version	Run at	Username	Sample ID	Seed	NoCs	Assigned SubSource LR?	Pop. 1	Pop. 1 SubSubSource LR (point)	Pop. 1 SubSubSource LR (HPD)	Pop. 1 SubSource LR (point)	Pop. 1 SubSource LR (HPD)	Pop. 1 SubSource LR Sib HD (point)	Pop. 1 SubSource LR Sib HD (HPD)	Pop. 1 SubSource LR Parent/Child HD (point)	Pop. 1 SubSource LR Parent/Child HD (HPD)	Pop. 1 SubSource LR Half Sib HD (point)	Pop. 1 SubSource LR Half Sib HD (HPD)	Pop. 1 SubSource LR GrandParent HD (point)	Pop. 1 SubSource LR GrandParent HD (HPD)	Pop. 1 SubSource LR Uncle HD (point)	Pop. 1 SubSource LR Uncle HD (HPD)	Pop. 1 SubSource LR Cousin HD (point)	Pop. 1 SubSource LR Cousin HD (HPD)	Pop. 1 SubSource LR Unified HD (point)	Pop. 1 SubSource LR Unified HD (HPD)	Pop. 2	Pop. 2 SubSubSource LR (point)	Pop. 2 SubSubSource LR (HPD)	Pop. 2 SubSource LR (point)	Pop. 2 SubSource LR (HPD)	Pop. 2 SubSource LR Sib HD (point)	Pop. 2 SubSource LR Sib HD (HPD)	Pop. 2 SubSource LR Parent/Child HD (point)	Pop. 2 SubSource LR Parent/Child HD (HPD)	Pop. 2 SubSource LR Half Sib HD (point)	Pop. 2 SubSource LR Half Sib HD (HPD)	Pop. 2 SubSource LR GrandParent HD (point)	Pop. 2 SubSource LR GrandParent HD (HPD)	Pop. 2 SubSource LR Uncle HD (point)	Pop. 2 SubSource LR Uncle HD (HPD)	Pop. 2 SubSource LR Cousin HD (point)	Pop. 2 SubSource LR Cousin HD (HPD)	Pop. 2 SubSource LR Unified HD (point)	Pop. 2 SubSource LR Unified HD (HPD)	Pop. 3	Pop. 3 SubSubSource LR (point)	Pop. 3 SubSubSource LR (HPD)	Pop. 3 SubSource LR (point)	Pop. 3 SubSource LR (HPD)
2.8.0	2021-08-25T12:19:07.107-07:00	dukek	4P_4-3-2-1_1ng_Donor Group 1 Amp 1_M4A_LRPrev_1_M3	264384	4	TRUE	CADOJ_NIST1036_AfAm	8.1417e+16		2.79283e+16	7813443436553590	432235	277036	1.74337e+08	8.34432e+07	1.65857e+11	7.01211e+10	1.65857e+11	7.01211e+10	1.65857e+11	7.01211e+10	2.25265e+13	8390158739829	1.59873e+13	1.02024e+13	CADOJ_NIST1036_Cauc	3.725e+12		1.30026e+12	4.21689e+11	37106.2	24653.1	1.65687e+06	914731	3.58379e+08	1.70895e+08	3.58379e+08	1.70895e+08	3.58379e+08	1.70895e+08	1.32692e+10	5.47061e+09	6.51003e+11	2.87256e+11	CADOJ_NIST1036_Hisp	1.71986e+13		6.02294e+12	1.88825e+12
2.8.0	2021-08-25T12:10:56.168-07:00	dukek	4P_4-3-2-1_1ng_Donor Group 1 Amp 2_M4A_LRPrev_1_M3	285965	4	TRUE	CADOJ_NIST1036_AfAm	4.01654e+18		1.33973e+18	3.75787e+17	3.20477e+06	2.29671e+06	6.85393e+09	3.50394e+09	7.22124e+12	3.21044e+12	7.22124e+12	3.21044e+12	7.22124e+12	3.21044e+12	1075318256521570	416766344195010	119230768127593	8.54066e+13	CADOJ_NIST1036_Cauc	113483673138379		3.78918e+13	14705405168232	274686	200217	4.73506e+07	2.72967e+07	1.09564e+10	5.52945e+09	1.09564e+10	5.52945e+09	1.09564e+10	5.52945e+09	4.1623e+11	1.89819e+11	7.9594e+12	4.92909e+12	CADOJ_NIST1036_Hisp	569102137733224		189994881609993	6.67398e+13
2.8.0	2021-08-25T12:11:10.895-07:00	dukek	4P_4-3-2-1_2ng_Donor Group 1 Amp 1_M4A_LRPrev_1_M3	382265	4	TRUE	CADOJ_NIST1036_AfAm	1.96092e+18		6.53741e+17	2.00472e+17	2.47422e+06	1.84179e+06	2.92709e+09	1.49985e+09	3.32682e+12	1.54669e+12	3.32682e+12	1.54669e+12	3.32682e+12	1.54669e+12	508723555148510	208156604150318	9.1954e+13	6.83951e+13	CADOJ_NIST1036_Cauc	5.07172e+13		1.69112e+13	6.2605e+12	181819	126078	1.61724e+07	8.56963e+06	4.35289e+09	2.09601e+09	4.35289e+09	2.09601e+09	4.35289e+09	2.09601e+09	1.74268e+11	7.5397e+10	4.73425e+12	2.71193e+12	CADOJ_NIST1036_Hisp	202217090387784		67423450236087	1.96244e+13
2.8.0	2021-08-25T12:11:16.628-07:00	dukek	4P_4-3-2-1_2ng_Donor Group 1 Amp 2_M4A_LRPrev_1_M3	826747	4	TRUE	CADOJ_NIST1036_AfAm	1.09424e+17		3.9073e+16	1.23034e+16	976960	699648	4.28665e+08	2.2493e+08	3.25634e+11	1.4895e+11	3.25634e+11	1.4895e+11	3.25634e+11	1.4895e+11	3.83453e+13	1.55431e+13	3.61417e+13	2.58035e+13	CADOJ_NIST1036_Cauc	3.79958e+12		1.42798e+12	4.88729e+11	62062.4	43752.7	2.79472e+06	1.55674e+06	5.13945e+08	2.46376e+08	5.13945e+08	2.46376e+08	5.13945e+08	2.46376e+08	1.70074e+10	7.27065e+09	8.63035e+11	3.69699e+11	CADOJ_NIST1036_Hisp	1.67243e+13		6.33502e+12	2.3728e+12
2.8.0	2021-08-25T12:11:20.570-07:00	dukek	4P_4-3-2-1_63pg_Donor Group 1 Amp 1_M4A_LRPrev_1_M3	320393	4	TRUE	CADOJ_NIST1036_AfAm	426.924		153.384	69.2096	6.34367	3.99625	8.66908	4.30827	28.3572	13.7749	28.3572	13.7749	28.3572	13.7749	61.4087	28.7986	153.383	69.2094	CADOJ_NIST1036_Cauc	62.94		25.2497	13.9741	3.80388	2.69768	4.82752	2.98948	9.81284	5.89941	9.81284	5.89941	9.81284	5.89941	15.1843	8.84242	25.2497	13.9741	CADOJ_NIST1036_Hisp	39.6207		16.5856	9.51125
2.8.0	2021-08-25T12:11:41.747-07:00	dukek	4P_4-3-2-1_63pg_Donor Group 1 Amp 2_M4A_LRPrev_1_M3	902049	4	TRUE	CADOJ_NIST1036_AfAm	22096.6		7578.95	2258.11	15.8797	6.43493	25.1771	8.54812	260.271	88.9218	260.271	88.9218	260.271	88.9218	1288.84	420.336	7578.66	2258.05	CADOJ_NIST1036_Cauc	752.869		286.341	132.01	6.46413	4.0762	8.58395	4.92557	40.5952	21.6706	40.5952	21.6706	40.5952	21.6706	105.585	52.945	286.34	132.009	CADOJ_NIST1036_Hisp	1637.17		596.672	249.923
2.8.0	2021-08-25T12:12:15.609-07:00	dukek	4P_4-3-2-1_125pg_Donor Group 1 Amp 1_M4A_LRPrev_1_M3	648709	4	TRUE	CADOJ_NIST1036_AfAm	5173.15		1954.1	504.424	0.603065	0.209663	2.52417	0.75165	20.5345	6.48098	20.5345	6.48098	20.5345	6.48098	156.67	46.8842	1953.79	504.369	CADOJ_NIST1036_Cauc	43.6739		25.357	13.1794	0.408913	0.237006	1.10085	0.62351	2.70572	1.50523	2.70572	1.50523	2.70572	1.50523	7.73527	4.13206	25.3569	13.1794	CADOJ_NIST1036_Hisp	75.4085		49.2308	23.9478
2.8.0	2021-08-25T12:12:55.448-07:00	dukek	4P_4-3-2-1_125pg_Donor Group 1 Amp 2_M4A_LRPrev_1_M3	519986	4	TRUE	CADOJ_NIST1036_AfAm	527217		218061	80012.5	14.8322	7.88177	158.782	71.187	1892.69	853.995	1892.69	853.995	1892.69	853.995	14596.3	6227.4	217950	79982.7	CADOJ_NIST1036_Cauc	1144.51		775.14	389.166	4.22222	2.75454	15.7291	9.19093	60.437	34.6032	60.437	34.6032	60.437	34.6032	186.846	100.511	775.132	389.163	CADOJ_NIST1036_Hisp	3164.64		2098.75	798.696
2.8.0	2021-08-25T12:13:59.353-07:00	dukek	4P_4-3-2-1_250pg_Donor Group 1 Amp 1_M4A_LRPrev_1_M3	700103	4	TRUE	CADOJ_NIST1036_AfAm	9.02334e+11		3.37723e+11	1.2339e+11	5343.93	3688.43	219926	124695	4.70121e+07	2.39657e+07	4.70121e+07	2.39657e+07	4.70121e+07	2.39657e+07	1.9778e+09	8.87435e+08	1.20299e+11	6.33732e+10	CADOJ_NIST1036_Cauc	9.5661e+07		4.7088e+07	1.86327e+07	530.178	377.072	4171.15	2512.06	180343	91442.7	180343	91442.7	180343	91442.7	2.13222e+06	976700	4.69363e+07	1.85983e+07	CADOJ_NIST1036_Hisp	3.41076e+08		1.49339e+08	5.8365e+07
2.8.0	2021-08-25T12:14:50.389-07:00	dukek	4P_4-3-2-1_250pg_Donor Group 1 Amp 2_M4A_LRPrev_1_M3	959854	4	TRUE	CADOJ_NIST1036_AfAm	7.85477e+12		2.99465e+12	8.91482e+11	5884.59	3481.1	264788	124088	1.26988e+08	5.41024e+07	1.26988e+08	5.41024e+07	1.26988e+08	5.41024e+07	9.21663e+09	3.58993e+09	1.93538e+11	1.06796e+11	CADOJ_NIST1036_Cauc	2.25164e+08		1.06588e+08	4.02906e+07	294.217	195.44	2112.54	1215.23	179469	91575.5	179469	91575.5	179469	91575.5	3.25163e+06	1.48569e+06	1.05176e+08	3.99734e+07	CADOJ_NIST1036_Hisp	7.96768e+08		3.73e+08	1.24272e+08
2.8.0	2021-08-25T12:15:41.527-07:00	dukek	4P_4-3-2-1_380pg_Donor Group 1 Amp 1_M4A_LRPrev_1_M3	813047	4	TRUE	CADOJ_NIST1036_AfAm	230220728070931		9.33428e+13	3.30133e+13	101387	72199.1	1.60649e+07	9.07095e+06	6.36255e+09	3.13315e+09	6.36255e+09	3.13315e+09	6.36255e+09	3.13315e+09	3.89194e+11	1.62377e+11	3.57212e+12	2.44812e+12	CADOJ_NIST1036_Cauc	1.90748e+10		8.56562e+09	3.68349e+09	5416.45	3808.45	127123	76045.5	1.30584e+07	7.04005e+06	1.30584e+07	7.04005e+06	1.30584e+07	7.04005e+06	2.54474e+08	1.25958e+08	8.17822e+09	3.59193e+09	CADOJ_NIST1036_Hisp	8.20183e+10		3.62335e+10	1.39368e+10
2.8.0	2021-08-25T12:16:33.646-07:00	dukek	4P_4-3-2-1_380pg_Donor Group 1 Amp 2_M4A_LRPrev_1_M3	834761	4	TRUE	CADOJ_NIST1036_AfAm	212284573727007		7.45386e+13	2.51924e+13	21985	13689.6	2.91877e+06	1.39152e+06	1.5073e+09	6.65557e+08	1.5073e+09	6.65557e+08	1.5073e+09	6.65557e+08	1.30653e+11	5.36807e+10	7.94285e+11	4.89561e+11	CADOJ_NIST1036_Cauc	5.66812e+09		2.05523e+09	8.25867e+08	1206.96	749.077	23102.3	12331.3	2.07787e+06	1.00257e+06	2.07787e+06	1.00257e+06	2.07787e+06	1.00257e+06	4.52978e+07	2.07475e+07	1.95322e+09	8.02383e+08	CADOJ_NIST1036_Hisp	2.66231e+10		9.71596e+09	3.45682e+09
2.8.0	2021-08-25T12:17:12.413-07:00	dukek	4P_4-3-2-1_500pg_Donor Group 1 Amp 1_M4A_LRPrev_1_M3	847187	4	TRUE	CADOJ_NIST1036_AfAm	2.0928e+17		7.10978e+16	2.29581e+16	1.52204e+06	1.11111e+06	6.13504e+08	3.37722e+08	5.48162e+11	2.74588e+11	5.48162e+11	2.74588e+11	5.48162e+11	2.74588e+11	7.10587e+13	3.12475e+13	5.62838e+13	4.10804e+13	CADOJ_NIST1036_Cauc	9.60667e+12		3.30207e+12	1.21012e+12	117842	85212.3	4.73295e+06	2.68229e+06	1.10012e+09	5.56694e+08	1.10012e+09	5.56694e+08	1.10012e+09	5.56694e+08	4.01118e+10	1.8131e+10	1.83189e+12	8.59068e+11	CADOJ_NIST1036_Hisp	4.61265e+13		1.58242e+13	5.31754e+12
2.8.0	2021-08-25T12:17:41.114-07:00	dukek	4P_4-3-2-1_500pg_Donor Group 1 Amp 2_M4A_LRPrev_1_M3	518487	4	TRUE	CADOJ_NIST1036_AfAm	3.14168e+16		1.13044e+16	3684566029158250	648291	455067	1.88623e+08	9.23178e+07	1.49516e+11	6.47996e+10	1.49516e+11	6.47996e+10	1.49516e+11	6.47996e+10	1.66026e+13	6.53156e+12	2.38809e+13	1.66892e+13	CADOJ_NIST1036_Cauc	1.14904e+12		4.39168e+11	1.74283e+11	50512.6	35612.3	1.68335e+06	983276	2.80324e+08	1.4809e+08	2.80324e+08	1.4809e+08	2.80324e+08	1.4809e+08	7.93788e+09	3.76354e+09	3.50694e+11	1.53011e+11	CADOJ_NIST1036_Hisp	6.24774e+12		2.39363e+12	8.56257e+11
2.8.0	2021-08-25T12:18:11.283-07:00	dukek	4P_4-3-2-1_750pg_Donor Group 1 Amp 1_M4A_LRPrev_1_M3	834134	4	TRUE	CADOJ_NIST1036_AfAm	3.1661e+17		1.06211e+17	3.66392e+16	1.17488e+06	850625	1.00372e+09	5.36155e+08	8.53907e+11	4.09909e+11	8.53907e+11	4.09909e+11	8.53907e+11	4.09909e+11	108069217643071	4.72902e+13	4.36144e+13	3.15562e+13	CADOJ_NIST1036_Cauc	8.30211e+12		2.80798e+12	1.00638e+12	77781	53915.8	5.62894e+06	3.23761e+06	1.10354e+09	5.45646e+08	1.10354e+09	5.45646e+08	1.10354e+09	5.45646e+08	3.73613e+10	1.62141e+10	1400394692034	6.5917e+11	CADOJ_NIST1036_Hisp	4.5764e+13		15458071492707	4.59833e+12
2.8.0	2021-08-25T12:18:19.542-07:00	dukek	4P_4-3-2-1_750pg_Donor Group 1 Amp 2_M4A_LRPrev_1_M3	728291	4	TRUE	CADOJ_NIST1036_AfAm	4.84019e+17		1.6281e+17	5.27532e+16	1.62065e+06	1.16247e+06	8.57465e+08	4.28951e+08	9.15688e+11	4.16536e+11	9.15688e+11	4.16536e+11	9.15688e+11	4.16536e+11	132890815162855	5.48642e+13	6.00503e+13	43011407341384	CADOJ_NIST1036_Cauc	1.6299e+13		5.52363e+12	2.16116e+12	123639	87354.2	8.59576e+06	4.79954e+06	1.82731e+09	9.5346e+08	1.82731e+09	9.5346e+08	1.82731e+09	9.5346e+08	6.5402e+10	3.10253e+10	2.45969e+12	1.33123e+12	CADOJ_NIST1036_Hisp	6.78889e+13		2.30633e+13	6.93326e+12
2.8.0	2021-08-25T12:18:38.433-07:00	dukek	4P_4-3-2-1_870pg_Donor Group 1 Amp 1_M4A_LRPrev_1_M3	327386	4	TRUE	CADOJ_NIST1036_AfAm	1.18031e+16		3944326141035770	1183293045201310	234913	154009	2.61746e+07	1.25449e+07	2.85495e+10	1.24545e+10	2.85495e+10	1.24545e+10	2.85495e+10	1.24545e+10	4.01498e+12	1.58087e+12	8.52805e+12	5.50264e+12	CADOJ_NIST1036_Cauc	3.45523e+11		1.15914e+11	4.52026e+10	13480.8	9040.87	190155	108391	4.35103e+07	2.20152e+07	4.35103e+07	2.20152e+07	4.35103e+07	2.20152e+07	1.52883e+09	7.1179e+08	9.09251e+10	3.93625e+10	CADOJ_NIST1036_Hisp	1.5138e+12		5.0806e+11	1.51635e+11
2.8.0	2021-08-25T12:18:54.052-07:00	dukek	4P_4-3-2-1_870pg_Donor Group 1 Amp 2_M4A_LRPrev_1_M3	888456	4	TRUE	CADOJ_NIST1036_AfAm	1.64604e+17		5.78687e+16	1.67205e+16	887133	620054	5.82862e+08	3.06736e+08	4.83783e+11	2.17886e+11	4.83783e+11	2.17886e+11	4.83783e+11	2.17886e+11	5.90759e+13	2.24109e+13	3.28966e+13	2.29448e+13	CADOJ_NIST1036_Cauc	4.85968e+12		1.77395e+12	7.64963e+11	59249.4	42953.2	3.8197e+06	2.336e+06	7.02363e+08	3.90778e+08	7.02363e+08	3.90778e+08	7.02363e+08	3.90778e+08	2.26935e+10	1.17087e+10	9.65523e+11	5.16746e+11	CADOJ_NIST1036_Hisp	2.09008e+13		7.7141e+12	2.6023e+12
2.8.0	2021-08-25T12:25:03.160-07:00	dukek	4P_10-5-2-1_1.4ng_Donor Group 1 Amp 1_M4A_LRPrev_1_M3	359422	4	TRUE	CADOJ_NIST1036_AfAm	1.32559e+26		4.41862e+25	1.43539e+25	4.31292e+08	3.31984e+08	360880983234536	197764810276946	2.25829e+18	1.12847e+18	2.25829e+18	1.12847e+18	2.25829e+18	1.12847e+18	1.68981e+21	7.94509e+20	1.60673e+16	1.23677e+16	CADOJ_NIST1036_Cauc	1.88925e+21		6.29749e+20	2.45106e+20	3.68106e+07	2.74658e+07	1.35354e+12	7.31103e+11	2497322813768800	1236719354983220	2497322813768800	1236719354983220	2497322813768800	1236719354983220	5.41154e+17	2.51985e+17	1371236563954330	1023122523429030	CADOJ_NIST1036_Hisp	8.78075e+21		2.92692e+21	8.2894e+20
2.8.0	2021-08-25T12:25:10.495-07:00	dukek	4P_10-5-2-1_1.4ng_Donor Group 1 Amp 2_M4A_LRPrev_1_M3	867690	4	TRUE	CADOJ_NIST1036_AfAm	3.74599e+21		1.24866e+21	4.26112e+20	2.49961e+07	1.87521e+07	1.56933e+11	8.29716e+10	557576264241942	261259642916389	557576264241942	261259642916389	557576264241942	261259642916389	2.3957e+17	1.03851e+17	930808641145350	698173895088863	CADOJ_NIST1036_Cauc	1.34247e+17		4.47489e+16	1.76982e+16	3.38873e+06	2.48145e+06	1.43751e+09	8.23076e+08	1.47473e+12	7.64355e+11	1.47473e+12	7.64355e+11	1.47473e+12	7.64355e+11	169072473218521	81954053582443	125102725279272	9.14134e+13	CADOJ_NIST1036_Hisp	4.6975e+17		1.56583e+17	5.20061e+16
2.8.0	2021-08-25T12:25:17.366-07:00	dukek	4P_10-5-2-1_1.6ng_Donor Group 1 Amp 1_M4A_LRPrev_1_M3	321416	4	TRUE	CADOJ_NIST1036_AfAm	4.61e+24		1.53667e+24	3.78808e+23	1.46847e+08	9.31533e+07	4.28294e+13	1.87127e+13	2.20271e+17	8.68047e+16	2.20271e+17	8.68047e+16	2.20271e+17	8.68047e+16	1.27245e+20	4.46488e+19	5470590709976130	3470284878017530	CADOJ_NIST1036_Cauc	5.50292e+19		1.83431e+19	6.68347e+18	9.20864e+06	5.74003e+06	1.19e+11	5.70677e+10	173038641799632	7.73811e+13	173038641799632	7.73811e+13	173038641799632	7.73811e+13	2.87656e+16	1.21795e+16	342981060519869	213778726756688	CADOJ_NIST1036_Hisp	1.8024e+20		6.008e+19	1.53082e+19
2.8.0	2021-08-25T12:25:27.877-07:00	dukek	4P_10-5-2-1_1.6ng_Donor Group 1 Amp 2_M4A_LRPrev_1_M3	4076	4	TRUE	CADOJ_NIST1036_AfAm	1.00856e+25		3.36188e+24	1.10568e+24	2.08524e+08	1.55612e+08	5.24395e+13	2.76588e+13	2.71309e+17	1.32081e+17	2.71309e+17	1.32081e+17	2.71309e+17	1.32081e+17	1.7379e+20	7.74764e+19	7768245313562920	5797111420159610	CADOJ_NIST1036_Cauc	2.17112e+20		7.23707e+19	2.71878e+19	2.65975e+07	1.93754e+07	3.67592e+11	2.00938e+11	566057552812112	291248323369386	566057552812112	291248323369386	566057552812112	291248323369386	1.00806e+17	4.71857e+16	990657967159664	721659368649231	CADOJ_NIST1036_Hisp	9.22704e+20		3.07568e+20	1.02386e+20
2.8.0	2021-08-25T12:19:16.087-07:00	dukek	4P_10-5-2-1_1.8ng_Donor Group 1 Amp 1_M4A_LRPrev_1_M3	693809	4	TRUE	CADOJ_NIST1036_AfAm	3.44426e+26		1.14809e+26	3.5568e+25	6.33423e+08	4.94895e+08	817349479594812	425655166418197	5.73992e+18	2.72549e+18	5.73992e+18	2.72549e+18	5.73992e+18	2.72549e+18	4.5548e+21	1.93954e+21	2.35975e+16	1.84367e+16	CADOJ_NIST1036_Cauc	6.16869e+21		2.05623e+21	7.78478e+20	6.8054e+07	5.02941e+07	3.92264e+12	2.23834e+12	7993853052184960	4100761813441250	7993853052184960	4100761813441250	7993853052184960	4100761813441250	1.82551e+18	8.58295e+17	2535158434530510	1873558512972090	CADOJ_NIST1036_Hisp	3.16439e+22		1.0548e+22	3.11257e+21
2.8.0	2021-08-25T12:19:22.950-07:00	dukek	4P_10-5-2-1_1.8ng_Donor Group 1 Amp 2_M4A_LRPrev_1_M3	184762	4	TRUE	CADOJ_NIST1036_AfAm	4.73065e+24		1.57688e+24	4.92392e+23	2.05047e+08	1.59759e+08	5.92666e+13	3.28574e+13	2.63145e+17	1.32416e+17	2.63145e+17	1.32416e+17	2.63145e+17	1.32416e+17	1.40282e+20	6.36396e+19	7638736762113260	5951571314028010	CADOJ_NIST1036_Cauc	9.79162e+19		3.26387e+19	1.28688e+19	2.35358e+07	1.75725e+07	3.70027e+11	2.21389e+11	424290973839165	227575744637873	424290973839165	227575744637873	424290973839165	227575744637873	6.12302e+16	2.99394e+16	876629992443139	654490934299102	CADOJ_NIST1036_Hisp	5.06677e+20		1.68892e+20	4.7507e+19
2.8.0	2021-08-25T12:19:31.538-07:00	dukek	4P_10-5-2-1_3.6ng_Donor Group 1 Amp 2_M4A_LRPrev_1_M3	69092	4	TRUE	CADOJ_NIST1036_AfAm	2.5074e+26		8.358e+25	2.64844e+25	2.18262e+08	1.36962e+08	287412581930865	138404961503241	2.25519e+18	1.05237e+18	2.25519e+18	1.05237e+18	2.25519e+18	1.05237e+18	2.08428e+21	8.95531e+20	8131115896044920	5102367762621240	CADOJ_NIST1036_Cauc	2.49952e+22		8.33172e+21	3.44049e+21	8.72072e+07	6.5842e+07	1.14904e+13	6.75245e+12	2.31213e+16	1.24326e+16	2.31213e+16	1.24326e+16	2.31213e+16	1.24326e+16	5.63214e+18	2.74827e+18	3248744764734940	2452808443271100	CADOJ_NIST1036_Hisp	6.9966e+22		2.3322e+22	7.12054e+21
2.8.0	2021-08-25T12:19:35.638-07:00	dukek	4P_10-5-2-1_3.6ng_Donor Group 1 Amp 1_M4A_LRPrev_1_M3	885254	4	TRUE	CADOJ_NIST1036_AfAm	1.80762e+27		6.0254e+26	1.88796e+26	6.87948e+08	5.36575e+08	1353256125846240	733085214008084	1.23306e+19	6.07902e+18	1.23306e+19	6.07902e+18	1.23306e+19	6.07902e+18	1.28624e+22	5.89057e+21	2.56287e+16	1.99895e+16	CADOJ_NIST1036_Cauc	9.37359e+22		3.12453e+22	1.30119e+22	1.62057e+08	1.3151e+08	2.18393e+13	1.30961e+13	5.86151e+16	3.25662e+16	5.86151e+16	3.25662e+16	5.86151e+16	3.25662e+16	1.7161e+19	9.03695e+18	6037128300316880	4899119760097720	CADOJ_NIST1036_Hisp	4.18848e+23		1.39616e+23	5.04303e+22
2.8.0	2021-08-25T12:19:39.536-07:00	dukek	4P_10-5-2-1_113pg_Donor Group 1 Amp 1_M4A_LRPrev_1_M3	195525	4	TRUE	CADOJ_NIST1036_AfAm	56523.1		20290.8	5833.5	1.60931	0.699259	3.88254	1.51082	59.9674	22.2272	59.9674	22.2272	59.9674	22.2272	765.289	268.807	20275.4	5830.1	CADOJ_NIST1036_Cauc	208.245		123.724	58.6229	0.804249	0.497393	1.6447	0.936473	6.743	3.7607	6.743	3.7607	6.743	3.7607	26.2636	13.9388	123.722	58.6224	CADOJ_NIST1036_Hisp	343.734		195.716	89.0829
2.8.0	2021-08-25T12:20:19.395-07:00	dukek	4P_10-5-2-1_113pg_Donor Group 1 Amp 2_M4A_LRPrev_1_M3	530540	4	TRUE	CADOJ_NIST1036_AfAm	676781		225981	75410.4	79.8556	38.3147	188.864	70.3903	3857.94	1515.49	3857.94	1515.49	3857.94	1515.49	27986.6	10323.1	225943	75403	CADOJ_NIST1036_Cauc	5799.99		1966.82	843.862	18.8031	10.2205	35.0519	16.4968	224.419	103.595	224.419	103.595	224.419	103.595	667.015	301.755	1966.81	843.856	CADOJ_NIST1036_Hisp	12637		4266.45	1651.81
2.8.0	2021-08-25T12:21:07.886-07:00	dukek	4P_10-5-2-1_225pg_Donor Group 1 Amp 1_M4A_LRPrev_1_M3	761058	4	TRUE	CADOJ_NIST1036_AfAm	1.13845e+13		3.80428e+12	1.27491e+12	10157.5	6657.83	1.12827e+06	616404	3.14717e+08	1.50502e+08	3.14717e+08	1.50502e+08	3.14717e+08	1.50502e+08	1.84614e+10	7.7138e+09	3.36765e+11	2.07897e+11	CADOJ_NIST1036_Cauc	5.94295e+09		2.01908e+09	8.47145e+08	1915.07	1343.77	59498.5	36491.9	4.38905e+06	2.34664e+06	4.38905e+06	2.34664e+06	4.38905e+06	2.34664e+06	7.4964e+07	3.63586e+07	1.95875e+09	8.32851e+08	CADOJ_NIST1036_Hisp	3.53489e+10		1.19501e+10	4.73977e+09
2.8.0	2021-08-25T12:21:54.445-07:00	dukek	4P_10-5-2-1_225pg_Donor Group 1 Amp 2_M4A_LRPrev_1_M3	510051	4	TRUE	CADOJ_NIST1036_AfAm	4648760599099370		1550615042231040	559627893376363	200977	141611	7.25473e+07	3.84328e+07	4.30729e+10	2.04953e+10	4.30729e+10	2.04953e+10	4.30729e+10	2.04953e+10	3.76756e+12	1.61091e+12	7.39666e+12	5.18011e+12	CADOJ_NIST1036_Cauc	3.27736e+11		1.09792e+11	4.04344e+10	17623.9	12216.7	557289	314479	8.87553e+07	4.38265e+07	8.87553e+07	4.38265e+07	8.87553e+07	4.38265e+07	2.31247e+09	9.85685e+08	9.29252e+10	3.6982e+10	CADOJ_NIST1036_Hisp	8.2981e+11		2.77818e+11	8.98262e+10
2.8.0	2021-08-25T12:22:42.904-07:00	dukek	4P_10-5-2-1_450pg_Donor Group 1 Amp 1_M4A_LRPrev_1_M3	28804	4	TRUE	CADOJ_NIST1036_AfAm	6.93437e+18		2.31147e+18	7.04316e+17	2.65012e+06	1.89497e+06	8.64555e+09	4.24721e+09	1.08481e+13	4.75277e+12	1.08481e+13	4.75277e+12	1.08481e+13	4.75277e+12	1877898677557190	739862151310152	9.86423e+13	7.05067e+13	CADOJ_NIST1036_Cauc	338115455195836		112709458489956	45297824299286	311455	227439	6.64175e+07	3.59668e+07	2.37656e+10	1.1699e+10	2.37656e+10	1.1699e+10	2.37656e+10	1.1699e+10	1.15397e+12	5.3674e+11	1.04013e+13	6.98149e+12	CADOJ_NIST1036_Hisp	1347777492171440		449272070929773	159922707578815
2.8.0	2021-08-25T12:23:27.469-07:00	dukek	4P_10-5-2-1_450pg_Donor Group 1 Amp 2_M4A_LRPrev_1_M3	540879	4	TRUE	CADOJ_NIST1036_AfAm	2.85566e+19		9.52124e+18	3.54817e+18	9.10642e+06	6.62669e+06	1.4267e+10	7.51402e+09	2.47952e+13	1.19076e+13	2.47952e+13	1.19076e+13	2.47952e+13	1.19076e+13	5073686425942130	2244156598990370	338660822136554	246348646144586	CADOJ_NIST1036_Cauc	1249784712210080		416869584483883	175015510580779	534469	394578	9.85284e+07	5.60565e+07	4.56959e+10	2.43885e+10	4.56959e+10	2.43885e+10	4.56959e+10	2.43885e+10	2.72416e+12	1.372e+12	1.87435e+13	1.34591e+13	CADOJ_NIST1036_Hisp	5281004660658890		1761602157131280	597736581183079
2.8.0	2021-08-25T12:23:48.729-07:00	dukek	4P_10-5-2-1_684pg_Donor Group 1 Amp 1_M4A_LRPrev_1_M3	219090	4	TRUE	CADOJ_NIST1036_AfAm	3.92413e+20		1.30806e+20	3.84782e+19	1.05454e+07	7.65615e+06	1.14692e+11	5.74862e+10	220451181415704	9.74806e+13	220451181415704	9.74806e+13	220451181415704	9.74806e+13	5.32657e+16	2.12884e+16	392761558019632	285118166482648	CADOJ_NIST1036_Cauc	1.31022e+16		4367770129709980	1679854769713300	1.17952e+06	878817	9.11776e+08	5.28842e+08	4.40438e+11	2.30544e+11	4.40438e+11	2.30544e+11	4.40438e+11	2.30544e+11	2.75579e+13	1.27532e+13	43355291760903	3.21267e+13	CADOJ_NIST1036_Hisp	5.73859e+16		1.91302e+16	5709224726839280
2.8.0	2021-08-25T12:24:11.345-07:00	dukek	4P_10-5-2-1_684pg_Donor Group 1 Amp 2_M4A_LRPrev_1_M3	701657	4	TRUE	CADOJ_NIST1036_AfAm	5.00096e+20		1.66699e+20	5.10442e+19	1.91754e+07	1.40743e+07	2.66883e+11	1.35376e+11	455110859672590	212493673041392	455110859672590	212493673041392	455110859672590	212493673041392	9.50364e+16	3.88144e+16	714218007013978	524178864734145	CADOJ_NIST1036_Cauc	1.58225e+16		5274260994051880	2032752483786110	1.90319e+06	1.35479e+06	2.25179e+09	1.22306e+09	8.22481e+11	4.03815e+11	8.22481e+11	4.03815e+11	8.22481e+11	4.03815e+11	43047521149365	1.91895e+13	6.98049e+13	4.91911e+13	CADOJ_NIST1036_Hisp	6.18436e+16		2.06149e+16	6028657854312540
2.8.0	2021-08-25T12:24:38.411-07:00	dukek	4P_10-5-2-1_900pg_Donor Group 1 Amp 1_M4A_LRPrev_1_M3	555962	4	TRUE	CADOJ_NIST1036_AfAm	6.1325e+22		2.04417e+22	5.56731e+21	4.20865e+07	3.06055e+07	3.25832e+12	1.61588e+12	9848283928056160	4202098383767030	9848283928056160	4202098383767030	9848283928056160	4202098383767030	3.69453e+18	1.41094e+18	1567835436476150	1140108243262130	CADOJ_NIST1036_Cauc	8.17161e+17		2.72387e+17	1.0455e+17	3.81658e+06	2.73041e+06	1.47219e+10	8.36969e+09	1.06077e+13	5.36725e+12	1.06077e+13	5.36725e+12	1.06077e+13	5.36725e+12	1003171989701940	452653486855270	142009993646958	101532248599349	CADOJ_NIST1036_Hisp	4.34212e+18		1.44737e+18	3.88771e+17
2.8.0	2021-08-25T12:24:51.389-07:00	dukek	4P_10-5-2-1_900pg_Donor Group 1 Amp 2_M4A_LRPrev_1_M3	664461	4	TRUE	CADOJ_NIST1036_AfAm	2.03766e+21		6.7922e+20	1.96034e+20	3.49256e+07	2.66032e+07	2.99829e+11	1.54177e+11	767185085368407	353843499357759	767185085368407	353843499357759	767185085368407	353843499357759	2.29659e+17	8.84532e+16	1300711212801120	990617544761773	CADOJ_NIST1036_Cauc	5.65339e+16		1.88446e+16	7347128677803820	3.59809e+06	2.72697e+06	2.46572e+09	1.46566e+09	1.50984e+12	8.29735e+11	1.50984e+12	8.29735e+11	1.50984e+12	8.29735e+11	111699541451956	5.42346e+13	132582559200322	9.9905e+13	CADOJ_NIST1036_Hisp	2.59053e+17		8.63511e+16	3.08753e+16
2.8.0	2021-08-25T12:25:33.899-07:00	dukek	4P_100-100-100-6_1.28ng_Donor Group 1 Amp 1_M4A_LRPrev_1_M3	823403	4	TRUE	CADOJ_NIST1036_AfAm	1.37522e+17		4.58603e+16	1.40851e+16	1.1866e+06	832424	3.98711e+08	1.95381e+08	3.61445e+11	1.65628e+11	3.61445e+11	1.65628e+11	3.61445e+11	1.65628e+11	4.57628e+13	1.80839e+13	4.38149e+13	30545017764384	CADOJ_NIST1036_Cauc	8.11344e+12		2.70542e+12	1.10328e+12	115095	83462	5.2641e+06	3.17253e+06	1.05029e+09	5.62395e+08	1.05029e+09	5.62395e+08	1.05029e+09	5.62395e+08	3.44235e+10	1.61585e+10	1.62182e+12	8.0884e+11	CADOJ_NIST1036_Hisp	4.3852e+13		1.46226e+13	4.47162e+12
2.8.0	2021-08-25T12:25:46.448-07:00	dukek	4P_100-100-100-6_1.28ng_Donor Group 1 Amp 2_M4A_LRPrev_1_M3	354736	4	TRUE	CADOJ_NIST1036_AfAm	3.9799e+16		1.5205e+16	5314705938397190	704908	517253	2.69433e+08	1.56145e+08	1.79809e+11	9.01322e+10	1.79809e+11	9.01322e+10	1.79809e+11	9.01322e+10	1.88001e+13	8.29384e+12	2.60335e+13	1.90365e+13	CADOJ_NIST1036_Cauc	1.82133e+12		6.88228e+11	3.1299e+11	53029.2	39974.8	2.23381e+06	1.45446e+06	3.45248e+08	2.08192e+08	3.45248e+08	2.08192e+08	3.45248e+08	2.08192e+08	1.00714e+10	5.53288e+09	5.02093e+11	2.59359e+11	CADOJ_NIST1036_Hisp	9.92614e+12		3.73819e+12	1.35799e+12
2.8.0	2021-08-25T12:25:56.033-07:00	dukek	4P_100-100-100-6_319ng_Donor Group 1 Amp 1_M4A_LRPrev_1_M3	602040	4	TRUE	CADOJ_NIST1036_AfAm	3.67593e+06		1.98294e+06	865102	16.2095	11.0187	43.9357	26.3965	1924.37	1131.43	1924.37	1131.43	1924.37	1131.43	39489.7	21800.9	1.9698e+06	861929	CADOJ_NIST1036_Cauc	5395.33		2273.97	1246.21	5.12666	3.57526	8.6374	5.58211	70.2767	44.0878	70.2767	44.0878	70.2767	44.0878	348.944	211.687	2273.89	1246.18	CADOJ_NIST1036_Hisp	30450.4		13061.7	6133.49
2.8.0	2021-08-25T12:27:13.405-07:00	dukek	4P_100-100-100-6_319ng_Donor Group 1 Amp 2_M4A_LRPrev_1_M3	125427	4	TRUE	CADOJ_NIST1036_AfAm	2.79198e+08		1.71835e+08	7.43112e+07	70.4821	48.124	879.929	513.308	74972.1	41274.6	74972.1	41274.6	74972.1	41274.6	2.0269e+06	1.03689e+06	1.59142e+08	7.02165e+07	CADOJ_NIST1036_Cauc	551380		234266	112724	16.6248	11.4726	42.159	26.3527	1242.28	730.956	1242.28	730.956	1242.28	730.956	13352.1	7202.42	234077	112657	CADOJ_NIST1036_Hisp	959616		455422	185397
2.8.0	2021-08-25T12:28:06.942-07:00	dukek	4P_100-100-100-6_638ng_Donor Group 1 Amp 1_M4A_LRPrev_1_M3	662783	4	TRUE	CADOJ_NIST1036_AfAm	7.08961e+10		2.51484e+10	1.0316e+10	4409.11	3058.53	53491.1	31474.5	7.98072e+06	4.31167e+06	7.98072e+06	4.31167e+06	7.98072e+06	4.31167e+06	2.4658e+08	1.1691e+08	2.11826e+10	9.45877e+09	CADOJ_NIST1036_Cauc	6.37328e+07		2.24279e+07	1.11183e+07	636.133	471.335	2001.65	1329.06	88576	55715.3	88576	55715.3	88576	55715.3	1.04618e+06	608593	2.23879e+07	1.11055e+07	CADOJ_NIST1036_Hisp	1.39931e+08		4.8638e+07	2.02358e+07
2.8.0	2021-08-25T12:28:59.468-07:00	dukek	4P_100-100-100-6_638ng_Donor Group 1 Amp 2_M4A_LRPrev_1_M3	818905	4	TRUE	CADOJ_NIST1036_AfAm	8.00846e+11		5.00287e+11	1.76772e+11	3785.91	2468.59	411590	210919	6.46445e+07	3.01903e+07	6.46445e+07	3.01903e+07	6.46445e+07	3.01903e+07	2.57446e+09	1.07099e+09	1.07931e+11	6.11062e+10	CADOJ_NIST1036_Cauc	9.57821e+07		6.1307e+07	2.3388e+07	251.774	164.503	4121	2419.16	177847	91576.4	177847	91576.4	177847	91576.4	2.36836e+06	1.10917e+06	6.08414e+07	2.32835e+07	CADOJ_NIST1036_Hisp	4.82031e+08		3.05303e+08	1.03314e+08
2.8.0	2021-08-25T15:10:03.343-07:00	dukek	4P_4-3-2-1_1ng_Donor Group 1 Amp 1_M4A-LRPrevM3_F6	916521	4	TRUE	CADOJ_NIST1036_AfAm	5.32614e+32		1.01035e+32	2.30734e+31															CADOJ_NIST1036_Cauc	3.28445e+26		6.27871e+25	1.9775e+25															CADOJ_NIST1036_Hisp	1.05459e+28		2.01628e+27	4.62626e+26
2.8.0	2021-08-25T15:10:08.968-07:00	dukek	4P_4-3-2-1_1ng_Donor Group 1 Amp 2_M4A-LRPrevM3_F6	527469	4	TRUE	CADOJ_NIST1036_AfAm	3.55084e+32		5.94357e+31	1.61139e+31															CADOJ_NIST1036_Cauc	9.88127e+26		1.65536e+26	4.57065e+25															CADOJ_NIST1036_Hisp	1.94049e+28		3.24805e+27	9.03312e+26
2.8.0	2021-08-25T15:10:18.335-07:00	dukek	4P_4-3-2-1_2ng_Donor Group 1 Amp 1_M4A-LRPrevM3_F6	58928	4	TRUE	CADOJ_NIST1036_AfAm	1.11657e+36		1.86125e+35	3.909e+34															CADOJ_NIST1036_Cauc	4.18395e+29		6.97442e+28	1.89493e+28															CADOJ_NIST1036_Hisp	1.5203e+31		2.53425e+30	5.32442e+29
2.8.0	2021-08-25T15:10:22.026-07:00	dukek	4P_4-3-2-1_2ng_Donor Group 1 Amp 2_M4A-LRPrevM3_F6	745538	4	TRUE	CADOJ_NIST1036_AfAm	3.21063e+38		8.57461e+37	2.03193e+37															CADOJ_NIST1036_Cauc	5.91874e+31		1.58073e+31	4.432e+30															CADOJ_NIST1036_Hisp	2.66919e+33		7.1286e+32	1.64995e+32
2.8.0	2021-08-25T15:10:24.740-07:00	dukek	4P_4-3-2-1_63pg_Donor Group 1 Amp 1_M4A-LRPrevM3_F6	864079	4	TRUE	CADOJ_NIST1036_AfAm	432.563		189.453	54.5448															CADOJ_NIST1036_Cauc	62.2773		25.8192	8.89501															CADOJ_NIST1036_Hisp	45.6929		20.6354	6.68728
2.8.0	2021-08-25T15:10:50.463-07:00	dukek	4P_4-3-2-1_63pg_Donor Group 1 Amp 2_M4A-LRPrevM3_F6	870808	4	TRUE	CADOJ_NIST1036_AfAm	31513.1		8231.67	540.446															CADOJ_NIST1036_Cauc	792.648		198.447	23.8437															CADOJ_NIST1036_Hisp	2041.96		494.118	51.5129
2.8.0	2021-08-25T15:12:01.144-07:00	dukek	4P_4-3-2-1_125pg_Donor Group 1 Amp 1_M4A-LRPrevM3_F6	828086	4	TRUE	CADOJ_NIST1036_AfAm	942.844		181.232	6.18404															CADOJ_NIST1036_Cauc	6.49585		2.16915	0.316711															CADOJ_NIST1036_Hisp	17.4387		5.46488	0.651108
2.8.0	2021-08-25T15:12:54.108-07:00	dukek	4P_4-3-2-1_125pg_Donor Group 1 Amp 2_M4A-LRPrevM3_F6	117709	4	TRUE	CADOJ_NIST1036_AfAm	2.16514e+06		424165	20244.7															CADOJ_NIST1036_Cauc	6046.52		1436.99	158.158															CADOJ_NIST1036_Hisp	23985.1		5283.59	406.344
2.8.0	2021-08-25T15:13:49.771-07:00	dukek	4P_4-3-2-1_250pg_Donor Group 1 Amp 1_M4A-LRPrevM3_F6	873813	4	TRUE	CADOJ_NIST1036_AfAm	4.40052e+08		1.27986e+08	1.42787e+07															CADOJ_NIST1036_Cauc	4640.16		1309.68	195.11															CADOJ_NIST1036_Hisp	33533.6		10872.2	1364.54
2.8.0	2021-08-25T15:14:39.121-07:00	dukek	4P_4-3-2-1_250pg_Donor Group 1 Amp 2_M4A-LRPrevM3_F6	128002	4	TRUE	CADOJ_NIST1036_AfAm	5.99311e+11		1.14171e+11	1.86602e+09															CADOJ_NIST1036_Cauc	5.25293e+06		1.16288e+06	26322.5															CADOJ_NIST1036_Hisp	3.61125e+07		7.54522e+06	202585
2.8.0	2021-08-25T15:15:21.077-07:00	dukek	4P_4-3-2-1_380pg_Donor Group 1 Amp 1_M4A-LRPrevM3_F6	531168	4	TRUE	CADOJ_NIST1036_AfAm	6.10011e+17		1.20428e+17	1.8238e+16															CADOJ_NIST1036_Cauc	4.5147e+12		9.46512e+11	1.99487e+11															CADOJ_NIST1036_Hisp	162920178579523		3.33325e+13	5.47298e+12
2.8.0	2021-08-25T15:15:59.426-07:00	dukek	4P_4-3-2-1_380pg_Donor Group 1 Amp 2_M4A-LRPrevM3_F6	700040	4	TRUE	CADOJ_NIST1036_AfAm	4.65864e+18		8.57273e+17	1.38209e+17															CADOJ_NIST1036_Cauc	1.08233e+13		2.04061e+12	4.04519e+11															CADOJ_NIST1036_Hisp	271064987374942		5.16002e+13	9.02239e+12
2.8.0	2021-08-25T15:16:26.616-07:00	dukek	4P_4-3-2-1_500pg_Donor Group 1 Amp 1_M4A-LRPrevM3_F6	861300	4	TRUE	CADOJ_NIST1036_AfAm	2.98584e+20		5.118e+19	1.11918e+19															CADOJ_NIST1036_Cauc	666211794533258		115129854623008	3.03736e+13															CADOJ_NIST1036_Hisp	2.84479e+16		4902270508230130	1025756973152050
2.8.0	2021-08-25T15:16:47.294-07:00	dukek	4P_4-3-2-1_500pg_Donor Group 1 Amp 2_M4A-LRPrevM3_F6	967732	4	TRUE	CADOJ_NIST1036_AfAm	2.12499e+22		4.07041e+21	7.1906e+20															CADOJ_NIST1036_Cauc	5.54641e+16		1.09954e+16	2754214167537430															CADOJ_NIST1036_Hisp	2.4803e+18		4.87302e+17	1.14326e+17
2.8.0	2021-08-25T15:17:07.133-07:00	dukek	4P_4-3-2-1_750pg_Donor Group 1 Amp 1_M4A-LRPrevM3_F6	513732	4	TRUE	CADOJ_NIST1036_AfAm	2.82591e+27		5.11666e+26	1.16587e+26															CADOJ_NIST1036_Cauc	8.92751e+21		1.67215e+21	5.35921e+20															CADOJ_NIST1036_Hisp	4.09483e+23		7.47522e+22	1.91616e+22
2.8.0	2021-08-25T15:17:12.226-07:00	dukek	4P_4-3-2-1_750pg_Donor Group 1 Amp 2_M4A-LRPrevM3_F6	286223	4	TRUE	CADOJ_NIST1036_AfAm	1.8422e+29		3.08745e+28	7.1467e+27															CADOJ_NIST1036_Cauc	8.47375e+22		1.42149e+22	4.34966e+21															CADOJ_NIST1036_Hisp	2.01769e+24		3.38576e+23	8.79057e+22
2.8.0	2021-08-25T15:17:23.726-07:00	dukek	4P_4-3-2-1_870pg_Donor Group 1 Amp 1_M4A-LRPrevM3_F6	388516	4	TRUE	CADOJ_NIST1036_AfAm	3.17286e+30		5.30552e+29	1.23514e+29															CADOJ_NIST1036_Cauc	1.90937e+24		3.19656e+23	8.82288e+22															CADOJ_NIST1036_Hisp	4.01049e+25		6.71155e+24	1.85359e+24
2.8.0	2021-08-25T15:17:33.551-07:00	dukek	4P_4-3-2-1_870pg_Donor Group 1 Amp 2_M4A-LRPrevM3_F6	84561	4	TRUE	CADOJ_NIST1036_AfAm	8.55166e+29		1.88675e+29	4.62176e+28															CADOJ_NIST1036_Cauc	5.42034e+23		1.22671e+23	3.02467e+22															CADOJ_NIST1036_Hisp	2.68225e+25		5.85352e+24	1.4969e+24
2.8.0	2021-08-25T15:17:41.471-07:00	dukek	4P_10-5-2-1_1.4ng_Donor Group 1 Amp 1_M4A-LRPrevM3_F6	941589	4	TRUE	CADOJ_NIST1036_AfAm	1.58001e+37		2.63334e+36	6.98453e+35															CADOJ_NIST1036_Cauc	3.31026e+31		5.51709e+30	1.63522e+30															CADOJ_NIST1036_Hisp	5.74e+32		9.56666e+31	2.01466e+31
2.8.0	2021-08-25T15:17:46.289-07:00	dukek	4P_10-5-2-1_1.4ng_Donor Group 1 Amp 2_M4A-LRPrevM3_F6	971887	4	TRUE	CADOJ_NIST1036_AfAm	1.25394e+34		2.0899e+33	6.04199e+32															CADOJ_NIST1036_Cauc	8.66813e+28		1.44469e+28	3.93322e+27															CADOJ_NIST1036_Hisp	2.10072e+30		3.50119e+29	8.79217e+28
2.8.0	2021-08-25T15:17:50.589-07:00	dukek	4P_10-5-2-1_1.6ng_Donor Group 1 Amp 1_M4A-LRPrevM3_F6	641006	4	TRUE	CADOJ_NIST1036_AfAm	2.0127e+34		3.3545e+33	7.02725e+32															CADOJ_NIST1036_Cauc	1.24054e+28		2.06757e+27	5.98237e+26															CADOJ_NIST1036_Hisp	1.97359e+29		3.28932e+28	6.3977e+27
2.8.0	2021-08-25T15:17:57.304-07:00	dukek	4P_10-5-2-1_1.6ng_Donor Group 1 Amp 2_M4A-LRPrevM3_F6	863883	4	TRUE	CADOJ_NIST1036_AfAm	3.12537e+36		5.20896e+35	1.41086e+35															CADOJ_NIST1036_Cauc	3.71415e+30		6.19024e+29	2.10668e+29															CADOJ_NIST1036_Hisp	7.36287e+31		1.22715e+31	2.88615e+30
2.8.0	2021-08-25T15:18:01.357-07:00	dukek	4P_10-5-2-1_1.8ng_Donor Group 1 Amp 1_M4A-LRPrevM3_F6	939898	4	TRUE	CADOJ_NIST1036_AfAm	9.68668e+39		1.61445e+39	3.99732e+38															CADOJ_NIST1036_Cauc	1.15157e+34		1.91928e+33	6.46095e+32															CADOJ_NIST1036_Hisp	2.94374e+35		4.90623e+34	1.22461e+34
2.8.0	2021-08-25T15:18:05.913-07:00	dukek	4P_10-5-2-1_1.8ng_Donor Group 1 Amp 2_M4A-LRPrevM3_F6	241179	4	TRUE	CADOJ_NIST1036_AfAm	1.95886e+36		3.26477e+35	8.20948e+34															CADOJ_NIST1036_Cauc	1.34101e+30		2.23502e+29	6.25558e+28															CADOJ_NIST1036_Hisp	4.18636e+31		6.97726e+30	1.87247e+30
2.8.0	2021-08-25T15:18:11.161-07:00	dukek	4P_10-5-2-1_3.6ng_Donor Group 1 Amp 1_M4A-LRPrevM3_F6	787240	4	TRUE	CADOJ_NIST1036_AfAm	4.19968e+43		6.99946e+42	1.74632e+42															CADOJ_NIST1036_Cauc	4.3485e+37		7.24751e+36	2.05556e+36															CADOJ_NIST1036_Hisp	1.79946e+39		2.9991e+38	5.52416e+37
2.8.0	2021-08-25T15:18:13.912-07:00	dukek	4P_10-5-2-1_3.6ng_Donor Group 1 Amp 1_M4A-LRPrevM3_F6	390527	4	TRUE	CADOJ_NIST1036_AfAm	5.80244e+45		9.67073e+44	2.87107e+44															CADOJ_NIST1036_Cauc	2.27309e+39		3.78849e+38	1.2054e+38															CADOJ_NIST1036_Hisp	8.01199e+40		1.33533e+40	3.17486e+39
2.8.0	2021-08-25T15:18:16.582-07:00	dukek	4P_10-5-2-1_113pg_Donor Group 1 Amp 1_M4A-LRPrevM3_F6	771546	4	TRUE	CADOJ_NIST1036_AfAm	7529.85		2219.72	256.223															CADOJ_NIST1036_Cauc	168.809		32.5588	6.57362															CADOJ_NIST1036_Hisp	297.805		58.7205	10.6315
2.8.0	2021-08-25T15:19:03.446-07:00	dukek	4P_10-5-2-1_113pg_Donor Group 1 Amp 2_M4A-LRPrevM3_F6	535271	4	TRUE	CADOJ_NIST1036_AfAm	283003		50444.9	497.109															CADOJ_NIST1036_Cauc	1518.07		281.459	9.83469															CADOJ_NIST1036_Hisp	4683.68		853.399	20.9293
2.8.0	2021-08-25T15:20:17.246-07:00	dukek	4P_10-5-2-1_225pg_Donor Group 1 Amp 1_M4A-LRPrevM3_F6	417720	4	TRUE	CADOJ_NIST1036_AfAm	5.0071e+12		8.39115e+11	1.16101e+11															CADOJ_NIST1036_Cauc	8.62669e+08		1.51245e+08	2.93706e+07															CADOJ_NIST1036_Hisp	7.73344e+09		1.33253e+09	2.22205e+08
2.8.0	2021-08-25T15:21:09.948-07:00	dukek	4P_10-5-2-1_225pg_Donor Group 1 Amp 2_M4A-LRPrevM3_F6	640986	4	TRUE	CADOJ_NIST1036_AfAm	1699686378737100		284944079269694	4.11298e+13															CADOJ_NIST1036_Cauc	7.43052e+09		1.26212e+09	2.40716e+08															CADOJ_NIST1036_Hisp	8.27291e+10		1.3986e+10	2.15398e+09
2.8.0	2021-08-25T15:21:54.246-07:00	dukek	4P_10-5-2-1_450pg_Donor Group 1 Amp 1_M4A-LRPrevM3_F6	917596	4	TRUE	CADOJ_NIST1036_AfAm	1.02766e+17		1.71507e+16	1889805626592110															CADOJ_NIST1036_Cauc	5.00986e+11		8.35389e+10	1.12949e+10															CADOJ_NIST1036_Hisp	4.28551e+12		7.15028e+11	8.65516e+10
2.8.0	2021-08-25T15:22:33.017-07:00	dukek	4P_10-5-2-1_450pg_Donor Group 1 Amp 2_M4A-LRPrevM3_F6	706095	4	TRUE	CADOJ_NIST1036_AfAm	1.74534e+22		2.90943e+21	6.4319e+20															CADOJ_NIST1036_Cauc	3.01811e+17		5.03169e+16	1.28142e+16															CADOJ_NIST1036_Hisp	1.78374e+18		2.97371e+17	7.27781e+16
2.8.0	2021-08-25T15:22:49.204-07:00	dukek	4P_10-5-2-1_684pg_Donor Group 1 Amp 1_M4A-LRPrevM3_F6	755147	4	TRUE	CADOJ_NIST1036_AfAm	4.03468e+24		6.72456e+23	1.44706e+23															CADOJ_NIST1036_Cauc	2.42705e+18		4.04515e+17	1.03897e+17															CADOJ_NIST1036_Hisp	5.5317e+19		9.21964e+18	2.02757e+18
2.8.0	2021-08-25T15:23:05.860-07:00	dukek	4P_10-5-2-1_684pg_Donor Group 1 Amp 2_M4A-LRPrevM3_F6	906239	4	TRUE	CADOJ_NIST1036_AfAm	6.95227e+24		1.15871e+24	2.68237e+23															CADOJ_NIST1036_Cauc	4.28885e+18		7.14812e+17	1.8141e+17															CADOJ_NIST1036_Hisp	6.81199e+19		1.13534e+19	2.78417e+18
2.8.0	2021-08-25T15:23:24.028-07:00	dukek	4P_10-5-2-1_900pg_Donor Group 1 Amp 1_M4A-LRPrevM3_F6	776792	4	TRUE	CADOJ_NIST1036_AfAm	1.0965e+24		1.8275e+23	3.05281e+22															CADOJ_NIST1036_Cauc	1.76971e+18		2.94952e+17	6.38861e+16															CADOJ_NIST1036_Hisp	3.06416e+19		5.10694e+18	9.53771e+17
2.8.0	2021-08-25T15:23:33.146-07:00	dukek	4P_10-5-2-1_900pg_Donor Group 1 Amp 2_M4A-LRPrevM3_F6	314303	4	TRUE	CADOJ_NIST1036_AfAm	2.65707e+29		4.42845e+28	1.10741e+28															CADOJ_NIST1036_Cauc	4.01151e+23		6.68585e+22	1.94216e+22															CADOJ_NIST1036_Hisp	9.70115e+24		1.61686e+24	4.21482e+23
2.8.0	2021-08-25T15:23:40.918-07:00	dukek	4P_100-100-100-6_1.28ng_Donor Group 1 Amp 1_M4A-LRPrevM3_F6	280446	4	TRUE	CADOJ_NIST1036_AfAm	4.17355e+18		6.95678e+17	1.56236e+17															CADOJ_NIST1036_Cauc	166179750537661		2.76999e+13	7.08241e+12															CADOJ_NIST1036_Hisp	1696647811242500		282813304825295	5.38558e+13
2.8.0	2021-08-25T15:23:50.198-07:00	dukek	4P_100-100-100-6_1.28ng_Donor Group 1 Amp 2_M4A-LRPrevM3_F6	372633	4	TRUE	CADOJ_NIST1036_AfAm	9237449815160700		1628045336346160	512554773528806															CADOJ_NIST1036_Cauc	5.75126e+11		1.02087e+11	3.31806e+10															CADOJ_NIST1036_Hisp	3.75894e+12		6.69317e+11	1.86684e+11
2.8.0	2021-08-25T15:23:58.251-07:00	dukek	4P_100-100-100-6_319ng_Donor Group 1 Amp 1_M4A-LRPrevM3_F6	147502	4	TRUE	CADOJ_NIST1036_AfAm	464847		77489.2	7532.39															CADOJ_NIST1036_Cauc	292.77		48.7989	4.66104															CADOJ_NIST1036_Hisp	3211.29		535.262	56.6136
2.8.0	2021-08-25T15:25:18.874-07:00	dukek	4P_100-100-100-6_319ng_Donor Group 1 Amp 2_M4A-LRPrevM3_F6	730033	4	TRUE	CADOJ_NIST1036_AfAm	3.57104e+07		5.95846e+06	836251															CADOJ_NIST1036_Cauc	38161.5		6364.42	947.602															CADOJ_NIST1036_Hisp	86489.6		14432	2078.05
2.8.0	2021-08-25T15:26:16.336-07:00	dukek	4P_100-100-100-6_638ng_Donor Group 1 Amp 1_M4A-LRPrevM3_F6	889296	4	TRUE	CADOJ_NIST1036_AfAm	4.51253e+07		7.52123e+06	786208															CADOJ_NIST1036_Cauc	4878.13		813.056	101.98															CADOJ_NIST1036_Hisp	30174.6		5029.29	544.51
2.8.0	2021-08-25T15:27:04.267-07:00	dukek	4P_100-100-100-6_638ng_Donor Group 1 Amp 2_M4A-LRPrevM3_F6	339324	4	TRUE	CADOJ_NIST1036_AfAm	8.89333e+11		1.7053e+11	1.84071e+10															CADOJ_NIST1036_Cauc	1.08044e+08		2.09158e+07	2.88689e+06															CADOJ_NIST1036_Hisp	6.64409e+08		1.2936e+08	1.60389e+07
2.8.0	2021-08-25T17:12:13.585-07:00	dukek	4P_4-3-2-1_1ng_Donor Group 1 Amp 1_M4A-LRPrevM3_F6_F5	548829	4	TRUE	CADOJ_NIST1036_AfAm	1.46514e+60		2.75263e+59	4.96093e+58															CADOJ_NIST1036_Cauc	3.54613e+53		6.66231e+52	1.81184e+52															CADOJ_NIST1036_Hisp	1.30836e+56		2.45808e+55	4.7725e+54
2.8.0	2021-08-25T17:12:21.096-07:00	dukek	4P_4-3-2-1_1ng_Donor Group 1 Amp 2_M4A-LRPrevM3_F6_F5	44701	4	TRUE	CADOJ_NIST1036_AfAm	6.29952e+59		1.05588e+59	1.79274e+58															CADOJ_NIST1036_Cauc	8.76643e+53		1.46936e+53	3.55349e+52															CADOJ_NIST1036_Hisp	1.72486e+56		2.89109e+55	6.33173e+54
2.8.0	2021-08-25T17:12:31.377-07:00	dukek	4P_4-3-2-1_2ng_Donor Group 1 Amp 1_M4A-LRPrevM3_F6_F5	271672	4	TRUE	CADOJ_NIST1036_AfAm	6.014e+63		1.00248e+63	2.26215e+62															CADOJ_NIST1036_Cauc	1.06122e+57		1.76896e+56	4.44048e+55															CADOJ_NIST1036_Hisp	4.95059e+59		8.2522e+58	1.54395e+58
2.8.0	2021-08-25T17:12:35.446-07:00	dukek	4P_4-3-2-1_2ng_Donor Group 1 Amp 2_M4A-LRPrevM3_F6_F5	820365	4	TRUE	CADOJ_NIST1036_AfAm	1.8047e+66		4.81994e+65	9.02314e+64															CADOJ_NIST1036_Cauc	1.76776e+59		4.72126e+58	1.26252e+58															CADOJ_NIST1036_Hisp	1.06169e+62		2.83553e+61	6.22677e+60
2.8.0	2021-08-25T17:12:38.312-07:00	dukek	4P_4-3-2-1_63pg_Donor Group 1 Amp 1_M4A-LRPrevM3_F6_F5	282481	4	TRUE	CADOJ_NIST1036_AfAm	689.811		301.08	0.203282															CADOJ_NIST1036_Cauc	125.352		54.7121	0.095578															CADOJ_NIST1036_Hisp	103.288		45.082	0.0300966
2.8.0	2021-08-25T17:13:40.922-07:00	dukek	4P_4-3-2-1_63pg_Donor Group 1 Amp 2_M4A-LRPrevM3_F6_F5	428296	4	TRUE	CADOJ_NIST1036_AfAm	18101.5		3446.11	9.8476e-08															CADOJ_NIST1036_Cauc	236.35		44.9956	8.79707e-10															CADOJ_NIST1036_Hisp	587.278		111.804	2.91763e-09
2.8.0	2021-08-25T17:15:57.283-07:00	dukek	4P_4-3-2-1_125pg_Donor Group 1 Amp 1_M4A-LRPrevM3_F6_F5	809259	4	TRUE	CADOJ_NIST1036_AfAm	9.01363e+06		1.86581e+06	114.817															CADOJ_NIST1036_Cauc	281312		58231	5.48424															CADOJ_NIST1036_Hisp	1.29561e+06		268190	5.08686
2.8.0	2021-08-25T17:17:53.332-07:00	dukek	4P_4-3-2-1_125pg_Donor Group 1 Amp 2_M4A-LRPrevM3_F6_F5	765593	4	TRUE	CADOJ_NIST1036_AfAm	462850672565208		100776521614653	6.78148e+06															CADOJ_NIST1036_Cauc	2.48139e+12		5.40273e+11	20510.6															CADOJ_NIST1036_Hisp	1.02412e+13		2.22981e+12	47759.8
2.8.0	2021-08-25T17:19:53.310-07:00	dukek	4P_4-3-2-1_250pg_Donor Group 1 Amp 1_M4A-LRPrevM3_F6_F5	260681	4	TRUE	CADOJ_NIST1036_AfAm	3.69313e+27		7.58264e+26	2.21365e+24															CADOJ_NIST1036_Cauc	7.78211e+22		1.5978e+22	7.64371e+19															CADOJ_NIST1036_Hisp	4.57967e+24		9.40286e+23	1.78464e+21
2.8.0	2021-08-25T17:20:53.274-07:00	dukek	4P_4-3-2-1_250pg_Donor Group 1 Amp 2_M4A-LRPrevM3_F6_F5	279072	4	TRUE	CADOJ_NIST1036_AfAm	8.30864e+30		2.26658e+30	1.12268e+26															CADOJ_NIST1036_Cauc	7.02996e+26		1.91776e+26	1.1423e+22															CADOJ_NIST1036_Hisp	9.6996e+27		2.64604e+27	1.27458e+23
2.8.0	2021-08-25T17:21:42.737-07:00	dukek	4P_4-3-2-1_380pg_Donor Group 1 Amp 1_M4A-LRPrevM3_F6_F5	226461	4	TRUE	CADOJ_NIST1036_AfAm	1.80362e+40		5.6854e+39	2.89596e+38															CADOJ_NIST1036_Cauc	2.12085e+35		6.68537e+34	2.66993e+33															CADOJ_NIST1036_Hisp	8.5534e+37		2.69621e+37	1.92285e+36
2.8.0	2021-08-25T17:22:28.767-07:00	dukek	4P_4-3-2-1_380pg_Donor Group 1 Amp 2_M4A-LRPrevM3_F6_F5	511027	4	TRUE	CADOJ_NIST1036_AfAm	2.43533e+44		4.33972e+43	6.65697e+42															CADOJ_NIST1036_Cauc	1.77118e+38		3.15621e+37	4.38431e+36															CADOJ_NIST1036_Hisp	2.9757e+40		5.30264e+39	6.29758e+38
2.8.0	2021-08-25T17:23:00.690-07:00	dukek	4P_4-3-2-1_500pg_Donor Group 1 Amp 1_M4A-LRPrevM3_F6_F5	607755	4	TRUE	CADOJ_NIST1036_AfAm	9.14443e+45		1.58477e+45	2.47359e+44															CADOJ_NIST1036_Cauc	7.03227e+39		1.21872e+39	2.25779e+38															CADOJ_NIST1036_Hisp	2.88015e+42		4.99143e+41	9.36934e+40
2.8.0	2021-08-25T17:23:24.698-07:00	dukek	4P_4-3-2-1_500pg_Donor Group 1 Amp 2_M4A-LRPrevM3_F6_F5	390418	4	TRUE	CADOJ_NIST1036_AfAm	2.64906e+47		5.00587e+46	8.38981e+45															CADOJ_NIST1036_Cauc	3.69159e+41		6.97591e+40	1.0316e+40															CADOJ_NIST1036_Hisp	1.40919e+44		2.66291e+43	4.59581e+42
2.8.0	2021-08-25T17:23:47.288-07:00	dukek	4P_4-3-2-1_750pg_Donor Group 1 Amp 1_M4A-LRPrevM3_F6_F5	41523	4	TRUE	CADOJ_NIST1036_AfAm	1.22093e+54		2.73054e+53	5.81055e+52															CADOJ_NIST1036_Cauc	4.55676e+48		1.0191e+48	3.02662e+47															CADOJ_NIST1036_Hisp	1.52514e+51		3.4109e+50	8.50816e+49
2.8.0	2021-08-25T17:23:52.987-07:00	dukek	4P_4-3-2-1_750pg_Donor Group 1 Amp 2_M4A-LRPrevM3_F6_F5	652433	4	TRUE	CADOJ_NIST1036_AfAm	1.57496e+55		2.71128e+54	6.63663e+53															CADOJ_NIST1036_Cauc	3.83728e+48		6.60582e+47	1.78741e+47															CADOJ_NIST1036_Hisp	1.56178e+51		2.68858e+50	4.4356e+49
2.8.0	2021-08-25T17:24:06.450-07:00	dukek	4P_4-3-2-1_870pg_Donor Group 1 Amp 1_M4A-LRPrevM3_F6_F5	372411	4	TRUE	CADOJ_NIST1036_AfAm	2.56366e+57		4.29063e+56	9.55675e+55															CADOJ_NIST1036_Cauc	1.67711e+51		2.80687e+50	7.58249e+49															CADOJ_NIST1036_Hisp	3.61482e+53		6.04989e+52	1.06573e+52
2.8.0	2021-08-25T17:24:17.987-07:00	dukek	4P_4-3-2-1_870pg_Donor Group 1 Amp 2_M4A-LRPrevM3_F6_F5	954860	4	TRUE	CADOJ_NIST1036_AfAm	1.05692e+57		2.54534e+56	4.95295e+55															CADOJ_NIST1036_Cauc	4.74545e+50		1.14283e+50	2.78279e+49															CADOJ_NIST1036_Hisp	2.52275e+53		6.07543e+52	1.22759e+52
2.8.0	2021-08-25T17:24:27.064-07:00	dukek	4P_10-5-2-1_1.4ng_Donor Group 1 Amp 1_M4A-LRPrevM3_F6_F5	517578	4	TRUE	CADOJ_NIST1036_AfAm	7.40024e+64		1.23337e+64	2.67069e+63															CADOJ_NIST1036_Cauc	7.88261e+58		1.31377e+58	3.77082e+57															CADOJ_NIST1036_Hisp	1.84566e+61		3.07609e+60	5.43936e+59
2.8.0	2021-08-25T17:24:32.361-07:00	dukek	4P_10-5-2-1_1.4ng_Donor Group 1 Amp 2_M4A-LRPrevM3_F6_F5	525544	4	TRUE	CADOJ_NIST1036_AfAm	0		0	0															CADOJ_NIST1036_Cauc	0		0	0															CADOJ_NIST1036_Hisp	0		0	0
2.8.0	2021-08-25T17:24:33.255-07:00	dukek	4P_10-5-2-1_1.6ng_Donor Group 1 Amp 1_M4A-LRPrevM3_F6_F5	306157	4	TRUE	CADOJ_NIST1036_AfAm	7.81589e+61		1.30265e+61	2.18987e+60															CADOJ_NIST1036_Cauc	2.70766e+55		4.51276e+54	1.38061e+54															CADOJ_NIST1036_Hisp	5.94195e+57		9.90325e+56	1.76192e+56
2.8.0	2021-08-25T17:24:41.134-07:00	dukek	4P_10-5-2-1_1.6ng_Donor Group 1 Amp 2_M4A-LRPrevM3_F6_F5	710162	4	TRUE	CADOJ_NIST1036_AfAm	8.60866e+63		1.43478e+63	3.17383e+62															CADOJ_NIST1036_Cauc	4.40295e+57		7.33825e+56	2.17795e+56															CADOJ_NIST1036_Hisp	1.21044e+60		2.01739e+59	3.87701e+58
2.8.0	2021-08-25T17:24:45.530-07:00	dukek	4P_10-5-2-1_1.8ng_Donor Group 1 Amp 1_M4A-LRPrevM3_F6_F5	554861	4	TRUE	CADOJ_NIST1036_AfAm	3.58143e+67		5.96904e+66	1.47704e+66															CADOJ_NIST1036_Cauc	1.73741e+61		2.89568e+60	1.01593e+60															CADOJ_NIST1036_Hisp	5.87152e+63		9.78587e+62	1.90753e+62
2.8.0	2021-08-25T17:24:50.434-07:00	dukek	4P_10-5-2-1_1.8ng_Donor Group 1 Amp 2_M4A-LRPrevM3_F6_F5	911088	4	TRUE	CADOJ_NIST1036_AfAm	7.02384e+63		1.17064e+63	2.60983e+62															CADOJ_NIST1036_Cauc	2.60444e+57		4.34074e+56	1.38956e+56															CADOJ_NIST1036_Hisp	1.11684e+60		1.86139e+59	3.73885e+58
2.8.0	2021-08-25T17:24:56.510-07:00	dukek	4P_10-5-2-1_3.6ng_Donor Group 1 Amp 1_M4A-LRPrevM3_F6_F5	821299	4	TRUE	CADOJ_NIST1036_AfAm	2.33299e+71		3.88832e+70	5.62394e+69															CADOJ_NIST1036_Cauc	1.30254e+65		2.17089e+64	4.57418e+63															CADOJ_NIST1036_Hisp	7.15571e+67		1.19262e+67	1.66166e+66
2.8.0	2021-08-25T17:24:59.612-07:00	dukek	4P_10-5-2-1_3.6ng_Donor Group 1 Amp 1_M4A-LRPrevM3_F6_F5	439616	4	TRUE	CADOJ_NIST1036_AfAm	3.03985e+73		5.06641e+72	1.07458e+72															CADOJ_NIST1036_Cauc	6.55603e+66		1.09267e+66	3.02098e+65															CADOJ_NIST1036_Hisp	3.09543e+69		5.15904e+68	1.14889e+68
2.8.0	2021-08-25T17:25:02.582-07:00	dukek	4P_10-5-2-1_113pg_Donor Group 1 Amp 1_M4A-LRPrevM3_F6_F5	954590	4	TRUE	CADOJ_NIST1036_AfAm	2.2587e+10		3.97004e+09	8.77061e+06															CADOJ_NIST1036_Cauc	4.05707e+07		7.13095e+06	18509.6															CADOJ_NIST1036_Hisp	2.60879e+08		4.58537e+07	177206
2.8.0	2021-08-25T17:26:03.578-07:00	dukek	4P_10-5-2-1_113pg_Donor Group 1 Amp 2_M4A-LRPrevM3_F6_F5	164086	4	TRUE	CADOJ_NIST1036_AfAm	3.55641e+06		595178	0.000440617															CADOJ_NIST1036_Cauc	26732.8		4473.83	7.06761e-07															CADOJ_NIST1036_Hisp	113746		19035.7	1.60953e-05
2.8.0	2021-08-25T17:28:06.020-07:00	dukek	4P_10-5-2-1_225pg_Donor Group 1 Amp 1_M4A-LRPrevM3_F6_F5	754892	4	TRUE	CADOJ_NIST1036_AfAm	4.49969e+21		7.50719e+20	6195053284027690															CADOJ_NIST1036_Cauc	1.72448e+17		2.87709e+16	6.3559e+11															CADOJ_NIST1036_Hisp	3.7706e+18		6.2908e+17	1.03751e+13
2.8.0	2021-08-25T17:30:00.811-07:00	dukek	4P_10-5-2-1_225pg_Donor Group 1 Amp 2_M4A-LRPrevM3_F6_F5	960949	4	TRUE	CADOJ_NIST1036_AfAm	1.58761e+30		2.65864e+29	3.41075e+27															CADOJ_NIST1036_Cauc	7.65183e+24		1.28139e+24	2.08102e+22															CADOJ_NIST1036_Hisp	3.11739e+26		5.22045e+25	6.01842e+23
2.8.0	2021-08-25T17:31:20.723-07:00	dukek	4P_10-5-2-1_450pg_Donor Group 1 Amp 1_M4A-LRPrevM3_F6_F5	857039	4	TRUE	CADOJ_NIST1036_AfAm	2.48617e+34		4.14367e+33	1.47181e+32															CADOJ_NIST1036_Cauc	4.02107e+28		6.70187e+27	2.36467e+26															CADOJ_NIST1036_Hisp	3.49397e+30		5.82335e+29	2.16587e+28
2.8.0	2021-08-25T17:32:26.768-07:00	dukek	4P_10-5-2-1_450pg_Donor Group 1 Amp 2_M4A-LRPrevM3_F6_F5	757002	4	TRUE	CADOJ_NIST1036_AfAm	3.44288e+39		5.73821e+38	1.62913e+33															CADOJ_NIST1036_Cauc	6.50926e+33		1.08489e+33	1.98879e+27															CADOJ_NIST1036_Hisp	6.11332e+35		1.0189e+35	2.66301e+30
2.8.0	2021-08-25T17:32:50.113-07:00	dukek	4P_10-5-2-1_684pg_Donor Group 1 Amp 1_M4A-LRPrevM3_F6_F5	481086	4	TRUE	CADOJ_NIST1036_AfAm	1.21067e+51		2.01783e+50	3.42555e+49															CADOJ_NIST1036_Cauc	3.47314e+44		5.78869e+43	1.2497e+43															CADOJ_NIST1036_Hisp	8.41689e+46		1.40284e+46	1.97229e+45
2.8.0	2021-08-25T17:33:09.454-07:00	dukek	4P_10-5-2-1_684pg_Donor Group 1 Amp 2_M4A-LRPrevM3_F6_F5	207573	4	TRUE	CADOJ_NIST1036_AfAm	5.41692e+49		9.02821e+48	1.59566e+48															CADOJ_NIST1036_Cauc	1.37829e+43		2.29716e+42	5.00713e+41															CADOJ_NIST1036_Hisp	1.99873e+45		3.33121e+44	6.71091e+43
2.8.0	2021-08-25T17:33:30.276-07:00	dukek	4P_10-5-2-1_900pg_Donor Group 1 Amp 1_M4A-LRPrevM3_F6_F5	262174	4	TRUE	CADOJ_NIST1036_AfAm	4.66741e+50		7.77901e+49	1.20789e+49															CADOJ_NIST1036_Cauc	2.08974e+44		3.48291e+43	5.54597e+42															CADOJ_NIST1036_Hisp	3.86236e+46		6.43727e+45	1.25408e+45
2.8.0	2021-08-25T17:33:40.421-07:00	dukek	4P_10-5-2-1_900pg_Donor Group 1 Amp 2_M4A-LRPrevM3_F6_F5	367227	4	TRUE	CADOJ_NIST1036_AfAm	1.51399e+55		2.52332e+54	3.99098e+53															CADOJ_NIST1036_Cauc	6.59215e+48		1.09869e+48	2.28248e+47															CADOJ_NIST1036_Hisp	1.88412e+51		3.14019e+50	6.72137e+49
2.8.0	2021-08-25T17:33:49.254-07:00	dukek	4P_100-100-100-6_1.28ng_Donor Group 1 Amp 1_M4A-LRPrevM3_F6_F5	331194	4	TRUE	CADOJ_NIST1036_AfAm	9.46082e+45		1.57692e+45	2.55575e+44															CADOJ_NIST1036_Cauc	1.88836e+41		3.14749e+40	5.23986e+39															CADOJ_NIST1036_Hisp	2.56077e+43		4.26825e+42	7.30382e+41
2.8.0	2021-08-25T17:33:59.941-07:00	dukek	4P_100-100-100-6_1.28ng_Donor Group 1 Amp 2_M4A-LRPrevM3_F6_F5	645913	4	TRUE	CADOJ_NIST1036_AfAm	9.24559e+42		1.67036e+42	3.318e+41															CADOJ_NIST1036_Cauc	4.28524e+38		7.74197e+37	1.58827e+37															CADOJ_NIST1036_Hisp	4.03377e+40		7.28764e+39	1.29282e+39
2.8.0	2021-08-25T17:34:08.851-07:00	dukek	4P_100-100-100-6_319ng_Donor Group 1 Amp 1_M4A-LRPrevM3_F6_F5	708307	4	TRUE	CADOJ_NIST1036_AfAm	3.78739e+21		6.31238e+20	7.83862e+18															CADOJ_NIST1036_Cauc	5.77154e+17		9.61933e+16	875142738251026															CADOJ_NIST1036_Hisp	6.09769e+19		1.01629e+19	1.05569e+17
2.8.0	2021-08-25T17:36:35.067-07:00	dukek	4P_100-100-100-6_319ng_Donor Group 1 Amp 2_M4A-LRPrevM3_F6_F5	501817	4	TRUE	CADOJ_NIST1036_AfAm	2.12674e+23		3.54484e+22	4455348920593620															CADOJ_NIST1036_Cauc	2.50861e+20		4.18134e+19	5.15961e+12															CADOJ_NIST1036_Hisp	4.95221e+21		8.25431e+20	127875546424335
2.8.0	2021-08-25T17:38:09.441-07:00	dukek	4P_100-100-100-6_638ng_Donor Group 1 Amp 1_M4A-LRPrevM3_F6_F5	10114	4	TRUE	CADOJ_NIST1036_AfAm	1.08594e+23		1.8099e+22	221593404616725															CADOJ_NIST1036_Cauc	3.64654e+19		6.07756e+18	4.94583e+10															CADOJ_NIST1036_Hisp	1.02465e+21		1.70775e+20	2.0507e+12
2.8.0	2021-08-25T17:39:36.012-07:00	dukek	4P_100-100-100-6_638ng_Donor Group 1 Amp 2_M4A-LRPrevM3_F6_F5	407443	4	TRUE	CADOJ_NIST1036_AfAm	1.40578e+36		2.8087e+35	1.60113e+34															CADOJ_NIST1036_Cauc	1.5447e+32		3.08625e+31	2.38021e+30															CADOJ_NIST1036_Hisp	7.48034e+33		1.49454e+33	7.25439e+31
2.8.0	2021-08-25T15:27:46.206-07:00	dukek	4P_4-3-2-1_1ng_Donor Group 1 Amp 1_M4A-LRPrevM3_F5	82039	4	TRUE	CADOJ_NIST1036_AfAm	1.11826e+44		1.88214e+43	4.93058e+42															CADOJ_NIST1036_Cauc	2.02559e+39		3.43486e+38	1.05374e+38															CADOJ_NIST1036_Hisp	1.41365e+41		2.39836e+40	5.92155e+39
2.8.0	2021-08-25T15:27:51.951-07:00	dukek	4P_4-3-2-1_1ng_Donor Group 1 Amp 2_M4A-LRPrevM3_F5	666740	4	TRUE	CADOJ_NIST1036_AfAm	1.45842e+45		2.43139e+44	6.03924e+43															CADOJ_NIST1036_Cauc	1.95802e+40		3.26539e+39	1.0368e+39															CADOJ_NIST1036_Hisp	1.13848e+42		1.89876e+41	4.20796e+40
2.8.0	2021-08-25T15:28:00.684-07:00	dukek	4P_4-3-2-1_2ng_Donor Group 1 Amp 1_M4A-LRPrevM3_F5	246971	4	TRUE	CADOJ_NIST1036_AfAm	2.37474e+45		3.95795e+44	8.49905e+43															CADOJ_NIST1036_Cauc	3.54679e+40		5.91149e+39	1.71035e+39															CADOJ_NIST1036_Hisp	2.08763e+42		3.47947e+41	7.87781e+40
2.8.0	2021-08-25T15:28:04.482-07:00	dukek	4P_4-3-2-1_2ng_Donor Group 1 Amp 2_M4A-LRPrevM3_F5	729000	4	TRUE	CADOJ_NIST1036_AfAm	5.09249e+44		9.09017e+43	2.20613e+43															CADOJ_NIST1036_Cauc	8.20346e+39		1.5407e+39	4.33497e+38															CADOJ_NIST1036_Hisp	5.12448e+41		9.69946e+40	2.39724e+40
2.8.0	2021-08-25T15:28:07.255-07:00	dukek	4P_4-3-2-1_63pg_Donor Group 1 Amp 1_M4A-LRPrevM3_F5	946821	4	TRUE	CADOJ_NIST1036_AfAm	905.005		265.622	65.9029															CADOJ_NIST1036_Cauc	130.174		41.4189	13.3574															CADOJ_NIST1036_Hisp	96.3365		30.6995	10.4833
2.8.0	2021-08-25T15:28:33.713-07:00	dukek	4P_4-3-2-1_63pg_Donor Group 1 Amp 2_M4A-LRPrevM3_F5	45327	4	TRUE	CADOJ_NIST1036_AfAm	32103.8		7237.68	430.628															CADOJ_NIST1036_Cauc	1030.02		225.074	25.8087															CADOJ_NIST1036_Hisp	2372.96		508.804	57.7586
2.8.0	2021-08-25T15:29:19.978-07:00	dukek	4P_4-3-2-1_125pg_Donor Group 1 Amp 1_M4A-LRPrevM3_F5	633641	4	TRUE	CADOJ_NIST1036_AfAm	3.53053e+07		7.67227e+06	1.53079e+06															CADOJ_NIST1036_Cauc	1.66655e+06		326911	83612.2															CADOJ_NIST1036_Hisp	6.70032e+06		1.32583e+06	275153
2.8.0	2021-08-25T15:30:03.357-07:00	dukek	4P_4-3-2-1_125pg_Donor Group 1 Amp 2_M4A-LRPrevM3_F5	872159	4	TRUE	CADOJ_NIST1036_AfAm	2.22058e+13		5.68948e+12	7.08784e+11															CADOJ_NIST1036_Cauc	5.43863e+10		1.18057e+10	2.03376e+09															CADOJ_NIST1036_Hisp	4.18272e+11		8.99618e+10	1.23156e+10
2.8.0	2021-08-25T15:30:56.209-07:00	dukek	4P_4-3-2-1_250pg_Donor Group 1 Amp 1_M4A-LRPrevM3_F5	219668	4	TRUE	CADOJ_NIST1036_AfAm	2.87615e+26		8.39742e+25	2.38155e+25															CADOJ_NIST1036_Cauc	6.96802e+22		1.49357e+22	5.00065e+21															CADOJ_NIST1036_Hisp	2.07101e+24		4.40467e+23	1.10112e+23
2.8.0	2021-08-25T15:31:29.814-07:00	dukek	4P_4-3-2-1_250pg_Donor Group 1 Amp 2_M4A-LRPrevM3_F5	558216	4	TRUE	CADOJ_NIST1036_AfAm	1.34276e+30		2.47265e+29	4.50769e+28															CADOJ_NIST1036_Cauc	5.8442e+25		1.24792e+25	2.56907e+24															CADOJ_NIST1036_Hisp	9.43615e+26		2.04528e+26	4.73944e+25
2.8.0	2021-08-25T15:31:59.892-07:00	dukek	4P_4-3-2-1_380pg_Donor Group 1 Amp 1_M4A-LRPrevM3_F5	201126	4	TRUE	CADOJ_NIST1036_AfAm	2.25923e+33		5.92304e+32	1.28044e+32															CADOJ_NIST1036_Cauc	1.35397e+29		4.17538e+28	1.45538e+28															CADOJ_NIST1036_Hisp	6.50373e+30		1.91708e+30	5.36762e+29
2.8.0	2021-08-25T15:32:30.155-07:00	dukek	4P_4-3-2-1_380pg_Donor Group 1 Amp 2_M4A-LRPrevM3_F5	79720	4	TRUE	CADOJ_NIST1036_AfAm	1.15979e+37		1.97422e+36	4.48182e+35															CADOJ_NIST1036_Cauc	1.00581e+32		1.72462e+31	4.86554e+30															CADOJ_NIST1036_Hisp	4.19988e+33		7.19484e+32	1.5863e+32
2.8.0	2021-08-25T15:32:53.716-07:00	dukek	4P_4-3-2-1_500pg_Donor Group 1 Amp 1_M4A-LRPrevM3_F5	478369	4	TRUE	CADOJ_NIST1036_AfAm	1.06608e+41		1.78706e+40	4.61182e+39															CADOJ_NIST1036_Cauc	1.12301e+36		1.88667e+35	6.07558e+34															CADOJ_NIST1036_Hisp	6.79349e+37		1.14126e+37	3.26416e+36
2.8.0	2021-08-25T15:33:10.861-07:00	dukek	4P_4-3-2-1_500pg_Donor Group 1 Amp 2_M4A-LRPrevM3_F5	400062	4	TRUE	CADOJ_NIST1036_AfAm	2.33671e+38		3.99544e+37	1.06283e+37															CADOJ_NIST1036_Cauc	6.92346e+33		1.1928e+33	3.48008e+32															CADOJ_NIST1036_Hisp	2.77528e+35		4.79784e+34	1.17506e+34
2.8.0	2021-08-25T15:33:28.905-07:00	dukek	4P_4-3-2-1_750pg_Donor Group 1 Amp 1_M4A-LRPrevM3_F5	347759	4	TRUE	CADOJ_NIST1036_AfAm	2.34155e+42		3.93707e+41	9.86621e+40															CADOJ_NIST1036_Cauc	5.00396e+37		8.48902e+36	2.44583e+36															CADOJ_NIST1036_Hisp	2.11172e+39		3.57855e+38	8.25053e+37
2.8.0	2021-08-25T15:33:34.538-07:00	dukek	4P_4-3-2-1_750pg_Donor Group 1 Amp 2_M4A-LRPrevM3_F5	267407	4	TRUE	CADOJ_NIST1036_AfAm	1.12924e+40		1.8844e+39	4.52251e+38															CADOJ_NIST1036_Cauc	1.6428e+35		2.74458e+34	7.23609e+33															CADOJ_NIST1036_Hisp	9.56439e+36		1.59781e+36	3.30357e+35
2.8.0	2021-08-25T15:33:46.430-07:00	dukek	4P_4-3-2-1_870pg_Donor Group 1 Amp 1_M4A-LRPrevM3_F5	559658	4	TRUE	CADOJ_NIST1036_AfAm	1.21457e+40		2.025e+39	5.17708e+38															CADOJ_NIST1036_Cauc	2.04209e+35		3.40601e+34	9.86837e+33															CADOJ_NIST1036_Hisp	1.05449e+37		1.75897e+36	4.27331e+35
2.8.0	2021-08-25T15:33:56.901-07:00	dukek	4P_4-3-2-1_870pg_Donor Group 1 Amp 2_M4A-LRPrevM3_F5	717683	4	TRUE	CADOJ_NIST1036_AfAm	1.90462e+42		3.19431e+41	6.25101e+40															CADOJ_NIST1036_Cauc	2.48796e+37		4.20056e+36	1.24403e+36															CADOJ_NIST1036_Hisp	1.5807e+39		2.67346e+38	5.99968e+37
2.8.0	2021-08-25T15:34:05.231-07:00	dukek	4P_10-5-2-1_1.4ng_Donor Group 1 Amp 1_M4A-LRPrevM3_F5	750825	4	TRUE	CADOJ_NIST1036_AfAm	2.91454e+53		4.85757e+52	1.33864e+52															CADOJ_NIST1036_Cauc	2.03716e+48		3.39527e+47	8.63814e+46															CADOJ_NIST1036_Hisp	1.33603e+50		2.22672e+49	5.13723e+48
2.8.0	2021-08-25T15:34:10.378-07:00	dukek	4P_10-5-2-1_1.4ng_Donor Group 1 Amp 2_M4A-LRPrevM3_F5	31471	4	TRUE	CADOJ_NIST1036_AfAm	1.01862e+43		1.69771e+42	1.31544e+41															CADOJ_NIST1036_Cauc	1.93062e+38		3.21771e+37	2.18192e+36															CADOJ_NIST1036_Hisp	1.23904e+40		2.06507e+39	2.03711e+38
2.8.0	2021-08-25T15:34:15.077-07:00	dukek	4P_10-5-2-1_1.6ng_Donor Group 1 Amp 1_M4A-LRPrevM3_F5	592781	4	TRUE	CADOJ_NIST1036_AfAm	6.75997e+51		1.12666e+51	2.89513e+50															CADOJ_NIST1036_Cauc	4.61179e+46		7.68631e+45	2.55229e+45															CADOJ_NIST1036_Hisp	2.048e+48		3.41334e+47	8.12722e+46
2.8.0	2021-08-25T15:34:22.021-07:00	dukek	4P_10-5-2-1_1.6ng_Donor Group 1 Amp 2_M4A-LRPrevM3_F5	762695	4	TRUE	CADOJ_NIST1036_AfAm	1.45252e+52		2.42086e+51	5.51883e+50															CADOJ_NIST1036_Cauc	1.15519e+47		1.92532e+46	5.8274e+45															CADOJ_NIST1036_Hisp	7.37342e+48		1.2289e+48	2.62183e+47
2.8.0	2021-08-25T15:34:26.596-07:00	dukek	4P_10-5-2-1_1.8ng_Donor Group 1 Amp 1_M4A-LRPrevM3_F5	129938	4	TRUE	CADOJ_NIST1036_AfAm	9.94302e+53		1.65717e+53	4.66553e+52															CADOJ_NIST1036_Cauc	6.81932e+48		1.13655e+48	3.71331e+47															CADOJ_NIST1036_Hisp	5.06339e+50		8.43898e+49	1.73114e+49
2.8.0	2021-08-25T15:34:31.590-07:00	dukek	4P_10-5-2-1_1.8ng_Donor Group 1 Amp 2_M4A-LRPrevM3_F5	652498	4	TRUE	CADOJ_NIST1036_AfAm	1.16199e+52		1.93665e+51	5.29468e+50															CADOJ_NIST1036_Cauc	1.06439e+47		1.77399e+46	5.49713e+45															CADOJ_NIST1036_Hisp	8.14176e+48		1.35696e+48	2.8632e+47
2.8.0	2021-08-25T15:34:37.202-07:00	dukek	4P_10-5-2-1_3.6ng_Donor Group 1 Amp 1_M4A-LRPrevM3_F5	379296	4	TRUE	CADOJ_NIST1036_AfAm	1.01709e+54		1.69515e+53	4.62927e+52															CADOJ_NIST1036_Cauc	4.87302e+49		8.1217e+48	2.09976e+48															CADOJ_NIST1036_Hisp	1.91897e+51		3.19828e+50	8.81071e+49
2.8.0	2021-08-25T15:34:40.452-07:00	dukek	4P_10-5-2-1_3.6ng_Donor Group 1 Amp 1_M4A-LRPrevM3_F5	288175	4	TRUE	CADOJ_NIST1036_AfAm	7.47151e+54		1.24525e+54	3.57991e+53															CADOJ_NIST1036_Cauc	1.79592e+50		2.99321e+49	1.01321e+49															CADOJ_NIST1036_Hisp	1.15781e+52		1.92969e+51	4.21572e+50
2.8.0	2021-08-25T15:34:43.440-07:00	dukek	4P_10-5-2-1_113pg_Donor Group 1 Amp 1_M4A-LRPrevM3_F5	298389	4	TRUE	CADOJ_NIST1036_AfAm	7.92734e+09		2.59996e+09	6.60882e+08															CADOJ_NIST1036_Cauc	2.16724e+07		6.01399e+06	2.13266e+06															CADOJ_NIST1036_Hisp	1.34153e+08		3.46939e+07	9.86016e+06
2.8.0	2021-08-25T15:35:10.292-07:00	dukek	4P_10-5-2-1_113pg_Donor Group 1 Amp 2_M4A-LRPrevM3_F5	669472	4	TRUE	CADOJ_NIST1036_AfAm	9.69479e+06		2.81839e+06	327482															CADOJ_NIST1036_Cauc	94617.7		31225.2	5332.49															CADOJ_NIST1036_Hisp	328836		98308.5	16249.7
2.8.0	2021-08-25T15:35:59.511-07:00	dukek	4P_10-5-2-1_225pg_Donor Group 1 Amp 1_M4A-LRPrevM3_F5	43913	4	TRUE	CADOJ_NIST1036_AfAm	3.58667e+22		5.97883e+21	1.40437e+21															CADOJ_NIST1036_Cauc	2.1682e+18		3.61466e+17	1.08295e+17															CADOJ_NIST1036_Hisp	4.86879e+19		8.11731e+18	1.91139e+18
2.8.0	2021-08-25T15:36:50.279-07:00	dukek	4P_10-5-2-1_225pg_Donor Group 1 Amp 2_M4A-LRPrevM3_F5	352472	4	TRUE	CADOJ_NIST1036_AfAm	2.6035e+29		4.34107e+28	9.08408e+27															CADOJ_NIST1036_Cauc	3.64354e+24		6.08293e+23	1.69008e+23															CADOJ_NIST1036_Hisp	5.12428e+25		8.55944e+24	1.90941e+24
2.8.0	2021-08-25T15:37:33.772-07:00	dukek	4P_10-5-2-1_450pg_Donor Group 1 Amp 1_M4A-LRPrevM3_F5	523936	4	TRUE	CADOJ_NIST1036_AfAm	4.63344e+32		7.72325e+31	1.87579e+31															CADOJ_NIST1036_Cauc	2.64313e+27		4.40632e+26	1.3595e+26															CADOJ_NIST1036_Hisp	1.1244e+29		1.87433e+28	4.45197e+27
2.8.0	2021-08-25T15:38:09.884-07:00	dukek	4P_10-5-2-1_450pg_Donor Group 1 Amp 2_M4A-LRPrevM3_F5	280609	4	TRUE	CADOJ_NIST1036_AfAm	2.0129e+35		3.35485e+34	5.17045e+33															CADOJ_NIST1036_Cauc	1.0738e+30		1.78968e+29	3.59196e+28															CADOJ_NIST1036_Hisp	6.84805e+31		1.14134e+31	2.09771e+30
2.8.0	2021-08-25T15:38:26.937-07:00	dukek	4P_10-5-2-1_684pg_Donor Group 1 Amp 1_M4A-LRPrevM3_F5	162216	4	TRUE	CADOJ_NIST1036_AfAm	8.43703e+44		1.40617e+44	3.5028e+43															CADOJ_NIST1036_Cauc	9.11949e+39		1.51992e+39	3.8239e+38															CADOJ_NIST1036_Hisp	4.85684e+41		8.09475e+40	1.82056e+40
2.8.0	2021-08-25T15:38:41.472-07:00	dukek	4P_10-5-2-1_684pg_Donor Group 1 Amp 2_M4A-LRPrevM3_F5	415293	4	TRUE	CADOJ_NIST1036_AfAm	4.57384e+42		7.62307e+41	1.89933e+41															CADOJ_NIST1036_Cauc	3.30202e+37		5.50337e+36	1.66317e+36															CADOJ_NIST1036_Hisp	1.85097e+39		3.08494e+38	6.77195e+37
2.8.0	2021-08-25T15:38:58.239-07:00	dukek	4P_10-5-2-1_900pg_Donor Group 1 Amp 1_M4A-LRPrevM3_F5	633856	4	TRUE	CADOJ_NIST1036_AfAm	6.77966e+46		1.12994e+46	2.57004e+45															CADOJ_NIST1036_Cauc	2.55752e+41		4.26253e+40	1.11204e+40															CADOJ_NIST1036_Hisp	2.008e+43		3.34666e+42	7.90552e+41
2.8.0	2021-08-25T15:39:06.730-07:00	dukek	4P_10-5-2-1_900pg_Donor Group 1 Amp 2_M4A-LRPrevM3_F5	644282	4	TRUE	CADOJ_NIST1036_AfAm	8.86747e+46		1.47791e+46	3.71414e+45															CADOJ_NIST1036_Cauc	5.989e+41		9.98166e+40	2.65489e+40															CADOJ_NIST1036_Hisp	3.78811e+43		6.31351e+42	1.32565e+42
2.8.0	2021-08-25T15:39:14.821-07:00	dukek	4P_100-100-100-6_1.28ng_Donor Group 1 Amp 1_M4A-LRPrevM3_F5	905883	4	TRUE	CADOJ_NIST1036_AfAm	2.73541e+44		4.5605e+43	8.97289e+42															CADOJ_NIST1036_Cauc	6.71695e+39		1.11979e+39	3.58738e+38															CADOJ_NIST1036_Hisp	5.2238e+41		8.70856e+40	1.64072e+40
2.8.0	2021-08-25T15:39:22.941-07:00	dukek	4P_100-100-100-6_1.28ng_Donor Group 1 Amp 2_M4A-LRPrevM3_F5	632247	4	TRUE	CADOJ_NIST1036_AfAm	3.93054e+43		8.02867e+42	2.03412e+42															CADOJ_NIST1036_Cauc	1.0887e+39		2.1334e+38	6.28255e+37															CADOJ_NIST1036_Hisp	9.06072e+40		1.76308e+40	4.59945e+39
2.8.0	2021-08-25T15:39:29.403-07:00	dukek	4P_100-100-100-6_319ng_Donor Group 1 Amp 1_M4A-LRPrevM3_F5	788112	4	TRUE	CADOJ_NIST1036_AfAm	5.62271e+21		9.67999e+20	2.24037e+20															CADOJ_NIST1036_Cauc	1.91948e+18		3.25183e+17	1.01844e+17															CADOJ_NIST1036_Hisp	1.94219e+20		3.26737e+19	7.23931e+18
2.8.0	2021-08-25T15:40:31.373-07:00	dukek	4P_100-100-100-6_319ng_Donor Group 1 Amp 2_M4A-LRPrevM3_F5	783843	4	TRUE	CADOJ_NIST1036_AfAm	1.85985e+23		3.20193e+22	5.8349e+21															CADOJ_NIST1036_Cauc	1.92597e+20		3.27244e+19	7.7737e+18															CADOJ_NIST1036_Hisp	3.77426e+21		6.41009e+20	1.31029e+20
2.8.0	2021-08-25T15:41:17.498-07:00	dukek	4P_100-100-100-6_638ng_Donor Group 1 Amp 1_M4A-LRPrevM3_F5	293502	4	TRUE	CADOJ_NIST1036_AfAm	4.87032e+30		8.11917e+29	1.68537e+29															CADOJ_NIST1036_Cauc	1.28706e+27		2.14718e+26	5.13588e+25															CADOJ_NIST1036_Hisp	3.4086e+28		5.68621e+27	1.25539e+27
2.8.0	2021-08-25T15:41:58.996-07:00	dukek	4P_100-100-100-6_638ng_Donor Group 1 Amp 2_M4A-LRPrevM3_F5	126370	4	TRUE	CADOJ_NIST1036_AfAm	2.90766e+36		8.44251e+35	2.09128e+35															CADOJ_NIST1036_Cauc	2.47727e+32		6.64122e+31	1.98387e+31															CADOJ_NIST1036_Hisp	1.26997e+34		3.2315e+33	8.29772e+32
2.8.0	2021-08-25T12:39:23.729-07:00	dukek	4P_4-3-2-1_1ng_Donor Group 1 Amp 1_M4A_LRPrev_2_F6	706082	4	TRUE	CADOJ_NIST1036_AfAm	5.6657e+16		1.88857e+16	7109642567510170	504361	416593	9.21762e+07	6.44366e+07	1.05153e+11	6.54374e+10	1.05153e+11	6.54374e+10	1.05153e+11	6.54374e+10	1.65388e+13	9.26848e+12	1.85006e+13	1.52434e+13	CADOJ_NIST1036_Cauc	629225664263575		209741888087858	9.19639e+13	146280	122261	1.23439e+07	8.90141e+06	6.95023e+09	4.68548e+09	6.95023e+09	4.68548e+09	6.95023e+09	4.68548e+09	6.13019e+11	3.80317e+11	5.15224e+12	4.27301e+12	CADOJ_NIST1036_Hisp	4159992856065370		1386664285355120	538934762138733
2.8.0	2021-08-25T12:29:48.698-07:00	dukek	4P_4-3-2-1_1ng_Donor Group 1 Amp 2_M4A_LRPrev_2_F6	412600	4	TRUE	CADOJ_NIST1036_AfAm	897766220745006		299255406915002	122370546508842	136520	109897	1.62366e+07	1.10371e+07	8.21608e+09	5.09211e+09	8.21608e+09	5.09211e+09	8.21608e+09	5.09211e+09	6.91003e+11	3.95591e+11	4.89263e+12	3.92531e+12	CADOJ_NIST1036_Cauc	4.40073e+13		1.46691e+13	7.23574e+12	57153.2	46571.5	4.06419e+06	2.85115e+06	1.33161e+09	8.6226e+08	1.33161e+09	8.6226e+08	1.33161e+09	8.6226e+08	7.82535e+10	4.65878e+10	1.8e+12	1.40072e+12	CADOJ_NIST1036_Hisp	156161580471204		52053860157068	1.98787e+13
2.8.0	2021-08-25T12:30:03.910-07:00	dukek	4P_4-3-2-1_2ng_Donor Group 1 Amp 1_M4A_LRPrev_2_F6	3835	4	TRUE	CADOJ_NIST1036_AfAm	8.10016e+18		2.70005e+18	9.70755e+17	1.67786e+06	1.3217e+06	1.5595e+09	9.68135e+08	3.57065e+12	2.05613e+12	3.57065e+12	2.05613e+12	3.57065e+12	2.05613e+12	982073111003066	497493943809125	6.23263e+13	4.90671e+13	CADOJ_NIST1036_Cauc	4.359e+16		1.453e+16	5943123273479410	354964	276142	1.13058e+08	7.21895e+07	1.2003e+11	7.03631e+10	1.2003e+11	7.03631e+10	1.2003e+11	7.03631e+10	1.76423e+13	9.5815e+12	1.3102e+13	1.01886e+13	CADOJ_NIST1036_Hisp	3.29523e+17		1.09841e+17	4.08859e+16
2.8.0	2021-08-25T12:30:09.711-07:00	dukek	4P_4-3-2-1_2ng_Donor Group 1 Amp 2_M4A_LRPrev_2_F6	804941	4	TRUE	CADOJ_NIST1036_AfAm	1.41658e+22		4.72195e+21	1.93417e+21	2.28321e+07	1.8494e+07	2.06003e+11	1.32492e+11	865333528047930	507591255738166	865333528047930	507591255738166	865333528047930	507591255738166	4.40668e+17	2.31428e+17	850333163095078	688740222858444	CADOJ_NIST1036_Cauc	3.87628e+19		1.29209e+19	4.87757e+18	6.16816e+06	5.07023e+06	1.34464e+10	8.87312e+09	2.59749e+13	1.55752e+13	2.59749e+13	1.55752e+13	2.59749e+13	1.55752e+13	6397210017073970	3472414383078510	229503316434756	188611721111713	CADOJ_NIST1036_Hisp	3.50934e+20		1.16978e+20	3.46183e+19
2.8.0	2021-08-25T12:30:13.619-07:00	dukek	4P_4-3-2-1_63pg_Donor Group 1 Amp 1_M4A_LRPrev_2_F6	836755	4	TRUE	CADOJ_NIST1036_AfAm	265.626		104.382	53.9821	4.30955	3.11835	4.12561	2.51338	14.9898	8.8516	14.9898	8.8516	14.9898	8.8516	35.9155	20.233	104.381	53.9819	CADOJ_NIST1036_Cauc	14.7508		7.93683	4.49384	1.89925	1.35878	1.76327	1.11427	3.35419	2.054	3.35419	2.054	3.35419	2.054	4.98236	2.97288	7.93683	4.49383	CADOJ_NIST1036_Hisp	15.5367		8.40267	4.74879
2.8.0	2021-08-25T12:30:35.178-07:00	dukek	4P_4-3-2-1_63pg_Donor Group 1 Amp 2_M4A_LRPrev_2_F6	884925	4	TRUE	CADOJ_NIST1036_AfAm	37.5358		18.056	8.48003	1.44178	0.838581	1.29729	0.703303	3.34714	1.76279	3.34714	1.76279	3.34714	1.76279	7.08903	3.51512	18.056	8.48001	CADOJ_NIST1036_Cauc	3.68176		2.22339	1.28189	0.972235	0.652247	0.857518	0.529792	1.20276	0.753031	1.20276	0.753031	1.20276	0.753031	1.58009	0.973009	2.22339	1.28189	CADOJ_NIST1036_Hisp	6.40009		3.55636	1.9468
2.8.0	2021-08-25T12:31:32.658-07:00	dukek	4P_4-3-2-1_125pg_Donor Group 1 Amp 1_M4A_LRPrev_2_F6	361939	4	TRUE	CADOJ_NIST1036_AfAm	1.62367		1.05617	0.538327	0.925945	0.573828	0.954241	0.572358	0.749095	0.400409	0.749095	0.400409	0.749095	0.400409	0.800975	0.418064	1.05617	0.538327	CADOJ_NIST1036_Cauc	0.711774		0.316937	0.176242	0.622655	0.417842	0.604334	0.373456	0.441673	0.263184	0.441673	0.263184	0.441673	0.263184	0.369911	0.211756	0.316937	0.176242	CADOJ_NIST1036_Hisp	0.974806		0.46306	0.267347
2.8.0	2021-08-25T12:32:32.025-07:00	dukek	4P_4-3-2-1_125pg_Donor Group 1 Amp 2_M4A_LRPrev_2_F6	203368	4	TRUE	CADOJ_NIST1036_AfAm	40.0316		24.3954	12.6155	0.828965	0.506878	1.3031	0.777286	2.64092	1.54585	2.64092	1.54585	2.64092	1.54585	6.63897	3.72537	24.3953	12.6155	CADOJ_NIST1036_Cauc	9.37175		4.29618	2.30442	0.782653	0.472285	0.773664	0.442638	1.1015	0.624818	1.1015	0.624818	1.1015	0.624818	1.94383	1.09191	4.29618	2.30442	CADOJ_NIST1036_Hisp	13.4821		7.02568	3.84728
2.8.0	2021-08-25T12:33:23.939-07:00	dukek	4P_4-3-2-1_250pg_Donor Group 1 Amp 1_M4A_LRPrev_2_F6	29561	4	TRUE	CADOJ_NIST1036_AfAm	1.79886		0.612874	0.158657	0.0329969	0.0100544	0.137948	0.0411368	0.0740686	0.0212515	0.0740686	0.0212515	0.0740686	0.0212515	0.15663	0.0429055	0.612873	0.158657	CADOJ_NIST1036_Cauc	0.0182823		0.0061646	0.00204605	0.00887201	0.00332418	0.0215233	0.00752447	0.00451304	0.0016078	0.00451304	0.0016078	0.00451304	0.0016078	0.00459336	0.00161446	0.0061646	0.00204605	CADOJ_NIST1036_Hisp	0.0350107		0.0119088	0.00358612
2.8.0	2021-08-25T12:34:43.606-07:00	dukek	4P_4-3-2-1_250pg_Donor Group 1 Amp 2_M4A_LRPrev_2_F6	686798	4	TRUE	CADOJ_NIST1036_AfAm	11.2304		3.74348	1.7293	0.256068	0.117865	1.55724	0.776931	0.4216	0.19858	0.4216	0.19858	0.4216	0.19858	0.871875	0.403942	3.74348	1.7293	CADOJ_NIST1036_Cauc	1.05524		0.351748	0.169533	0.291993	0.164814	0.485642	0.261156	0.161679	0.0822396	0.161679	0.0822396	0.161679	0.0822396	0.190153	0.0906239	0.351748	0.169533	CADOJ_NIST1036_Hisp	2.1907		0.730233	0.329651
2.8.0	2021-08-25T12:35:41.108-07:00	dukek	4P_4-3-2-1_380pg_Donor Group 1 Amp 1_M4A_LRPrev_2_F6	971599	4	TRUE	CADOJ_NIST1036_AfAm	102887		34295.6	15660	12.4502	7.78763	30.9984	19.2973	210.636	124.816	210.636	124.816	210.636	124.816	1546.16	843.939	34289.5	15658.6	CADOJ_NIST1036_Cauc	4530.66		1510.22	758.206	8.8219	6.16795	10.1094	6.36149	64.3303	39.0825	64.3303	39.0825	64.3303	39.0825	243.472	143.124	1510.19	758.198	CADOJ_NIST1036_Hisp	31742.8		10580.9	4489.16
2.8.0	2021-08-25T12:36:35.704-07:00	dukek	4P_4-3-2-1_380pg_Donor Group 1 Amp 2_M4A_LRPrev_2_F6	422833	4	TRUE	CADOJ_NIST1036_AfAm	255352		85117.2	34326.6	8.05985	5.14747	5.40451	3.10137	199.522	105.995	199.522	105.995	199.522	105.995	2408.6	1196.86	84991.8	34292.5	CADOJ_NIST1036_Cauc	6128.51		2042.84	950.464	3.27891	2.20816	1.62943	0.991352	34.3253	20.0058	34.3253	20.0058	34.3253	20.0058	230.45	125.849	2042.6	950.404	CADOJ_NIST1036_Hisp	30819.4		10273.1	4116.06
2.8.0	2021-08-25T12:37:17.987-07:00	dukek	4P_4-3-2-1_500pg_Donor Group 1 Amp 1_M4A_LRPrev_2_F6	872437	4	TRUE	CADOJ_NIST1036_AfAm	15913.7		5304.58	2406.84	6.4395	3.94619	8.1498	4.53467	85.2064	47.2499	85.2064	47.2499	85.2064	47.2499	411.15	213.115	5304.17	2406.72	CADOJ_NIST1036_Cauc	366.379		122.126	58.7552	1.91225	1.2206	1.6911	1.00985	10.8635	6.21484	10.8635	6.21484	10.8635	6.21484	32.9162	18.0585	122.125	58.7548	CADOJ_NIST1036_Hisp	3426.27		1142.09	448.035
2.8.0	2021-08-25T12:37:52.786-07:00	dukek	4P_4-3-2-1_500pg_Donor Group 1 Amp 2_M4A_LRPrev_2_F6	921426	4	TRUE	CADOJ_NIST1036_AfAm	9.58803e+07		3.19601e+07	1.37512e+07	611.063	407.981	1379.91	777.296	75049.8	42255	75049.8	42255	75049.8	42255	963404	500213	3.18605e+07	1.37284e+07	CADOJ_NIST1036_Cauc	1.94655e+06		648850	320026	181.272	125.148	252.384	153.3	7813.13	4425.62	7813.13	4425.62	7813.13	4425.62	61955	33289.8	648660	319953	CADOJ_NIST1036_Hisp	9.67289e+06		3.2243e+06	1.28018e+06
2.8.0	2021-08-25T12:38:26.669-07:00	dukek	4P_4-3-2-1_750pg_Donor Group 1 Amp 1_M4A_LRPrev_2_F6	597106	4	TRUE	CADOJ_NIST1036_AfAm	1.5974e+11		5.32466e+10	2.16084e+10	1431.19	1064.14	42288.4	28247.8	5.24929e+06	3.29927e+06	5.24929e+06	3.29927e+06	5.24929e+06	3.29927e+06	2.26169e+08	1.25251e+08	2.54735e+10	1.41546e+10	CADOJ_NIST1036_Cauc	8.92075e+09		2.97358e+09	1.40036e+09	1637.62	1175.43	34316.2	22724.1	2.20873e+06	1.38952e+06	2.20873e+06	1.38952e+06	2.20873e+06	1.38952e+06	5.32303e+07	3.11317e+07	2.81818e+09	1.35298e+09	CADOJ_NIST1036_Hisp	7.00376e+10		2.33459e+10	8.89834e+09
2.8.0	2021-08-25T12:38:34.900-07:00	dukek	4P_4-3-2-1_750pg_Donor Group 1 Amp 2_M4A_LRPrev_2_F6	641080	4	TRUE	CADOJ_NIST1036_AfAm	2.25756e+12		7.52521e+11	3.04627e+11	6360.21	4731.93	360459	233020	7.44852e+07	4.43814e+07	7.44852e+07	4.43814e+07	7.44852e+07	4.43814e+07	3.45838e+09	1.86834e+09	1.73918e+11	1.11794e+11	CADOJ_NIST1036_Cauc	1.51323e+10		5.04411e+09	2.22847e+09	1302.24	991.861	46336.7	30492.7	4.29419e+06	2.59772e+06	4.29419e+06	2.59772e+06	4.29419e+06	2.59772e+06	1.01191e+08	5.74374e+07	4.53632e+09	2.11911e+09	CADOJ_NIST1036_Hisp	7.68766e+10		2.56255e+10	9.48207e+09
2.8.0	2021-08-25T12:38:54.060-07:00	dukek	4P_4-3-2-1_870pg_Donor Group 1 Amp 1_M4A_LRPrev_2_F6	655499	4	TRUE	CADOJ_NIST1036_AfAm	818299252888651		272766417629550	119273842888784	250235	194572	1.30149e+07	8.88629e+06	7.88119e+09	4.90733e+09	7.88119e+09	4.90733e+09	7.88119e+09	4.90733e+09	7.18803e+11	3.89946e+11	8.58703e+12	6.54017e+12	CADOJ_NIST1036_Cauc	8.05318e+12		2.68439e+12	1.1283e+12	76977.4	59819.1	1.72226e+06	1.1792e+06	5.37911e+08	3.38911e+08	5.37911e+08	3.38911e+08	5.37911e+08	3.38911e+08	2.73146e+10	1.55642e+10	1.3105e+12	7.21615e+11	CADOJ_NIST1036_Hisp	3.36874e+13		1.12291e+13	4.22779e+12
2.8.0	2021-08-25T12:39:10.731-07:00	dukek	4P_4-3-2-1_870pg_Donor Group 1 Amp 2_M4A_LRPrev_2_F6	180988	4	TRUE	CADOJ_NIST1036_AfAm	367701571603587		122567190534529	4.63395e+13	44221.1	33161.4	3.34276e+06	2.14443e+06	1.91783e+09	1.13953e+09	1.91783e+09	1.13953e+09	1.91783e+09	1.13953e+09	1.96111e+11	1.04829e+11	1570696389593	1.14718e+12	CADOJ_NIST1036_Cauc	3.23919e+12		1.07973e+12	4.41048e+11	8535.18	6418.93	427502	264740	1.16828e+08	6.71374e+07	1.16828e+08	6.71374e+07	1.16828e+08	6.71374e+07	6.45177e+09	3.41931e+09	2.3586e+11	1.53409e+11	CADOJ_NIST1036_Hisp	2.95815e+13		9.8605e+12	3.62285e+12
2.8.0	2021-08-25T12:47:12.346-07:00	dukek	4P_10-5-2-1_1.4ng_Donor Group 1 Amp 1_M4A_LRPrev_2_F6	723677	4	TRUE	CADOJ_NIST1036_AfAm	4.39077e+11		1.46359e+11	6.24782e+10	4239.34	3360.49	89878.5	61939.3	1.59594e+07	1.03326e+07	1.59594e+07	1.03326e+07	1.59594e+07	1.03326e+07	6.87513e+08	4.15754e+08	7.15825e+10	4.07336e+10	CADOJ_NIST1036_Cauc	4.74542e+10		1.58181e+10	6.75698e+09	2766.78	2207.99	48130.9	32244.7	6.05789e+06	3.82844e+06	6.05789e+06	3.82844e+06	6.05789e+06	3.82844e+06	1.90841e+08	1.11121e+08	1.34351e+10	6.17168e+09	CADOJ_NIST1036_Hisp	1.64681e+11		5.48936e+10	2.09417e+10
2.8.0	2021-08-25T12:47:20.186-07:00	dukek	4P_10-5-2-1_1.4ng_Donor Group 1 Amp 2_M4A_LRPrev_2_F6	402436	4	TRUE	CADOJ_NIST1036_AfAm	2.137e+13		7.12335e+12	3.03195e+12	37183.6	30344.8	2.15622e+06	1.52912e+06	5.56888e+08	3.69293e+08	5.56888e+08	3.69293e+08	5.56888e+08	3.69293e+08	2.94227e+10	1.78771e+10	1.11639e+12	8.31682e+11	CADOJ_NIST1036_Cauc	3.49135e+12		1.16378e+12	5.33115e+11	20601	17108.8	964473	686382	1.89787e+08	1.26107e+08	1.89787e+08	1.26107e+08	1.89787e+08	1.26107e+08	8.35655e+09	5.04043e+09	4.46981e+11	2.87477e+11	CADOJ_NIST1036_Hisp	17401016193172		5.80034e+12	1.99766e+12
2.8.0	2021-08-25T12:47:27.357-07:00	dukek	4P_10-5-2-1_1.6ng_Donor Group 1 Amp 1_M4A_LRPrev_2_F6	713503	4	TRUE	CADOJ_NIST1036_AfAm	5.14702e+10		1.71567e+10	7.2107e+09	2242.09	1628.51	56986.5	35689.2	6.87524e+06	3.95612e+06	6.87524e+06	3.95612e+06	6.87524e+06	3.95612e+06	1.95356e+08	1.01577e+08	1.3979e+10	6.45802e+09	CADOJ_NIST1036_Cauc	1.81802e+09		6.06006e+08	2.9215e+08	725.49	557.91	12705.5	8726.65	901211	591559	901211	591559	901211	591559	1.75038e+07	1.0679e+07	5.90686e+08	2.87926e+08	CADOJ_NIST1036_Hisp	6.14093e+09		2.04698e+09	7.72391e+08
2.8.0	2021-08-25T12:47:38.405-07:00	dukek	4P_10-5-2-1_1.6ng_Donor Group 1 Amp 2_M4A_LRPrev_2_F6	149856	4	TRUE	CADOJ_NIST1036_AfAm	1.20379e+12		4.01264e+11	1.93175e+11	21287.6	18035.8	658730	492174	1.06026e+08	7.24326e+07	1.06026e+08	7.24326e+07	1.06026e+08	7.24326e+07	3.64217e+09	2.2287e+09	2.58858e+11	1.48642e+11	CADOJ_NIST1036_Cauc	5.3815e+10		1.79383e+10	9.44956e+09	8262.8	7007.85	179438	137348	1.74182e+07	1.25709e+07	1.74182e+07	1.25709e+07	1.74182e+07	1.25709e+07	4.12573e+08	2.73251e+08	1.68343e+10	9.11044e+09	CADOJ_NIST1036_Hisp	2.10322e+11		7.01075e+10	3.3013e+10
2.8.0	2021-08-25T12:39:32.549-07:00	dukek	4P_10-5-2-1_1.8ng_Donor Group 1 Amp 1_M4A_LRPrev_2_F6	572858	4	TRUE	CADOJ_NIST1036_AfAm	7.76592e+13		2.58864e+13	1.09136e+13	66981.5	54940.4	6.27892e+06	4.48053e+06	1.90456e+09	1.22036e+09	1.90456e+09	1.22036e+09	1.90456e+09	1.22036e+09	1.06365e+11	6.16566e+10	2.218e+12	1.75897e+12	CADOJ_NIST1036_Cauc	3.10294e+12		1.03431e+12	5.05522e+11	26299.3	22476.4	1.8076e+06	1.34175e+06	3.1881e+08	2.19771e+08	3.1881e+08	2.19771e+08	3.1881e+08	2.19771e+08	1.16464e+10	7.45335e+09	4.93206e+11	3.15234e+11	CADOJ_NIST1036_Hisp	1.5184e+13		5.06134e+12	1.98428e+12
2.8.0	2021-08-25T12:39:39.604-07:00	dukek	4P_10-5-2-1_1.8ng_Donor Group 1 Amp 2_M4A_LRPrev_2_F6	688367	4	TRUE	CADOJ_NIST1036_AfAm	5.64092e+11		1.88031e+11	7.64774e+10	1679.6	1370.19	70335.1	49255	1.46945e+07	9.69595e+06	1.46945e+07	9.69595e+06	1.46945e+07	9.69595e+06	7.11713e+08	4.28834e+08	4.47877e+10	3.11035e+10	CADOJ_NIST1036_Cauc	1.34439e+10		4.4813e+09	2.11343e+09	603.288	484.042	21165.4	14823.7	2.19407e+06	1.42557e+06	2.19407e+06	1.42557e+06	2.19407e+06	1.42557e+06	6.19291e+07	3.70081e+07	3.68878e+09	1.89296e+09	CADOJ_NIST1036_Hisp	8.57944e+10		2.85981e+10	9.50245e+09
2.8.0	2021-08-25T12:39:48.090-07:00	dukek	4P_10-5-2-1_3.6ng_Donor Group 1 Amp 1_M4A_LRPrev_2_F6	619575	4	TRUE	CADOJ_NIST1036_AfAm	2.22637e+16		7421249429603140	2672805391158380	27497.1	13681.7	1.65251e+07	7.72432e+06	2.39965e+10	1.10829e+10	2.39965e+10	1.10829e+10	2.39965e+10	1.10829e+10	4.64224e+12	2.12075e+12	1.0197e+12	5.07654e+11	CADOJ_NIST1036_Cauc	820551720522262		273517240174088	9.24383e+13	7591.59	3716.77	2.71708e+06	1.28724e+06	2.61711e+09	1.16922e+09	2.61711e+09	1.16922e+09	2.61711e+09	1.16922e+09	3.59381e+11	1.5268e+11	2.80433e+11	1.37376e+11	CADOJ_NIST1036_Hisp	6702070775097480		2234023591699160	722663124205904
2.8.0	2021-08-25T12:39:52.423-07:00	dukek	4P_10-5-2-1_3.6ng_Donor Group 1 Amp 1_M4A_LRPrev_2_F6	215812	4	TRUE	CADOJ_NIST1036_AfAm	1.34556e+18		4.48521e+17	1.76971e+17	877776	699758	1.02773e+09	6.56932e+08	1.31516e+12	7.70075e+11	1.31516e+12	7.70075e+11	1.31516e+12	7.70075e+11	251364270008558	134074035118605	3.26238e+13	2.5997e+13	CADOJ_NIST1036_Cauc	1.33167e+16		4438909168396360	2008638080074310	191864	158167	1.06222e+08	7.1118e+07	6.4304e+10	3.96425e+10	6.4304e+10	3.96425e+10	6.4304e+10	3.96425e+10	6.83007e+12	3.9409e+12	7.10193e+12	5.85118e+12	CADOJ_NIST1036_Hisp	9.36381e+16		3.12127e+16	1.14064e+16
2.8.0	2021-08-25T12:39:56.325-07:00	dukek	4P_10-5-2-1_113pg_Donor Group 1 Amp 1_M4A_LRPrev_2_F6	937752	4	TRUE	CADOJ_NIST1036_AfAm	32.7325		12.3606	5.73603	1.35577	0.76732	2.47742	1.28898	2.18912	1.1151	2.18912	1.1151	2.18912	1.1151	4.23562	2.13363	12.3606	5.73603	CADOJ_NIST1036_Cauc	2.27193		1.1638	0.693213	0.828796	0.568003	0.925765	0.588162	0.782223	0.496786	0.782223	0.496786	0.782223	0.496786	0.867329	0.535264	1.1638	0.693212	CADOJ_NIST1036_Hisp	3.4068		1.66908	0.869643
2.8.0	2021-08-25T12:40:54.077-07:00	dukek	4P_10-5-2-1_113pg_Donor Group 1 Amp 2_M4A_LRPrev_2_F6	679026	4	TRUE	CADOJ_NIST1036_AfAm	25.5426		11.5349	5.26287	1.10229	0.592801	1.67016	0.817514	3.09942	1.45179	3.09942	1.45179	3.09942	1.45179	5.46252	2.5225	11.5349	5.26286	CADOJ_NIST1036_Cauc	2.01735		1.12811	0.642685	0.775505	0.483739	0.878441	0.524518	0.880837	0.500264	0.880837	0.500264	0.880837	0.500264	0.964098	0.547967	1.12811	0.642685	CADOJ_NIST1036_Hisp	4.3408		2.21986	1.27425
2.8.0	2021-08-25T12:42:02.258-07:00	dukek	4P_10-5-2-1_225pg_Donor Group 1 Amp 1_M4A_LRPrev_2_F6	197806	4	TRUE	CADOJ_NIST1036_AfAm	9.24598		3.2269	1.93517	0.575804	0.374533	1.55717	0.993712	0.959464	0.619234	0.959464	0.619234	0.959464	0.619234	1.35496	0.849421	3.22689	1.93517	CADOJ_NIST1036_Cauc	0.981023		0.32783	0.216298	0.592606	0.421488	0.729557	0.489369	0.409762	0.276482	0.409762	0.276482	0.409762	0.276482	0.3337	0.223527	0.32783	0.216298	CADOJ_NIST1036_Hisp	1.78051		0.595762	0.372305
2.8.0	2021-08-25T12:43:07.400-07:00	dukek	4P_10-5-2-1_225pg_Donor Group 1 Amp 2_M4A_LRPrev_2_F6	950531	4	TRUE	CADOJ_NIST1036_AfAm	164.91		55.1002	20.3016	0.734066	0.341941	1.55452	0.711854	2.07902	0.926707	2.07902	0.926707	2.07902	0.926707	6.83432	2.93939	55.0997	20.3015	CADOJ_NIST1036_Cauc	1.72373		0.574658	0.260225	0.275395	0.14751	0.317743	0.160552	0.223629	0.112507	0.223629	0.112507	0.223629	0.112507	0.289429	0.141424	0.574658	0.260225	CADOJ_NIST1036_Hisp	8.30877		2.77058	1.05628
2.8.0	2021-08-25T12:44:07.577-07:00	dukek	4P_10-5-2-1_450pg_Donor Group 1 Amp 1_M4A_LRPrev_2_F6	426298	4	TRUE	CADOJ_NIST1036_AfAm	1.49092		0.506088	0.132177	0.0170934	0.00545434	0.0784667	0.0241043	0.0436961	0.0133471	0.0436961	0.0133471	0.0436961	0.0133471	0.0991764	0.0291244	0.506087	0.132177	CADOJ_NIST1036_Cauc	0.0306042		0.0102257	0.00354177	0.01341	0.00502725	0.0170997	0.00601034	0.00628436	0.00215274	0.00628436	0.00215274	0.00628436	0.00215274	0.00654595	0.00222499	0.0102257	0.00354177	CADOJ_NIST1036_Hisp	0.0681301		0.0228433	0.00645999
2.8.0	2021-08-25T12:45:15.461-07:00	dukek	4P_10-5-2-1_450pg_Donor Group 1 Amp 2_M4A_LRPrev_2_F6	425369	4	TRUE	CADOJ_NIST1036_AfAm	4226.51		1408.84	678.179	5.17618	2.71926	26.2759	14.7556	31.5947	14.9404	31.5947	14.9404	31.5947	14.9404	129.352	62.5664	1408.81	678.17	CADOJ_NIST1036_Cauc	778.215		259.405	131.19	5.47076	3.74624	12.384	7.47307	35.9524	19.83	35.9524	19.83	35.9524	19.83	76.6611	40.4349	259.404	131.19	CADOJ_NIST1036_Hisp	1034.27		344.756	159.37
2.8.0	2021-08-25T12:45:43.729-07:00	dukek	4P_10-5-2-1_684pg_Donor Group 1 Amp 1_M4A_LRPrev_2_F6	785079	4	TRUE	CADOJ_NIST1036_AfAm	38803.9		12934.6	5362.87	11.2256	6.68365	72.2737	41.2659	309.622	159.082	309.622	159.082	309.622	159.082	1194.53	582.164	12934	5362.69	CADOJ_NIST1036_Cauc	357.55		119.183	56.8572	1.74927	1.02991	7.46272	4.22185	14.5759	7.89626	14.5759	7.89626	14.5759	7.89626	35.8743	18.7533	119.183	56.857	CADOJ_NIST1036_Hisp	1617.25		539.082	228.103
2.8.0	2021-08-25T12:46:13.353-07:00	dukek	4P_10-5-2-1_684pg_Donor Group 1 Amp 2_M4A_LRPrev_2_F6	122224	4	TRUE	CADOJ_NIST1036_AfAm	226444		75481.4	32885.2	7.03834	4.53653	32.0753	18.7367	485.278	266.068	485.278	266.068	485.278	266.068	3508.3	1759.95	75445.2	32876.1	CADOJ_NIST1036_Cauc	1719.45		573.151	276.612	0.939195	0.587204	2.75237	1.64292	23.605	13.1305	23.605	13.1305	23.605	13.1305	95.6055	50.3863	573.131	276.605	CADOJ_NIST1036_Hisp	5936.31		1978.77	886.802
2.8.0	2021-08-25T12:46:43.927-07:00	dukek	4P_10-5-2-1_900pg_Donor Group 1 Amp 1_M4A_LRPrev_2_F6	268031	4	TRUE	CADOJ_NIST1036_AfAm	77.7027		25.9009	9.84307	0.0581714	0.0213164	0.120506	0.0558729	0.529144	0.215369	0.529144	0.215369	0.529144	0.215369	2.09159	0.829	25.9	9.84283	CADOJ_NIST1036_Cauc	4.12992		1.37664	0.589707	0.0591107	0.0289899	0.033036	0.0152208	0.163224	0.0755231	0.163224	0.0755231	0.163224	0.0755231	0.408638	0.185495	1.37663	0.589705	CADOJ_NIST1036_Hisp	13.7125		4.57084	1.61848
2.8.0	2021-08-25T12:46:59.129-07:00	dukek	4P_10-5-2-1_900pg_Donor Group 1 Amp 2_M4A_LRPrev_2_F6	2954	4	TRUE	CADOJ_NIST1036_AfAm	5.89308e+08		1.96436e+08	8.63416e+07	935.857	720.946	6076.89	4315.63	303822	194644	303822	194644	303822	194644	4.69508e+06	2.66261e+06	1.94868e+08	8.60135e+07	CADOJ_NIST1036_Cauc	2.04439e+07		6.81463e+06	3.56968e+06	364.945	276.858	1791.27	1242.84	54852.5	36789	54852.5	36789	54852.5	36789	556412	350114	6.80923e+06	3.56763e+06	CADOJ_NIST1036_Hisp	1.03174e+08		3.43914e+07	1.34282e+07
2.8.0	2021-08-25T12:47:44.616-07:00	dukek	4P_100-100-100-6_1.28ng_Donor Group 1 Amp 1_M4A_LRPrev_2_F6	901064	4	TRUE	CADOJ_NIST1036_AfAm	92.883		30.961	16.8967	3.93642	2.68883	4.75472	3.11706	7.07771	4.08961	7.07771	4.08961	7.07771	4.08961	9.405	5.16674	30.961	16.8967	CADOJ_NIST1036_Cauc	40.8606		13.6202	7.43674	3.33236	2.31655	3.63158	2.32162	8.05432	4.81132	8.05432	4.81132	8.05432	4.81132	10.3074	5.84123	13.6202	7.43674	CADOJ_NIST1036_Hisp	78.4478		26.1493	13.7132
2.8.0	2021-08-25T12:48:00.229-07:00	dukek	4P_100-100-100-6_1.28ng_Donor Group 1 Amp 2_M4A_LRPrev_2_F6	966592	4	TRUE	CADOJ_NIST1036_AfAm	0.358786		0.119595	0.0788971	0.0953222	0.0447811	0.486925	0.339217	0.0458765	0.0249324	0.0458765	0.0249324	0.0458765	0.0249324	0.0438795	0.0264956	0.119595	0.0788971	CADOJ_NIST1036_Cauc	0.351143		0.117048	0.0805691	0.504215	0.384476	0.483185	0.345915	0.254365	0.170827	0.254365	0.170827	0.254365	0.170827	0.140886	0.0939897	0.117048	0.0805691	CADOJ_NIST1036_Hisp	0.423169		0.141056	0.0974101
2.8.0	2021-08-25T12:48:13.323-07:00	dukek	4P_100-100-100-6_319ng_Donor Group 1 Amp 1_M4A_LRPrev_2_F6	394720	4	TRUE	CADOJ_NIST1036_AfAm	4.70508		1.72844	0.974713	0.667165	0.422405	2.28365	1.39733	1.02893	0.616224	1.02893	0.616224	1.02893	0.616224	1.06252	0.633745	1.72844	0.974713	CADOJ_NIST1036_Cauc	0.587854		0.197757	0.116032	0.528731	0.346011	0.931832	0.5771	0.355208	0.217967	0.355208	0.217967	0.355208	0.217967	0.242358	0.145584	0.197757	0.116032	CADOJ_NIST1036_Hisp	1.26188		0.428576	0.228107
2.8.0	2021-08-25T12:49:23.967-07:00	dukek	4P_100-100-100-6_319ng_Donor Group 1 Amp 2_M4A_LRPrev_2_F6	211998	4	TRUE	CADOJ_NIST1036_AfAm	2.15192		0.718602	0.348545	0.28219	0.159286	0.311925	0.168208	0.239043	0.130166	0.239043	0.130166	0.239043	0.130166	0.324689	0.171973	0.718602	0.348545	CADOJ_NIST1036_Cauc	0.361719		0.120594	0.0684774	0.249726	0.160406	0.200489	0.118479	0.125316	0.0739413	0.125316	0.0739413	0.125316	0.0739413	0.112149	0.0645209	0.120594	0.0684774	CADOJ_NIST1036_Hisp	0.423531		0.141213	0.0735421
2.8.0	2021-08-25T12:50:48.811-07:00	dukek	4P_100-100-100-6_638ng_Donor Group 1 Amp 1_M4A_LRPrev_2_F6	194955	4	TRUE	CADOJ_NIST1036_AfAm	0.234249		0.0781429	0.0321615	0.026244	0.0135987	0.125259	0.0619896	0.032681	0.0153126	0.032681	0.0153126	0.032681	0.0153126	0.0378711	0.0170293	0.0781428	0.0321615	CADOJ_NIST1036_Cauc	0.00845732		0.0028197	0.00122969	0.00899142	0.00486386	0.0333632	0.016782	0.0047711	0.00219358	0.0047711	0.00219358	0.0047711	0.00219358	0.0032203	0.00142217	0.0028197	0.00122969	CADOJ_NIST1036_Hisp	0.0140002		0.00466784	0.00213054
2.8.0	2021-08-25T12:51:57.405-07:00	dukek	4P_100-100-100-6_638ng_Donor Group 1 Amp 2_M4A_LRPrev_2_F6	488565	4	TRUE	CADOJ_NIST1036_AfAm	6.24465		2.08155	1.22919	1.68681	0.985001	3.12088	1.9655	0.984696	0.517005	0.984696	0.517005	0.984696	0.517005	0.9837	0.549681	2.08155	1.22919	CADOJ_NIST1036_Cauc	3.28917		1.09639	0.648417	1.82832	1.26529	2.04905	1.27202	1.9049	1.15801	1.9049	1.15801	1.9049	1.15801	1.3683	0.811294	1.09639	0.648417	CADOJ_NIST1036_Hisp	3.64539		1.21513	0.695026
2.8.0	2021-08-25T15:42:27.716-07:00	dukek	4P_4-3-2-1_1ng_Donor Group 1 Amp 1_M4A-LRPrevF6_F5	753638	4	TRUE	CADOJ_NIST1036_AfAm	1.27477e+32		2.38554e+31	6.42168e+30															CADOJ_NIST1036_Cauc	3.84562e+29		7.21477e+28	2.27414e+28															CADOJ_NIST1036_Hisp	3.13673e+31		5.88828e+30	1.17589e+30
2.8.0	2021-08-25T15:42:34.196-07:00	dukek	4P_4-3-2-1_1ng_Donor Group 1 Amp 2_M4A-LRPrevF6_F5	558110	4	TRUE	CADOJ_NIST1036_AfAm	7.06497e+31		1.18776e+31	3.2279e+30															CADOJ_NIST1036_Cauc	1.21832e+30		2.04895e+29	5.59128e+28															CADOJ_NIST1036_Hisp	6.18756e+31		1.04204e+31	2.6992e+30
2.8.0	2021-08-25T15:42:44.051-07:00	dukek	4P_4-3-2-1_2ng_Donor Group 1 Amp 1_M4A-LRPrevF6_F5	186662	4	TRUE	CADOJ_NIST1036_AfAm	5.99474e+35		9.99305e+34	2.93247e+34															CADOJ_NIST1036_Cauc	1.22601e+33		2.0438e+32	5.36249e+31															CADOJ_NIST1036_Hisp	1.31386e+35		2.19032e+34	5.48396e+33
2.8.0	2021-08-25T15:42:48.495-07:00	dukek	4P_4-3-2-1_2ng_Donor Group 1 Amp 2_M4A-LRPrevF6_F5	36281	4	TRUE	CADOJ_NIST1036_AfAm	1.42845e+38		3.816e+37	9.47724e+36															CADOJ_NIST1036_Cauc	1.68918e+35		4.51244e+34	1.31896e+34															CADOJ_NIST1036_Hisp	2.25318e+37		6.01905e+36	1.43322e+36
2.8.0	2021-08-25T15:42:52.126-07:00	dukek	4P_4-3-2-1_63pg_Donor Group 1 Amp 1_M4A-LRPrevF6_F5	608726	4	TRUE	CADOJ_NIST1036_AfAm	348.35		130.474	33.9099															CADOJ_NIST1036_Cauc	37.2561		14.8801	5.15351															CADOJ_NIST1036_Hisp	32.1053		13.631	4.63594
2.8.0	2021-08-25T15:43:18.955-07:00	dukek	4P_4-3-2-1_63pg_Donor Group 1 Amp 2_M4A-LRPrevF6_F5	875049	4	TRUE	CADOJ_NIST1036_AfAm	112.578		26.952	3.656															CADOJ_NIST1036_Cauc	10.1238		2.32524	0.394295															CADOJ_NIST1036_Hisp	19.1601		4.38911	0.701302
2.8.0	2021-08-25T15:44:34.027-07:00	dukek	4P_4-3-2-1_125pg_Donor Group 1 Amp 1_M4A-LRPrevF6_F5	79412	4	TRUE	CADOJ_NIST1036_AfAm	7646.12		1420.15	137.303															CADOJ_NIST1036_Cauc	2398.54		439.709	62.6869															CADOJ_NIST1036_Hisp	5902.56		1069.11	109.367
2.8.0	2021-08-25T15:45:30.548-07:00	dukek	4P_4-3-2-1_125pg_Donor Group 1 Amp 2_M4A-LRPrevF6_F5	962678	4	TRUE	CADOJ_NIST1036_AfAm	5.59399e+09		1.66306e+09	2.64793e+08															CADOJ_NIST1036_Cauc	1.81997e+08		7.67444e+07	1.66464e+07															CADOJ_NIST1036_Hisp	1.09936e+09		4.49971e+08	7.38408e+07
2.8.0	2021-08-25T15:46:22.775-07:00	dukek	4P_4-3-2-1_250pg_Donor Group 1 Amp 1_M4A-LRPrevF6_F5	850780	4	TRUE	CADOJ_NIST1036_AfAm	5.31106e+12		1.06585e+12	1.97923e+11															CADOJ_NIST1036_Cauc	3.74772e+10		7.21968e+09	1.2223e+09															CADOJ_NIST1036_Hisp	5.7939e+11		1.1798e+11	2.05512e+10
2.8.0	2021-08-25T15:47:11.660-07:00	dukek	4P_4-3-2-1_250pg_Donor Group 1 Amp 2_M4A-LRPrevF6_F5	599899	4	TRUE	CADOJ_NIST1036_AfAm	4.34804e+13		1.0977e+13	1.3963e+11															CADOJ_NIST1036_Cauc	5.22375e+12		1.11275e+12	1.77026e+10															CADOJ_NIST1036_Hisp	6.5828e+13		1.40895e+13	1.44186e+11
2.8.0	2021-08-25T15:47:47.390-07:00	dukek	4P_4-3-2-1_380pg_Donor Group 1 Amp 1_M4A-LRPrevF6_F5	957284	4	TRUE	CADOJ_NIST1036_AfAm	1.60102e+20		3.14704e+19	8.98394e+18															CADOJ_NIST1036_Cauc	2.26125e+18		4.60967e+17	1.19829e+17															CADOJ_NIST1036_Hisp	2.11198e+20		4.31498e+19	1.03594e+19
2.8.0	2021-08-25T15:48:21.109-07:00	dukek	4P_4-3-2-1_380pg_Donor Group 1 Amp 2_M4A-LRPrevF6_F5	237381	4	TRUE	CADOJ_NIST1036_AfAm	1.39709e+22		2.62394e+21	6.74534e+20															CADOJ_NIST1036_Cauc	8.75747e+19		1.65033e+19	4.3348e+18															CADOJ_NIST1036_Hisp	3.87397e+21		7.24276e+20	1.60741e+20
2.8.0	2021-08-25T15:48:47.031-07:00	dukek	4P_4-3-2-1_500pg_Donor Group 1 Amp 1_M4A-LRPrevF6_F5	345258	4	TRUE	CADOJ_NIST1036_AfAm	8.64107e+19		1.52916e+19	3.27714e+18															CADOJ_NIST1036_Cauc	4.89613e+17		8.62067e+16	2.13418e+16															CADOJ_NIST1036_Hisp	6.57127e+19		1.16285e+19	2.08559e+18
2.8.0	2021-08-25T15:49:08.525-07:00	dukek	4P_4-3-2-1_500pg_Donor Group 1 Amp 2_M4A-LRPrevF6_F5	74332	4	TRUE	CADOJ_NIST1036_AfAm	6.75355e+22		1.55899e+22	3.66903e+21															CADOJ_NIST1036_Cauc	3.44455e+20		7.8679e+19	1.93231e+19															CADOJ_NIST1036_Hisp	2.6284e+22		6.41011e+21	1.46073e+21
2.8.0	2021-08-25T15:49:28.851-07:00	dukek	4P_4-3-2-1_750pg_Donor Group 1 Amp 1_M4A-LRPrevF6_F5	588515	4	TRUE	CADOJ_NIST1036_AfAm	5.85606e+26		1.5036e+26	3.97993e+25															CADOJ_NIST1036_Cauc	1.59622e+25		3.8148e+24	1.15373e+24															CADOJ_NIST1036_Hisp	1.76559e+27		4.48384e+26	1.10159e+26
2.8.0	2021-08-25T15:49:34.946-07:00	dukek	4P_4-3-2-1_750pg_Donor Group 1 Amp 2_M4A-LRPrevF6_F5	301893	4	TRUE	CADOJ_NIST1036_AfAm	1.37524e+28		2.69313e+27	5.5332e+26															CADOJ_NIST1036_Cauc	3.26954e+25		6.41599e+24	1.88612e+24															CADOJ_NIST1036_Hisp	2.68342e+27		5.15765e+26	1.21735e+26
2.8.0	2021-08-25T15:49:47.921-07:00	dukek	4P_4-3-2-1_870pg_Donor Group 1 Amp 1_M4A-LRPrevF6_F5	504908	4	TRUE	CADOJ_NIST1036_AfAm	6.9341e+29		1.16365e+29	2.79419e+28															CADOJ_NIST1036_Cauc	4.27812e+27		7.17015e+26	1.75412e+26															CADOJ_NIST1036_Hisp	2.36258e+29		3.96259e+28	9.66046e+27
2.8.0	2021-08-25T15:49:58.930-07:00	dukek	4P_4-3-2-1_870pg_Donor Group 1 Amp 2_M4A-LRPrevF6_F5	997357	4	TRUE	CADOJ_NIST1036_AfAm	3.31738e+30		5.90176e+29	1.23583e+29															CADOJ_NIST1036_Cauc	9.72645e+27		1.75178e+27	3.80842e+26															CADOJ_NIST1036_Hisp	1.33661e+30		2.41858e+29	5.96093e+28
2.8.0	2021-08-25T15:50:07.995-07:00	dukek	4P_10-5-2-1_1.4ng_Donor Group 1 Amp 1_M4A-LRPrevF6_F5	807876	4	TRUE	CADOJ_NIST1036_AfAm	4.51919e+36		7.53198e+35	2.20109e+35															CADOJ_NIST1036_Cauc	6.79505e+34		1.13251e+34	3.64141e+33															CADOJ_NIST1036_Hisp	3.41817e+36		5.69695e+35	1.17856e+35
2.8.0	2021-08-25T15:50:13.889-07:00	dukek	4P_10-5-2-1_1.4ng_Donor Group 1 Amp 2_M4A-LRPrevF6_F5	570754	4	TRUE	CADOJ_NIST1036_AfAm	0		0	0															CADOJ_NIST1036_Cauc	0		0	0															CADOJ_NIST1036_Hisp	0		0	0
2.8.0	2021-08-25T15:50:15.583-07:00	dukek	4P_10-5-2-1_1.6ng_Donor Group 1 Amp 1_M4A-LRPrevF6_F5	465012	4	TRUE	CADOJ_NIST1036_AfAm	5.38522e+33		8.97537e+32	2.68468e+32															CADOJ_NIST1036_Cauc	2.6017e+31		4.33617e+30	1.1701e+30															CADOJ_NIST1036_Hisp	1.23109e+33		2.05181e+32	4.70726e+31
2.8.0	2021-08-25T15:50:23.397-07:00	dukek	4P_10-5-2-1_1.6ng_Donor Group 1 Amp 2_M4A-LRPrevF6_F5	897177	4	TRUE	CADOJ_NIST1036_AfAm	5.34499e+35		8.90831e+34	2.95308e+34															CADOJ_NIST1036_Cauc	3.72712e+33		6.21187e+32	1.83209e+32															CADOJ_NIST1036_Hisp	2.25564e+35		3.7594e+34	1.0323e+34
2.8.0	2021-08-25T15:50:28.151-07:00	dukek	4P_10-5-2-1_1.8ng_Donor Group 1 Amp 1_M4A-LRPrevF6_F5	316204	4	TRUE	CADOJ_NIST1036_AfAm	2.20339e+39		3.67232e+38	8.8079e+37															CADOJ_NIST1036_Cauc	1.45447e+37		2.42412e+36	8.33984e+35															CADOJ_NIST1036_Hisp	1.07321e+39		1.78868e+38	4.84441e+37
2.8.0	2021-08-25T15:50:33.772-07:00	dukek	4P_10-5-2-1_1.8ng_Donor Group 1 Amp 2_M4A-LRPrevF6_F5	180960	4	TRUE	CADOJ_NIST1036_AfAm	4.51532e+35		7.52554e+34	2.22596e+34															CADOJ_NIST1036_Cauc	2.36239e+33		3.93732e+32	1.34897e+32															CADOJ_NIST1036_Hisp	2.2102e+35		3.68366e+34	9.7328e+33
2.8.0	2021-08-25T15:50:39.872-07:00	dukek	4P_10-5-2-1_3.6ng_Donor Group 1 Amp 1_M4A-LRPrevF6_F5	536670	4	TRUE	CADOJ_NIST1036_AfAm	1.74544e+43		2.90907e+42	7.51543e+41															CADOJ_NIST1036_Cauc	1.22443e+41		2.04071e+40	4.54445e+39															CADOJ_NIST1036_Hisp	1.54584e+43		2.5764e+42	4.38547e+41
2.8.0	2021-08-25T15:50:43.013-07:00	dukek	4P_10-5-2-1_3.6ng_Donor Group 1 Amp 1_M4A-LRPrevF6_F5	249610	4	TRUE	CADOJ_NIST1036_AfAm	2.14476e+45		3.57459e+44	1.06914e+44															CADOJ_NIST1036_Cauc	5.60968e+42		9.34947e+41	3.18944e+41															CADOJ_NIST1036_Hisp	5.95156e+44		9.91926e+43	2.27772e+43
2.8.0	2021-08-25T15:50:46.254-07:00	dukek	4P_10-5-2-1_113pg_Donor Group 1 Amp 1_M4A-LRPrevF6_F5	406318	4	TRUE	CADOJ_NIST1036_AfAm	739364		192387	27877.7															CADOJ_NIST1036_Cauc	30498.7		6283.96	1203.71															CADOJ_NIST1036_Hisp	267025		55308.9	7874.13
2.8.0	2021-08-25T15:51:32.277-07:00	dukek	4P_10-5-2-1_113pg_Donor Group 1 Amp 2_M4A-LRPrevF6_F5	440912	4	TRUE	CADOJ_NIST1036_AfAm	177.724		63.6039	8.54521															CADOJ_NIST1036_Cauc	17.2349		6.16424	1.10351															CADOJ_NIST1036_Hisp	44.5726		16.8612	2.69146
2.8.0	2021-08-25T15:52:29.195-07:00	dukek	4P_10-5-2-1_225pg_Donor Group 1 Amp 1_M4A-LRPrevF6_F5	990524	4	TRUE	CADOJ_NIST1036_AfAm	697583		121555	20363.8															CADOJ_NIST1036_Cauc	4599.36		780.917	150.984															CADOJ_NIST1036_Hisp	41026.8		7113.92	1077.39
2.8.0	2021-08-25T15:53:37.852-07:00	dukek	4P_10-5-2-1_225pg_Donor Group 1 Amp 2_M4A-LRPrevF6_F5	779563	4	TRUE	CADOJ_NIST1036_AfAm	1.92815e+11		3.30585e+10	3.63129e+09															CADOJ_NIST1036_Cauc	4.67262e+08		7.94257e+07	8.09236e+06															CADOJ_NIST1036_Hisp	1.63735e+10		2.80139e+09	2.59179e+08
2.8.0	2021-08-25T15:54:28.014-07:00	dukek	4P_10-5-2-1_450pg_Donor Group 1 Amp 1_M4A-LRPrevF6_F5	987701	4	TRUE	CADOJ_NIST1036_AfAm	2.79481e+11		4.66008e+10	2.75853e+09															CADOJ_NIST1036_Cauc	7.67568e+08		1.2795e+08	9.41625e+06															CADOJ_NIST1036_Hisp	2.03932e+10		3.39973e+09	2.03586e+08
2.8.0	2021-08-25T15:55:24.778-07:00	dukek	4P_10-5-2-1_450pg_Donor Group 1 Amp 2_M4A-LRPrevF6_F5	439651	4	TRUE	CADOJ_NIST1036_AfAm	3.73388e+12		6.22335e+11	1.63982e+06															CADOJ_NIST1036_Cauc	7.10463e+10		1.18415e+10	144336															CADOJ_NIST1036_Hisp	1.26988e+12		2.11654e+11	290894
2.8.0	2021-08-25T15:55:45.940-07:00	dukek	4P_10-5-2-1_684pg_Donor Group 1 Amp 1_M4A-LRPrevF6_F5	624360	4	TRUE	CADOJ_NIST1036_AfAm	3.65773e+23		6.09665e+22	1.60406e+22															CADOJ_NIST1036_Cauc	1.18497e+21		1.97509e+20	5.32298e+19															CADOJ_NIST1036_Hisp	6.4926e+22		1.08219e+22	2.41779e+21
2.8.0	2021-08-25T15:56:03.693-07:00	dukek	4P_10-5-2-1_684pg_Donor Group 1 Amp 2_M4A-LRPrevF6_F5	867525	4	TRUE	CADOJ_NIST1036_AfAm	8.67525e+22		1.44588e+22	3.77724e+21															CADOJ_NIST1036_Cauc	1.69263e+20		2.82106e+19	8.98277e+18															CADOJ_NIST1036_Hisp	7.22605e+21		1.20435e+21	3.07907e+20
2.8.0	2021-08-25T15:56:22.661-07:00	dukek	4P_10-5-2-1_900pg_Donor Group 1 Amp 1_M4A-LRPrevF6_F5	549675	4	TRUE	CADOJ_NIST1036_AfAm	6.22889e+22		1.03815e+22	2.84302e+21															CADOJ_NIST1036_Cauc	4.1072e+20		6.84534e+19	1.90056e+19															CADOJ_NIST1036_Hisp	1.7249e+22		2.87484e+21	5.52987e+20
2.8.0	2021-08-25T15:56:32.758-07:00	dukek	4P_10-5-2-1_900pg_Donor Group 1 Amp 2_M4A-LRPrevF6_F5	560715	4	TRUE	CADOJ_NIST1036_AfAm	3.75655e+27		6.26091e+26	1.63868e+26															CADOJ_NIST1036_Cauc	1.85048e+25		3.08414e+24	6.74665e+23															CADOJ_NIST1036_Hisp	1.2706e+27		2.11767e+26	4.04652e+25
2.8.0	2021-08-25T15:56:41.584-07:00	dukek	4P_100-100-100-6_1.28ng_Donor Group 1 Amp 1_M4A-LRPrevF6_F5	749183	4	TRUE	CADOJ_NIST1036_AfAm	9.80171e+18		1.63697e+18	3.64873e+17															CADOJ_NIST1036_Cauc	1.61809e+18		2.70155e+17	6.35576e+16															CADOJ_NIST1036_Hisp	4.68218e+19		7.8169e+18	1.24061e+18
2.8.0	2021-08-25T15:56:52.087-07:00	dukek	4P_100-100-100-6_1.28ng_Donor Group 1 Amp 2_M4A-LRPrevF6_F5	88072	4	TRUE	CADOJ_NIST1036_AfAm	1.21687e+16		2161819106361040	621372256160261															CADOJ_NIST1036_Cauc	4308893518060590		765116019103083	190860120530448															CADOJ_NIST1036_Hisp	7.3592e+16		1.31347e+16	2778895202011130
2.8.0	2021-08-25T15:57:00.979-07:00	dukek	4P_100-100-100-6_319ng_Donor Group 1 Amp 1_M4A-LRPrevF6_F5	177065	4	TRUE	CADOJ_NIST1036_AfAm	8.24415e+11		1.38936e+11	3.05748e+10															CADOJ_NIST1036_Cauc	2.34655e+10		3.92738e+09	8.557e+08															CADOJ_NIST1036_Hisp	8.95118e+11		1.49758e+11	3.09495e+10
2.8.0	2021-08-25T15:58:10.260-07:00	dukek	4P_100-100-100-6_319ng_Donor Group 1 Amp 2_M4A-LRPrevF6_F5	765420	4	TRUE	CADOJ_NIST1036_AfAm	1.36551e+12		2.30115e+11	9.33112e+09															CADOJ_NIST1036_Cauc	4.98966e+10		8.41884e+09	3.42907e+08															CADOJ_NIST1036_Hisp	5.50765e+11		9.28997e+10	4.8189e+09
2.8.0	2021-08-25T15:59:09.548-07:00	dukek	4P_100-100-100-6_638ng_Donor Group 1 Amp 1_M4A-LRPrevF6_F5	500940	4	TRUE	CADOJ_NIST1036_AfAm	231737471814246		3.91439e+13	2.51062e+11															CADOJ_NIST1036_Cauc	1.462e+12		2.45869e+11	1.44308e+09															CADOJ_NIST1036_Hisp	4.65625e+13		7.81913e+12	4.90694e+10
2.8.0	2021-08-25T15:59:59.724-07:00	dukek	4P_100-100-100-6_638ng_Donor Group 1 Amp 2_M4A-LRPrevF6_F5	283913	4	TRUE	CADOJ_NIST1036_AfAm	8.99511e+17		2.92483e+17	9.02736e+16															CADOJ_NIST1036_Cauc	2.44188e+17		7.60967e+16	2.43761e+16															CADOJ_NIST1036_Hisp	3.09737e+18		9.58769e+17	2.68985e+17
2.8.0	2021-08-25T13:00:15.891-07:00	dukek	4P_4-3-2-1_1ng_Donor Group 1 Amp 1_M4A_LRPrev_3_F5	955277	4	TRUE	CADOJ_NIST1036_AfAm	5284478834953490		1779722795520260	690591954680422	386253	277105	5.72983e+07	3.38209e+07	3.3262e+10	1.75198e+10	3.3262e+10	1.75198e+10	3.3262e+10	1.75198e+10	3.12476e+12	1.50623e+12	1.40231e+13	1.00113e+13	CADOJ_NIST1036_Cauc	1803348229677370		611970806385078	197868774427475	274773	195832	2.99009e+07	1.68333e+07	1.69783e+10	8.41971e+09	1.69783e+10	8.41971e+09	1.69783e+10	8.41971e+09	1.47105e+12	6.13247e+11	9.83021e+12	6.84419e+12	CADOJ_NIST1036_Hisp	2.7035e+16		9180128048909360	2795932688272820
2.8.0	2021-08-25T12:52:54.507-07:00	dukek	4P_4-3-2-1_1ng_Donor Group 1 Amp 2_M4A_LRPrev_3_F5	583686	4	TRUE	CADOJ_NIST1036_AfAm	9.2046e+16		3.07009e+16	1.09971e+16	1.86096e+06	1.39702e+06	9.11756e+08	5.35209e+08	5.92122e+11	3.09758e+11	5.92122e+11	3.09758e+11	5.92122e+11	3.09758e+11	5.70241e+13	2.67036e+13	6.87971e+13	5.14941e+13	CADOJ_NIST1036_Cauc	2.28521e+16		7627121829031860	2658858019651710	1.36197e+06	1.01746e+06	3.77313e+08	2.23141e+08	2.32804e+11	1.19212e+11	2.32804e+11	1.19212e+11	2.32804e+11	1.19212e+11	2.04146e+13	9.12345e+12	4.99244e+13	3.68154e+13	CADOJ_NIST1036_Hisp	3.17634e+17		1.06049e+17	2.88861e+16
2.8.0	2021-08-25T12:53:09.633-07:00	dukek	4P_4-3-2-1_2ng_Donor Group 1 Amp 1_M4A_LRPrev_3_F5	353050	4	TRUE	CADOJ_NIST1036_AfAm	1.9821e+17		6.60713e+16	2.37777e+16	2.26735e+06	1.66784e+06	8.74807e+08	4.86644e+08	8.09631e+11	4.0616e+11	8.09631e+11	4.0616e+11	8.09631e+11	4.0616e+11	9.69403e+13	43173202579278	8.37805e+13	6.14619e+13	CADOJ_NIST1036_Cauc	4.80678e+16		1.60232e+16	5482798883047040	1.35805e+06	1.02659e+06	3.20958e+08	1.92073e+08	2.80372e+11	1.46447e+11	2.80372e+11	1.46447e+11	2.80372e+11	1.46447e+11	3.13628e+13	1.42138e+13	4.98712e+13	3.75434e+13	CADOJ_NIST1036_Hisp	6.77369e+17		2.25796e+17	6.30731e+16
2.8.0	2021-08-25T12:53:16.412-07:00	dukek	4P_4-3-2-1_2ng_Donor Group 1 Amp 2_M4A_LRPrev_3_F5	961588	4	TRUE	CADOJ_NIST1036_AfAm	2.10192e+16		7506165962407090	2657389677102410	779919	586063	1.53604e+08	8.84946e+07	1.01158e+11	5.32032e+10	1.01158e+11	5.32032e+10	1.01158e+11	5.32032e+10	1.05833e+13	4.8928e+12	2.85567e+13	2.13167e+13	CADOJ_NIST1036_Cauc	5836409020970530		2192670986980540	748969121739728	615861	460925	6.22668e+07	3.72757e+07	4.16976e+10	2.19313e+10	4.16976e+10	2.19313e+10	4.16976e+10	2.19313e+10	4.11351e+12	1.86518e+12	2.21264e+13	1.63467e+13	CADOJ_NIST1036_Hisp	8.08281e+16		3.06069e+16	9290085245916930
2.8.0	2021-08-25T12:53:20.779-07:00	dukek	4P_4-3-2-1_63pg_Donor Group 1 Amp 1_M4A_LRPrev_3_F5	833571	4	TRUE	CADOJ_NIST1036_AfAm	1.86055		1.46012	0.938004	0.868724	0.604398	0.935966	0.618925	1.07625	0.705876	1.07625	0.705876	1.07625	0.705876	1.22334	0.787825	1.46012	0.938004	CADOJ_NIST1036_Cauc	1.27991		0.982665	0.655396	0.884629	0.649658	0.977221	0.67967	0.948315	0.641357	0.948315	0.641357	0.948315	0.641357	0.95642	0.639857	0.982665	0.655396	CADOJ_NIST1036_Hisp	1.44322		1.12848	0.730847
2.8.0	2021-08-25T12:53:41.903-07:00	dukek	4P_4-3-2-1_63pg_Donor Group 1 Amp 2_M4A_LRPrev_3_F5	180692	4	TRUE	CADOJ_NIST1036_AfAm	2.18962		1.44487	0.809196	0.682674	0.452053	0.760776	0.46521	0.762295	0.463583	0.762295	0.463583	0.762295	0.463583	0.953963	0.54466	1.44487	0.809196	CADOJ_NIST1036_Cauc	1.64066		0.840686	0.531052	0.698507	0.495905	0.777487	0.531546	0.669195	0.437316	0.669195	0.437316	0.669195	0.437316	0.705233	0.451815	0.840685	0.531052	CADOJ_NIST1036_Hisp	1.87306		1.00966	0.589621
2.8.0	2021-08-25T12:54:11.787-07:00	dukek	4P_4-3-2-1_125pg_Donor Group 1 Amp 1_M4A_LRPrev_3_F5	200500	4	TRUE	CADOJ_NIST1036_AfAm	1751.38		686.087	287.401	2.17947	1.20391	1.99234	0.990883	21.3043	10.484	21.3043	10.484	21.3043	10.484	112.362	51.039	686.061	287.393	CADOJ_NIST1036_Cauc	996.332		397.535	169.991	1.87461	1.11584	1.8627	0.997817	15.7723	8.28693	15.7723	8.28693	15.7723	8.28693	71.9149	35.6903	397.525	169.988	CADOJ_NIST1036_Hisp	2137.25		810.588	308.659
2.8.0	2021-08-25T12:54:50.915-07:00	dukek	4P_4-3-2-1_125pg_Donor Group 1 Amp 2_M4A_LRPrev_3_F5	368147	4	TRUE	CADOJ_NIST1036_AfAm	3.21377e+07		1.34821e+07	5.02431e+06	67.72	48.7734	268.451	164.141	17093.4	9498.02	17093.4	9498.02	17093.4	9498.02	324101	159332	1.33611e+07	5.00208e+06	CADOJ_NIST1036_Cauc	5.03925e+06		2.15256e+06	945963	64.7725	46.2546	150.201	92.4161	7935.76	4406.81	7935.76	4406.81	7935.76	4406.81	105144	52600.9	2.14835e+06	944598	CADOJ_NIST1036_Hisp	2.59166e+07		1.05618e+07	3.77926e+06
2.8.0	2021-08-25T12:55:26.366-07:00	dukek	4P_4-3-2-1_250pg_Donor Group 1 Amp 1_M4A_LRPrev_3_F5	741456	4	TRUE	CADOJ_NIST1036_AfAm	2.77658e+10		1.17926e+10	5.14419e+09	5023.08	3655.75	56273.7	35802.7	7.07847e+06	4.00839e+06	7.07847e+06	4.00839e+06	7.07847e+06	4.00839e+06	1.76801e+08	9.04464e+07	1.09367e+10	4.92431e+09	CADOJ_NIST1036_Cauc	1.53671e+10		5.8112e+09	2.34007e+09	4111.08	2933.51	25441.5	15543.7	3.69742e+06	2.00532e+06	3.69742e+06	2.00532e+06	3.69742e+06	2.00532e+06	9.64868e+07	4.69315e+07	5.51073e+09	2.26412e+09	CADOJ_NIST1036_Hisp	1.9877e+11		7.26764e+10	2.43334e+10
2.8.0	2021-08-25T12:56:15.609-07:00	dukek	4P_4-3-2-1_250pg_Donor Group 1 Amp 2_M4A_LRPrev_3_F5	236599	4	TRUE	CADOJ_NIST1036_AfAm	1.84903e+12		6.85764e+11	2.28483e+11	9501.66	6069.67	495945	266510	9.50592e+07	4.57349e+07	9.50592e+07	4.57349e+07	9.50592e+07	4.57349e+07	4.11681e+09	1.75664e+09	2.25777e+11	1.15776e+11	CADOJ_NIST1036_Cauc	7.58991e+11		2.98285e+11	1.1511e+11	10533.4	6960.11	295690	163621	6.12057e+07	3.11317e+07	6.12057e+07	3.11317e+07	6.12057e+07	3.11317e+07	2.44603e+09	1.13322e+09	1.62726e+11	7.90043e+10	CADOJ_NIST1036_Hisp	6.79703e+12		2.77942e+12	9.16159e+11
2.8.0	2021-08-25T12:56:56.320-07:00	dukek	4P_4-3-2-1_380pg_Donor Group 1 Amp 1_M4A_LRPrev_3_F5	232714	4	TRUE	CADOJ_NIST1036_AfAm	1.63576e+12		1.04118e+12	4.06388e+11	19619.3	14225.4	336850	203461	1.01745e+08	5.5177e+07	1.01745e+08	5.5177e+07	1.01745e+08	5.5177e+07	5.43274e+09	2.622e+09	3.93305e+11	2.16196e+11	CADOJ_NIST1036_Cauc	7.07387e+11		3.70041e+11	1.2598e+11	18991.9	13013.6	234782	132691	6.05926e+07	2.97334e+07	6.05926e+07	2.97334e+07	6.05926e+07	2.97334e+07	2.76785e+09	1.16196e+09	2.26087e+11	9.28762e+10	CADOJ_NIST1036_Hisp	10175011129325		5.09679e+12	1.49685e+12
2.8.0	2021-08-25T12:57:40.170-07:00	dukek	4P_4-3-2-1_380pg_Donor Group 1 Amp 2_M4A_LRPrev_3_F5	324332	4	TRUE	CADOJ_NIST1036_AfAm	424656993184014		146826237750531	5.14145e+13	78381.9	51135.6	3.79628e+07	2.07676e+07	8.94263e+09	4.34234e+09	8.94263e+09	4.34234e+09	8.94263e+09	4.34234e+09	5.19627e+11	2.30034e+11	2.84759e+12	1.84722e+12	CADOJ_NIST1036_Cauc	9.14643e+13		32475988268573	11782331103136	57339.1	39142.5	1.34869e+07	7.51571e+06	2.88309e+09	1.40945e+09	2.88309e+09	1.40945e+09	2.88309e+09	1.40945e+09	1.51265e+11	6.59659e+10	1.98298e+12	1.32676e+12	CADOJ_NIST1036_Hisp	989992505154736		353842975320652	9.34224e+13
2.8.0	2021-08-25T12:58:17.773-07:00	dukek	4P_4-3-2-1_500pg_Donor Group 1 Amp 1_M4A_LRPrev_3_F5	181661	4	TRUE	CADOJ_NIST1036_AfAm	449617773253919		151796658330413	53672681762689	233649	168381	2.55715e+07	1.42347e+07	9.16774e+09	4.51595e+09	9.16774e+09	4.51595e+09	9.16774e+09	4.51595e+09	5.70946e+11	2.55233e+11	8.04582e+12	5.57209e+12	CADOJ_NIST1036_Cauc	7.7313e+13		2.62232e+13	9.07466e+12	153682	108551	7.77553e+06	4.37295e+06	2.66797e+09	1.32116e+09	2.66797e+09	1.32116e+09	2.66797e+09	1.32116e+09	1.46661e+11	6.48933e+10	4.5033e+12	2.77071e+12	CADOJ_NIST1036_Hisp	1230322446519790		417836449594550	130691160846416
2.8.0	2021-08-25T12:58:47.052-07:00	dukek	4P_4-3-2-1_500pg_Donor Group 1 Amp 2_M4A_LRPrev_3_F5	515797	4	TRUE	CADOJ_NIST1036_AfAm	87006003716454		3.31077e+13	1.07746e+13	117356	80446.3	4.92305e+06	2.65312e+06	1.91928e+09	9.23144e+08	1.91928e+09	9.23144e+08	1.91928e+09	9.23144e+08	1.25819e+11	5.26132e+10	3.65565e+12	2.16824e+12	CADOJ_NIST1036_Cauc	2.0293e+13		8.04462e+12	2.74167e+12	89398.6	61381.6	2.05682e+06	1.15357e+06	7.75341e+08	3.85685e+08	7.75341e+08	3.85685e+08	7.75341e+08	3.85685e+08	4.50097e+10	1.90527e+10	2.17602e+12	1.13709e+12	CADOJ_NIST1036_Hisp	323694413746928		131872092719992	3.39617e+13
2.8.0	2021-08-25T12:59:17.525-07:00	dukek	4P_4-3-2-1_750pg_Donor Group 1 Amp 1_M4A_LRPrev_3_F5	745888	4	TRUE	CADOJ_NIST1036_AfAm	5216256794737340		1789688362328760	587121785396261	397166	289424	5.68214e+07	3.30853e+07	3.47e+10	1.72761e+10	3.47e+10	1.72761e+10	3.47e+10	1.72761e+10	3.32951e+12	1.44619e+12	1.44075e+13	1.03943e+13	CADOJ_NIST1036_Cauc	1436375153711930		502788984336793	176653731143796	335765	240619	2.7689e+07	1.60638e+07	1.54739e+10	7.82545e+09	1.54739e+10	7.82545e+09	1.54739e+10	7.82545e+09	1.30356e+12	5.79689e+11	1.18303e+13	8.30166e+12	CADOJ_NIST1036_Hisp	2.12498e+16		7437969973201270	2379780680362910
2.8.0	2021-08-25T12:59:26.121-07:00	dukek	4P_4-3-2-1_750pg_Donor Group 1 Amp 2_M4A_LRPrev_3_F5	387714	4	TRUE	CADOJ_NIST1036_AfAm	489400305579052		164166974618630	6.64383e+13	280860	208300	2.34396e+07	1.40231e+07	7.34419e+09	4.07437e+09	7.34419e+09	4.07437e+09	7.34419e+09	4.07437e+09	4.73323e+11	2.43658e+11	9.54758e+12	6.80375e+12	CADOJ_NIST1036_Cauc	9.54334e+13		3.22626e+13	11625472925192	192531	139184	9.92088e+06	5.83011e+06	2.88606e+09	1.48829e+09	2.88606e+09	1.48829e+09	2.88606e+09	1.48829e+09	1.55122e+11	7.20731e+10	5.62805e+12	3.50747e+12	CADOJ_NIST1036_Hisp	1504963686861610		507781979236685	156175525718132
2.8.0	2021-08-25T12:59:45.857-07:00	dukek	4P_4-3-2-1_870pg_Donor Group 1 Amp 1_M4A_LRPrev_3_F5	247420	4	TRUE	CADOJ_NIST1036_AfAm	4.33641e+13		1.44723e+13	4.6621e+12	32703.4	21459.4	850844	432281	4.33712e+08	2.02576e+08	4.33712e+08	2.02576e+08	4.33712e+08	2.02576e+08	3.53986e+10	1.45828e+10	1.02632e+12	6.25792e+11	CADOJ_NIST1036_Cauc	1.76191e+13		5.8855e+12	2.09605e+12	26554.8	17917.5	507895	283474	2.5758e+08	1.31178e+08	2.5758e+08	1.31178e+08	2.5758e+08	1.31178e+08	1.9682e+10	8.64774e+09	7.56286e+11	4.53304e+11	CADOJ_NIST1036_Hisp	226856557460803		7.58234e+13	2.32958e+13
2.8.0	2021-08-25T13:00:02.367-07:00	dukek	4P_4-3-2-1_870pg_Donor Group 1 Amp 2_M4A_LRPrev_3_F5	126593	4	TRUE	CADOJ_NIST1036_AfAm	2156027581104930		720600182801830	233138832799096	294983	211406	4.01613e+07	2.21522e+07	2.06146e+10	1.00082e+10	2.06146e+10	1.00082e+10	2.06146e+10	1.00082e+10	1.68839e+12	7.31344e+11	1.06186e+13	7.4216e+12	CADOJ_NIST1036_Cauc	536563727595841		179806198512932	6.48775e+13	249571	183300	1.42015e+07	8.34889e+06	7.94256e+09	4.19742e+09	7.94256e+09	4.19742e+09	7.94256e+09	4.19742e+09	6.26515e+11	2.86142e+11	8.46198e+12	5.88655e+12	CADOJ_NIST1036_Hisp	7981902219276830		2676943555871440	822016031766703
2.8.0	2021-08-25T13:06:33.555-07:00	dukek	4P_10-5-2-1_1.4ng_Donor Group 1 Amp 1_M4A_LRPrev_3_F5	300454	4	TRUE	CADOJ_NIST1036_AfAm	8.90664e+24		2.96888e+24	1.09076e+24	8.90791e+08	7.3561e+08	936314883587509	529937499231472	2.69601e+18	1.42567e+18	2.69601e+18	1.42567e+18	2.69601e+18	1.42567e+18	9.22901e+20	4.42559e+20	3.31854e+16	2.74043e+16	CADOJ_NIST1036_Cauc	1.28164e+24		4.27212e+23	1.55921e+23	6.21204e+08	5.19304e+08	306994095245139	187615702782683	6.71676e+17	3.71263e+17	6.71676e+17	3.71263e+17	6.71676e+17	3.71263e+17	1.87798e+20	9.3725e+19	2.31422e+16	1.9346e+16	CADOJ_NIST1036_Hisp	1.79872e+25		5.99575e+24	2.0381e+24
2.8.0	2021-08-25T13:06:41.443-07:00	dukek	4P_10-5-2-1_1.4ng_Donor Group 1 Amp 2_M4A_LRPrev_3_F5	557637	4	TRUE	CADOJ_NIST1036_AfAm	9735225992136890		3245075330712290	282987027621606	7482.29	694.945	1.82587e+07	1.66133e+06	2.04732e+10	1.78407e+09	2.04732e+10	1.78407e+09	2.04732e+10	1.78407e+09	3.34703e+12	2.70445e+11	2.78416e+11	2.58522e+10	CADOJ_NIST1036_Cauc	4047852657973070		1349284219324360	120542086068994	6700.55	722.284	9.57948e+06	1.04351e+06	9.92916e+09	1.00125e+09	9.92916e+09	1.00125e+09	9.92916e+09	1.00125e+09	1.52632e+12	1.46869e+11	2.4911e+11	2.68563e+10	CADOJ_NIST1036_Hisp	6.06244e+16		2.02081e+16	2087958153009150
2.8.0	2021-08-25T13:06:48.744-07:00	dukek	4P_10-5-2-1_1.6ng_Donor Group 1 Amp 1_M4A_LRPrev_3_F5	293739	4	TRUE	CADOJ_NIST1036_AfAm	2.30665e+23		7.68883e+22	3.11479e+22	1.63788e+08	1.29228e+08	4.66587e+13	2.8675e+13	1.1058e+17	6.24329e+16	1.1058e+17	6.24329e+16	1.1058e+17	6.24329e+16	3.22182e+19	1.65764e+19	6101678743856620	4814184072367510	CADOJ_NIST1036_Cauc	3.18949e+22		1.06316e+22	4.14849e+21	9.03405e+07	7.35081e+07	2.15359e+13	1.34003e+13	3.40989e+16	1.96684e+16	3.40989e+16	1.96684e+16	3.40989e+16	1.96684e+16	7.17933e+18	3.76221e+18	3365501631953930	2738431845145420	CADOJ_NIST1036_Hisp	3.04795e+23		1.01598e+23	3.50346e+22
2.8.0	2021-08-25T13:06:59.940-07:00	dukek	4P_10-5-2-1_1.6ng_Donor Group 1 Amp 2_M4A_LRPrev_3_F5	585800	4	TRUE	CADOJ_NIST1036_AfAm	4.59028e+23		1.53009e+23	5.43187e+22	1.85016e+08	1.52465e+08	3.98232e+13	2.33817e+13	1.19732e+17	6.51527e+16	1.19732e+17	6.51527e+16	1.19732e+17	6.51527e+16	4.27209e+19	2.12579e+19	6892477759256350	5679814128881890	CADOJ_NIST1036_Cauc	7.27409e+22		2.4247e+22	8.86283e+21	1.12461e+08	9.26629e+07	1.07e+13	6.4057e+12	2.75904e+16	1.52968e+16	2.75904e+16	1.52968e+16	2.75904e+16	1.52968e+16	8.61698e+18	4.31299e+18	4189492320171740	3451928404667140	CADOJ_NIST1036_Hisp	1.01935e+24		3.39783e+23	1.11443e+23
2.8.0	2021-08-25T13:00:25.517-07:00	dukek	4P_10-5-2-1_1.8ng_Donor Group 1 Amp 1_M4A_LRPrev_3_F5	355334	4	TRUE	CADOJ_NIST1036_AfAm	3.05926e+25		1.01975e+25	3.59568e+24	9.33383e+08	7.59955e+08	945670651810755	539760808715335	4.18799e+18	2.24286e+18	4.18799e+18	2.24286e+18	4.18799e+18	2.24286e+18	2.01149e+21	9.55294e+20	3.47721e+16	2.83112e+16	CADOJ_NIST1036_Cauc	4.16344e+24		1.38781e+24	5.43816e+23	5.25993e+08	4.37316e+08	309150817644098	195784550666631	1.01553e+18	5.92365e+17	1.01553e+18	5.92365e+17	1.01553e+18	5.92365e+17	3.81098e+20	2.00468e+20	1.95952e+16	1.62917e+16	CADOJ_NIST1036_Hisp	6.72991e+25		2.2433e+25	7.23184e+24
2.8.0	2021-08-25T13:00:32.608-07:00	dukek	4P_10-5-2-1_1.8ng_Donor Group 1 Amp 2_M4A_LRPrev_3_F5	151889	4	TRUE	CADOJ_NIST1036_AfAm	3.74843e+23		1.24948e+23	4.32204e+22	3.02897e+08	2.48381e+08	5.31873e+13	3.13333e+13	1.55231e+17	8.23248e+16	1.55231e+17	8.23248e+16	1.55231e+17	8.23248e+16	5.04837e+19	2.4097e+19	1.12839e+16	9252976874874940	CADOJ_NIST1036_Cauc	7.07289e+22		2.35763e+22	8.98994e+21	2.19629e+08	1.78075e+08	2.08685e+13	12468891171325	4.85132e+16	2.58141e+16	4.85132e+16	2.58141e+16	4.85132e+16	2.58141e+16	1.31156e+19	6.12538e+18	8181819193885560	6633763235425840	CADOJ_NIST1036_Hisp	1.17723e+24		3.92411e+23	1.06455e+23
2.8.0	2021-08-25T13:00:41.277-07:00	dukek	4P_10-5-2-1_3.6ng_Donor Group 1 Amp 1_M4A_LRPrev_3_F5	443969	4	TRUE	CADOJ_NIST1036_AfAm	3.88697e+25		1.29566e+25	4.48785e+24	6.51521e+08	5.28678e+08	1091828183208270	621605777773722	3.63523e+18	1.89017e+18	3.63523e+18	1.89017e+18	3.63523e+18	1.89017e+18	1.6525e+21	7.76835e+20	2.42717e+16	1.96953e+16	CADOJ_NIST1036_Cauc	3.38462e+25		1.12821e+25	4.71445e+24	8.77114e+08	7.43316e+08	1132425390827360	686658891716166	3.72422e+18	2.12438e+18	3.72422e+18	2.12438e+18	3.72422e+18	2.12438e+18	1.65504e+21	8.71624e+20	3.26759e+16	2.76914e+16	CADOJ_NIST1036_Hisp	3.0655e+26		1.02183e+26	2.97651e+25
2.8.0	2021-08-25T13:00:45.884-07:00	dukek	4P_10-5-2-1_3.6ng_Donor Group 1 Amp 1_M4A_LRPrev_3_F5	322117	4	TRUE	CADOJ_NIST1036_AfAm	2.68391e+26		8.94636e+25	3.01224e+25	1.27783e+09	1.06412e+09	2965909180283950	1686313873637440	1.46848e+19	7.67828e+18	1.46848e+19	7.67828e+18	1.46848e+19	7.67828e+18	8.57774e+21	3.99726e+21	4.76042e+16	3.96427e+16	CADOJ_NIST1036_Cauc	1.12989e+26		3.76631e+25	1.55253e+25	1.10319e+09	9.39093e+08	1766635943971420	1059805065447710	7.97425e+18	4.50679e+18	7.97425e+18	4.50679e+18	7.97425e+18	4.50679e+18	4.29067e+21	2.21697e+21	4.10982e+16	3.49848e+16	CADOJ_NIST1036_Hisp	1.63466e+27		5.44886e+26	1.67829e+26
2.8.0	2021-08-25T13:00:49.937-07:00	dukek	4P_10-5-2-1_113pg_Donor Group 1 Amp 1_M4A_LRPrev_3_F5	418693	4	TRUE	CADOJ_NIST1036_AfAm	41344.9		14977.7	6076.47	1.64331	1.03286	9.20291	5.14803	124.094	65.4941	124.094	65.4941	124.094	65.4941	1020.02	503.735	14972	6075.3	CADOJ_NIST1036_Cauc	5154.5		2050.84	925.519	1.89921	1.32434	7.98133	4.83102	60.8561	35.4398	60.8561	35.4398	60.8561	35.4398	299.594	159.868	2050.73	925.488	CADOJ_NIST1036_Hisp	52224.5		18465.6	6395.84
2.8.0	2021-08-25T13:01:30.958-07:00	dukek	4P_10-5-2-1_113pg_Donor Group 1 Amp 2_M4A_LRPrev_3_F5	711385	4	TRUE	CADOJ_NIST1036_AfAm	15.1587		7.43276	3.28563	0.861748	0.426878	0.577276	0.261413	1.58622	0.741754	1.58622	0.741754	1.58622	0.741754	3.25443	1.47745	7.43274	3.28563	CADOJ_NIST1036_Cauc	8.77455		4.96703	2.56921	1.02914	0.610477	0.685211	0.36771	1.48905	0.820381	1.48905	0.820381	1.48905	0.820381	2.5917	1.3937	4.96702	2.56921	CADOJ_NIST1036_Hisp	14.8242		8.06035	4.15384
2.8.0	2021-08-25T13:02:11.331-07:00	dukek	4P_10-5-2-1_225pg_Donor Group 1 Amp 1_M4A_LRPrev_3_F5	386179	4	TRUE	CADOJ_NIST1036_AfAm	101092		34570.7	15265.7	2.26632	1.42098	17.2323	9.88989	153.092	82.5874	153.092	82.5874	153.092	82.5874	1496.93	735.702	34550.4	15259.7	CADOJ_NIST1036_Cauc	6835.56		2342.86	1140.83	1.95558	1.31206	7.43608	4.68357	41.0771	24.23	41.0771	24.23	41.0771	24.23	240.389	130.185	2342.71	1140.76	CADOJ_NIST1036_Hisp	44044.7		15123.7	6413.44
2.8.0	2021-08-25T13:03:03.010-07:00	dukek	4P_10-5-2-1_225pg_Donor Group 1 Amp 2_M4A_LRPrev_3_F5	77204	4	TRUE	CADOJ_NIST1036_AfAm	4.9298e+08		1.67483e+08	6.95208e+07	411.205	243.498	3224.88	1791.69	166799	85424.9	166799	85424.9	166799	85424.9	3.07824e+06	1.46717e+06	1.6504e+08	6.88684e+07	CADOJ_NIST1036_Cauc	6.32964e+07		2.1795e+07	8.7444e+06	281.08	179.136	1089.44	623.607	52074.1	26906.3	52074.1	26906.3	52074.1	26906.3	732911	341289	2.17173e+07	8.72654e+06	CADOJ_NIST1036_Hisp	4.69095e+08		1.63733e+08	5.16605e+07
2.8.0	2021-08-25T13:03:50.946-07:00	dukek	4P_10-5-2-1_450pg_Donor Group 1 Amp 1_M4A_LRPrev_3_F5	332594	4	TRUE	CADOJ_NIST1036_AfAm	1.16414e+09		3.9004e+08	1.48183e+08	1846.21	1134.83	16714.1	8710.12	686452	321923	686452	321923	686452	321923	9.73784e+06	4.32334e+06	3.87165e+08	1.47606e+08	CADOJ_NIST1036_Cauc	7.33758e+07		2.46919e+07	1.02775e+07	913.677	578.81	4159.75	2276.31	125177	59938.6	125177	59938.6	125177	59938.6	1.26346e+06	569496	2.46628e+07	1.02684e+07	CADOJ_NIST1036_Hisp	9.4391e+08		3.16606e+08	1.16325e+08
2.8.0	2021-08-25T13:04:48.153-07:00	dukek	4P_10-5-2-1_450pg_Donor Group 1 Amp 2_M4A_LRPrev_3_F5	225126	4	TRUE	CADOJ_NIST1036_AfAm	2.00609e+08		6.68702e+07	1.51217e+07	8.28618	2.27176	122.191	30.7695	17937.5	4785.78	17937.5	4785.78	17937.5	4785.78	585035	143559	5.32261e+07	1.2898e+07	CADOJ_NIST1036_Cauc	1.94168e+07		6.47237e+06	1.61122e+06	3.30536	0.980144	23.525	7.03163	3102.79	886.835	3102.79	886.835	3102.79	886.835	89525.3	24465.8	6.0345e+06	1.5296e+06	CADOJ_NIST1036_Hisp	2.47154e+08		8.23859e+07	1.81917e+07
2.8.0	2021-08-25T13:05:16.136-07:00	dukek	4P_10-5-2-1_684pg_Donor Group 1 Amp 1_M4A_LRPrev_3_F5	972350	4	TRUE	CADOJ_NIST1036_AfAm	1.93884e+17		6.46283e+16	2.04583e+16	4.33756e+06	3.29577e+06	5.71163e+09	3.31766e+09	2.97239e+12	1.41811e+12	2.97239e+12	1.41811e+12	2.97239e+12	1.41811e+12	218821490085445	9.00491e+13	160862199828602	121794861598352	CADOJ_NIST1036_Cauc	3.90529e+16		1.30178e+16	4786264769513950	3.56585e+06	2.79118e+06	2.55024e+09	1.51054e+09	1.14635e+12	6.18658e+11	1.14635e+12	6.18658e+11	1.14635e+12	6.18658e+11	7.19074e+13	3.52448e+13	131014439111027	101435900046167	CADOJ_NIST1036_Hisp	4.92681e+17		1.64229e+17	4.82929e+16
2.8.0	2021-08-25T13:05:39.934-07:00	dukek	4P_10-5-2-1_684pg_Donor Group 1 Amp 2_M4A_LRPrev_3_F5	852391	4	TRUE	CADOJ_NIST1036_AfAm	6546304691358630		2182104293919410	821273078621209	1.56339e+06	1.18703e+06	1.02375e+09	5.88337e+08	3.12632e+11	1.64357e+11	3.12632e+11	1.64357e+11	3.12632e+11	1.64357e+11	1.40257e+13	6.64386e+12	5.65029e+13	41832941803681	CADOJ_NIST1036_Cauc	878113658766028		292705272708172	104786507658772	1.06414e+06	828710	2.66607e+08	1.65375e+08	7.63369e+10	4.05212e+10	7.63369e+10	4.05212e+10	7.63369e+10	4.05212e+10	2.92861e+12	1.32727e+12	3.45883e+13	2.36308e+13	CADOJ_NIST1036_Hisp	1.08814e+16		3627135879843460	1365401112089450
2.8.0	2021-08-25T13:06:07.398-07:00	dukek	4P_10-5-2-1_900pg_Donor Group 1 Amp 1_M4A_LRPrev_3_F5	860940	4	TRUE	CADOJ_NIST1036_AfAm	4.37087e+18		1.45696e+18	5.91848e+17	1.22282e+07	9.74749e+06	4.8072e+10	2.89022e+10	3.98952e+13	2.18848e+13	3.98952e+13	2.18848e+13	3.98952e+13	2.18848e+13	4196273475271180	2149564632247960	455097343490043	362492217345897	CADOJ_NIST1036_Cauc	3.4028e+17		1.13427e+17	4.27025e+16	7.96221e+06	6.18699e+06	1.7568e+10	1.0853e+10	9.63135e+12	5.2103e+12	9.63135e+12	5.2103e+12	9.63135e+12	5.2103e+12	662713422984506	314204270727107	295492736822337	229230241182824	CADOJ_NIST1036_Hisp	5.75063e+18		1.91688e+18	5.84495e+17
2.8.0	2021-08-25T13:06:20.979-07:00	dukek	4P_10-5-2-1_900pg_Donor Group 1 Amp 2_M4A_LRPrev_3_F5	600520	4	TRUE	CADOJ_NIST1036_AfAm	1.35896e+19		4.52987e+18	1.66386e+18	1.05164e+07	8.01355e+06	2.78462e+10	1.6024e+10	3.63194e+13	1.84641e+13	3.63194e+13	1.84641e+13	3.63194e+13	1.84641e+13	5801533331297580	2624310490453570	391349347431297	298088724000891	CADOJ_NIST1036_Cauc	1.58306e+18		5.27688e+17	1.87976e+17	4.87934e+06	3.70299e+06	6.07729e+09	3.65117e+09	6.4869e+12	3.46625e+12	6.4869e+12	3.46625e+12	6.4869e+12	3.46625e+12	899877620289389	415590866379497	181323156505985	137573950902672	CADOJ_NIST1036_Hisp	2.31578e+19		7.71925e+18	2.58546e+18
2.8.0	2021-08-25T13:07:06.436-07:00	dukek	4P_100-100-100-6_1.28ng_Donor Group 1 Amp 1_M4A_LRPrev_3_F5	245579	4	TRUE	CADOJ_NIST1036_AfAm	5.58207e+16		1.86406e+16	6007428509360610	992194	687754	2.21194e+08	1.12278e+08	1.92071e+11	8.77048e+10	1.92071e+11	8.77048e+10	1.92071e+11	8.77048e+10	2.35166e+13	9.67258e+12	3.64538e+13	2.51845e+13	CADOJ_NIST1036_Cauc	2.09353e+16		6987658168399990	2686197993464640	813375	595179	1.3853e+08	8.01732e+07	1.09514e+11	5.79792e+10	1.09514e+11	5.79792e+10	1.09514e+11	5.79792e+10	12083575730354	5.66879e+12	2.97063e+13	2.16143e+13	CADOJ_NIST1036_Hisp	3.40743e+17		1.13724e+17	2.91983e+16
2.8.0	2021-08-25T13:07:19.149-07:00	dukek	4P_100-100-100-6_1.28ng_Donor Group 1 Amp 2_M4A_LRPrev_3_F5	108571	4	TRUE	CADOJ_NIST1036_AfAm	2.14451e+16		8298903392451650	2762071014892950	770422	555988	2.52558e+08	1.42778e+08	1.40757e+11	7.08097e+10	1.40757e+11	7.08097e+10	1.40757e+11	7.08097e+10	13442911904927	6.00462e+12	2.83715e+13	2.03362e+13	CADOJ_NIST1036_Cauc	7190534555289690		2689928832205970	980814145373371	664187	496475	1.1097e+08	6.75124e+07	6.35007e+10	3.37361e+10	6.35007e+10	3.37361e+10	6.35007e+10	3.37361e+10	5.66726e+12	2.6717e+12	2.4135e+13	1.79556e+13	CADOJ_NIST1036_Hisp	1.08836e+17		4.07902e+16	1.1033e+16
2.8.0	2021-08-25T13:07:29.169-07:00	dukek	4P_100-100-100-6_319ng_Donor Group 1 Amp 1_M4A_LRPrev_3_F5	166701	4	TRUE	CADOJ_NIST1036_AfAm	4.15141e+10		1.39604e+10	4.74232e+09	1014.5	702.043	24762.7	13788.8	3.34341e+06	1.73259e+06	3.34341e+06	1.73259e+06	3.34341e+06	1.73259e+06	1.23191e+08	5.62702e+07	9.89856e+09	3.99778e+09	CADOJ_NIST1036_Cauc	7.70053e+09		2.59411e+09	1.05728e+09	731.983	519.805	9197.42	5575.58	1.10648e+06	637194	1.10648e+06	637194	1.10648e+06	637194	3.45275e+07	1.77033e+07	2.32517e+09	1.00138e+09	CADOJ_NIST1036_Hisp	1.90324e+11		6.37098e+10	1.85847e+10
2.8.0	2021-08-25T13:08:24.479-07:00	dukek	4P_100-100-100-6_319ng_Donor Group 1 Amp 2_M4A_LRPrev_3_F5	167950	4	TRUE	CADOJ_NIST1036_AfAm	3.11174e+10		1.07505e+10	3.97791e+09	1517.47	943.914	50427.7	27598.1	5.10157e+06	2.48117e+06	5.10157e+06	2.48117e+06	5.10157e+06	2.48117e+06	1.40989e+08	6.35814e+07	8.91614e+09	3.59698e+09	CADOJ_NIST1036_Cauc	8.01951e+09		2.77358e+09	9.86271e+08	1191.92	714.063	20012.7	10119	1.98121e+06	928490	1.98121e+06	928490	1.98121e+06	928490	4.89933e+07	2.13357e+07	2.58588e+09	9.56843e+08	CADOJ_NIST1036_Hisp	1.29886e+11		4.42346e+10	1.39037e+10
2.8.0	2021-08-25T13:09:15.492-07:00	dukek	4P_100-100-100-6_638ng_Donor Group 1 Amp 1_M4A_LRPrev_3_F5	584591	4	TRUE	CADOJ_NIST1036_AfAm	358781779719763		119600197565444	4.19391e+13	38789.6	24813.3	6.5709e+06	3.47235e+06	4.1254e+09	1.9765e+09	4.1254e+09	1.9765e+09	4.1254e+09	1.9765e+09	3.69883e+11	1.65296e+11	1.40588e+12	8.92731e+11	CADOJ_NIST1036_Cauc	6.57228e+13		2.19091e+13	6.85279e+12	24704	16043.8	2.59744e+06	1.34936e+06	1.35965e+09	6.24887e+08	1.35965e+09	6.24887e+08	1.35965e+09	6.24887e+08	1.00969e+11	4.14355e+10	8.62157e+11	5.41589e+11	CADOJ_NIST1036_Hisp	1546670463361650		515578193872119	148050529494057
2.8.0	2021-08-25T13:10:04.048-07:00	dukek	4P_100-100-100-6_638ng_Donor Group 1 Amp 2_M4A_LRPrev_3_F5	338996	4	TRUE	CADOJ_NIST1036_AfAm	7.74561e+16		4.64031e+16	1.65028e+16	2.04955e+06	1.51586e+06	1.32663e+09	7.6367e+08	8.06805e+11	4.09498e+11	8.06805e+11	4.09498e+11	8.06805e+11	4.09498e+11	7.92975e+13	3.53773e+13	7.59153e+13	5.60513e+13	CADOJ_NIST1036_Cauc	2.61291e+16		1.6702e+16	6003198039420420	1.97554e+06	1.4769e+06	5.91845e+08	3.57123e+08	3.8802e+11	1.99496e+11	3.8802e+11	1.99496e+11	3.8802e+11	1.99496e+11	36600907600960	1.68098e+13	7.26283e+13	5.41245e+13	CADOJ_NIST1036_Hisp	3.4848e+17		2.28939e+17	6.1957e+16
2.8.0	2021-08-25T16:27:18.312-07:00	dukek	4P_4-3-2-1_1ng_Donor Group 1 Amp 1_M3A_LRPrev_1_M4	786183	4	TRUE	CADOJ_NIST1036_AfAm	7.36646e+13		2.45799e+13	8.70317e+12	40403.5	30089.8	1.23052e+06	735424	5.78759e+08	3.16716e+08	5.78759e+08	3.16716e+08	5.78759e+08	3.16716e+08	4.70244e+10	2.22201e+10	1.30981e+12	9.33069e+11	CADOJ_NIST1036_Cauc	3.28144e+12		1.09504e+12	4.02361e+11	18830.2	14177.4	593365	357982	1.4775e+08	8.14933e+07	1.4775e+08	8.14933e+07	1.4775e+08	8.14933e+07	6.52763e+09	3.17401e+09	4.06447e+11	2.24767e+11	CADOJ_NIST1036_Hisp	2.76335e+12		9.21908e+11	2.92217e+11
2.8.0	2021-08-25T16:29:18.116-07:00	dukek	4P_4-3-2-1_1ng_Donor Group 1 Amp 2_M3A_LRPrev_1_M4	542826	4	TRUE	CADOJ_NIST1036_AfAm	1.24936e+12		4.16455e+11	1.46808e+11	9339.47	6163.37	358487	198089	7.09899e+07	3.66608e+07	7.09899e+07	3.66608e+07	7.09899e+07	3.66608e+07	2.57957e+09	1.16164e+09	1.82579e+11	9.03058e+10	CADOJ_NIST1036_Cauc	1.11973e+11		3.73245e+10	1.39825e+10	4128.74	2839.44	185557	100747	2.08006e+07	1.02407e+07	2.08006e+07	1.02407e+07	2.08006e+07	1.02407e+07	4.89576e+08	2.23863e+08	2.96856e+10	1.23682e+10	CADOJ_NIST1036_Hisp	7.03563e+10		2.34523e+10	8.15925e+09
2.8.0	2021-08-25T16:30:45.828-07:00	dukek	4P_4-3-2-1_2ng_Donor Group 1 Amp 1_M3A_LRPrev_1_M4	84792	4	TRUE	CADOJ_NIST1036_AfAm	6667311597910880		2223105602292230	657143080370260	211726	152078	4.29555e+07	2.40414e+07	2.81541e+10	1.32826e+10	2.81541e+10	1.32826e+10	2.81541e+10	1.32826e+10	2.80004e+12	1.13692e+12	7.75781e+12	5.50987e+12	CADOJ_NIST1036_Cauc	314152275165759		104736279799844	3.71858e+13	90762.8	67026.2	1.68052e+07	1.01279e+07	6.43495e+09	3.39686e+09	6.43495e+09	3.39686e+09	6.43495e+09	3.39686e+09	3.84668e+11	1.77159e+11	3.23022e+12	2.33082e+12	CADOJ_NIST1036_Hisp	224190588332393		7.47459e+13	2.48463e+13
2.8.0	2021-08-25T16:31:14.896-07:00	dukek	4P_4-3-2-1_2ng_Donor Group 1 Amp 2_M3A_LRPrev_1_M4	573046	4	TRUE	CADOJ_NIST1036_AfAm	5.53442e+17		1.84488e+17	5.79744e+16	1.93352e+06	1.37649e+06	1.51749e+09	8.49658e+08	1.32598e+12	6.36231e+11	1.32598e+12	6.36231e+11	1.32598e+12	6.36231e+11	169588716762292	7.14971e+13	7.17588e+13	5.10859e+13	CADOJ_NIST1036_Cauc	3.18549e+16		1.06186e+16	4019800637664970	1.13755e+06	827616	1.00632e+09	5.81995e+08	4.84439e+11	2.6574e+11	4.84439e+11	2.6574e+11	4.84439e+11	2.6574e+11	3.4686e+13	1.68254e+13	4.20829e+13	3.058e+13	CADOJ_NIST1036_Hisp	1.54186e+16		5139643048422550	1518309281249740
2.8.0	2021-08-25T16:31:57.954-07:00	dukek	4P_4-3-2-1_63pg_Donor Group 1 Amp 1_M3A_LRPrev_1_M4	375839	4	TRUE	CADOJ_NIST1036_AfAm	1.42052		1.30774	0.518434	1.14057	0.590022	1.21213	0.593169	1.25015	0.544791	1.25015	0.544791	1.25015	0.544791	1.27616	0.537175	1.30774	0.518434	CADOJ_NIST1036_Cauc	1.47849		1.39173	0.710967	1.12968	0.699746	1.12134	0.620733	1.24656	0.680068	1.24656	0.680068	1.24656	0.680068	1.31642	0.697007	1.39173	0.710967	CADOJ_NIST1036_Hisp	1.24181		1.17103	0.673931
2.8.0	2021-08-25T16:32:52.666-07:00	dukek	4P_4-3-2-1_63pg_Donor Group 1 Amp 2_M3A_LRPrev_1_M4	376116	4	TRUE	CADOJ_NIST1036_AfAm	812.939		299.422	83.086	3.39723	1.50327	2.49695	0.860693	15.2286	5.02988	15.2286	5.02988	15.2286	5.02988	56.2748	17.4679	299.417	83.0851	CADOJ_NIST1036_Cauc	219.349		90.7537	35.3754	2.65466	1.57523	1.78865	0.858422	9.48441	4.42366	9.48441	4.42366	9.48441	4.42366	27.4724	11.9179	90.7532	35.3753	CADOJ_NIST1036_Hisp	245.808		101.926	40.6727
2.8.0	2021-08-25T16:35:15.478-07:00	dukek	4P_4-3-2-1_125pg_Donor Group 1 Amp 1_M3A_LRPrev_1_M4	819979	4	TRUE	CADOJ_NIST1036_AfAm	3.70245		2.11015	1.09201	0.735325	0.460591	0.633651	0.366988	0.915156	0.511821	0.915156	0.511821	0.915156	0.511821	1.32077	0.730394	2.11015	1.09201	CADOJ_NIST1036_Cauc	2.98454		1.78307	0.986031	0.694868	0.459466	0.544104	0.3357	0.762887	0.450015	0.762887	0.450015	0.762887	0.450015	1.09664	0.62025	1.78307	0.986031	CADOJ_NIST1036_Hisp	3.54289		2.00814	1.08785
2.8.0	2021-08-25T16:37:24.784-07:00	dukek	4P_4-3-2-1_125pg_Donor Group 1 Amp 2_M3A_LRPrev_1_M4	50964	4	TRUE	CADOJ_NIST1036_AfAm	326.103		131.402	66.1334	1.3532	0.886395	2.69183	1.68223	9.37255	5.53355	9.37255	5.53355	9.37255	5.53355	28.6432	16.2366	131.401	66.133	CADOJ_NIST1036_Cauc	169.421		70.9669	39.4825	0.770762	0.523285	1.30282	0.834467	4.93	3.19614	4.93	3.19614	4.93	3.19614	15.602	9.461	70.9662	39.4823	CADOJ_NIST1036_Hisp	105.629		46.7049	27.6895
2.8.0	2021-08-25T16:02:04.545-07:00	dukek	4P_4-3-2-1_250pg_Donor Group 1 Amp 1_M3A_LRPrev_1_M4	650480	4	TRUE	CADOJ_NIST1036_AfAm	306994		151591	65974.8	11.0488	7.19702	12.6202	7.58042	391.144	221.846	391.144	221.846	391.144	221.846	4452.31	2353.5	151396	65923.1	CADOJ_NIST1036_Cauc	14860.3		9747.31	4480.49	5.79294	3.99361	5.27688	3.35396	92.1611	55.933	92.1611	55.933	92.1611	55.933	672.18	374.195	9745.42	4480	CADOJ_NIST1036_Hisp	15316.4		9231.16	4027.31
2.8.0	2021-08-25T16:05:15.066-07:00	dukek	4P_4-3-2-1_250pg_Donor Group 1 Amp 2_M3A_LRPrev_1_M4	727105	4	TRUE	CADOJ_NIST1036_AfAm	1.53922e+07		6.43984e+06	2.86023e+06	83.065	57.1943	185.103	116.633	10812.2	6498.73	10812.2	6498.73	10812.2	6498.73	173813	94210.1	6.40997e+06	2.85277e+06	CADOJ_NIST1036_Cauc	1.76036e+06		781095	378407	31.1628	21.1884	47.2629	29.4392	2133.75	1309.08	2133.75	1309.08	2133.75	1309.08	29363.6	16802.1	779606	377839	CADOJ_NIST1036_Hisp	2.19558e+06		924021	383282
2.8.0	2021-08-25T16:08:31.800-07:00	dukek	4P_4-3-2-1_380pg_Donor Group 1 Amp 1_M3A_LRPrev_1_M4	176561	4	TRUE	CADOJ_NIST1036_AfAm	228791		76578	23441.6	4.22748	2.08075	2.35483	1.04473	101.14	42.7873	101.14	42.7873	101.14	42.7873	1557.79	585.665	76354.5	23402.8	CADOJ_NIST1036_Cauc	8713.64		2975.84	1049.91	1.11318	0.587355	0.811045	0.389209	17.2337	8.11785	17.2337	8.11785	17.2337	8.11785	158.048	68.3456	2974.77	1049.7	CADOJ_NIST1036_Hisp	7776.93		2640.4	848.593
2.8.0	2021-08-25T16:11:52.366-07:00	dukek	4P_4-3-2-1_380pg_Donor Group 1 Amp 2_M3A_LRPrev_1_M4	812084	4	TRUE	CADOJ_NIST1036_AfAm	1.54169e+06		598391	184803	39.9729	19.3613	38.8582	16.263	1616.65	628.267	1616.65	628.267	1616.65	628.267	21408.9	7716.19	597459	184547	CADOJ_NIST1036_Cauc	301603		130739	54594.7	31.7423	17.9898	39.7583	19.6777	961.099	460.635	961.099	460.635	961.099	460.635	8405.97	3929.37	130691	54581.2	CADOJ_NIST1036_Hisp	267233		111014	38093.2
2.8.0	2021-08-25T16:14:56.459-07:00	dukek	4P_4-3-2-1_500pg_Donor Group 1 Amp 1_M3A_LRPrev_1_M4	538265	4	TRUE	CADOJ_NIST1036_AfAm	154598		61839.9	22776.6	5.86961	3.12469	20.6743	10.3027	356.354	158.52	356.354	158.52	356.354	158.52	3134.47	1287.04	61807.5	22768.5	CADOJ_NIST1036_Cauc	13943.6		6430.25	2650.65	3.03836	1.72977	7.66289	3.97743	87.9732	45.1569	87.9732	45.1569	87.9732	45.1569	556.108	269.263	6429.43	2650.41	CADOJ_NIST1036_Hisp	32366.3		13420.1	4783.82
2.8.0	2021-08-25T16:18:13.364-07:00	dukek	4P_4-3-2-1_500pg_Donor Group 1 Amp 2_M3A_LRPrev_1_M4	938205	4	TRUE	CADOJ_NIST1036_AfAm	2.83368e+10		9.44592e+09	2.8733e+09	634.15	322.789	4387.81	1919.62	907811	363798	907811	363798	907811	363798	4.16043e+07	1.53483e+07	6.07281e+09	2.20583e+09	CADOJ_NIST1036_Cauc	2.92997e+08		9.76782e+07	3.38235e+07	149.576	74.716	700.621	325.415	68058.4	30473.2	68058.4	30473.2	68058.4	30473.2	1.60369e+06	638427	9.50436e+07	3.32373e+07	CADOJ_NIST1036_Hisp	3.52109e+08		1.17381e+08	3.73752e+07
2.8.0	2021-08-25T16:20:13.928-07:00	dukek	4P_4-3-2-1_750pg_Donor Group 1 Amp 1_M3A_LRPrev_1_M4	725387	4	TRUE	CADOJ_NIST1036_AfAm	4.28187e+13		1.57901e+13	5.39609e+12	8569.05	5660.56	618952	334715	2.93272e+08	1.47821e+08	2.93272e+08	1.47821e+08	2.93272e+08	1.47821e+08	2.48501e+10	1.11918e+10	3.01932e+11	1.95796e+11	CADOJ_NIST1036_Cauc	2.38255e+12		8.86478e+11	3.31073e+11	3395.96	2260.19	264127	138736	6.98302e+07	3.41948e+07	6.98302e+07	3.41948e+07	6.98302e+07	3.41948e+07	3.6491e+09	1.68888e+09	1.07464e+11	6.80892e+10	CADOJ_NIST1036_Hisp	1.72684e+12		6.40854e+11	1.82194e+11
2.8.0	2021-08-25T16:21:37.109-07:00	dukek	4P_4-3-2-1_750pg_Donor Group 1 Amp 2_M3A_LRPrev_1_M4	862806	4	TRUE	CADOJ_NIST1036_AfAm	3.52266e+11		1.17577e+11	3.67035e+10	9016.42	5280.81	35106.2	17210.1	9.87568e+06	4.21815e+06	9.87568e+06	4.21815e+06	9.87568e+06	4.21815e+06	4.6936e+08	1.76582e+08	7.3878e+10	2.78272e+10	CADOJ_NIST1036_Cauc	9.8559e+09		3.29274e+09	1.24764e+09	3378.25	2107	9735.48	5074.38	1.29087e+06	611062	1.29087e+06	611062	1.29087e+06	611062	3.57952e+07	1.58928e+07	3.13371e+09	1.2077e+09	CADOJ_NIST1036_Hisp	1.13158e+10		3.77889e+09	1.21189e+09
2.8.0	2021-08-25T16:23:10.055-07:00	dukek	4P_4-3-2-1_870pg_Donor Group 1 Amp 1_M3A_LRPrev_1_M4	989273	4	TRUE	CADOJ_NIST1036_AfAm	2.36517e+12		9.9597e+11	3.3549e+11	15708.9	11771.7	319448	194536	7.94439e+07	4.30291e+07	7.94439e+07	4.30291e+07	7.94439e+07	4.30291e+07	3.67869e+09	1.83922e+09	3.40284e+11	1.8589e+11	CADOJ_NIST1036_Cauc	1.28854e+11		5.88058e+10	2.50925e+10	6659.69	5152.5	158904	105409	2.04703e+07	1.21422e+07	2.04703e+07	1.21422e+07	2.04703e+07	1.21422e+07	5.49542e+08	2.89941e+08	4.65259e+10	2.19906e+10	CADOJ_NIST1036_Hisp	9.3686e+10		4.22862e+10	1.40481e+10
2.8.0	2021-08-25T16:25:29.610-07:00	dukek	4P_4-3-2-1_870pg_Donor Group 1 Amp 2_M3A_LRPrev_1_M4	583273	4	TRUE	CADOJ_NIST1036_AfAm	8.7028e+12		3.32537e+12	9.82495e+11	23739.2	15365	453346	237969	1.57334e+08	7.39065e+07	1.57334e+08	7.39065e+07	1.57334e+08	7.39065e+07	9.07669e+09	3.74725e+09	6.28824e+11	3.50551e+11	CADOJ_NIST1036_Cauc	2.6187e+11		1.05569e+11	4.1854e+10	7350.84	4860.64	117378	67477.8	2.1635e+07	1.1075e+07	2.1635e+07	1.1075e+07	2.1635e+07	1.1075e+07	7.37231e+08	3.51437e+08	7.27762e+10	3.29299e+10	CADOJ_NIST1036_Hisp	1.62452e+11		6.79138e+10	2.11776e+10
2.8.0	2021-08-25T16:40:07.217-07:00	dukek	4P_10-5-2-1_1.4ng_Donor Group 1 Amp 1_M3A_LRPrev_1_M4	899332	4	TRUE	CADOJ_NIST1036_AfAm	2.90919e+13		9.69734e+12	3.4716e+12	19886.1	13443.8	409907	241457	1.82457e+08	1.01255e+08	1.82457e+08	1.01255e+08	1.82457e+08	1.01255e+08	1.59988e+10	7.94045e+09	6.14114e+11	3.97635e+11	CADOJ_NIST1036_Cauc	9.84858e+11		3.28289e+11	1.31307e+11	8536.69	6000.84	127235	78201.3	3.6931e+07	2.10352e+07	3.6931e+07	2.10352e+07	3.6931e+07	2.10352e+07	2.01783e+09	1.06533e+09	1.47994e+11	7.9451e+10	CADOJ_NIST1036_Hisp	9.31807e+11		3.10606e+11	1.10239e+11
2.8.0	2021-08-25T16:41:50.853-07:00	dukek	4P_10-5-2-1_1.4ng_Donor Group 1 Amp 2_M3A_LRPrev_1_M4	976418	4	TRUE	CADOJ_NIST1036_AfAm	627550253475338		209183432156398	7.23719e+13	45668.9	36258.6	1.09342e+06	773907	9.00255e+08	5.66004e+08	9.00255e+08	5.66004e+08	9.00255e+08	5.66004e+08	1.31097e+11	7.02118e+10	1.51935e+12	1.1872e+12	CADOJ_NIST1036_Cauc	2.15109e+13		7.17032e+12	3.02127e+12	23890.2	18498.4	447919	312561	2.23816e+08	1.37464e+08	2.23816e+08	1.37464e+08	2.23816e+08	1.37464e+08	1.95237e+10	1.07874e+10	7.02492e+11	5.07951e+11	CADOJ_NIST1036_Hisp	2.54058e+13		8.46861e+12	3.08083e+12
2.8.0	2021-08-25T16:43:09.722-07:00	dukek	4P_10-5-2-1_1.6ng_Donor Group 1 Amp 1_M3A_LRPrev_1_M4	744428	4	TRUE	CADOJ_NIST1036_AfAm	4.14815e+16		1.38272e+16	4635822619779320	327795	204241	4.14246e+07	2.26928e+07	3.87437e+10	1.95447e+10	3.87437e+10	1.95447e+10	3.87437e+10	1.95447e+10	6.40158e+12	2.91886e+12	1.19484e+13	7.44038e+12	CADOJ_NIST1036_Cauc	1225244709093830		408416049465400	136890348042764	131295	85265.7	1.84039e+07	1.00151e+07	8.86072e+09	4.42482e+09	8.86072e+09	4.42482e+09	8.86072e+09	4.42482e+09	7.85571e+11	3.52516e+11	4.74381e+12	3.04213e+12	CADOJ_NIST1036_Hisp	1087809427579500		362603996499827	113628348185534
2.8.0	2021-08-25T16:44:17.773-07:00	dukek	4P_10-5-2-1_1.6ng_Donor Group 1 Amp 2_M3A_LRPrev_1_M4	421105	4	TRUE	CADOJ_NIST1036_AfAm	2.12881e+16		7106845961180980	2470536420795080	383722	308637	5.94039e+07	3.87441e+07	4.86551e+10	2.84348e+10	4.86551e+10	2.84348e+10	4.86551e+10	2.84348e+10	6.07888e+12	3.18609e+12	1.40248e+13	1.12025e+13	CADOJ_NIST1036_Cauc	1027242211714610		343106202581416	130355640768905	169552	135095	2.69289e+07	1.76493e+07	1.25198e+10	7.40883e+09	1.25198e+10	7.40883e+09	1.25198e+10	7.40883e+09	9.19478e+11	4.90855e+11	6.10127e+12	4.82339e+12	CADOJ_NIST1036_Hisp	888141044866584		296607382974384	9.73162e+13
2.8.0	2021-08-25T16:45:22.043-07:00	dukek	4P_10-5-2-1_1.8ng_Donor Group 1 Amp 1_M3A_LRPrev_1_M4	621290	4	TRUE	CADOJ_NIST1036_AfAm	867811169428630		289271631697170	9.93962e+13	90670.1	71051.1	1.4626e+06	982449	1.50313e+09	9.05495e+08	1.50313e+09	9.05495e+08	1.50313e+09	9.05495e+08	2.25542e+11	1.15901e+11	2.86909e+12	2.19512e+12	CADOJ_NIST1036_Cauc	1.97862e+13		6.59545e+12	2737684913272	31489.2	24990.9	356938	241147	2.24644e+08	1.36745e+08	2.24644e+08	1.36745e+08	2.24644e+08	1.36745e+08	2.02854e+10	1.05865e+10	8.29705e+11	5.81918e+11	CADOJ_NIST1036_Hisp	1.44281e+13		4809387456181	1.84942e+12
2.8.0	2021-08-25T16:46:27.167-07:00	dukek	4P_10-5-2-1_1.8ng_Donor Group 1 Amp 2_M3A_LRPrev_1_M4	466483	4	TRUE	CADOJ_NIST1036_AfAm	3.16706e+16		1.05569e+16	3722307347582940	67498.1	48683.9	2.39517e+07	1.43028e+07	2.32823e+10	1.27932e+10	2.32823e+10	1.27932e+10	2.32823e+10	1.27932e+10	3.89618e+12	1.97838e+12	2.49519e+12	1.79673e+12	CADOJ_NIST1036_Cauc	1268508188822190		422836063266431	168274683722166	25498.1	18341.2	1.1646e+07	6.93019e+06	6.01319e+09	3.49452e+09	6.01319e+09	3.49452e+09	6.01319e+09	3.49452e+09	5.88225e+11	3.05041e+11	9.42266e+11	6.7798e+11	CADOJ_NIST1036_Hisp	780246216521351		260082072403445	7.62352e+13
2.8.0	2021-08-25T16:47:17.689-07:00	dukek	4P_10-5-2-1_3.6ng_Donor Group 1 Amp 1_M3A_LRPrev_1_M4	129755	4	TRUE	CADOJ_NIST1036_AfAm	2.85792e+20		9.52639e+19	2.93032e+19	8.88657e+06	6.93546e+06	1.99398e+10	1.18618e+10	4.70292e+13	2.4568e+13	4.70292e+13	2.4568e+13	4.70292e+13	2.4568e+13	1.52034e+16	7010463943996260	330665468122489	257972612435503	CADOJ_NIST1036_Cauc	2.91673e+18		9.72243e+17	3.67531e+17	3.10163e+06	2.39637e+06	6.27769e+09	3.69663e+09	6.31449e+12	3.33151e+12	6.31449e+12	3.33151e+12	6.31449e+12	3.33151e+12	937153565315972	463066306464215	115382096448065	8.91398e+13	CADOJ_NIST1036_Hisp	2.87188e+18		9.57292e+17	2.96172e+17
2.8.0	2021-08-25T16:47:45.406-07:00	dukek	4P_10-5-2-1_3.6ng_Donor Group 1 Amp 2_M3A_LRPrev_1_M4	631558	4	TRUE	CADOJ_NIST1036_AfAm	9.76535e+16		3.25832e+16	1.21709e+16	672219	507505	1.79465e+08	1.09823e+08	1.64319e+11	9.06859e+10	1.64319e+11	9.06859e+10	1.64319e+11	9.06859e+10	2.22972e+13	1.14705e+13	2.47758e+13	1.86443e+13	CADOJ_NIST1036_Cauc	3055722911923160		1019654132266670	402944930877814	308119	231389	7.17983e+07	4.56844e+07	3.34521e+10	1.91145e+10	3.34521e+10	1.91145e+10	3.34521e+10	1.91145e+10	2.49627e+12	1.25149e+12	1.12233e+13	8.31994e+12	CADOJ_NIST1036_Hisp	3107530585397050		1037042924003340	348697383070190
2.8.0	2021-08-25T16:48:13.572-07:00	dukek	4P_10-5-2-1_113pg_Donor Group 1 Amp 1_M3A_LRPrev_1_M4	112824	4	TRUE	CADOJ_NIST1036_AfAm	0.95156		0.474043	0.228462	0.418756	0.244825	0.255032	0.136048	0.282012	0.15056	0.282012	0.15056	0.282012	0.15056	0.34639	0.17853	0.474042	0.228462	CADOJ_NIST1036_Cauc	1.21742		0.545966	0.25623	0.539752	0.317108	0.363897	0.196655	0.373943	0.196213	0.373943	0.196213	0.373943	0.196213	0.428529	0.210826	0.545966	0.25623	CADOJ_NIST1036_Hisp	1.16445		0.518746	0.257288
2.8.0	2021-08-25T16:50:27.838-07:00	dukek	4P_10-5-2-1_113pg_Donor Group 1 Amp 2_M3A_LRPrev_1_M4	343356	4	TRUE	CADOJ_NIST1036_AfAm	0.954019		0.577546	0.232523	0.574989	0.306888	0.502986	0.223323	0.508086	0.229952	0.508086	0.229952	0.508086	0.229952	0.53445	0.230301	0.577546	0.232523	CADOJ_NIST1036_Cauc	0.91844		0.555419	0.257815	0.518447	0.309107	0.409822	0.22327	0.439617	0.234027	0.439617	0.234027	0.439617	0.234027	0.483154	0.241785	0.555419	0.257815	CADOJ_NIST1036_Hisp	0.850357		0.497787	0.256891
2.8.0	2021-08-25T16:52:36.151-07:00	dukek	4P_10-5-2-1_225pg_Donor Group 1 Amp 1_M3A_LRPrev_1_M4	479936	4	TRUE	CADOJ_NIST1036_AfAm	9.12189		6.02903	3.88345	1.7919	1.30415	2.12702	1.46259	2.78916	1.88125	2.78916	1.88125	2.78916	1.88125	3.79416	2.47817	6.02903	3.88345	CADOJ_NIST1036_Cauc	5.4251		3.15244	2.04235	1.28874	0.940048	1.49528	1.02504	1.64877	1.10697	1.64877	1.10697	1.64877	1.10697	2.08184	1.37602	3.15244	2.04235	CADOJ_NIST1036_Hisp	5.55572		3.32862	2.02199
2.8.0	2021-08-25T16:55:45.937-07:00	dukek	4P_10-5-2-1_225pg_Donor Group 1 Amp 2_M3A_LRPrev_1_M4	175412	4	TRUE	CADOJ_NIST1036_AfAm	11.3344		4.11977	2.16282	1.20452	0.69077	1.18054	0.626967	1.31039	0.687642	1.31039	0.687642	1.31039	0.687642	2.01193	1.03221	4.11976	2.16282	CADOJ_NIST1036_Cauc	5.65145		1.93303	0.984582	1.09644	0.627538	1.13308	0.615668	0.910964	0.494654	0.910964	0.494654	0.910964	0.494654	1.16243	0.628271	1.93303	0.984582	CADOJ_NIST1036_Hisp	6.39106		2.19752	1.16348
2.8.0	2021-08-25T16:59:23.654-07:00	dukek	4P_10-5-2-1_450pg_Donor Group 1 Amp 1_M3A_LRPrev_1_M4	195219	4	TRUE	CADOJ_NIST1036_AfAm	26.6941		15.596	8.60375	0.54327	0.381188	0.481894	0.320602	1.40866	0.891581	1.40866	0.891581	1.40866	0.891581	3.78684	2.28051	15.5959	8.60372	CADOJ_NIST1036_Cauc	16.0012		8.41811	4.94765	0.506893	0.350007	0.412926	0.266905	1.17171	0.755874	1.17171	0.755874	1.17171	0.755874	2.73454	1.69955	8.41809	4.94764	CADOJ_NIST1036_Hisp	17.1022		9.26313	4.83562
2.8.0	2021-08-25T17:02:40.642-07:00	dukek	4P_10-5-2-1_450pg_Donor Group 1 Amp 2_M3A_LRPrev_1_M4	772429	4	TRUE	CADOJ_NIST1036_AfAm	846934		300837	88842.3	82.3999	40.5638	183.99	74.1511	3599.21	1293.26	3599.21	1293.26	3599.21	1293.26	25145.5	8640.15	300769	88828.8	CADOJ_NIST1036_Cauc	72033.4		30636.4	12226.1	37.653	22.458	65.9666	34.3272	875.921	424.925	875.921	424.925	875.921	424.925	4386.61	1988.14	30634.5	12225.7	CADOJ_NIST1036_Hisp	68162.4		26992.4	9749
2.8.0	2021-08-25T17:05:28.896-07:00	dukek	4P_10-5-2-1_684pg_Donor Group 1 Amp 1_M3A_LRPrev_1_M4	799427	4	TRUE	CADOJ_NIST1036_AfAm	395380		234952	111070	42.6933	32.0187	101.186	68.6337	1969.82	1225.32	1969.82	1225.32	1969.82	1225.32	15861.9	8898.2	234873	111048	CADOJ_NIST1036_Cauc	75416.5		42406.2	20924	34.1442	25.6659	83.0748	58.4536	940.938	588.801	940.938	588.801	940.938	588.801	4952.09	2807.93	42402.9	20922.9	CADOJ_NIST1036_Hisp	60808		36938.9	16761.6
2.8.0	2021-08-25T17:08:55.794-07:00	dukek	4P_10-5-2-1_684pg_Donor Group 1 Amp 2_M3A_LRPrev_1_M4	793078	4	TRUE	CADOJ_NIST1036_AfAm	168198		103388	37474	3.9839	2.21379	10.625	5.49297	208.391	103.364	208.391	103.364	208.391	103.364	2305.78	1093.18	103236	37444.4	CADOJ_NIST1036_Cauc	14486.1		6951.04	3170.75	2.76669	1.6344	4.49088	2.45229	59.5259	32.3084	59.5259	32.3084	59.5259	32.3084	424.627	216.272	6949.68	3170.33	CADOJ_NIST1036_Hisp	18088.4		8625.14	3262.78
2.8.0	2021-08-25T17:12:06.165-07:00	dukek	4P_10-5-2-1_900pg_Donor Group 1 Amp 1_M3A_LRPrev_1_M4	991310	4	TRUE	CADOJ_NIST1036_AfAm	375704		170931	61571.5	14.0859	6.98588	65.926	29.783	1280.58	549.312	1280.58	549.312	1280.58	549.312	10457.5	4333.19	170840	61553.5	CADOJ_NIST1036_Cauc	49069.5		25886	10598.1	9.56	5.40987	29.1752	14.8849	411.443	201.752	411.443	201.752	411.443	201.752	2528.43	1160.44	25882.2	10597	CADOJ_NIST1036_Hisp	54692.3		25539.6	9933.23
2.8.0	2021-08-25T17:14:48.432-07:00	dukek	4P_10-5-2-1_900pg_Donor Group 1 Amp 2_M3A_LRPrev_1_M4	98489	4	TRUE	CADOJ_NIST1036_AfAm	1.72638e+12		5.7546e+11	2.14424e+11	9359.71	6795.15	82521	52810.8	2.87366e+07	1.66195e+07	2.87366e+07	1.66195e+07	2.87366e+07	1.66195e+07	1.84503e+09	9.74005e+08	1.82545e+11	1.02184e+11	CADOJ_NIST1036_Cauc	1.33793e+11		4.45978e+10	1.86726e+10	3553.2	2672.96	24934.9	15887.6	7.09077e+06	4.33363e+06	7.09077e+06	4.33363e+06	7.09077e+06	4.33363e+06	3.55808e+08	1.98309e+08	3.04244e+10	1.48147e+10	CADOJ_NIST1036_Hisp	8.20105e+10		2.73368e+10	9.79918e+09
2.8.0	2021-08-25T17:16:25.157-07:00	dukek	4P_100-100-100-6_1.28ng_Donor Group 1 Amp 1_M3A_LRPrev_1_M4	735756	4	TRUE	CADOJ_NIST1036_AfAm	5.93517e+17		2.29231e+17	6.86359e+16	1.4442e+06	1.05068e+06	3.46009e+08	1.97579e+08	4.59412e+11	2.31115e+11	4.59412e+11	2.31115e+11	4.59412e+11	2.31115e+11	8.6286e+13	3.90435e+13	5.31968e+13	3.85774e+13	CADOJ_NIST1036_Cauc	4.9753e+16		1.90998e+16	6692683944893470	685673	525542	2.34388e+08	1.36467e+08	1.81754e+11	9.53118e+10	1.81754e+11	9.53118e+10	1.81754e+11	9.53118e+10	2.09438e+13	9.8117e+12	25312215776940	19351652991798	CADOJ_NIST1036_Hisp	3.18721e+16		1.23393e+16	3573107573088160
2.8.0	2021-08-25T17:17:12.150-07:00	dukek	4P_100-100-100-6_1.28ng_Donor Group 1 Amp 2_M3A_LRPrev_1_M4	821624	4	TRUE	CADOJ_NIST1036_AfAm	6.00102e+18		2.09065e+18	6.5562e+17	4.12111e+06	3.01339e+06	1.90751e+09	9.68401e+08	3.06864e+12	1.42635e+12	3.06864e+12	1.42635e+12	3.06864e+12	1.42635e+12	661834032269300	288398047115469	152635918419389	111310502329617	CADOJ_NIST1036_Cauc	3.10721e+17		1.08993e+17	3.72361e+16	2.08465e+06	1.55702e+06	8.73194e+08	4.76831e+08	8.34139e+11	4.10195e+11	8.34139e+11	4.10195e+11	8.34139e+11	4.10195e+11	108349096022627	4.81196e+13	7.71145e+13	5.74143e+13	CADOJ_NIST1036_Hisp	2.28985e+17		8.01798e+16	2.26278e+16
2.8.0	2021-08-25T17:17:51.130-07:00	dukek	4P_100-100-100-6_319ng_Donor Group 1 Amp 1_M3A_LRPrev_1_M4	76600	4	TRUE	CADOJ_NIST1036_AfAm	1.56269e+09		5.69078e+08	2.34567e+08	1065.88	736.253	4551.79	2718.08	478744	275332	478744	275332	478744	275332	1.10807e+07	5.67662e+06	5.56035e+08	2.31532e+08	CADOJ_NIST1036_Cauc	4.72617e+07		1.84189e+07	7.80116e+06	447.763	304.336	1661.57	1007.86	77350.8	41097	77350.8	41097	77350.8	41097	927882	450437	1.83833e+07	7.79268e+06	CADOJ_NIST1036_Hisp	7.07592e+07		2.72521e+07	1.04531e+07
2.8.0	2021-08-25T17:21:40.083-07:00	dukek	4P_100-100-100-6_319ng_Donor Group 1 Amp 2_M3A_LRPrev_1_M4	537851	4	TRUE	CADOJ_NIST1036_AfAm	6.24367e+09		4.04022e+09	1.55337e+09	1600.49	1165.25	18963.2	12059.6	1.77774e+06	996190	1.77774e+06	996190	1.77774e+06	996190	4.78109e+07	2.43545e+07	3.72939e+09	1.49295e+09	CADOJ_NIST1036_Cauc	8.01469e+08		4.76528e+08	2.15402e+08	805.222	581.49	7339.42	4512.21	523014	303467	523014	303467	523014	303467	1.06239e+07	5.67038e+06	4.66878e+08	2.12595e+08	CADOJ_NIST1036_Hisp	5.84094e+08		3.50083e+08	1.32097e+08
2.8.0	2021-08-25T17:24:57.194-07:00	dukek	4P_100-100-100-6_638ng_Donor Group 1 Amp 1_M3A_LRPrev_1_M4	954341	4	TRUE	CADOJ_NIST1036_AfAm	5.0215e+08		1.79815e+08	5.87612e+07	306.087	167.852	1319.76	623.984	99996.1	44776.9	99996.1	44776.9	99996.1	44776.9	2.48078e+06	1.00744e+06	1.75294e+08	5.79439e+07	CADOJ_NIST1036_Cauc	6.44842e+07		2.35813e+07	9.39733e+06	190.136	121.251	1035.05	587.481	41836.9	21568.1	41836.9	21568.1	41836.9	21568.1	668301	316613	2.3463e+07	9.3676e+06	CADOJ_NIST1036_Hisp	6.07931e+07		2.1941e+07	7.86581e+06
2.8.0	2021-08-25T17:28:15.826-07:00	dukek	4P_100-100-100-6_638ng_Donor Group 1 Amp 2_M3A_LRPrev_1_M4	526668	4	TRUE	CADOJ_NIST1036_AfAm	5.1039e+12		1.94391e+12	7.50964e+11	11384.2	7994.18	109563	64982.5	5.78561e+07	3.1446e+07	5.78561e+07	3.1446e+07	5.78561e+07	3.1446e+07	4.76743e+09	2.33372e+09	2.83435e+11	1.74817e+11	CADOJ_NIST1036_Cauc	8.95302e+11		3.32052e+11	1.18653e+11	5860.24	4064.5	47358.9	28379.4	1.9135e+07	1.05392e+07	1.9135e+07	1.05392e+07	1.9135e+07	1.05392e+07	1.25832e+09	5.84526e+08	1.09756e+11	5.94096e+10	CADOJ_NIST1036_Hisp	1.08714e+12		4.00313e+11	1.34985e+11
2.8.0	2021-08-25T17:30:47.171-07:00	dukek	4P_4-3-2-1_1ng_Donor Group 1 Amp 1_M3A-LRPrevM4_F6	192698	4	TRUE	CADOJ_NIST1036_AfAm	1.88144e+27		3.13609e+26	8.59709e+25															CADOJ_NIST1036_Cauc	1.12958e+24		1.88287e+23	6.19597e+22															CADOJ_NIST1036_Hisp	7.78412e+24		1.29752e+24	3.13764e+23
2.8.0	2021-08-25T17:31:12.031-07:00	dukek	4P_4-3-2-1_1ng_Donor Group 1 Amp 2_M3A-LRPrevM4_F6	156542	4	TRUE	CADOJ_NIST1036_AfAm	6.89707e+25		1.14951e+25	2.20002e+24															CADOJ_NIST1036_Cauc	3.93989e+23		6.56649e+22	1.39663e+22															CADOJ_NIST1036_Hisp	1.09143e+24		1.81904e+23	3.1729e+22
2.8.0	2021-08-25T17:31:32.229-07:00	dukek	4P_4-3-2-1_2ng_Donor Group 1 Amp 1_M3A-LRPrevM4_F6	448097	4	TRUE	CADOJ_NIST1036_AfAm	8.1455e+33		1.35758e+33	2.93332e+32															CADOJ_NIST1036_Cauc	2.5628e+30		4.27133e+29	1.19982e+29															CADOJ_NIST1036_Hisp	1.61531e+31		2.69218e+30	6.43668e+29
2.8.0	2021-08-25T17:31:38.872-07:00	dukek	4P_4-3-2-1_2ng_Donor Group 1 Amp 2_M3A-LRPrevM4_F6	630575	4	TRUE	CADOJ_NIST1036_AfAm	6.62712e+38		1.10452e+38	3.11454e+37															CADOJ_NIST1036_Cauc	2.51634e+35		4.1939e+34	1.15352e+34															CADOJ_NIST1036_Hisp	1.15256e+36		1.92093e+35	5.07272e+34
2.8.0	2021-08-25T17:31:48.004-07:00	dukek	4P_4-3-2-1_63pg_Donor Group 1 Amp 1_M3A-LRPrevM4_F6	317127	4	TRUE	CADOJ_NIST1036_AfAm	4.64547		2.86363	0.661896															CADOJ_NIST1036_Cauc	2.57969		1.64012	0.450977															CADOJ_NIST1036_Hisp	2.29245		1.46295	0.467363
2.8.0	2021-08-25T17:32:14.793-07:00	dukek	4P_4-3-2-1_63pg_Donor Group 1 Amp 2_M3A-LRPrevM4_F6	939103	4	TRUE	CADOJ_NIST1036_AfAm	5371.25		1823.48	79.5839															CADOJ_NIST1036_Cauc	699.859		203.72	15.3811															CADOJ_NIST1036_Hisp	886.234		299.687	18.9937
2.8.0	2021-08-25T17:33:40.810-07:00	dukek	4P_4-3-2-1_125pg_Donor Group 1 Amp 1_M3A-LRPrevM4_F6	874107	4	TRUE	CADOJ_NIST1036_AfAm	1.16674		0.303913	0.0313396															CADOJ_NIST1036_Cauc	0.473776		0.104941	0.0107499															CADOJ_NIST1036_Hisp	0.753799		0.175479	0.0208623
2.8.0	2021-08-25T17:35:13.385-07:00	dukek	4P_4-3-2-1_125pg_Donor Group 1 Amp 2_M3A-LRPrevM4_F6	771912	4	TRUE	CADOJ_NIST1036_AfAm	1027.08		177.773	25.2697															CADOJ_NIST1036_Cauc	192.618		33.0914	5.32															CADOJ_NIST1036_Hisp	160.879		28.119	4.01717
2.8.0	2021-08-25T17:36:32.599-07:00	dukek	4P_4-3-2-1_250pg_Donor Group 1 Amp 1_M3A-LRPrevM4_F6	719100	4	TRUE	CADOJ_NIST1036_AfAm	18645		3189.49	97.2607															CADOJ_NIST1036_Cauc	154.986		26.5974	0.934169															CADOJ_NIST1036_Hisp	413.927		71.4545	3.12038
2.8.0	2021-08-25T17:37:29.505-07:00	dukek	4P_4-3-2-1_250pg_Donor Group 1 Amp 2_M3A-LRPrevM4_F6	715872	4	TRUE	CADOJ_NIST1036_AfAm	3.10768e+06		535352	66153.9															CADOJ_NIST1036_Cauc	73458.7		12570.1	1742.27															CADOJ_NIST1036_Hisp	167094		28743	3784.21
2.8.0	2021-08-25T17:38:29.660-07:00	dukek	4P_4-3-2-1_380pg_Donor Group 1 Amp 1_M3A-LRPrevM4_F6	911455	4	TRUE	CADOJ_NIST1036_AfAm	1.565e+08		2.60966e+07	777725															CADOJ_NIST1036_Cauc	1.72995e+06		288385	6247.85															CADOJ_NIST1036_Hisp	7.39505e+06		1.2331e+06	53083.9
2.8.0	2021-08-25T17:39:31.483-07:00	dukek	4P_4-3-2-1_380pg_Donor Group 1 Amp 2_M3A-LRPrevM4_F6	284338	4	TRUE	CADOJ_NIST1036_AfAm	6.97529e+10		1.18327e+10	1.65533e+08															CADOJ_NIST1036_Cauc	4.42642e+08		7.53864e+07	859304															CADOJ_NIST1036_Hisp	2.31075e+09		3.93829e+08	5.16518e+06
2.8.0	2021-08-25T17:40:17.706-07:00	dukek	4P_4-3-2-1_500pg_Donor Group 1 Amp 1_M3A-LRPrevM4_F6	30889	4	TRUE	CADOJ_NIST1036_AfAm	6.08399e+06		1.01759e+06	94.6826															CADOJ_NIST1036_Cauc	22729.5		3796.46	0.942425															CADOJ_NIST1036_Hisp	485136		81076	13.6704
2.8.0	2021-08-25T17:41:14.229-07:00	dukek	4P_4-3-2-1_500pg_Donor Group 1 Amp 2_M3A-LRPrevM4_F6	808905	4	TRUE	CADOJ_NIST1036_AfAm	2.37396e+17		3.95661e+16	3605323430238590															CADOJ_NIST1036_Cauc	9.74091e+13		16234874123338	1.65241e+12															CADOJ_NIST1036_Hisp	1000569621940930		166761791676180	1.32183e+13
2.8.0	2021-08-25T17:41:43.798-07:00	dukek	4P_4-3-2-1_750pg_Donor Group 1 Amp 1_M3A-LRPrevM4_F6	734151	4	TRUE	CADOJ_NIST1036_AfAm	1.41346e+24		2.47984e+23	5.13794e+22															CADOJ_NIST1036_Cauc	9.84696e+21		1.73482e+21	4.97638e+20															CADOJ_NIST1036_Hisp	7.5553e+22		1.33311e+22	3.33218e+21
2.8.0	2021-08-25T17:42:03.260-07:00	dukek	4P_4-3-2-1_750pg_Donor Group 1 Amp 2_M3A-LRPrevM4_F6	328090	4	TRUE	CADOJ_NIST1036_AfAm	1.10815e+23		1.84906e+22	2.12054e+21															CADOJ_NIST1036_Cauc	1.96195e+19		3.27335e+18	4.62472e+17															CADOJ_NIST1036_Hisp	1.65187e+20		2.75611e+19	3.68381e+18
2.8.0	2021-08-25T17:42:25.240-07:00	dukek	4P_4-3-2-1_870pg_Donor Group 1 Amp 1_M3A-LRPrevM4_F6	781001	4	TRUE	CADOJ_NIST1036_AfAm	2.71071e+25		7.05967e+24	1.70881e+24															CADOJ_NIST1036_Cauc	2.81085e+22		6.91806e+21	1.77949e+21															CADOJ_NIST1036_Hisp	1.09917e+23		2.90309e+22	7.3326e+21
2.8.0	2021-08-25T17:42:56.247-07:00	dukek	4P_4-3-2-1_870pg_Donor Group 1 Amp 2_M3A-LRPrevM4_F6	241254	4	TRUE	CADOJ_NIST1036_AfAm	4.41515e+23		7.40503e+22	1.06445e+22															CADOJ_NIST1036_Cauc	1.8798e+20		3.15374e+19	5.12425e+18															CADOJ_NIST1036_Hisp	1.5723e+21		2.63631e+20	4.22493e+19
2.8.0	2021-08-25T17:43:20.280-07:00	dukek	4P_10-5-2-1_1.4ng_Donor Group 1 Amp 1_M3A-LRPrevM4_F6	38799	4	TRUE	CADOJ_NIST1036_AfAm	1.13187e+24		1.88647e+23	4.06206e+22															CADOJ_NIST1036_Cauc	3.86963e+21		6.4494e+20	1.2071e+20															CADOJ_NIST1036_Hisp	1.54098e+22		2.56831e+21	4.68171e+20
2.8.0	2021-08-25T17:43:43.400-07:00	dukek	4P_10-5-2-1_1.4ng_Donor Group 1 Amp 2_M3A-LRPrevM4_F6	533263	4	TRUE	CADOJ_NIST1036_AfAm	3.49645e+27		5.82741e+26	1.46548e+26															CADOJ_NIST1036_Cauc	1.48208e+25		2.47014e+24	7.23551e+23															CADOJ_NIST1036_Hisp	1.02656e+26		1.71093e+25	4.05724e+24
2.8.0	2021-08-25T17:44:00.421-07:00	dukek	4P_10-5-2-1_1.6ng_Donor Group 1 Amp 1_M3A-LRPrevM4_F6	85628	4	TRUE	CADOJ_NIST1036_AfAm	1.074e+27		1.79e+26	3.36252e+25															CADOJ_NIST1036_Cauc	6.33522e+23		1.05587e+23	2.03821e+22															CADOJ_NIST1036_Hisp	3.09833e+24		5.16388e+23	8.59184e+22
2.8.0	2021-08-25T17:44:14.923-07:00	dukek	4P_10-5-2-1_1.6ng_Donor Group 1 Amp 2_M3A-LRPrevM4_F6	946355	4	TRUE	CADOJ_NIST1036_AfAm	1.42943e+29		2.38282e+28	6.82165e+27															CADOJ_NIST1036_Cauc	1.12898e+26		1.88197e+25	6.38407e+24															CADOJ_NIST1036_Hisp	5.21236e+26		8.68904e+25	2.51614e+25
2.8.0	2021-08-25T17:44:28.986-07:00	dukek	4P_10-5-2-1_1.8ng_Donor Group 1 Amp 1_M3A-LRPrevM4_F6	485623	4	TRUE	CADOJ_NIST1036_AfAm	4.68141e+29		7.80236e+28	2.01421e+28															CADOJ_NIST1036_Cauc	2.94539e+26		4.90899e+25	1.41013e+25															CADOJ_NIST1036_Hisp	1.09101e+27		1.81835e+26	4.16884e+25
2.8.0	2021-08-25T17:44:43-07:00	dukek	4P_10-5-2-1_1.8ng_Donor Group 1 Amp 2_M3A-LRPrevM4_F6	734673	4	TRUE	CADOJ_NIST1036_AfAm	1.92764e+30		3.21273e+29	7.78496e+28															CADOJ_NIST1036_Cauc	9.32027e+26		1.55338e+26	4.2829e+25															CADOJ_NIST1036_Hisp	4.18654e+27		6.97756e+26	1.50048e+26
2.8.0	2021-08-25T17:44:54.145-07:00	dukek	4P_10-5-2-1_3.6ng_Donor Group 1 Amp 1_M3A-LRPrevM4_F6	764117	4	TRUE	CADOJ_NIST1036_AfAm	6.73848e+38		1.12308e+38	2.69027e+37															CADOJ_NIST1036_Cauc	6.19211e+34		1.03202e+34	2.97663e+33															CADOJ_NIST1036_Hisp	4.31459e+35		7.19098e+34	1.73365e+34
2.8.0	2021-08-25T17:45:00.905-07:00	dukek	4P_10-5-2-1_3.6ng_Donor Group 1 Amp 2_M3A-LRPrevM4_F6	859986	4	TRUE	CADOJ_NIST1036_AfAm	4.07846e+33		6.79743e+32	4.75548e+30															CADOJ_NIST1036_Cauc	1.52824e+30		2.54706e+29	1.77988e+27															CADOJ_NIST1036_Hisp	1.73776e+31		2.89626e+30	3.33485e+28
2.8.0	2021-08-25T17:45:07.795-07:00	dukek	4P_10-5-2-1_113pg_Donor Group 1 Amp 1_M3A-LRPrevM4_F6	823035	4	TRUE	CADOJ_NIST1036_AfAm	7.3109		1.51628	0.0854451															CADOJ_NIST1036_Cauc	1.33373		0.29788	0.029896															CADOJ_NIST1036_Hisp	2.04509		0.437837	0.0289257
2.8.0	2021-08-25T17:46:40.099-07:00	dukek	4P_10-5-2-1_113pg_Donor Group 1 Amp 2_M3A-LRPrevM4_F6	524766	4	TRUE	CADOJ_NIST1036_AfAm	0.352045		0.204498	0.0168005															CADOJ_NIST1036_Cauc	0.225279		0.0989862	0.0121925															CADOJ_NIST1036_Hisp	0.285824		0.129433	0.0139798
2.8.0	2021-08-25T17:48:07.024-07:00	dukek	4P_10-5-2-1_225pg_Donor Group 1 Amp 1_M3A-LRPrevM4_F6	7940	4	TRUE	CADOJ_NIST1036_AfAm	0.268124		0.0640394	0.0100442															CADOJ_NIST1036_Cauc	0.0508469		0.0103363	0.00195292															CADOJ_NIST1036_Hisp	0.0814228		0.0172891	0.00303503
2.8.0	2021-08-25T17:49:56.104-07:00	dukek	4P_10-5-2-1_225pg_Donor Group 1 Amp 2_M3A-LRPrevM4_F6	490439	4	TRUE	CADOJ_NIST1036_AfAm	1.83716		0.388235	0.032585															CADOJ_NIST1036_Cauc	0.0345874		0.00976215	0.00103553															CADOJ_NIST1036_Hisp	0.173369		0.0376948	0.00361451
2.8.0	2021-08-25T17:51:18.651-07:00	dukek	4P_10-5-2-1_450pg_Donor Group 1 Amp 1_M3A-LRPrevM4_F6	141350	4	TRUE	CADOJ_NIST1036_AfAm	3.10532		0.519522	0.0556188															CADOJ_NIST1036_Cauc	0.417114		0.0696714	0.0101712															CADOJ_NIST1036_Hisp	0.80585		0.134828	0.0155078
2.8.0	2021-08-25T17:52:41.603-07:00	dukek	4P_10-5-2-1_450pg_Donor Group 1 Amp 2_M3A-LRPrevM4_F6	35871	4	TRUE	CADOJ_NIST1036_AfAm	3.93273e+08		6.76653e+07	5.45119e+06															CADOJ_NIST1036_Cauc	1.94173e+07		3.283e+06	282982															CADOJ_NIST1036_Hisp	2.85768e+07		4.84787e+06	346558
2.8.0	2021-08-25T17:53:30.740-07:00	dukek	4P_10-5-2-1_684pg_Donor Group 1 Amp 1_M3A-LRPrevM4_F6	451345	4	TRUE	CADOJ_NIST1036_AfAm	4.6515e+07		7.93524e+06	262636															CADOJ_NIST1036_Cauc	647122		109641	4232.18															CADOJ_NIST1036_Hisp	1.94989e+06		332249	13180.5
2.8.0	2021-08-25T17:54:30.423-07:00	dukek	4P_10-5-2-1_684pg_Donor Group 1 Amp 2_M3A-LRPrevM4_F6	264854	4	TRUE	CADOJ_NIST1036_AfAm	1.91126e+08		3.27783e+07	1.04297e+06															CADOJ_NIST1036_Cauc	543038		91826.8	2061.95															CADOJ_NIST1036_Hisp	2.77163e+06		469206	12544.6
2.8.0	2021-08-25T17:55:25.381-07:00	dukek	4P_10-5-2-1_900pg_Donor Group 1 Amp 1_M3A-LRPrevM4_F6	202314	4	TRUE	CADOJ_NIST1036_AfAm	768802		128135	743.839															CADOJ_NIST1036_Cauc	15026.1		2504.35	5.63674															CADOJ_NIST1036_Hisp	44447.5		7407.95	13.3931
2.8.0	2021-08-25T17:56:09.309-07:00	dukek	4P_10-5-2-1_900pg_Donor Group 1 Amp 2_M3A-LRPrevM4_F6	930821	4	TRUE	CADOJ_NIST1036_AfAm	3.65744e+20		6.09573e+19	1.53366e+19															CADOJ_NIST1036_Cauc	1.12478e+18		1.87463e+17	4.84263e+16															CADOJ_NIST1036_Hisp	3.97822e+18		6.63037e+17	1.47115e+17
2.8.0	2021-08-25T17:56:33.087-07:00	dukek	4P_100-100-100-6_1.28ng_Donor Group 1 Amp 1_M3A-LRPrevM4_F6	610270	4	TRUE	CADOJ_NIST1036_AfAm	2.86618e+19		5.64751e+18	1.55133e+18															CADOJ_NIST1036_Cauc	1.21315e+18		2.31907e+17	6.91579e+16															CADOJ_NIST1036_Hisp	1.67755e+18		3.20473e+17	8.80682e+16
2.8.0	2021-08-25T17:56:44.993-07:00	dukek	4P_100-100-100-6_1.28ng_Donor Group 1 Amp 2_M3A-LRPrevM4_F6	732736	4	TRUE	CADOJ_NIST1036_AfAm	5.52712e+18		9.51472e+17	2.07899e+17															CADOJ_NIST1036_Cauc	2.64919e+17		4.58014e+16	1.14019e+16															CADOJ_NIST1036_Hisp	2.5405e+17		4.39033e+16	1.04708e+16
2.8.0	2021-08-25T17:56:55.407-07:00	dukek	4P_100-100-100-6_319ng_Donor Group 1 Amp 1_M3A-LRPrevM4_F6	187338	4	TRUE	CADOJ_NIST1036_AfAm	2.92287e+06		817382	175544															CADOJ_NIST1036_Cauc	29416.6		6131.86	1132.49															CADOJ_NIST1036_Hisp	108813		23663.9	3721.98
2.8.0	2021-08-25T17:58:05.741-07:00	dukek	4P_100-100-100-6_319ng_Donor Group 1 Amp 2_M3A-LRPrevM4_F6	549681	4	TRUE	CADOJ_NIST1036_AfAm	2.43591e+08		6.5064e+07	9.245e+06															CADOJ_NIST1036_Cauc	1.26021e+07		2.8285e+06	505388															CADOJ_NIST1036_Hisp	1.11891e+07		2.66712e+06	495938
2.8.0	2021-08-25T17:58:58.052-07:00	dukek	4P_100-100-100-6_638ng_Donor Group 1 Amp 1_M3A-LRPrevM4_F6	222470	4	TRUE	CADOJ_NIST1036_AfAm	266298		48425.4	955.31															CADOJ_NIST1036_Cauc	6839.73		1275.65	28.8516															CADOJ_NIST1036_Hisp	16748.2		3107.22	48.6586
2.8.0	2021-08-25T17:59:55.625-07:00	dukek	4P_100-100-100-6_638ng_Donor Group 1 Amp 2_M3A-LRPrevM4_F6	481052	4	TRUE	CADOJ_NIST1036_AfAm	1.61219e+13		2.87996e+12	7.61015e+11															CADOJ_NIST1036_Cauc	1.44911e+12		2.54252e+11	6.16471e+10															CADOJ_NIST1036_Hisp	2.08991e+12		3.67551e+11	8.46061e+10
2.8.0	2021-08-25T17:40:24.318-07:00	dukek	4P_4-3-2-1_1ng_Donor Group 1 Amp 1_M3A-LRPrevM4_F6_F5	303429	4	TRUE	CADOJ_NIST1036_AfAm	9.96687e+53		1.66121e+53	3.62513e+52															CADOJ_NIST1036_Cauc	2.14048e+50		3.56759e+49	6.90627e+48															CADOJ_NIST1036_Hisp	1.60154e+52		2.66933e+51	5.58768e+50
2.8.0	2021-08-25T17:40:51.438-07:00	dukek	4P_4-3-2-1_1ng_Donor Group 1 Amp 2_M3A-LRPrevM4_F6_F5	812540	4	TRUE	CADOJ_NIST1036_AfAm	2.7805e+52		4.63416e+51	4.4211e+50															CADOJ_NIST1036_Cauc	1.0984e+50		1.83067e+49	2.2886e+48															CADOJ_NIST1036_Hisp	3.20335e+51		5.33892e+50	5.66792e+49
2.8.0	2021-08-25T17:41:13.850-07:00	dukek	4P_4-3-2-1_2ng_Donor Group 1 Amp 1_M3A-LRPrevM4_F6_F5	932496	4	TRUE	CADOJ_NIST1036_AfAm	3.55636e+61		5.92726e+60	8.16963e+59															CADOJ_NIST1036_Cauc	4.67526e+57		7.79211e+56	1.73579e+56															CADOJ_NIST1036_Hisp	4.18225e+59		6.97042e+58	1.16828e+58
2.8.0	2021-08-25T17:41:20.518-07:00	dukek	4P_4-3-2-1_2ng_Donor Group 1 Amp 2_M3A-LRPrevM4_F6_F5	517604	4	TRUE	CADOJ_NIST1036_AfAm	3.07506e+66		5.1251e+65	1.03187e+65															CADOJ_NIST1036_Cauc	4.93995e+62		8.23326e+61	2.03429e+61															CADOJ_NIST1036_Hisp	3.36354e+64		5.60591e+63	1.24032e+63
2.8.0	2021-08-25T17:41:30.441-07:00	dukek	4P_4-3-2-1_63pg_Donor Group 1 Amp 1_M3A-LRPrevM4_F6_F5	497620	4	TRUE	CADOJ_NIST1036_AfAm	7.35272		4.15998	3.45229e-05															CADOJ_NIST1036_Cauc	4.69127		2.6542	1.90523e-05															CADOJ_NIST1036_Hisp	4.06071		2.29745	2.21343e-05
2.8.0	2021-08-25T17:42:37.120-07:00	dukek	4P_4-3-2-1_63pg_Donor Group 1 Amp 2_M3A-LRPrevM4_F6_F5	328512	4	TRUE	CADOJ_NIST1036_AfAm	25383.8		6312.35	6.11063e-09															CADOJ_NIST1036_Cauc	2388.84		594.047	1.5633e-09															CADOJ_NIST1036_Hisp	4517.64		1123.43	1.7497e-09
2.8.0	2021-08-25T17:44:46.258-07:00	dukek	4P_4-3-2-1_125pg_Donor Group 1 Amp 1_M3A-LRPrevM4_F6_F5	21033	4	TRUE	CADOJ_NIST1036_AfAm	23090.5		5919.56	0.000574002															CADOJ_NIST1036_Cauc	12123.4		3107.98	0.00045366															CADOJ_NIST1036_Hisp	39439.3		10110.8	0.00078546
2.8.0	2021-08-25T17:47:17.064-07:00	dukek	4P_4-3-2-1_125pg_Donor Group 1 Amp 2_M3A-LRPrevM4_F6_F5	495179	4	TRUE	CADOJ_NIST1036_AfAm	2.29298e+13		3.8606e+12	2.6451e+09															CADOJ_NIST1036_Cauc	1.72694e+12		2.90758e+11	4.80358e+08															CADOJ_NIST1036_Hisp	5.31011e+12		8.94042e+11	7.4644e+08
2.8.0	2021-08-25T17:49:21.191-07:00	dukek	4P_4-3-2-1_250pg_Donor Group 1 Amp 1_M3A-LRPrevM4_F6_F5	494997	4	TRUE	CADOJ_NIST1036_AfAm	3.82377e+23		6.38222e+22	3.29371e+19															CADOJ_NIST1036_Cauc	4.28077e+21		7.14499e+20	2.81708e+17															CADOJ_NIST1036_Hisp	8.14841e+22		1.36004e+22	2.38186e+18
2.8.0	2021-08-25T17:50:29.536-07:00	dukek	4P_4-3-2-1_250pg_Donor Group 1 Amp 2_M3A-LRPrevM4_F6_F5	583347	4	TRUE	CADOJ_NIST1036_AfAm	1.05302e+26		1.75655e+25	4.67803e+20															CADOJ_NIST1036_Cauc	1.2158e+25		2.02809e+24	1.29293e+20															CADOJ_NIST1036_Hisp	5.79244e+25		9.66244e+24	9.25465e+20
2.8.0	2021-08-25T17:51:42.424-07:00	dukek	4P_4-3-2-1_380pg_Donor Group 1 Amp 1_M3A-LRPrevM4_F6_F5	465527	4	TRUE	CADOJ_NIST1036_AfAm	8.64994e+30		1.44174e+30	1.13833e+24															CADOJ_NIST1036_Cauc	4.64437e+28		7.74103e+27	1.76751e+22															CADOJ_NIST1036_Hisp	3.84746e+30		6.41278e+29	7.46434e+23
2.8.0	2021-08-25T17:52:54.112-07:00	dukek	4P_4-3-2-1_380pg_Donor Group 1 Amp 2_M3A-LRPrevM4_F6_F5	345966	4	TRUE	CADOJ_NIST1036_AfAm	2.06644e+34		3.47508e+33	1.91679e+31															CADOJ_NIST1036_Cauc	7.13551e+31		1.19996e+31	6.07818e+28															CADOJ_NIST1036_Hisp	1.92116e+33		3.23077e+32	1.99398e+30
2.8.0	2021-08-25T17:53:46.227-07:00	dukek	4P_4-3-2-1_500pg_Donor Group 1 Amp 1_M3A-LRPrevM4_F6_F5	136847	4	TRUE	CADOJ_NIST1036_AfAm	7.27031e+29		1.21647e+29	5.97112e+24															CADOJ_NIST1036_Cauc	1.60855e+27		2.69144e+26	7.50121e+21															CADOJ_NIST1036_Hisp	3.01926e+29		5.05185e+28	2.19512e+24
2.8.0	2021-08-25T17:54:49.391-07:00	dukek	4P_4-3-2-1_500pg_Donor Group 1 Amp 2_M3A-LRPrevM4_F6_F5	348785	4	TRUE	CADOJ_NIST1036_AfAm	5.84936e+42		9.74895e+41	4.64858e+40															CADOJ_NIST1036_Cauc	1.01759e+39		1.69599e+38	1.67509e+37															CADOJ_NIST1036_Hisp	1.03225e+41		1.72042e+40	1.17667e+39
2.8.0	2021-08-25T17:55:21.958-07:00	dukek	4P_4-3-2-1_750pg_Donor Group 1 Amp 1_M3A-LRPrevM4_F6_F5	674101	4	TRUE	CADOJ_NIST1036_AfAm	5.85214e+50		1.03568e+50	2.25305e+49															CADOJ_NIST1036_Cauc	3.55929e+48		6.29906e+47	1.18488e+47															CADOJ_NIST1036_Hisp	2.44429e+50		4.32578e+49	7.50685e+48
2.8.0	2021-08-25T17:55:42.195-07:00	dukek	4P_4-3-2-1_750pg_Donor Group 1 Amp 2_M3A-LRPrevM4_F6_F5	755996	4	TRUE	CADOJ_NIST1036_AfAm	5.28638e+48		8.81452e+47	5.85374e+46															CADOJ_NIST1036_Cauc	6.01882e+44		1.00358e+44	7.03792e+42															CADOJ_NIST1036_Hisp	6.72444e+46		1.12123e+46	9.69728e+44
2.8.0	2021-08-25T17:56:05.546-07:00	dukek	4P_4-3-2-1_870pg_Donor Group 1 Amp 1_M3A-LRPrevM4_F6_F5	950694	4	TRUE	CADOJ_NIST1036_AfAm	1.17406e+52		2.98474e+51	5.17598e+50															CADOJ_NIST1036_Cauc	9.00938e+48		2.2904e+48	4.87151e+47															CADOJ_NIST1036_Hisp	3.89358e+50		9.89839e+49	2.02504e+49
2.8.0	2021-08-25T17:56:39.207-07:00	dukek	4P_4-3-2-1_870pg_Donor Group 1 Amp 2_M3A-LRPrevM4_F6_F5	602593	4	TRUE	CADOJ_NIST1036_AfAm	1.24883e+50		2.0859e+49	2.54043e+48															CADOJ_NIST1036_Cauc	4.18988e+46		6.99826e+45	8.5328e+44															CADOJ_NIST1036_Hisp	3.59899e+48		6.01131e+47	7.42797e+46
2.8.0	2021-08-25T17:57:04.911-07:00	dukek	4P_10-5-2-1_1.4ng_Donor Group 1 Amp 1_M3A-LRPrevM4_F6_F5	552447	4	TRUE	CADOJ_NIST1036_AfAm	1.42838e+51		2.38064e+50	4.09471e+49															CADOJ_NIST1036_Cauc	2.3532e+48		3.922e+47	6.35207e+46															CADOJ_NIST1036_Hisp	1.1647e+50		1.94118e+49	1.79594e+48
2.8.0	2021-08-25T17:57:30.270-07:00	dukek	4P_10-5-2-1_1.4ng_Donor Group 1 Amp 2_M3A-LRPrevM4_F6_F5	2220	4	TRUE	CADOJ_NIST1036_AfAm	1.2569e+53		2.09483e+52	2.39528e+51															CADOJ_NIST1036_Cauc	1.66191e+50		2.76986e+49	2.99578e+48															CADOJ_NIST1036_Hisp	1.72663e+52		2.87771e+51	4.23843e+50
2.8.0	2021-08-25T17:57:48.763-07:00	dukek	4P_10-5-2-1_1.6ng_Donor Group 1 Amp 1_M3A-LRPrevM4_F6_F5	30385	4	TRUE	CADOJ_NIST1036_AfAm	2.26101e+54		3.76835e+53	5.17691e+52															CADOJ_NIST1036_Cauc	8.4778e+50		1.41297e+50	2.40633e+49															CADOJ_NIST1036_Hisp	5.27064e+52		8.7844e+51	1.15122e+51
2.8.0	2021-08-25T17:58:04.830-07:00	dukek	4P_10-5-2-1_1.6ng_Donor Group 1 Amp 2_M3A-LRPrevM4_F6_F5	290127	4	TRUE	CADOJ_NIST1036_AfAm	3.5941e+56		5.99068e+55	1.34128e+55															CADOJ_NIST1036_Cauc	1.00891e+53		1.68166e+52	3.70472e+51															CADOJ_NIST1036_Hisp	6.60287e+54		1.10057e+54	2.32497e+53
2.8.0	2021-08-25T17:58:19.553-07:00	dukek	4P_10-5-2-1_1.8ng_Donor Group 1 Amp 1_M3A-LRPrevM4_F6_F5	538950	4	TRUE	CADOJ_NIST1036_AfAm	1.77603e+57		2.96005e+56	7.26104e+55															CADOJ_NIST1036_Cauc	3.77713e+53		6.29522e+52	1.35444e+52															CADOJ_NIST1036_Hisp	2.07729e+55		3.46215e+54	6.74252e+53
2.8.0	2021-08-25T17:58:34.765-07:00	dukek	4P_10-5-2-1_1.8ng_Donor Group 1 Amp 2_M3A-LRPrevM4_F6_F5	865320	4	TRUE	CADOJ_NIST1036_AfAm	9.4318e+57		1.57197e+57	3.34522e+56															CADOJ_NIST1036_Cauc	2.11052e+54		3.51754e+53	6.96379e+52															CADOJ_NIST1036_Hisp	1.38382e+56		2.30637e+55	3.96009e+54
2.8.0	2021-08-25T17:58:46.713-07:00	dukek	4P_10-5-2-1_3.6ng_Donor Group 1 Amp 1_M3A-LRPrevM4_F6_F5	644828	4	TRUE	CADOJ_NIST1036_AfAm	3.29985e+66		5.49975e+65	1.28327e+65															CADOJ_NIST1036_Cauc	1.35651e+62		2.26085e+61	5.22774e+60															CADOJ_NIST1036_Hisp	1.37696e+64		2.29493e+63	3.82838e+62
2.8.0	2021-08-25T17:58:53.640-07:00	dukek	4P_10-5-2-1_3.6ng_Donor Group 1 Amp 2_M3A-LRPrevM4_F6_F5	515949	4	TRUE	CADOJ_NIST1036_AfAm	2.18199e+61		3.63665e+60	4.00826e+58															CADOJ_NIST1036_Cauc	3.581e+57		5.96833e+56	6.99524e+54															CADOJ_NIST1036_Hisp	5.77067e+59		9.61778e+58	1.00946e+57
2.8.0	2021-08-25T17:59:00.340-07:00	dukek	4P_10-5-2-1_113pg_Donor Group 1 Amp 1_M3A-LRPrevM4_F6_F5	8924	4	TRUE	CADOJ_NIST1036_AfAm	2.34955e+06		420973	0.000788039															CADOJ_NIST1036_Cauc	64969.6		11640.7	4.42684e-05															CADOJ_NIST1036_Hisp	386328		69219.2	0.000173934
2.8.0	2021-08-25T18:00:57.567-07:00	dukek	4P_10-5-2-1_113pg_Donor Group 1 Amp 2_M3A-LRPrevM4_F6_F5	544762	4	TRUE	CADOJ_NIST1036_AfAm	12.6751		3.68315	5.77716e-10															CADOJ_NIST1036_Cauc	3.93884		1.14455	6.7667e-11															CADOJ_NIST1036_Hisp	10.4698		3.04232	8.83566e-10
2.8.0	2021-08-25T18:03:13.474-07:00	dukek	4P_10-5-2-1_225pg_Donor Group 1 Amp 1_M3A-LRPrevM4_F6_F5	321771	4	TRUE	CADOJ_NIST1036_AfAm	5.52734e+08		1.58922e+08	24986.8															CADOJ_NIST1036_Cauc	1.40028e+07		4.02609e+06	359.201															CADOJ_NIST1036_Hisp	6.92542e+07		1.99119e+07	5728.02
2.8.0	2021-08-25T18:06:33.661-07:00	dukek	4P_10-5-2-1_225pg_Donor Group 1 Amp 2_M3A-LRPrevM4_F6_F5	70446	4	TRUE	CADOJ_NIST1036_AfAm	2740617724765110		484417206295473	1.5326e+11															CADOJ_NIST1036_Cauc	8.15352e+13		1.44117e+13	5.19484e+09															CADOJ_NIST1036_Hisp	1233293123611830		217990420219829	9.06814e+10
2.8.0	2021-08-25T18:08:58.619-07:00	dukek	4P_10-5-2-1_450pg_Donor Group 1 Amp 1_M3A-LRPrevM4_F6_F5	782293	4	TRUE	CADOJ_NIST1036_AfAm	3.2525e+17		5.44102e+16	122287034429798															CADOJ_NIST1036_Cauc	1.73283e+16		2898796404076960	7.8328e+12															CADOJ_NIST1036_Hisp	4.90034e+17		8.19763e+16	268442178013254
2.8.0	2021-08-25T18:11:20.704-07:00	dukek	4P_10-5-2-1_450pg_Donor Group 1 Amp 2_M3A-LRPrevM4_F6_F5	95600	4	TRUE	CADOJ_NIST1036_AfAm	5.07177e+26		8.51137e+25	4.99948e+18															CADOJ_NIST1036_Cauc	5.40598e+24		9.07224e+23	3.4249e+16															CADOJ_NIST1036_Hisp	9.38605e+25		1.57515e+25	7.93805e+17
2.8.0	2021-08-25T18:12:34.149-07:00	dukek	4P_10-5-2-1_684pg_Donor Group 1 Amp 1_M3A-LRPrevM4_F6_F5	60451	4	TRUE	CADOJ_NIST1036_AfAm	5.97829e+32		1.01311e+32	3.0095e+30															CADOJ_NIST1036_Cauc	3.28253e+30		5.56272e+29	1.37294e+28															CADOJ_NIST1036_Hisp	1.28512e+32		2.17782e+31	5.58845e+29
2.8.0	2021-08-25T18:13:41.873-07:00	dukek	4P_10-5-2-1_684pg_Donor Group 1 Amp 2_M3A-LRPrevM4_F6_F5	327327	4	TRUE	CADOJ_NIST1036_AfAm	2.30813e+32		3.88687e+31	5.65961e+29															CADOJ_NIST1036_Cauc	2.21789e+29		3.73491e+28	6.78387e+26															CADOJ_NIST1036_Hisp	9.85142e+30		1.65897e+30	3.08195e+28
2.8.0	2021-08-25T18:14:42.655-07:00	dukek	4P_10-5-2-1_900pg_Donor Group 1 Amp 1_M3A-LRPrevM4_F6_F5	178861	4	TRUE	CADOJ_NIST1036_AfAm	7.70401e+31		1.284e+31	3.42672e+28															CADOJ_NIST1036_Cauc	4.52783e+29		7.54638e+28	2.36717e+26															CADOJ_NIST1036_Hisp	1.52737e+31		2.54561e+30	4.2344e+27
2.8.0	2021-08-25T18:15:31.323-07:00	dukek	4P_10-5-2-1_900pg_Donor Group 1 Amp 2_M3A-LRPrevM4_F6_F5	175623	4	TRUE	CADOJ_NIST1036_AfAm	2.80719e+46		4.67866e+45	8.17477e+44															CADOJ_NIST1036_Cauc	2.94651e+43		4.91084e+42	7.91119e+41															CADOJ_NIST1036_Hisp	1.29388e+45		2.15647e+44	2.99458e+43
2.8.0	2021-08-25T18:15:57.150-07:00	dukek	4P_100-100-100-6_1.28ng_Donor Group 1 Amp 1_M3A-LRPrevM4_F6_F5	236452	4	TRUE	CADOJ_NIST1036_AfAm	6.77742e+46		1.25145e+46	2.45549e+45															CADOJ_NIST1036_Cauc	9.95358e+44		1.83793e+44	3.93445e+43															CADOJ_NIST1036_Hisp	2.00645e+46		3.70492e+45	6.42257e+44
2.8.0	2021-08-25T18:16:09.196-07:00	dukek	4P_100-100-100-6_1.28ng_Donor Group 1 Amp 2_M3A-LRPrevM4_F6_F5	94770	4	TRUE	CADOJ_NIST1036_AfAm	4.48672e+45		7.86587e+44	1.36151e+44															CADOJ_NIST1036_Cauc	1.50494e+44		2.63837e+43	4.70952e+42															CADOJ_NIST1036_Hisp	2.2529e+45		3.94966e+44	6.49075e+43
2.8.0	2021-08-25T18:16:19.642-07:00	dukek	4P_100-100-100-6_319ng_Donor Group 1 Amp 1_M3A-LRPrevM4_F6_F5	248851	4	TRUE	CADOJ_NIST1036_AfAm	2.54632e+20		7.46055e+19	2.16105e+18															CADOJ_NIST1036_Cauc	8.17051e+17		2.3939e+17	9344725591337670															CADOJ_NIST1036_Hisp	3.00706e+19		8.81048e+18	4.30652e+17
2.8.0	2021-08-25T18:18:14.730-07:00	dukek	4P_100-100-100-6_319ng_Donor Group 1 Amp 2_M3A-LRPrevM4_F6_F5	96397	4	TRUE	CADOJ_NIST1036_AfAm	3.87433e+24		7.04845e+23	5.68166e+19															CADOJ_NIST1036_Cauc	2.73066e+23		4.96781e+22	8.25847e+18															CADOJ_NIST1036_Hisp	2.27676e+24		4.14203e+23	8.34511e+19
2.8.0	2021-08-25T18:19:26.931-07:00	dukek	4P_100-100-100-6_638ng_Donor Group 1 Amp 1_M3A-LRPrevM4_F6_F5	929658	4	TRUE	CADOJ_NIST1036_AfAm	6.03529e+26		1.03373e+26	3.63882e+22															CADOJ_NIST1036_Cauc	3.97338e+25		6.80562e+24	1.04375e+21															CADOJ_NIST1036_Hisp	4.34567e+26		7.44328e+25	1.89577e+22
2.8.0	2021-08-25T18:21:03.824-07:00	dukek	4P_100-100-100-6_638ng_Donor Group 1 Amp 2_M3A-LRPrevM4_F6_F5	505450	4	TRUE	CADOJ_NIST1036_AfAm	2.4633e+38		4.17812e+37	6.90302e+36															CADOJ_NIST1036_Cauc	1.31565e+37		2.23153e+36	3.96552e+35															CADOJ_NIST1036_Hisp	1.74357e+38		2.95736e+37	3.59411e+36
2.8.0	2021-08-25T18:00:36.317-07:00	dukek	4P_4-3-2-1_1ng_Donor Group 1 Amp 1_M3A-LRPrevM4_F5	553047	4	TRUE	CADOJ_NIST1036_AfAm	1.34297e+39		2.23856e+38	5.24015e+37															CADOJ_NIST1036_Cauc	2.13171e+37		3.5533e+36	9.36108e+35															CADOJ_NIST1036_Hisp	2.46526e+38		4.10916e+37	8.72185e+36
2.8.0	2021-08-25T18:01:01.480-07:00	dukek	4P_4-3-2-1_1ng_Donor Group 1 Amp 2_M3A-LRPrevM4_F5	645014	4	TRUE	CADOJ_NIST1036_AfAm	1.33902e+38		2.2317e+37	4.62023e+36															CADOJ_NIST1036_Cauc	5.68401e+36		9.47335e+35	2.36567e+35															CADOJ_NIST1036_Hisp	4.40165e+37		7.33608e+36	1.60358e+36
2.8.0	2021-08-25T18:01:20.643-07:00	dukek	4P_4-3-2-1_2ng_Donor Group 1 Amp 1_M3A-LRPrevM4_F5	292663	4	TRUE	CADOJ_NIST1036_AfAm	1.89371e+42		3.15638e+41	6.51204e+40															CADOJ_NIST1036_Cauc	4.54925e+40		7.58248e+39	1.46831e+39															CADOJ_NIST1036_Hisp	5.24646e+41		8.74461e+40	1.8356e+40
2.8.0	2021-08-25T18:01:28.401-07:00	dukek	4P_4-3-2-1_2ng_Donor Group 1 Amp 2_M3A-LRPrevM4_F5	923802	4	TRUE	CADOJ_NIST1036_AfAm	7.49859e+44		1.24977e+44	3.71968e+43															CADOJ_NIST1036_Cauc	1.85919e+43		3.09867e+42	8.2399e+41															CADOJ_NIST1036_Hisp	1.39642e+44		2.32737e+43	5.05356e+42
2.8.0	2021-08-25T18:01:38.758-07:00	dukek	4P_4-3-2-1_63pg_Donor Group 1 Amp 1_M3A-LRPrevM4_F5	2228	4	TRUE	CADOJ_NIST1036_AfAm	5.26814		2.91923	0.41589															CADOJ_NIST1036_Cauc	3.50739		2.25035	0.455764															CADOJ_NIST1036_Hisp	3.17888		1.992	0.389433
2.8.0	2021-08-25T18:02:05.732-07:00	dukek	4P_4-3-2-1_63pg_Donor Group 1 Amp 2_M3A-LRPrevM4_F5	840078	4	TRUE	CADOJ_NIST1036_AfAm	4083.74		1058.26	58.734															CADOJ_NIST1036_Cauc	464.129		155.671	14.9048															CADOJ_NIST1036_Hisp	815.326		236.42	18.5368
2.8.0	2021-08-25T18:02:47.801-07:00	dukek	4P_4-3-2-1_125pg_Donor Group 1 Amp 1_M3A-LRPrevM4_F5	335032	4	TRUE	CADOJ_NIST1036_AfAm	73845.9		20047.1	4065.96															CADOJ_NIST1036_Cauc	47555.6		16089	3636.39															CADOJ_NIST1036_Hisp	120871		36841	7692.54
2.8.0	2021-08-25T18:03:41.624-07:00	dukek	4P_4-3-2-1_125pg_Donor Group 1 Amp 2_M3A-LRPrevM4_F5	150132	4	TRUE	CADOJ_NIST1036_AfAm	5.47694e+11		9.55308e+10	2.30554e+10															CADOJ_NIST1036_Cauc	7.63425e+10		1.34621e+10	3.72487e+09															CADOJ_NIST1036_Hisp	1.80278e+11		3.23205e+10	7.98104e+09
2.8.0	2021-08-25T18:04:33.367-07:00	dukek	4P_4-3-2-1_250pg_Donor Group 1 Amp 1_M3A-LRPrevM4_F5	756705	4	TRUE	CADOJ_NIST1036_AfAm	3.37709e+21		5.65602e+20	1.34736e+20															CADOJ_NIST1036_Cauc	1.22696e+20		2.05544e+19	4.30891e+18															CADOJ_NIST1036_Hisp	1.10999e+21		1.85996e+20	4.27316e+19
2.8.0	2021-08-25T18:05:15.800-07:00	dukek	4P_4-3-2-1_250pg_Donor Group 1 Amp 2_M3A-LRPrevM4_F5	760098	4	TRUE	CADOJ_NIST1036_AfAm	2.61785e+24		4.38815e+23	1.1325e+23															CADOJ_NIST1036_Cauc	4.48621e+23		7.53132e+22	1.77361e+22															CADOJ_NIST1036_Hisp	2.3217e+24		3.88963e+23	9.02762e+22
2.8.0	2021-08-25T18:05:57.959-07:00	dukek	4P_4-3-2-1_380pg_Donor Group 1 Amp 1_M3A-LRPrevM4_F5	490585	4	TRUE	CADOJ_NIST1036_AfAm	2.56901e+24		4.28197e+23	7.71695e+22															CADOJ_NIST1036_Cauc	4.86477e+22		8.11055e+21	1.39729e+21															CADOJ_NIST1036_Hisp	6.18393e+23		1.03083e+23	1.58246e+22
2.8.0	2021-08-25T18:06:44.495-07:00	dukek	4P_4-3-2-1_380pg_Donor Group 1 Amp 2_M3A-LRPrevM4_F5	355378	4	TRUE	CADOJ_NIST1036_AfAm	3.84223e+26		6.51463e+25	8.92673e+24															CADOJ_NIST1036_Cauc	2.93497e+25		5.04768e+24	7.396e+23															CADOJ_NIST1036_Hisp	2.44705e+26		4.15809e+25	6.23575e+24
2.8.0	2021-08-25T18:07:27.504-07:00	dukek	4P_4-3-2-1_500pg_Donor Group 1 Amp 1_M3A-LRPrevM4_F5	932372	4	TRUE	CADOJ_NIST1036_AfAm	2.04756e+26		3.43093e+25	6.0947e+24															CADOJ_NIST1036_Cauc	7.42434e+24		1.2534e+24	3.40897e+23															CADOJ_NIST1036_Hisp	1.95993e+26		3.29142e+25	7.05799e+24
2.8.0	2021-08-25T18:08:10.309-07:00	dukek	4P_4-3-2-1_500pg_Donor Group 1 Amp 2_M3A-LRPrevM4_F5	693003	4	TRUE	CADOJ_NIST1036_AfAm	4.70275e+32		7.83793e+31	1.59967e+31															CADOJ_NIST1036_Cauc	3.19395e+30		5.32329e+29	1.2298e+29															CADOJ_NIST1036_Hisp	3.49816e+31		5.8303e+30	1.0193e+30
2.8.0	2021-08-25T18:08:37.456-07:00	dukek	4P_4-3-2-1_750pg_Donor Group 1 Amp 1_M3A-LRPrevM4_F5	475636	4	TRUE	CADOJ_NIST1036_AfAm	1.91346e+38		3.46944e+37	9.05777e+36															CADOJ_NIST1036_Cauc	8.39932e+36		1.529e+36	3.99417e+35															CADOJ_NIST1036_Hisp	6.2721e+37		1.14481e+37	2.44443e+36
2.8.0	2021-08-25T18:08:55.840-07:00	dukek	4P_4-3-2-1_750pg_Donor Group 1 Amp 2_M3A-LRPrevM4_F5	719241	4	TRUE	CADOJ_NIST1036_AfAm	4.53341e+33		7.5577e+32	1.50381e+32															CADOJ_NIST1036_Cauc	5.00918e+31		8.35302e+30	1.60017e+30															CADOJ_NIST1036_Hisp	7.80306e+32		1.30111e+32	2.03607e+31
2.8.0	2021-08-25T18:09:17.928-07:00	dukek	4P_4-3-2-1_870pg_Donor Group 1 Amp 1_M3A-LRPrevM4_F5	544556	4	TRUE	CADOJ_NIST1036_AfAm	2.3997e+35		4.25385e+34	1.0018e+34															CADOJ_NIST1036_Cauc	6.46967e+33		1.15339e+33	2.71192e+32															CADOJ_NIST1036_Hisp	5.7387e+34		1.02224e+34	2.40495e+33
2.8.0	2021-08-25T18:09:47.294-07:00	dukek	4P_4-3-2-1_870pg_Donor Group 1 Amp 2_M3A-LRPrevM4_F5	692490	4	TRUE	CADOJ_NIST1036_AfAm	2.21624e+36		3.70222e+35	8.36897e+34															CADOJ_NIST1036_Cauc	3.96194e+34		6.6209e+33	1.78288e+33															CADOJ_NIST1036_Hisp	3.90459e+35		6.52552e+34	1.4817e+34
2.8.0	2021-08-25T18:10:10.988-07:00	dukek	4P_10-5-2-1_1.4ng_Donor Group 1 Amp 1_M3A-LRPrevM4_F5	211886	4	TRUE	CADOJ_NIST1036_AfAm	5.17246e+39		8.62078e+38	1.78876e+38															CADOJ_NIST1036_Cauc	9.35426e+37		1.55905e+37	4.20297e+36															CADOJ_NIST1036_Hisp	1.18389e+39		1.97316e+38	4.02822e+37
2.8.0	2021-08-25T18:10:35.118-07:00	dukek	4P_10-5-2-1_1.4ng_Donor Group 1 Amp 2_M3A-LRPrevM4_F5	460231	4	TRUE	CADOJ_NIST1036_AfAm	1.73705e+39		2.89509e+38	6.92303e+37															CADOJ_NIST1036_Cauc	2.14404e+37		3.5734e+36	9.14821e+35															CADOJ_NIST1036_Hisp	4.53284e+38		7.55474e+37	1.41403e+37
2.8.0	2021-08-25T18:10:52.970-07:00	dukek	4P_10-5-2-1_1.6ng_Donor Group 1 Amp 1_M3A-LRPrevM4_F5	585894	4	TRUE	CADOJ_NIST1036_AfAm	4.54278e+43		7.5713e+42	1.56791e+42															CADOJ_NIST1036_Cauc	7.49934e+41		1.24989e+41	2.6033e+40															CADOJ_NIST1036_Hisp	9.10172e+42		1.51696e+42	2.70153e+41
2.8.0	2021-08-25T18:11:08.882-07:00	dukek	4P_10-5-2-1_1.6ng_Donor Group 1 Amp 2_M3A-LRPrevM4_F5	130805	4	TRUE	CADOJ_NIST1036_AfAm	2.73001e+43		4.55599e+42	1.16165e+42															CADOJ_NIST1036_Cauc	4.08329e+41		6.81769e+40	1.83742e+40															CADOJ_NIST1036_Hisp	5.60562e+42		9.35839e+41	2.36659e+41
2.8.0	2021-08-25T18:11:23.163-07:00	dukek	4P_10-5-2-1_1.8ng_Donor Group 1 Amp 1_M3A-LRPrevM4_F5	585292	4	TRUE	CADOJ_NIST1036_AfAm	2.33083e+42		3.88473e+41	9.89088e+40															CADOJ_NIST1036_Cauc	1.74403e+40		2.90673e+39	7.72541e+38															CADOJ_NIST1036_Hisp	2.03505e+41		3.39176e+40	7.40094e+39
2.8.0	2021-08-25T18:11:38.097-07:00	dukek	4P_10-5-2-1_1.8ng_Donor Group 1 Amp 2_M3A-LRPrevM4_F5	681527	4	TRUE	CADOJ_NIST1036_AfAm	9.07316e+43		1.51219e+43	3.44284e+42															CADOJ_NIST1036_Cauc	1.31831e+42		2.19718e+41	7.04742e+40															CADOJ_NIST1036_Hisp	1.28376e+43		2.13961e+42	4.4669e+41
2.8.0	2021-08-25T18:11:49.682-07:00	dukek	4P_10-5-2-1_3.6ng_Donor Group 1 Amp 1_M3A-LRPrevM4_F5	467271	4	TRUE	CADOJ_NIST1036_AfAm	1.03783e+48		1.72972e+47	3.90857e+46															CADOJ_NIST1036_Cauc	3.75072e+45		6.25121e+44	1.65063e+44															CADOJ_NIST1036_Hisp	5.94952e+46		9.91587e+45	1.82456e+45
2.8.0	2021-08-25T18:11:57.421-07:00	dukek	4P_10-5-2-1_3.6ng_Donor Group 1 Amp 2_M3A-LRPrevM4_F5	173976	4	TRUE	CADOJ_NIST1036_AfAm	3.30521e+44		5.51291e+43	1.16895e+43															CADOJ_NIST1036_Cauc	4.12532e+42		6.8816e+41	1.65492e+41															CADOJ_NIST1036_Hisp	6.20706e+43		1.03549e+43	2.82867e+42
2.8.0	2021-08-25T18:12:04.753-07:00	dukek	4P_10-5-2-1_113pg_Donor Group 1 Amp 1_M3A-LRPrevM4_F5	481225	4	TRUE	CADOJ_NIST1036_AfAm	250411		50782.4	9029.83															CADOJ_NIST1036_Cauc	49479.6		9120.76	1654.88															CADOJ_NIST1036_Hisp	237415		43305.3	8724.46
2.8.0	2021-08-25T18:12:47.097-07:00	dukek	4P_10-5-2-1_113pg_Donor Group 1 Amp 2_M3A-LRPrevM4_F5	659360	4	TRUE	CADOJ_NIST1036_AfAm	50.5888		14.2373	1.9636															CADOJ_NIST1036_Cauc	34.2094		9.78634	1.63381															CADOJ_NIST1036_Hisp	56.36		15.9769	2.64953
2.8.0	2021-08-25T18:13:44.196-07:00	dukek	4P_10-5-2-1_225pg_Donor Group 1 Amp 1_M3A-LRPrevM4_F5	231151	4	TRUE	CADOJ_NIST1036_AfAm	2.0391e+10		5.47983e+09	1.48251e+09															CADOJ_NIST1036_Cauc	1.58947e+09		3.38061e+08	9.18384e+07															CADOJ_NIST1036_Hisp	8.01489e+09		1.75514e+09	4.83973e+08
2.8.0	2021-08-25T18:15:08.437-07:00	dukek	4P_10-5-2-1_225pg_Donor Group 1 Amp 2_M3A-LRPrevM4_F5	928196	4	TRUE	CADOJ_NIST1036_AfAm	848270812126430		152330847871430	3.34861e+13															CADOJ_NIST1036_Cauc	127625086684214		2.19938e+13	5.02652e+12															CADOJ_NIST1036_Hisp	882063598254634		152272410661424	2.76665e+13
2.8.0	2021-08-25T18:16:20.485-07:00	dukek	4P_10-5-2-1_450pg_Donor Group 1 Amp 1_M3A-LRPrevM4_F5	577696	4	TRUE	CADOJ_NIST1036_AfAm	5.69451e+16		1.00415e+16	2372275125020320															CADOJ_NIST1036_Cauc	6135878181642770		1092502050865010	306868700379400															CADOJ_NIST1036_Hisp	1.02665e+17		1.79347e+16	4414559891204650
2.8.0	2021-08-25T18:17:26.938-07:00	dukek	4P_10-5-2-1_450pg_Donor Group 1 Amp 2_M3A-LRPrevM4_F5	866632	4	TRUE	CADOJ_NIST1036_AfAm	9.24249e+21		1.54948e+21	6.34171e+19															CADOJ_NIST1036_Cauc	1.40182e+20		2.40204e+19	1.10023e+18															CADOJ_NIST1036_Hisp	1.82729e+21		3.09657e+20	1.26687e+19
2.8.0	2021-08-25T18:18:15.265-07:00	dukek	4P_10-5-2-1_684pg_Donor Group 1 Amp 1_M3A-LRPrevM4_F5	503777	4	TRUE	CADOJ_NIST1036_AfAm	6.85277e+29		1.15661e+29	3.24641e+28															CADOJ_NIST1036_Cauc	2.4036e+28		4.11728e+27	1.17202e+27															CADOJ_NIST1036_Hisp	3.45027e+29		5.87214e+28	1.22567e+28
2.8.0	2021-08-25T18:18:56.387-07:00	dukek	4P_10-5-2-1_684pg_Donor Group 1 Amp 2_M3A-LRPrevM4_F5	138903	4	TRUE	CADOJ_NIST1036_AfAm	2.67503e+25		6.1987e+24	1.29054e+24															CADOJ_NIST1036_Cauc	3.71251e+23		9.92043e+22	2.06162e+22															CADOJ_NIST1036_Hisp	5.91066e+24		1.60428e+24	2.75501e+23
2.8.0	2021-08-25T18:19:40.793-07:00	dukek	4P_10-5-2-1_900pg_Donor Group 1 Amp 1_M3A-LRPrevM4_F5	494542	4	TRUE	CADOJ_NIST1036_AfAm	2.31257e+29		3.85965e+28	6.39454e+27															CADOJ_NIST1036_Cauc	1.18093e+28		1.97117e+27	4.46843e+26															CADOJ_NIST1036_Hisp	1.57536e+29		2.6293e+28	4.48016e+27
2.8.0	2021-08-25T18:20:16.621-07:00	dukek	4P_10-5-2-1_900pg_Donor Group 1 Amp 2_M3A-LRPrevM4_F5	49820	4	TRUE	CADOJ_NIST1036_AfAm	1.4728e+38		2.45466e+37	6.03293e+36															CADOJ_NIST1036_Cauc	3.13323e+36		5.22204e+35	1.19648e+35															CADOJ_NIST1036_Hisp	2.893e+37		4.82166e+36	9.88691e+35
2.8.0	2021-08-25T18:20:35.777-07:00	dukek	4P_100-100-100-6_1.28ng_Donor Group 1 Amp 1_M3A-LRPrevM4_F5	765919	4	TRUE	CADOJ_NIST1036_AfAm	1.05184e+45		1.93423e+44	4.15369e+43															CADOJ_NIST1036_Cauc	2.68921e+43		5.00897e+42	1.57821e+42															CADOJ_NIST1036_Hisp	2.73089e+44		5.09464e+43	1.07676e+43
2.8.0	2021-08-25T18:20:46.260-07:00	dukek	4P_100-100-100-6_1.28ng_Donor Group 1 Amp 2_M3A-LRPrevM4_F5	921968	4	TRUE	CADOJ_NIST1036_AfAm	4.78136e+45		8.50399e+44	1.70355e+44															CADOJ_NIST1036_Cauc	1.39161e+44		2.48276e+43	5.53789e+42															CADOJ_NIST1036_Hisp	1.72793e+45		3.07451e+44	7.51036e+43
2.8.0	2021-08-25T18:20:56.229-07:00	dukek	4P_100-100-100-6_319ng_Donor Group 1 Amp 1_M3A-LRPrevM4_F5	991540	4	TRUE	CADOJ_NIST1036_AfAm	2.57733e+22		4.97628e+21	1.41386e+21															CADOJ_NIST1036_Cauc	2.12571e+20		4.78337e+19	1.3416e+19															CADOJ_NIST1036_Hisp	4.76259e+21		1.05133e+21	2.66043e+20
2.8.0	2021-08-25T18:21:53.266-07:00	dukek	4P_100-100-100-6_319ng_Donor Group 1 Amp 2_M3A-LRPrevM4_F5	66918	4	TRUE	CADOJ_NIST1036_AfAm	1.65234e+25		3.10248e+24	7.99249e+23															CADOJ_NIST1036_Cauc	1.08882e+24		2.04141e+23	5.50246e+22															CADOJ_NIST1036_Hisp	9.30918e+24		1.71923e+24	3.88859e+23
2.8.0	2021-08-25T18:22:34.115-07:00	dukek	4P_100-100-100-6_638ng_Donor Group 1 Amp 1_M3A-LRPrevM4_F5	848642	4	TRUE	CADOJ_NIST1036_AfAm	4.11657e+29		6.90099e+28	1.44774e+28															CADOJ_NIST1036_Cauc	2.27401e+28		3.81645e+27	8.06081e+26															CADOJ_NIST1036_Hisp	2.75216e+29		4.61107e+28	7.17483e+27
2.8.0	2021-08-25T18:23:24.186-07:00	dukek	4P_100-100-100-6_638ng_Donor Group 1 Amp 2_M3A-LRPrevM4_F5	375931	4	TRUE	CADOJ_NIST1036_AfAm	6.95636e+37		1.22909e+37	2.63864e+36															CADOJ_NIST1036_Cauc	4.85605e+36		8.61381e+35	1.7664e+35															CADOJ_NIST1036_Hisp	6.17134e+37		1.0915e+37	2.28107e+36
2.8.0	2021-08-25T16:27:58.285-07:00	dukek	4P_4-3-2-1_1ng_Donor Group 1 Amp 1_M3A_LRPrev_1_F6	649448	4	TRUE	CADOJ_NIST1036_AfAm	8.44497e+09		2.81499e+09	1.21951e+09	1764	1391.52	15831.6	10985.5	1.97294e+06	1.2435e+06	1.97294e+06	1.2435e+06	1.97294e+06	1.2435e+06	5.37067e+07	3.09751e+07	2.66628e+09	1.18505e+09	CADOJ_NIST1036_Cauc	1.22358e+08		4.0786e+07	1.96445e+07	546.961	427.914	3010.06	2101.34	169080	108686	169080	108686	169080	108686	2.411e+06	1.4227e+06	4.06637e+07	1.96131e+07	CADOJ_NIST1036_Hisp	1.11611e+09		3.72035e+08	1.34996e+08
2.8.0	2021-08-25T16:29:46.866-07:00	dukek	4P_4-3-2-1_1ng_Donor Group 1 Amp 2_M3A_LRPrev_1_F6	802143	4	TRUE	CADOJ_NIST1036_AfAm	2.16664e+09		7.22221e+08	3.13265e+08	1782.66	1253.98	24159.6	14286.4	1.3165e+06	726988	1.3165e+06	726988	1.3165e+06	726988	2.12655e+07	1.10711e+07	7.12884e+08	3.11049e+08	CADOJ_NIST1036_Cauc	6.74252e+07		2.24752e+07	8.9226e+06	621.748	444.012	5840.78	3522.3	174218	95618.1	174218	95618.1	174218	95618.1	1.68562e+06	822802	2.24468e+07	8.91591e+06	CADOJ_NIST1036_Hisp	4.53585e+08		1.51196e+08	6.11917e+07
2.8.0	2021-08-25T16:30:55.783-07:00	dukek	4P_4-3-2-1_2ng_Donor Group 1 Amp 1_M3A_LRPrev_1_F6	840451	4	TRUE	CADOJ_NIST1036_AfAm	8.22651e+09		2.74217e+09	1.04818e+09	1002.4	680.986	19043.4	11214.7	1.90967e+06	1.01654e+06	1.90967e+06	1.01654e+06	1.90967e+06	1.01654e+06	4.63784e+07	2.28473e+07	2.52979e+09	1.00927e+09	CADOJ_NIST1036_Cauc	7.31715e+07		2.43905e+07	1.03636e+07	219.408	154.235	2719.12	1642.81	108129	60713	108129	60713	108129	60713	1.29481e+06	662717	2.43015e+07	1.03373e+07	CADOJ_NIST1036_Hisp	6.23173e+08		2.07724e+08	6.54251e+07
2.8.0	2021-08-25T16:31:29.257-07:00	dukek	4P_4-3-2-1_2ng_Donor Group 1 Amp 2_M3A_LRPrev_1_F6	430940	4	TRUE	CADOJ_NIST1036_AfAm	4743756957176240		1581252319058740	700195392260777	553750	438704	1.56055e+08	9.83302e+07	7.09777e+10	4.21503e+10	7.09777e+10	4.21503e+10	7.09777e+10	4.21503e+10	5.39494e+12	2.81764e+12	2.01744e+13	1.57578e+13	CADOJ_NIST1036_Cauc	1.56853e+13		5.22843e+12	2.09809e+12	111775	88914.1	1.16786e+07	7.62153e+06	2.15789e+09	1.28111e+09	2.15789e+09	1.28111e+09	2.15789e+09	1.28111e+09	7.86988e+10	4.16306e+10	2.28514e+12	1.29602e+12	CADOJ_NIST1036_Hisp	109451412270933		3.64838e+13	1.43808e+13
2.8.0	2021-08-25T16:32:21.641-07:00	dukek	4P_4-3-2-1_63pg_Donor Group 1 Amp 1_M3A_LRPrev_1_F6	145284	4	TRUE	CADOJ_NIST1036_AfAm	2.01514		1.63603	0.662633	0.93254	0.534977	0.798856	0.390678	1.08196	0.509224	1.08196	0.509224	1.08196	0.509224	1.30932	0.583265	1.63603	0.662633	CADOJ_NIST1036_Cauc	0.952692		0.748732	0.369952	0.733147	0.467833	0.692233	0.391067	0.701288	0.378892	0.701288	0.378892	0.701288	0.378892	0.719956	0.374522	0.748732	0.369952	CADOJ_NIST1036_Hisp	0.975704		0.784996	0.41129
2.8.0	2021-08-25T16:33:27.856-07:00	dukek	4P_4-3-2-1_63pg_Donor Group 1 Amp 2_M3A_LRPrev_1_F6	748558	4	TRUE	CADOJ_NIST1036_AfAm	3.31213		1.77295	0.451497	0.88092	0.265979	0.675139	0.167798	0.896213	0.219407	0.896213	0.219407	0.896213	0.219407	1.19523	0.298605	1.77295	0.451497	CADOJ_NIST1036_Cauc	1.42153		0.627246	0.188079	0.719992	0.282504	0.615787	0.204468	0.580411	0.185457	0.580411	0.185457	0.580411	0.185457	0.592374	0.185	0.627246	0.188079	CADOJ_NIST1036_Hisp	1.80613		0.882514	0.314132
2.8.0	2021-08-25T16:36:03.130-07:00	dukek	4P_4-3-2-1_125pg_Donor Group 1 Amp 1_M3A_LRPrev_1_F6	621221	4	TRUE	CADOJ_NIST1036_AfAm	0.420583		0.186064	0.0662799	0.354653	0.164969	0.292554	0.131098	0.208191	0.0787022	0.208191	0.0787022	0.208191	0.0787022	0.189645	0.0695517	0.186064	0.0662799	CADOJ_NIST1036_Cauc	0.18403		0.0727334	0.0319796	0.279538	0.153287	0.266617	0.126462	0.140204	0.0665307	0.140204	0.0665307	0.140204	0.0665307	0.100974	0.0468488	0.0727334	0.0319797	CADOJ_NIST1036_Hisp	0.281609		0.115372	0.0493826
2.8.0	2021-08-25T16:38:31.724-07:00	dukek	4P_4-3-2-1_125pg_Donor Group 1 Amp 2_M3A_LRPrev_1_F6	549057	4	TRUE	CADOJ_NIST1036_AfAm	2.70863		1.75459	0.965979	0.370624	0.237791	0.358552	0.212575	0.443327	0.266307	0.443327	0.266307	0.443327	0.266307	0.766431	0.441422	1.75459	0.965978	CADOJ_NIST1036_Cauc	0.916783		0.488709	0.306261	0.305844	0.221619	0.269443	0.181759	0.22573	0.154278	0.22573	0.154278	0.22573	0.154278	0.295154	0.192027	0.488709	0.306261	CADOJ_NIST1036_Hisp	1.06334		0.665664	0.405053
2.8.0	2021-08-25T16:03:05.702-07:00	dukek	4P_4-3-2-1_250pg_Donor Group 1 Amp 1_M3A_LRPrev_1_F6	530406	4	TRUE	CADOJ_NIST1036_AfAm	0.0322374		0.0107483	0.00519779	0.0303334	0.0162581	0.0282118	0.0140671	0.0101368	0.00492717	0.0101368	0.00492717	0.0101368	0.00492717	0.00899851	0.00428361	0.0107483	0.00519779	CADOJ_NIST1036_Cauc	0.00371679		0.00123897	0.000593154	0.0179403	0.010158	0.014873	0.00781473	0.00359298	0.00183323	0.00359298	0.00183323	0.00359298	0.00183323	0.00199162	0.000984919	0.00123897	0.000593154	CADOJ_NIST1036_Hisp	0.009065		0.00302187	0.00142911
2.8.0	2021-08-25T16:06:19.504-07:00	dukek	4P_4-3-2-1_250pg_Donor Group 1 Amp 2_M3A_LRPrev_1_F6	888372	4	TRUE	CADOJ_NIST1036_AfAm	0.060814		0.0202978	0.00947994	0.0558636	0.0320612	0.0568135	0.0302269	0.0201524	0.0103569	0.0201524	0.0103569	0.0201524	0.0103569	0.0174465	0.00883947	0.0202978	0.00947994	CADOJ_NIST1036_Cauc	0.0112551		0.0037535	0.00194501	0.0283541	0.0169484	0.0308111	0.0177063	0.00673469	0.00370685	0.00673469	0.00370685	0.00673469	0.00370685	0.00428846	0.00232216	0.0037535	0.00194501	CADOJ_NIST1036_Hisp	0.0214076		0.00714031	0.00319209
2.8.0	2021-08-25T16:09:45.291-07:00	dukek	4P_4-3-2-1_380pg_Donor Group 1 Amp 1_M3A_LRPrev_1_F6	372644	4	TRUE	CADOJ_NIST1036_AfAm	17.1823		5.82436	2.54842	0.133535	0.0593984	0.284433	0.123702	0.326046	0.154013	0.326046	0.154013	0.326046	0.154013	0.919715	0.427738	5.82433	2.54841	CADOJ_NIST1036_Cauc	7.01827		2.34239	1.02716	0.383796	0.189923	0.425547	0.196693	0.408674	0.189617	0.408674	0.189617	0.408674	0.189617	0.75999	0.355785	2.34238	1.02716	CADOJ_NIST1036_Hisp	24.4408		8.19875	3.71461
2.8.0	2021-08-25T16:13:02.965-07:00	dukek	4P_4-3-2-1_380pg_Donor Group 1 Amp 2_M3A_LRPrev_1_F6	885150	4	TRUE	CADOJ_NIST1036_AfAm	9796.85		3303.79	1028.16	8.47364	3.79412	5.91162	2.24823	62.7243	22.4884	62.7243	22.4884	62.7243	22.4884	335.817	116.99	3303.6	1028.13	CADOJ_NIST1036_Cauc	361.017		120.935	45.8181	3.20488	1.72484	2.08805	1.01522	10.4998	4.65685	10.4998	4.65685	10.4998	4.65685	31.0706	12.9832	120.935	45.8179	CADOJ_NIST1036_Hisp	1622.71		544.607	185.26
2.8.0	2021-08-25T16:16:05.112-07:00	dukek	4P_4-3-2-1_500pg_Donor Group 1 Amp 1_M3A_LRPrev_1_F6	705906	4	TRUE	CADOJ_NIST1036_AfAm	77.5629		25.8725	10.5424	0.81665	0.413629	0.764192	0.348549	2.47948	1.10567	2.47948	1.10567	2.47948	1.10567	6.27602	2.7439	25.8724	10.5423	CADOJ_NIST1036_Cauc	3.32477		1.10841	0.42265	0.288518	0.143006	0.220406	0.0937378	0.394428	0.162993	0.394428	0.162993	0.394428	0.162993	0.606323	0.24692	1.10841	0.42265	CADOJ_NIST1036_Hisp	24.8669		8.29123	2.95685
2.8.0	2021-08-25T16:18:55.057-07:00	dukek	4P_4-3-2-1_500pg_Donor Group 1 Amp 2_M3A_LRPrev_1_F6	707058	4	TRUE	CADOJ_NIST1036_AfAm	65124.8		21708.8	8284.41	17.7733	9.29366	17.8972	7.94952	321.861	140.321	321.861	140.321	321.861	140.321	1982.98	847.352	21706	8283.62	CADOJ_NIST1036_Cauc	1579.84		526.617	225.507	4.7708	2.83993	3.55116	1.86675	34.0998	16.7167	34.0998	16.7167	34.0998	16.7167	123.415	58.9098	526.609	225.504	CADOJ_NIST1036_Hisp	15489.3		5163.14	1978.17
2.8.0	2021-08-25T16:20:41.438-07:00	dukek	4P_4-3-2-1_750pg_Donor Group 1 Amp 1_M3A_LRPrev_1_F6	448382	4	TRUE	CADOJ_NIST1036_AfAm	5.68278e+08		1.89426e+08	7.9137e+07	531.68	373.237	4601.02	2929.62	273789	160057	273789	160057	273789	160057	5.15559e+06	2.75565e+06	1.87066e+08	7.85772e+07	CADOJ_NIST1036_Cauc	2.68287e+07		8.94289e+06	4.14776e+06	282.438	202.354	1620.14	1092.97	58006.9	35929.1	58006.9	35929.1	58006.9	35929.1	675235	377068	8.93157e+06	4.14443e+06	CADOJ_NIST1036_Hisp	2.70281e+08		9.00938e+07	3.26145e+07
2.8.0	2021-08-25T16:22:08.559-07:00	dukek	4P_4-3-2-1_750pg_Donor Group 1 Amp 2_M3A_LRPrev_1_F6	627071	4	TRUE	CADOJ_NIST1036_AfAm	1.03243e+08		3.45627e+07	1.214e+07	255.792	146.517	1684.81	884.589	74464.4	35255	74464.4	35255	74464.4	35255	1.02592e+06	446982	3.43851e+07	1.21114e+07	CADOJ_NIST1036_Cauc	1.055e+06		352372	147328	51.0065	30.0335	258.076	141.043	4618.69	2385.59	4618.69	2385.59	4618.69	2385.59	31978	15312.2	352268	147294	CADOJ_NIST1036_Hisp	7.82928e+06		2.61614e+06	889155
2.8.0	2021-08-25T16:23:55.961-07:00	dukek	4P_4-3-2-1_870pg_Donor Group 1 Amp 1_M3A_LRPrev_1_F6	198413	4	TRUE	CADOJ_NIST1036_AfAm	6.20294e+07		2.59046e+07	1.17928e+07	323.494	236.705	720.713	494.078	48963.3	30462.1	48963.3	30462.1	48963.3	30462.1	793011	449852	2.57808e+07	1.1763e+07	CADOJ_NIST1036_Cauc	1.17522e+06		460686	214871	85.7296	63.5769	116.527	78.4054	3928.95	2469.92	3928.95	2469.92	3928.95	2469.92	36246.7	20471.7	460481	214816	CADOJ_NIST1036_Hisp	7.00522e+06		2.82101e+06	1.02141e+06
2.8.0	2021-08-25T16:26:05.390-07:00	dukek	4P_4-3-2-1_870pg_Donor Group 1 Amp 2_M3A_LRPrev_1_F6	397849	4	TRUE	CADOJ_NIST1036_AfAm	2.39487e+08		7.9829e+07	3.06526e+07	283.849	186.934	1367.11	769.795	104903	53014.6	104903	53014.6	104903	53014.6	2.00998e+06	931858	7.88947e+07	3.04242e+07	CADOJ_NIST1036_Cauc	2.47357e+06		824523	292695	69.1471	43.3228	270.486	145.536	7702.47	3752.76	7702.47	3752.76	7702.47	3752.76	68643.4	29989.3	824066	292609	CADOJ_NIST1036_Hisp	2.07618e+07		6.9206e+06	2.60855e+06
2.8.0	2021-08-25T16:40:43.792-07:00	dukek	4P_10-5-2-1_1.4ng_Donor Group 1 Amp 1_M3A_LRPrev_1_F6	46087	4	TRUE	CADOJ_NIST1036_AfAm	7.846e+07		2.61659e+07	1.08755e+07	268.946	175.308	2348.64	1407.63	79203.6	44491.9	79203.6	44491.9	79203.6	44491.9	944946	489430	2.60757e+07	1.08543e+07	CADOJ_NIST1036_Cauc	5.5077e+06		1.83623e+06	774942	154.322	101.906	1135.78	671.507	21005.1	11703.9	21005.1	11703.9	21005.1	11703.9	154687	80134.9	1.8354e+06	774746	CADOJ_NIST1036_Hisp	1.48653e+07		4.95672e+06	1.68131e+06
2.8.0	2021-08-25T16:42:17.828-07:00	dukek	4P_10-5-2-1_1.4ng_Donor Group 1 Amp 2_M3A_LRPrev_1_F6	467210	4	TRUE	CADOJ_NIST1036_AfAm	2.46392e+09		8.21321e+08	3.41196e+08	1701.27	1322.19	14554.3	9999.83	1.03198e+06	632892	1.03198e+06	632892	1.03198e+06	632892	1.90368e+07	1.01981e+07	8.07499e+08	3.37835e+08	CADOJ_NIST1036_Cauc	2.31321e+08		7.71082e+07	3.48572e+07	813.101	641.087	5634.95	3928.83	257741	166049	257741	166049	257741	166049	3.33587e+06	1.94349e+06	7.68339e+07	3.47922e+07	CADOJ_NIST1036_Hisp	1.22007e+09		4.06696e+08	1.49926e+08
2.8.0	2021-08-25T16:43:32.340-07:00	dukek	4P_10-5-2-1_1.6ng_Donor Group 1 Amp 1_M3A_LRPrev_1_F6	694002	4	TRUE	CADOJ_NIST1036_AfAm	7.97819e+06		2.65946e+06	901546	62.5767	35.3606	314.733	164.272	10006.2	4652.94	10006.2	4652.94	10006.2	4652.94	113289	49271.2	2.65472e+06	900520	CADOJ_NIST1036_Cauc	315313		105106	42005.8	20.1182	11.9972	82.3209	45.3644	1362.48	707.89	1362.48	707.89	1362.48	707.89	9466.11	4550.54	105080	41998.8	CADOJ_NIST1036_Hisp	1.43079e+06		476936	171354
2.8.0	2021-08-25T16:44:39.602-07:00	dukek	4P_10-5-2-1_1.6ng_Donor Group 1 Amp 2_M3A_LRPrev_1_F6	678083	4	TRUE	CADOJ_NIST1036_AfAm	3.69066e+08		1.23352e+08	5.58842e+07	1061.76	780.825	8175.77	5609.75	320499	202565	320499	202565	320499	202565	4.32152e+06	2.46955e+06	1.22829e+08	5.57522e+07	CADOJ_NIST1036_Cauc	9.64729e+06		3.22329e+06	1.54541e+06	324.96	242.011	1830.65	1195.76	32774.2	19890.6	32774.2	19890.6	32774.2	19890.6	253214	143164	3.22198e+06	1.54499e+06	CADOJ_NIST1036_Hisp	4.08318e+07		1.36465e+07	6.13438e+06
2.8.0	2021-08-25T16:45:43.867-07:00	dukek	4P_10-5-2-1_1.8ng_Donor Group 1 Amp 1_M3A_LRPrev_1_F6	841199	4	TRUE	CADOJ_NIST1036_AfAm	1.11536e+11		3.71792e+10	1.60641e+10	10697.3	8726.46	187667	132481	2.31639e+07	1.49333e+07	2.31639e+07	1.49333e+07	2.31639e+07	1.49333e+07	6.01178e+08	3.52928e+08	3.3564e+10	1.52234e+10	CADOJ_NIST1036_Cauc	2.60303e+09		8.6769e+08	4.29129e+08	3193.69	2602.49	45960	32935.6	2.55347e+06	1.65555e+06	2.55347e+06	1.65555e+06	2.55347e+06	1.65555e+06	3.62893e+07	2.17323e+07	8.6021e+08	4.26884e+08	CADOJ_NIST1036_Hisp	1.3589e+10		4.52973e+09	1.80533e+09
2.8.0	2021-08-25T16:46:44.603-07:00	dukek	4P_10-5-2-1_1.8ng_Donor Group 1 Amp 2_M3A_LRPrev_1_F6	705775	4	TRUE	CADOJ_NIST1036_AfAm	2.09864e+09		6.99548e+08	2.79096e+08	860.909	643.442	8404.32	5504.04	648751	388379	648751	388379	648751	388379	1.32718e+07	6.88578e+06	6.80541e+08	2.74805e+08	CADOJ_NIST1036_Cauc	3.47891e+07		1.15964e+07	5.29507e+06	221.391	172.8	1623.84	1088.02	55268.2	34182.6	55268.2	34182.6	55268.2	34182.6	610181	345695	1.15738e+07	5.28835e+06	CADOJ_NIST1036_Hisp	2.24189e+08		7.47296e+07	2.91007e+07
2.8.0	2021-08-25T16:47:26.796-07:00	dukek	4P_10-5-2-1_3.6ng_Donor Group 1 Amp 1_M3A_LRPrev_1_F6	431960	4	TRUE	CADOJ_NIST1036_AfAm	5.15298e+13		1.71766e+13	7.28859e+12	79473.2	62103.4	8.55162e+06	5.83191e+06	2.33978e+09	1.44125e+09	2.33978e+09	1.44125e+09	2.33978e+09	1.44125e+09	1.15793e+11	6.47423e+10	2.47274e+12	1.78125e+12	CADOJ_NIST1036_Cauc	1.15339e+11		3.84462e+10	1.80978e+10	12556.7	9828.38	882667	579931	6.72269e+07	4.23671e+07	6.72269e+07	4.23671e+07	6.72269e+07	4.23671e+07	1.26829e+09	7.33851e+08	3.54216e+10	1.72801e+10	CADOJ_NIST1036_Hisp	8.67563e+11		2.89188e+11	9.41773e+10
2.8.0	2021-08-25T16:47:54.879-07:00	dukek	4P_10-5-2-1_3.6ng_Donor Group 1 Amp 2_M3A_LRPrev_1_F6	994700	4	TRUE	CADOJ_NIST1036_AfAm	1.28282e+09		4.27608e+08	4.37308e+06	33.4863	0.364733	613.107	7.25257	109946	1172.7	109946	1172.7	109946	1172.7	3.87578e+06	38699.2	3.06911e+08	3.00136e+06	CADOJ_NIST1036_Cauc	1.0776e+07		3.59199e+06	84097.6	7.37994	0.131703	98.1261	1.71014	7241.67	138.281	7241.67	138.281	7241.67	138.281	122056	2499.38	3.53626e+06	82295.6	CADOJ_NIST1036_Hisp	9.47804e+07		3.15935e+07	681369
2.8.0	2021-08-25T16:49:13.832-07:00	dukek	4P_10-5-2-1_113pg_Donor Group 1 Amp 1_M3A_LRPrev_1_F6	941022	4	TRUE	CADOJ_NIST1036_AfAm	4.25306		1.97303	0.765968	0.816884	0.396974	0.856631	0.380973	0.983908	0.409141	0.983908	0.409141	0.983908	0.409141	1.29394	0.521951	1.97303	0.765967	CADOJ_NIST1036_Cauc	0.688099		0.453077	0.218066	0.610876	0.365359	0.64615	0.34553	0.492584	0.2566	0.492584	0.2566	0.492584	0.2566	0.459006	0.232689	0.453077	0.218066	CADOJ_NIST1036_Hisp	1.08966		0.638205	0.31763
2.8.0	2021-08-25T16:51:24.026-07:00	dukek	4P_10-5-2-1_113pg_Donor Group 1 Amp 2_M3A_LRPrev_1_F6	255046	4	TRUE	CADOJ_NIST1036_AfAm	0.830399		0.514671	0.253426	0.512895	0.313484	0.555845	0.311973	0.477811	0.258829	0.477811	0.258829	0.477811	0.258829	0.482028	0.249477	0.514671	0.253426	CADOJ_NIST1036_Cauc	0.465194		0.21863	0.131596	0.413001	0.282134	0.444901	0.282012	0.294878	0.184466	0.294878	0.184466	0.294878	0.184466	0.250689	0.154068	0.21863	0.131596	CADOJ_NIST1036_Hisp	0.671708		0.341471	0.202214
2.8.0	2021-08-25T16:53:51.828-07:00	dukek	4P_10-5-2-1_225pg_Donor Group 1 Amp 1_M3A_LRPrev_1_F6	495009	4	TRUE	CADOJ_NIST1036_AfAm	0.421173		0.154646	0.0779093	0.319148	0.197129	0.287095	0.162239	0.179669	0.102387	0.179669	0.102387	0.179669	0.102387	0.156713	0.0831165	0.154647	0.0779094	CADOJ_NIST1036_Cauc	0.107255		0.0379495	0.0208354	0.19558	0.12217	0.184917	0.108301	0.0861434	0.0489238	0.0861434	0.0489238	0.0861434	0.0489238	0.0571623	0.0311656	0.0379495	0.0208354	CADOJ_NIST1036_Hisp	0.205245		0.0727403	0.0420034
2.8.0	2021-08-25T16:57:08.500-07:00	dukek	4P_10-5-2-1_225pg_Donor Group 1 Amp 2_M3A_LRPrev_1_F6	538133	4	TRUE	CADOJ_NIST1036_AfAm	0.524843		0.252983	0.103223	0.157839	0.0849191	0.113939	0.0565445	0.0981604	0.0470429	0.0981604	0.0470429	0.0981604	0.0470429	0.125036	0.0574876	0.252983	0.103223	CADOJ_NIST1036_Cauc	0.168768		0.0594801	0.0265979	0.17238	0.0928186	0.138124	0.0688195	0.0763298	0.0372186	0.0763298	0.0372186	0.0763298	0.0372186	0.0615649	0.028603	0.0594801	0.0265979	CADOJ_NIST1036_Hisp	0.328172		0.123781	0.0531273
2.8.0	2021-08-25T17:00:39.001-07:00	dukek	4P_10-5-2-1_450pg_Donor Group 1 Amp 1_M3A_LRPrev_1_F6	538254	4	TRUE	CADOJ_NIST1036_AfAm	0.198721		0.0666513	0.0375226	0.112536	0.071842	0.0676233	0.0397999	0.04748	0.0278189	0.04748	0.0278189	0.04748	0.0278189	0.0497052	0.0287006	0.0666513	0.0375226	CADOJ_NIST1036_Cauc	0.0347242		0.0115959	0.00622395	0.0680367	0.0426011	0.0403141	0.0232966	0.0196129	0.0108712	0.0196129	0.0108712	0.0196129	0.0108712	0.0144914	0.00813565	0.0115959	0.00622395	CADOJ_NIST1036_Hisp	0.0700447		0.0234227	0.0125045
2.8.0	2021-08-25T17:03:44.042-07:00	dukek	4P_10-5-2-1_450pg_Donor Group 1 Amp 2_M3A_LRPrev_1_F6	492272	4	TRUE	CADOJ_NIST1036_AfAm	3.05552		1.46138	0.516635	0.149792	0.070658	0.272728	0.102593	0.326661	0.123868	0.326661	0.123868	0.326661	0.123868	0.532484	0.207388	1.46138	0.516635	CADOJ_NIST1036_Cauc	1.43897		0.515485	0.22607	0.208388	0.109375	0.274016	0.123271	0.278583	0.131523	0.278583	0.131523	0.278583	0.131523	0.330305	0.154109	0.515485	0.22607	CADOJ_NIST1036_Hisp	2.39498		0.879259	0.306653
2.8.0	2021-08-25T17:06:35.250-07:00	dukek	4P_10-5-2-1_684pg_Donor Group 1 Amp 1_M3A_LRPrev_1_F6	166385	4	TRUE	CADOJ_NIST1036_AfAm	12.9124		4.30789	2.07475	0.921775	0.56787	1.71534	0.975668	1.49471	0.843059	1.49471	0.843059	1.49471	0.843059	2.01269	1.08988	4.30789	2.07475	CADOJ_NIST1036_Cauc	1.73143		0.577264	0.298429	0.494046	0.320734	0.844355	0.51974	0.491642	0.287567	0.491642	0.287567	0.491642	0.287567	0.475555	0.26291	0.577264	0.298429	CADOJ_NIST1036_Hisp	6.54501		2.18238	0.918164
2.8.0	2021-08-25T17:10:09.847-07:00	dukek	4P_10-5-2-1_684pg_Donor Group 1 Amp 2_M3A_LRPrev_1_F6	565987	4	TRUE	CADOJ_NIST1036_AfAm	102.453		34.4456	14.0349	0.570215	0.303599	0.699385	0.346115	2.35173	1.10954	2.35173	1.10954	2.35173	1.10954	6.66129	3.07914	34.4453	14.0348	CADOJ_NIST1036_Cauc	4.62593		1.54899	0.631042	0.157972	0.0835437	0.151424	0.0743683	0.295805	0.140531	0.295805	0.140531	0.295805	0.140531	0.566346	0.252005	1.54899	0.631041	CADOJ_NIST1036_Hisp	18.0395		6.04552	2.29118
2.8.0	2021-08-25T17:13:06.625-07:00	dukek	4P_10-5-2-1_900pg_Donor Group 1 Amp 1_M3A_LRPrev_1_F6	948770	4	TRUE	CADOJ_NIST1036_AfAm	0.815706		0.271904	0.0870521	0.0297371	0.0119076	0.0268343	0.00999689	0.0437223	0.015044	0.0437223	0.015044	0.0437223	0.015044	0.08336	0.0280642	0.271904	0.087052	CADOJ_NIST1036_Cauc	0.0586888		0.019563	0.00679324	0.0153408	0.00659599	0.0103538	0.00388019	0.0109473	0.00400109	0.0109473	0.00400109	0.0109473	0.00400109	0.0128404	0.00449078	0.019563	0.00679324	CADOJ_NIST1036_Hisp	0.12572		0.041907	0.0128796
2.8.0	2021-08-25T17:15:18.176-07:00	dukek	4P_10-5-2-1_900pg_Donor Group 1 Amp 2_M3A_LRPrev_1_F6	11701	4	TRUE	CADOJ_NIST1036_AfAm	40042.2		13350.7	5942.61	16.6386	11.1008	33.8522	20.6363	297.747	169.993	297.747	169.993	297.747	169.993	1516.96	785.955	13350	5942.34	CADOJ_NIST1036_Cauc	6685.75		2228.69	1072.19	13.214	8.8818	26.6971	15.9081	152.766	86.6525	152.766	86.6525	152.766	86.6525	527.245	279.365	2228.67	1072.18	CADOJ_NIST1036_Hisp	27397.7		9133.16	3734.12
2.8.0	2021-08-25T17:16:40.098-07:00	dukek	4P_100-100-100-6_1.28ng_Donor Group 1 Amp 1_M3A_LRPrev_1_F6	67764	4	TRUE	CADOJ_NIST1036_AfAm	134.545		44.8484	26.9549	5.14608	3.91041	5.06847	3.65238	16.9425	11.347	16.9425	11.347	16.9425	11.347	31.7987	20.1686	44.8483	26.9549	CADOJ_NIST1036_Cauc	46.6029		15.5343	9.47004	3.48824	2.65672	3.39691	2.36417	9.17665	6.21887	9.17665	6.21887	9.17665	6.21887	15.2757	9.7954	15.5343	9.47003	CADOJ_NIST1036_Hisp	91.6112		30.5371	17.3091
2.8.0	2021-08-25T17:17:24.046-07:00	dukek	4P_100-100-100-6_1.28ng_Donor Group 1 Amp 2_M3A_LRPrev_1_F6	812839	4	TRUE	CADOJ_NIST1036_AfAm	0.843291		0.281097	0.167902	0.902336	0.633088	0.96271	0.611374	0.749027	0.46364	0.749027	0.46364	0.749027	0.46364	0.446804	0.268371	0.281097	0.167902	CADOJ_NIST1036_Cauc	0.77006		0.256687	0.157422	0.866843	0.614827	0.902184	0.578122	0.777302	0.488423	0.777302	0.488423	0.777302	0.488423	0.521504	0.321059	0.256687	0.157422	CADOJ_NIST1036_Hisp	0.945838		0.315279	0.18905
2.8.0	2021-08-25T17:19:01.161-07:00	dukek	4P_100-100-100-6_319ng_Donor Group 1 Amp 1_M3A_LRPrev_1_F6	479779	4	TRUE	CADOJ_NIST1036_AfAm	0.0308941		0.0103206	0.0054426	0.0512275	0.0305836	0.112566	0.0638349	0.0202182	0.0111929	0.0202182	0.0111929	0.0202182	0.0111929	0.0125359	0.00666769	0.0103206	0.0054426	CADOJ_NIST1036_Cauc	0.00204383		0.00068165	0.000360553	0.0187154	0.0113136	0.0378319	0.0210622	0.00378203	0.00206017	0.00378203	0.00206017	0.00378203	0.00206017	0.00149199	0.000802262	0.00068165	0.000360553	CADOJ_NIST1036_Hisp	0.00639244		0.00213301	0.00107023
2.8.0	2021-08-25T17:22:31.452-07:00	dukek	4P_100-100-100-6_319ng_Donor Group 1 Amp 2_M3A_LRPrev_1_F6	952246	4	TRUE	CADOJ_NIST1036_AfAm	0.0694709		0.023157	0.0110505	0.120102	0.0688082	0.126299	0.0653808	0.0437654	0.0217398	0.0437654	0.0217398	0.0437654	0.0217398	0.0275638	0.0131895	0.023157	0.0110505	CADOJ_NIST1036_Cauc	0.0182623		0.00608745	0.00307316	0.0682235	0.0394748	0.0654992	0.0345442	0.0190899	0.00960399	0.0190899	0.00960399	0.0190899	0.00960399	0.00977808	0.00500804	0.00608745	0.00307316	CADOJ_NIST1036_Hisp	0.019167		0.00638902	0.00282243
2.8.0	2021-08-25T17:26:01.038-07:00	dukek	4P_100-100-100-6_638ng_Donor Group 1 Amp 1_M3A_LRPrev_1_F6	278685	4	TRUE	CADOJ_NIST1036_AfAm	0.00866191		0.0028873	0.00119737	0.0248739	0.0129019	0.029805	0.0144448	0.00773241	0.00346271	0.00773241	0.00346271	0.00773241	0.00346271	0.00429689	0.00188056	0.0028873	0.00119737	CADOJ_NIST1036_Cauc	0.00294387		0.000981289	0.000445137	0.0179993	0.0102914	0.0197754	0.010205	0.0043686	0.00217174	0.0043686	0.00217174	0.0043686	0.00217174	0.00200178	0.000947604	0.000981289	0.000445137	CADOJ_NIST1036_Hisp	0.00601976		0.00200659	0.000908697
2.8.0	2021-08-25T17:29:03.425-07:00	dukek	4P_100-100-100-6_638ng_Donor Group 1 Amp 2_M3A_LRPrev_1_F6	452344	4	TRUE	CADOJ_NIST1036_AfAm	2.66434		0.888114	0.607516	1.49569	1.12098	1.56842	1.08268	1.80994	1.23243	1.80994	1.23243	1.80994	1.23243	1.4209	0.969718	0.888114	0.607517	CADOJ_NIST1036_Cauc	1.46043		0.48681	0.332965	1.14142	0.901728	1.17847	0.865042	1.24145	0.895796	1.24145	0.895796	1.24145	0.895796	0.99312	0.689067	0.48681	0.332965	CADOJ_NIST1036_Hisp	1.65432		0.551439	0.355456
2.8.0	2021-08-25T18:23:52.923-07:00	dukek	4P_4-3-2-1_1ng_Donor Group 1 Amp 1_M3A-LRPrevF6_F5	215385	4	TRUE	CADOJ_NIST1036_AfAm	8.27143e+29		1.37867e+29	3.81436e+28															CADOJ_NIST1036_Cauc	4.99511e+27		8.32564e+26	2.37494e+26															CADOJ_NIST1036_Hisp	5.32263e+29		8.87153e+28	1.69845e+28
2.8.0	2021-08-25T18:24:19.244-07:00	dukek	4P_4-3-2-1_1ng_Donor Group 1 Amp 2_M3A-LRPrevF6_F5	987901	4	TRUE	CADOJ_NIST1036_AfAm	2.83474e+32		4.72456e+31	1.07588e+31															CADOJ_NIST1036_Cauc	5.14494e+30		8.57491e+29	2.1104e+29															CADOJ_NIST1036_Hisp	4.3492e+32		7.24868e+31	1.65336e+31
2.8.0	2021-08-25T18:24:40.428-07:00	dukek	4P_4-3-2-1_2ng_Donor Group 1 Amp 1_M3A-LRPrevF6_F5	198031	4	TRUE	CADOJ_NIST1036_AfAm	6.50982e+34		1.08497e+34	2.29984e+33															CADOJ_NIST1036_Cauc	2.39421e+32		3.99035e+31	1.08365e+31															CADOJ_NIST1036_Hisp	3.06046e+34		5.10077e+33	9.4199e+32
2.8.0	2021-08-25T18:24:48.707-07:00	dukek	4P_4-3-2-1_2ng_Donor Group 1 Amp 2_M3A-LRPrevF6_F5	10435	4	TRUE	CADOJ_NIST1036_AfAm	3.11662e+38		5.19439e+37	1.56455e+37															CADOJ_NIST1036_Cauc	4.57621e+35		7.62703e+34	1.92765e+34															CADOJ_NIST1036_Hisp	4.87688e+37		8.12815e+36	1.83438e+36
2.8.0	2021-08-25T18:25:00.133-07:00	dukek	4P_4-3-2-1_63pg_Donor Group 1 Amp 1_M3A-LRPrevF6_F5	97838	4	TRUE	CADOJ_NIST1036_AfAm	2.4987		1.62026	0.335553															CADOJ_NIST1036_Cauc	1.56629		0.924953	0.24779															CADOJ_NIST1036_Hisp	1.5125		0.887013	0.246089
2.8.0	2021-08-25T18:25:29.057-07:00	dukek	4P_4-3-2-1_63pg_Donor Group 1 Amp 2_M3A-LRPrevF6_F5	644464	4	TRUE	CADOJ_NIST1036_AfAm	21.2469		5.09266	0.0770221															CADOJ_NIST1036_Cauc	8.68441		1.84885	0.0520888															CADOJ_NIST1036_Hisp	13.4154		3.00652	0.0854026
2.8.0	2021-08-25T18:26:42.851-07:00	dukek	4P_4-3-2-1_125pg_Donor Group 1 Amp 1_M3A-LRPrevF6_F5	345974	4	TRUE	CADOJ_NIST1036_AfAm	9698.27		1914.49	167.719															CADOJ_NIST1036_Cauc	9193.85		1774.03	206.279															CADOJ_NIST1036_Hisp	23053.8		4547.08	499.73
2.8.0	2021-08-25T18:28:16.390-07:00	dukek	4P_4-3-2-1_125pg_Donor Group 1 Amp 2_M3A-LRPrevF6_F5	840130	4	TRUE	CADOJ_NIST1036_AfAm	5.04052e+09		1.38462e+09	2.74969e+08															CADOJ_NIST1036_Cauc	7.19844e+08		1.75476e+08	3.99157e+07															CADOJ_NIST1036_Hisp	2.30555e+09		6.01308e+08	1.16908e+08
2.8.0	2021-08-25T18:29:11.402-07:00	dukek	4P_4-3-2-1_250pg_Donor Group 1 Amp 1_M3A-LRPrevF6_F5	971084	4	TRUE	CADOJ_NIST1036_AfAm	3.20195e+13		5.34e+12	8.89233e+11															CADOJ_NIST1036_Cauc	3.29835e+12		5.49892e+11	1.18176e+11															CADOJ_NIST1036_Hisp	5.69782e+13		9.49882e+12	1.8924e+12
2.8.0	2021-08-25T18:30:04.111-07:00	dukek	4P_4-3-2-1_250pg_Donor Group 1 Amp 2_M3A-LRPrevF6_F5	9013	4	TRUE	CADOJ_NIST1036_AfAm	1.67134e+12		2.80457e+11	3.58373e+10															CADOJ_NIST1036_Cauc	1.19794e+12		2.00302e+11	2.49978e+10															CADOJ_NIST1036_Hisp	7.44252e+12		1.24434e+12	1.34235e+11
2.8.0	2021-08-25T18:30:59.257-07:00	dukek	4P_4-3-2-1_380pg_Donor Group 1 Amp 1_M3A-LRPrevF6_F5	74820	4	TRUE	CADOJ_NIST1036_AfAm	8.38795e+19		1.39939e+19	3.05376e+18															CADOJ_NIST1036_Cauc	1.32844e+19		2.21466e+18	5.49548e+17															CADOJ_NIST1036_Hisp	5.75839e+20		9.6022e+19	1.84188e+19
2.8.0	2021-08-25T18:31:47.526-07:00	dukek	4P_4-3-2-1_380pg_Donor Group 1 Amp 2_M3A-LRPrevF6_F5	22040	4	TRUE	CADOJ_NIST1036_AfAm	3.65506e+22		6.38135e+21	1.17369e+21															CADOJ_NIST1036_Cauc	8.18441e+20		1.40035e+20	2.76852e+19															CADOJ_NIST1036_Hisp	2.93791e+22		5.06303e+21	8.71153e+20
2.8.0	2021-08-25T18:32:27.588-07:00	dukek	4P_4-3-2-1_500pg_Donor Group 1 Amp 1_M3A-LRPrevF6_F5	679859	4	TRUE	CADOJ_NIST1036_AfAm	2.98926e+19		5.00561e+18	7.78187e+17															CADOJ_NIST1036_Cauc	9.28098e+17		1.54984e+17	2.3477e+16															CADOJ_NIST1036_Hisp	5.85364e+19		9.78429e+18	1.6131e+18
2.8.0	2021-08-25T18:33:15.972-07:00	dukek	4P_4-3-2-1_500pg_Donor Group 1 Amp 2_M3A-LRPrevF6_F5	21123	4	TRUE	CADOJ_NIST1036_AfAm	1.34289e+25		2.23889e+24	4.21184e+23															CADOJ_NIST1036_Cauc	2.13976e+23		3.56664e+22	6.5355e+21															CADOJ_NIST1036_Hisp	2.09403e+25		3.49039e+24	7.22782e+23
2.8.0	2021-08-25T18:33:44.960-07:00	dukek	4P_4-3-2-1_750pg_Donor Group 1 Amp 1_M3A-LRPrevF6_F5	263360	4	TRUE	CADOJ_NIST1036_AfAm	1.87995e+27		3.40792e+26	8.74818e+25															CADOJ_NIST1036_Cauc	5.21221e+25		9.57525e+24	2.08927e+24															CADOJ_NIST1036_Hisp	4.77588e+27		8.76641e+26	2.09081e+26
2.8.0	2021-08-25T18:34:05.573-07:00	dukek	4P_4-3-2-1_750pg_Donor Group 1 Amp 2_M3A-LRPrevF6_F5	413865	4	TRUE	CADOJ_NIST1036_AfAm	2.53338e+27		4.25965e+26	7.59864e+25															CADOJ_NIST1036_Cauc	1.49519e+25		2.51062e+24	4.42035e+23															CADOJ_NIST1036_Hisp	1.43914e+27		2.41623e+26	4.22059e+25
2.8.0	2021-08-25T18:34:27.376-07:00	dukek	4P_4-3-2-1_870pg_Donor Group 1 Amp 1_M3A-LRPrevF6_F5	822644	4	TRUE	CADOJ_NIST1036_AfAm	2.46145e+30		5.70928e+29	1.65338e+29															CADOJ_NIST1036_Cauc	2.59685e+28		6.54165e+27	2.10834e+27															CADOJ_NIST1036_Hisp	1.82613e+30		4.45893e+29	9.57354e+28
2.8.0	2021-08-25T18:34:58.924-07:00	dukek	4P_4-3-2-1_870pg_Donor Group 1 Amp 2_M3A-LRPrevF6_F5	979159	4	TRUE	CADOJ_NIST1036_AfAm	1.37873e+27		2.36081e+26	4.2679e+25															CADOJ_NIST1036_Cauc	9.86631e+24		1.66576e+24	3.28883e+23															CADOJ_NIST1036_Hisp	9.34915e+26		1.57985e+26	2.88694e+25
2.8.0	2021-08-25T18:35:23.451-07:00	dukek	4P_10-5-2-1_1.4ng_Donor Group 1 Amp 1_M3A-LRPrevF6_F5	136921	4	TRUE	CADOJ_NIST1036_AfAm	1.67404e+33		2.79019e+32	7.63791e+31															CADOJ_NIST1036_Cauc	6.30643e+31		1.0511e+31	2.94377e+30															CADOJ_NIST1036_Hisp	2.24449e+33		3.741e+32	9.62367e+31
2.8.0	2021-08-25T18:35:47.245-07:00	dukek	4P_10-5-2-1_1.4ng_Donor Group 1 Amp 2_M3A-LRPrevF6_F5	204899	4	TRUE	CADOJ_NIST1036_AfAm	9.09667e+34		1.51614e+34	4.81995e+33															CADOJ_NIST1036_Cauc	3.03154e+33		5.05267e+32	1.63713e+32															CADOJ_NIST1036_Hisp	2.50697e+35		4.17837e+34	9.70682e+33
2.8.0	2021-08-25T18:36:05.239-07:00	dukek	4P_10-5-2-1_1.6ng_Donor Group 1 Amp 1_M3A-LRPrevF6_F5	252717	4	TRUE	CADOJ_NIST1036_AfAm	1.4431e+33		2.40517e+32	5.78946e+31															CADOJ_NIST1036_Cauc	2.0721e+31		3.45351e+30	9.56717e+29															CADOJ_NIST1036_Hisp	1.55583e+33		2.59306e+32	5.75371e+31
2.8.0	2021-08-25T18:36:21.933-07:00	dukek	4P_10-5-2-1_1.6ng_Donor Group 1 Amp 2_M3A-LRPrevF6_F5	606193	4	TRUE	CADOJ_NIST1036_AfAm	4.12087e+35		6.87481e+34	1.90756e+34															CADOJ_NIST1036_Cauc	4.03398e+33		6.72944e+32	2.13774e+32															CADOJ_NIST1036_Hisp	2.57972e+35		4.30358e+34	1.0983e+34
2.8.0	2021-08-25T18:36:35.881-07:00	dukek	4P_10-5-2-1_1.8ng_Donor Group 1 Amp 1_M3A-LRPrevF6_F5	389434	4	TRUE	CADOJ_NIST1036_AfAm	2.3481e+38		3.91354e+37	1.1108e+37															CADOJ_NIST1036_Cauc	2.13994e+36		3.5666e+35	9.976e+34															CADOJ_NIST1036_Hisp	1.7286e+38		2.88103e+37	7.10616e+36
2.8.0	2021-08-25T18:36:51.828-07:00	dukek	4P_10-5-2-1_1.8ng_Donor Group 1 Amp 2_M3A-LRPrevF6_F5	900338	4	TRUE	CADOJ_NIST1036_AfAm	1.70218e+36		2.83696e+35	7.69844e+34															CADOJ_NIST1036_Cauc	1.08402e+34		1.80671e+33	5.08736e+32															CADOJ_NIST1036_Hisp	1.09559e+36		1.82599e+35	4.0757e+34
2.8.0	2021-08-25T18:37:04.416-07:00	dukek	4P_10-5-2-1_3.6ng_Donor Group 1 Amp 1_M3A-LRPrevF6_F5	172987	4	TRUE	CADOJ_NIST1036_AfAm	1.39468e+41		2.32447e+40	6.11156e+39															CADOJ_NIST1036_Cauc	1.2331e+38		2.05517e+37	6.03562e+36															CADOJ_NIST1036_Hisp	1.52495e+40		2.54159e+39	5.61011e+38
2.8.0	2021-08-25T18:37:11.651-07:00	dukek	4P_10-5-2-1_3.6ng_Donor Group 1 Amp 2_M3A-LRPrevF6_F5	659342	4	TRUE	CADOJ_NIST1036_AfAm	4.28194e+36		7.13657e+35	2.29871e+34															CADOJ_NIST1036_Cauc	1.49872e+34		2.49787e+33	5.73672e+31															CADOJ_NIST1036_Hisp	1.99254e+36		3.32091e+35	5.7294e+33
2.8.0	2021-08-25T18:37:18.897-07:00	dukek	4P_10-5-2-1_113pg_Donor Group 1 Amp 1_M3A-LRPrevF6_F5	816123	4	TRUE	CADOJ_NIST1036_AfAm	6.58078e+06		1.37653e+06	285503															CADOJ_NIST1036_Cauc	323020		87978.3	22076.3															CADOJ_NIST1036_Hisp	1.98153e+06		494751	118018
2.8.0	2021-08-25T18:38:01.195-07:00	dukek	4P_10-5-2-1_113pg_Donor Group 1 Amp 2_M3A-LRPrevF6_F5	228498	4	TRUE	CADOJ_NIST1036_AfAm	90.7127		30.49	6.26019															CADOJ_NIST1036_Cauc	47.136		14.6771	3.49945															CADOJ_NIST1036_Hisp	102.395		31.9897	6.85112
2.8.0	2021-08-25T18:38:52.747-07:00	dukek	4P_10-5-2-1_225pg_Donor Group 1 Amp 1_M3A-LRPrevF6_F5	884709	4	TRUE	CADOJ_NIST1036_AfAm	9.19935e+08		2.01282e+08	4.70323e+07															CADOJ_NIST1036_Cauc	6.74551e+07		1.37745e+07	3.42553e+06															CADOJ_NIST1036_Hisp	4.26779e+08		8.53271e+07	1.80243e+07
2.8.0	2021-08-25T18:40:42.200-07:00	dukek	4P_10-5-2-1_225pg_Donor Group 1 Amp 2_M3A-LRPrevF6_F5	423890	4	TRUE	CADOJ_NIST1036_AfAm	277413802731164		9.12852e+13	20138332432538															CADOJ_NIST1036_Cauc	3.47581e+13		8.47007e+12	2.0059e+12															CADOJ_NIST1036_Hisp	440101829882293		112501689969442	2.38547e+13
2.8.0	2021-08-25T18:42:05.316-07:00	dukek	4P_10-5-2-1_450pg_Donor Group 1 Amp 1_M3A-LRPrevF6_F5	602170	4	TRUE	CADOJ_NIST1036_AfAm	2.70578e+13		4.74753e+12	1.17333e+12															CADOJ_NIST1036_Cauc	2.04622e+12		3.54911e+11	8.74236e+10															CADOJ_NIST1036_Hisp	5.17687e+13		9.07625e+12	2.06706e+12
2.8.0	2021-08-25T18:43:40.869-07:00	dukek	4P_10-5-2-1_450pg_Donor Group 1 Amp 2_M3A-LRPrevF6_F5	17606	4	TRUE	CADOJ_NIST1036_AfAm	1.41111e+17		3.86178e+16	4302900357437850															CADOJ_NIST1036_Cauc	1.05876e+16		2475557480010850	238216671287833															CADOJ_NIST1036_Hisp	1.93244e+17		4.89273e+16	4694008663115650
2.8.0	2021-08-25T18:44:27.503-07:00	dukek	4P_10-5-2-1_684pg_Donor Group 1 Amp 1_M3A-LRPrevF6_F5	614738	4	TRUE	CADOJ_NIST1036_AfAm	2.315e+23		3.89768e+22	1.0832e+22															CADOJ_NIST1036_Cauc	1.41919e+22		2.37458e+21	7.73582e+20															CADOJ_NIST1036_Hisp	5.04386e+23		8.4465e+22	2.06861e+22
2.8.0	2021-08-25T18:45:20.044-07:00	dukek	4P_10-5-2-1_684pg_Donor Group 1 Amp 2_M3A-LRPrevF6_F5	883734	4	TRUE	CADOJ_NIST1036_AfAm	4.73464e+21		8.17854e+20	2.01548e+20															CADOJ_NIST1036_Cauc	9.59332e+19		1.66549e+19	4.20979e+18															CADOJ_NIST1036_Hisp	3.87129e+21		6.69495e+20	1.43203e+20
2.8.0	2021-08-25T18:46:01.036-07:00	dukek	4P_10-5-2-1_900pg_Donor Group 1 Amp 1_M3A-LRPrevF6_F5	52124	4	TRUE	CADOJ_NIST1036_AfAm	1.46302e+21		2.43844e+20	3.98649e+19															CADOJ_NIST1036_Cauc	3.34671e+19		5.57797e+18	9.71647e+17															CADOJ_NIST1036_Hisp	9.39939e+20		1.56662e+20	2.19182e+19
2.8.0	2021-08-25T18:46:37.050-07:00	dukek	4P_10-5-2-1_900pg_Donor Group 1 Amp 2_M3A-LRPrevF6_F5	561514	4	TRUE	CADOJ_NIST1036_AfAm	1.71912e+29		2.86529e+28	8.67318e+27															CADOJ_NIST1036_Cauc	9.01355e+27		1.50228e+27	4.54407e+26															CADOJ_NIST1036_Hisp	4.82654e+29		8.04434e+28	1.9416e+28
2.8.0	2021-08-25T18:47:01.284-07:00	dukek	4P_100-100-100-6_1.28ng_Donor Group 1 Amp 1_M3A-LRPrevF6_F5	55257	4	TRUE	CADOJ_NIST1036_AfAm	4.84523e+19		8.63725e+18	2.48033e+18															CADOJ_NIST1036_Cauc	4.46547e+18		8.07805e+17	2.25142e+17															CADOJ_NIST1036_Hisp	1.16192e+20		2.12056e+19	5.37774e+18
2.8.0	2021-08-25T18:47:14.740-07:00	dukek	4P_100-100-100-6_1.28ng_Donor Group 1 Amp 2_M3A-LRPrevF6_F5	914769	4	TRUE	CADOJ_NIST1036_AfAm	3.6686e+17		6.44095e+16	1.65615e+16															CADOJ_NIST1036_Cauc	1.13534e+17		1.99979e+16	5473894369562330															CADOJ_NIST1036_Hisp	2.05884e+18		3.62867e+17	9.49997e+16
2.8.0	2021-08-25T18:47:26.549-07:00	dukek	4P_100-100-100-6_319ng_Donor Group 1 Amp 1_M3A-LRPrevF6_F5	317143	4	TRUE	CADOJ_NIST1036_AfAm	1.7651e+09		3.288e+08	6.68081e+07															CADOJ_NIST1036_Cauc	7.13138e+07		1.25515e+07	2.1508e+06															CADOJ_NIST1036_Hisp	2.24206e+09		3.95097e+08	6.9296e+07
2.8.0	2021-08-25T18:48:46.850-07:00	dukek	4P_100-100-100-6_319ng_Donor Group 1 Amp 2_M3A-LRPrevF6_F5	483367	4	TRUE	CADOJ_NIST1036_AfAm	7.04081e+09		1.5357e+09	2.45104e+08															CADOJ_NIST1036_Cauc	1.82643e+09		3.71895e+08	4.42665e+07															CADOJ_NIST1036_Hisp	1.58543e+10		3.17625e+09	3.69328e+08
2.8.0	2021-08-25T18:49:45.982-07:00	dukek	4P_100-100-100-6_638ng_Donor Group 1 Amp 1_M3A-LRPrevF6_F5	370133	4	TRUE	CADOJ_NIST1036_AfAm	7.48734e+12		1.26506e+12	1.89485e+11															CADOJ_NIST1036_Cauc	2.2434e+12		3.78281e+11	6.12651e+10															CADOJ_NIST1036_Hisp	39990557151900		6.73212e+12	1.06451e+12
2.8.0	2021-08-25T18:51:03.072-07:00	dukek	4P_100-100-100-6_638ng_Donor Group 1 Amp 2_M3A-LRPrevF6_F5	769809	4	TRUE	CADOJ_NIST1036_AfAm	2.21323e+17		4.09206e+16	1.27485e+16															CADOJ_NIST1036_Cauc	3.73802e+16		7077319906138910	2306078690432460															CADOJ_NIST1036_Hisp	3.91058e+17		7.3744e+16	1.92197e+16
2.8.0	2021-08-25T16:28:38.044-07:00	dukek	4P_4-3-2-1_1ng_Donor Group 1 Amp 1_M3A_LRPrev_1_F5	762917	4	TRUE	CADOJ_NIST1036_AfAm	2.31775e+19		7.72675e+18	2.85653e+18	2.0627e+07	1.58433e+07	7.23191e+10	4.0256e+10	9.17383e+13	4.68495e+13	9.17383e+13	4.68495e+13	9.17383e+13	4.68495e+13	1.30315e+16	6076235778526370	767777099739122	589507125819624	CADOJ_NIST1036_Cauc	7.26313e+18		2.42127e+18	8.53371e+17	1.32315e+07	1.04437e+07	2.98753e+10	1.76853e+10	3.49879e+13	1.88106e+13	3.49879e+13	1.88106e+13	3.49879e+13	1.88106e+13	4601278415912000	2187336365945040	492241505209350	388315264121430	CADOJ_NIST1036_Hisp	1.25923e+20		4.19775e+19	1.23776e+19
2.8.0	2021-08-25T16:30:18.201-07:00	dukek	4P_4-3-2-1_1ng_Donor Group 1 Amp 2_M3A_LRPrev_1_F5	520863	4	TRUE	CADOJ_NIST1036_AfAm	7.16735e+21		2.38912e+21	8.56796e+20	6.11738e+07	4.47363e+07	9.28713e+11	5.03538e+11	2840912978249790	1450014607706900	2840912978249790	1450014607706900	2840912978249790	1450014607706900	9.70907e+17	4.36931e+17	2278565018424720	1666227754398560	CADOJ_NIST1036_Cauc	2.29376e+21		7.64586e+20	2.31777e+20	5.41317e+07	4.09801e+07	6.8014e+11	3.56244e+11	1750680887330310	812201258553386	1750680887330310	812201258553386	1750680887330310	812201258553386	4.84552e+17	2.00678e+17	2016185702668680	1526192162170770	CADOJ_NIST1036_Hisp	4.87242e+22		1.62414e+22	4.51162e+21
2.8.0	2021-08-25T16:31:05.261-07:00	dukek	4P_4-3-2-1_2ng_Donor Group 1 Amp 1_M3A_LRPrev_1_F5	680941	4	TRUE	CADOJ_NIST1036_AfAm	5.66426e+22		1.88809e+22	4.22697e+21	4.28914e+07	2.73276e+07	1.97123e+12	8.35452e+11	7273828747128850	2660730345084720	7273828747128850	2660730345084720	7273828747128850	2660730345084720	3.27959e+18	1.07056e+18	1597781866517960	1017991366011740	CADOJ_NIST1036_Cauc	2.51454e+22		8.38181e+21	2.33442e+21	3.41198e+07	2.27002e+07	1.1903e+12	5.34495e+11	3958977860477750	1649119680374130	3958977860477750	1649119680374130	3958977860477750	1649119680374130	1.62257e+18	6.2086e+17	1270999631804540	845570727733870	CADOJ_NIST1036_Hisp	5.08326e+23		1.69442e+23	2.98779e+22
2.8.0	2021-08-25T16:31:43.418-07:00	dukek	4P_4-3-2-1_2ng_Donor Group 1 Amp 2_M3A_LRPrev_1_F5	366904	4	TRUE	CADOJ_NIST1036_AfAm	4.21001e+21		1.4035e+21	4.34305e+20	1.15577e+08	9.04471e+07	5.07664e+12	2.73849e+12	8401429601076060	4070748832723780	8401429601076060	4070748832723780	8401429601076060	4070748832723780	1.53542e+18	6.48436e+17	4305410221933530	3369209938814500	CADOJ_NIST1036_Cauc	8.07178e+20		2.69084e+20	8.30156e+19	6.74677e+07	4.9855e+07	1.27837e+12	6.52468e+11	1902112614381660	855754388362858	1902112614381660	855754388362858	1902112614381660	855754388362858	3.21981e+17	1.29038e+17	2513062767849830	1856860653001440	CADOJ_NIST1036_Hisp	1.59319e+22		5.31114e+21	1.34179e+21
2.8.0	2021-08-25T16:32:31.098-07:00	dukek	4P_4-3-2-1_63pg_Donor Group 1 Amp 1_M3A_LRPrev_1_F5	842253	4	TRUE	CADOJ_NIST1036_AfAm	2.45971		1.65502	0.976221	1.18138	0.821377	1.26626	0.802413	1.42015	0.875609	1.42015	0.875609	1.42015	0.875609	1.52441	0.92485	1.65502	0.976221	CADOJ_NIST1036_Cauc	1.83345		1.37252	0.924899	1.12679	0.840284	1.20537	0.84447	1.27348	0.885223	1.27348	0.885223	1.27348	0.885223	1.31845	0.906143	1.37252	0.924899	CADOJ_NIST1036_Hisp	1.89548		1.38628	0.936742
2.8.0	2021-08-25T16:34:20.221-07:00	dukek	4P_4-3-2-1_63pg_Donor Group 1 Amp 2_M3A_LRPrev_1_F5	754818	4	TRUE	CADOJ_NIST1036_AfAm	5.01111		2.77904	0.910344	1.09303	0.465009	1.24671	0.475588	1.54283	0.568445	1.54283	0.568445	1.54283	0.568445	1.96203	0.700347	2.77904	0.910344	CADOJ_NIST1036_Cauc	3.7673		2.15472	0.873612	1.06719	0.553924	1.14464	0.53941	1.37019	0.638193	1.37019	0.638193	1.37019	0.638193	1.65185	0.729659	2.15472	0.873612	CADOJ_NIST1036_Hisp	5.09298		2.75853	1.15078
2.8.0	2021-08-25T16:36:47.127-07:00	dukek	4P_4-3-2-1_125pg_Donor Group 1 Amp 1_M3A_LRPrev_1_F5	576851	4	TRUE	CADOJ_NIST1036_AfAm	34489.4		11649.7	4443.77	42.7299	23.2347	82.6086	37.5081	755.584	349.982	755.584	349.982	755.584	349.982	2856.25	1216.61	11649.4	4443.71	CADOJ_NIST1036_Cauc	44037.6		14860.9	6436.5	34.1751	20.0031	75.7413	38.3147	691.283	348.785	691.283	348.785	691.283	348.785	2867.17	1366.12	14860.4	6436.37	CADOJ_NIST1036_Hisp	84420.7		28416.4	9429.85
2.8.0	2021-08-25T16:39:18.412-07:00	dukek	4P_4-3-2-1_125pg_Donor Group 1 Amp 2_M3A_LRPrev_1_F5	493280	4	TRUE	CADOJ_NIST1036_AfAm	4.37352e+08		1.47509e+08	5.44992e+07	556	392.821	2274.66	1349.18	204658	109769	204658	109769	204658	109769	4.16025e+06	1.97256e+06	1.45779e+08	5.41744e+07	CADOJ_NIST1036_Cauc	7.30539e+07		2.48877e+07	1.1155e+07	360.669	260.379	1048.56	651.9	74796	42875.3	74796	42875.3	74796	42875.3	1.1184e+06	585362	2.47984e+07	1.113e+07	CADOJ_NIST1036_Hisp	2.87356e+08		9.74174e+07	3.82981e+07
2.8.0	2021-08-25T16:04:28.712-07:00	dukek	4P_4-3-2-1_250pg_Donor Group 1 Amp 1_M3A_LRPrev_1_F5	330805	4	TRUE	CADOJ_NIST1036_AfAm	1.2067e+13		4.19829e+12	1.50856e+12	77458.7	54859.9	3.10201e+06	1.72659e+06	1.01451e+09	5.03982e+08	1.01451e+09	5.03982e+08	1.01451e+09	5.03982e+08	4.38077e+10	1.99611e+10	1.64486e+12	8.48868e+11	CADOJ_NIST1036_Cauc	6.64147e+12		2.28331e+12	8.18257e+11	49802.7	35318	1.25301e+06	710156	4.30045e+08	2.14353e+08	4.30045e+08	2.14353e+08	4.30045e+08	2.14353e+08	2.00812e+10	8.85589e+09	9.66736e+11	4.80919e+11	CADOJ_NIST1036_Hisp	6.61734e+13		2.26198e+13	7.26603e+12
2.8.0	2021-08-25T16:07:44.782-07:00	dukek	4P_4-3-2-1_250pg_Donor Group 1 Amp 2_M3A_LRPrev_1_F5	478326	4	TRUE	CADOJ_NIST1036_AfAm	1.28877e+13		4.3359e+12	1.54345e+12	28605.3	19768	2.76346e+06	1.5591e+06	8.08082e+08	4.08848e+08	8.08082e+08	4.08848e+08	8.08082e+08	4.08848e+08	3.68617e+10	1.65538e+10	8.3675e+11	4.9191e+11	CADOJ_NIST1036_Cauc	1.23543e+13		4.16642e+12	1.3612e+12	30542.7	20609.9	2.59471e+06	1.34436e+06	7.34336e+08	3.31738e+08	7.34336e+08	3.31738e+08	7.34336e+08	3.31738e+08	3.27071e+10	1.31212e+10	8.72097e+11	4.80165e+11	CADOJ_NIST1036_Hisp	7.07132e+13		2.3742e+13	7.52779e+12
2.8.0	2021-08-25T16:11:03.702-07:00	dukek	4P_4-3-2-1_380pg_Donor Group 1 Amp 1_M3A_LRPrev_1_F5	695477	4	TRUE	CADOJ_NIST1036_AfAm	1.49023e+16		4967662151621570	1946728274705280	738167	530889	1.98985e+08	1.13818e+08	1.64537e+11	8.27576e+10	1.64537e+11	8.27576e+10	1.64537e+11	8.27576e+10	1.65959e+13	7.53582e+12	2.70812e+13	1.93815e+13	CADOJ_NIST1036_Cauc	7145831933901480		2382054949074380	946945901480799	524127	371452	1.4359e+08	8.2828e+07	9.40523e+10	4.8938e+10	9.40523e+10	4.8938e+10	9.40523e+10	4.8938e+10	8.28789e+12	3.93922e+12	1.91813e+13	1.35417e+13	CADOJ_NIST1036_Hisp	7.46782e+16		2.48935e+16	7284440619281170
2.8.0	2021-08-25T16:14:06.062-07:00	dukek	4P_4-3-2-1_380pg_Donor Group 1 Amp 2_M3A_LRPrev_1_F5	853703	4	TRUE	CADOJ_NIST1036_AfAm	2.59414e+17		8.64746e+16	3.38086e+16	3.98945e+06	2.91799e+06	7.77555e+09	4.32923e+09	4.25749e+12	2.15393e+12	4.25749e+12	2.15393e+12	4.25749e+12	2.15393e+12	344789551030088	157619978610069	148164590763125	108262580141101	CADOJ_NIST1036_Cauc	8.03121e+16		2.67717e+16	9450301094390260	2.56073e+06	1.89361e+06	2.70133e+09	1.56404e+09	1.38005e+12	6.90859e+11	1.38005e+12	6.90859e+11	1.38005e+12	6.90859e+11	106619877015290	4.66259e+13	9.48189e+13	6.98678e+13	CADOJ_NIST1036_Hisp	8.73169e+17		2.91064e+17	9.74573e+16
2.8.0	2021-08-25T16:17:27.671-07:00	dukek	4P_4-3-2-1_500pg_Donor Group 1 Amp 1_M3A_LRPrev_1_F5	268784	4	TRUE	CADOJ_NIST1036_AfAm	1.97194e+17		6.57554e+16	2.57861e+16	5.14113e+06	3.86049e+06	2.96893e+09	1.66011e+09	2.60534e+12	1.34857e+12	2.60534e+12	1.34857e+12	2.60534e+12	1.34857e+12	247155337387660	117335542594466	190093937067179	142264574257077	CADOJ_NIST1036_Cauc	6.69919e+16		2.23382e+16	8657496983364440	3.15998e+06	2.42172e+06	1.24001e+09	7.33107e+08	9.5553e+11	5.14428e+11	9.5553e+11	5.14428e+11	9.5553e+11	5.14428e+11	8.44152e+13	3.99778e+13	116316320052336	8.88577e+13	CADOJ_NIST1036_Hisp	8.0051e+17		2.66901e+17	8.01749e+16
2.8.0	2021-08-25T16:19:37.040-07:00	dukek	4P_4-3-2-1_500pg_Donor Group 1 Amp 2_M3A_LRPrev_1_F5	925428	4	TRUE	CADOJ_NIST1036_AfAm	5.47524e+18		1.82508e+18	5.37998e+17	4.68852e+06	3.15155e+06	3.83448e+09	1.91832e+09	7.72888e+12	3.38657e+12	7.72888e+12	3.38657e+12	7.72888e+12	3.38657e+12	1741994400846310	679136307316019	174081204349634	116880600080840	CADOJ_NIST1036_Cauc	2.82385e+18		9.41283e+17	3.36957e+17	3.03836e+06	2.14367e+06	3.00323e+09	1.59502e+09	5.15968e+12	2.46803e+12	5.15968e+12	2.46803e+12	5.15968e+12	2.46803e+12	1028557775787370	443260341914828	112872363769860	7.95254e+13	CADOJ_NIST1036_Hisp	3.84826e+19		1.28275e+19	2.93101e+18
2.8.0	2021-08-25T16:21:10.220-07:00	dukek	4P_4-3-2-1_750pg_Donor Group 1 Amp 1_M3A_LRPrev_1_F5	454060	4	TRUE	CADOJ_NIST1036_AfAm	3.40516e+18		1.61317e+18	5.94056e+17	8.38105e+06	6.48708e+06	5.55083e+10	3.30791e+10	40884969903140	2.1794e+13	40884969903140	2.1794e+13	40884969903140	2.1794e+13	4027481266616970	1871050409441560	312040800958950	241507583729762	CADOJ_NIST1036_Cauc	1.45702e+18		8.02003e+17	2.86505e+17	7.99254e+06	6.21196e+06	2.95639e+10	1.63615e+10	2.13062e+13	1.04481e+13	2.13062e+13	1.04481e+13	2.13062e+13	1.04481e+13	1983507105366560	881402868676821	297428153355233	230973614727914	CADOJ_NIST1036_Hisp	2.00598e+19		1.09276e+19	3.24452e+18
2.8.0	2021-08-25T16:22:39.853-07:00	dukek	4P_4-3-2-1_750pg_Donor Group 1 Amp 2_M3A_LRPrev_1_F5	134034	4	TRUE	CADOJ_NIST1036_AfAm	3.23585e+17		1.07862e+17	3.37386e+16	735896	448954	2.36377e+08	1.14763e+08	4.35333e+11	1.88693e+11	4.35333e+11	1.88693e+11	4.35333e+11	1.88693e+11	96097004668209	3.68911e+13	2.71822e+13	1.64944e+13	CADOJ_NIST1036_Cauc	1.76486e+17		5.88287e+16	1.76307e+16	624583	371018	2.99868e+08	1.39929e+08	4.378e+11	1.92286e+11	4.378e+11	1.92286e+11	4.378e+11	1.92286e+11	7.5842e+13	2.85153e+13	2.31304e+13	1.37202e+13	CADOJ_NIST1036_Hisp	2.81693e+18		9.38978e+17	2.51897e+17
2.8.0	2021-08-25T16:24:43.839-07:00	dukek	4P_4-3-2-1_870pg_Donor Group 1 Amp 1_M3A_LRPrev_1_F5	449633	4	TRUE	CADOJ_NIST1036_AfAm	6.68014e+19		2.22671e+19	7.07213e+18	1.39462e+07	1.03483e+07	6.36328e+10	3.27954e+10	106297439850552	5.00891e+13	106297439850552	5.00891e+13	106297439850552	5.00891e+13	2.19807e+16	9073190713221000	519234033780048	385111984841166	CADOJ_NIST1036_Cauc	2.69335e+19		8.97782e+18	2.83699e+18	1.00191e+07	7.42885e+06	3.48747e+10	1.9092e+10	5.26248e+13	2.50697e+13	5.26248e+13	2.50697e+13	5.26248e+13	2.50697e+13	9827929608750180	4067913059923510	372951362440975	276445240455327	CADOJ_NIST1036_Hisp	4.66883e+20		1.55628e+20	4.48482e+19
2.8.0	2021-08-25T16:26:42.067-07:00	dukek	4P_4-3-2-1_870pg_Donor Group 1 Amp 2_M3A_LRPrev_1_F5	342789	4	TRUE	CADOJ_NIST1036_AfAm	4.18076e+17		1.52338e+17	5.25107e+16	4.3392e+06	3.1871e+06	5.54592e+09	2.9551e+09	4.01873e+12	1.87039e+12	4.01873e+12	1.87039e+12	4.01873e+12	1.87039e+12	383370048011720	156910361235775	161144137704495	118110714878560	CADOJ_NIST1036_Cauc	1.39796e+17		5.04598e+16	1.89621e+16	3.44633e+06	2.5061e+06	2.99623e+09	1.70496e+09	1.84695e+12	9.58463e+11	1.84695e+12	9.58463e+11	1.84695e+12	9.58463e+11	151271747478070	6.90754e+13	127671862332374	9.24987e+13	CADOJ_NIST1036_Hisp	2.2409e+18		8.06801e+17	2.18622e+17
2.8.0	2021-08-25T16:41:17.313-07:00	dukek	4P_10-5-2-1_1.4ng_Donor Group 1 Amp 1_M3A_LRPrev_1_F5	319181	4	TRUE	CADOJ_NIST1036_AfAm	1.06284e+25		3.54278e+24	1.14082e+24	5.20388e+08	4.20798e+08	139507942374558	79125890382994	7.1612e+17	3.58289e+17	7.1612e+17	3.58289e+17	7.1612e+17	3.58289e+17	4.18197e+20	1.85286e+20	1.93863e+16	1.56762e+16	CADOJ_NIST1036_Cauc	3.46036e+24		1.15345e+24	3.97187e+23	3.48021e+08	2.86878e+08	5.50613e+13	3.23079e+13	2.5814e+17	1.36016e+17	2.5814e+17	1.36016e+17	2.5814e+17	1.36016e+17	1.39651e+20	6.63208e+19	1.29649e+16	1.06871e+16	CADOJ_NIST1036_Hisp	5.99076e+25		1.99692e+25	4.93298e+24
2.8.0	2021-08-25T16:42:43.594-07:00	dukek	4P_10-5-2-1_1.4ng_Donor Group 1 Amp 2_M3A_LRPrev_1_F5	520153	4	TRUE	CADOJ_NIST1036_AfAm	7.33334e+24		2.44445e+24	8.03342e+23	1.10615e+08	8.30203e+07	3.71198e+13	1.99913e+13	2.27494e+17	1.1427e+17	2.27494e+17	1.1427e+17	2.27494e+17	1.1427e+17	1.6036e+20	7.16999e+19	4120817378463570	3092808512644140	CADOJ_NIST1036_Cauc	1.98494e+24		6.61646e+23	2.29414e+23	8.03728e+07	6.41395e+07	1.42016e+13	8.19615e+12	7.75315e+16	4.19381e+16	7.75315e+16	4.19381e+16	7.75315e+16	4.19381e+16	4.95121e+19	2.33927e+19	2994160718162240	2389398461527920	CADOJ_NIST1036_Hisp	3.63477e+25		1.21159e+25	3.85997e+24
2.8.0	2021-08-25T16:43:55.441-07:00	dukek	4P_10-5-2-1_1.6ng_Donor Group 1 Amp 1_M3A_LRPrev_1_F5	792800	4	TRUE	CADOJ_NIST1036_AfAm	1.39321e+26		4.64403e+25	1.36963e+25	6.58491e+08	4.9222e+08	373134822322085	198571197981303	2.67442e+18	1.27906e+18	2.67442e+18	1.27906e+18	2.67442e+18	1.27906e+18	2.2151e+21	9.59486e+20	2.45313e+16	1.8337e+16	CADOJ_NIST1036_Cauc	4.33378e+25		1.44459e+25	4.87395e+24	5.12505e+08	4.06858e+08	194394681948812	108452090463476	1.1652e+18	6.15726e+17	1.1652e+18	6.15726e+17	1.1652e+18	6.15726e+17	8.26336e+20	3.66534e+20	1.90927e+16	1.51569e+16	CADOJ_NIST1036_Hisp	8.07874e+26		2.69291e+26	7.28728e+25
2.8.0	2021-08-25T16:45:00.915-07:00	dukek	4P_10-5-2-1_1.6ng_Donor Group 1 Amp 2_M3A_LRPrev_1_F5	936354	4	TRUE	CADOJ_NIST1036_AfAm	8.39536e+26		2.79845e+26	9.30096e+25	1.11097e+09	9.12294e+08	1786766521492820	998590589875573	1.31287e+19	6.68781e+18	1.31287e+19	6.68781e+18	1.31287e+19	6.68781e+18	1.13069e+22	5.20333e+21	4.13879e+16	3.39865e+16	CADOJ_NIST1036_Cauc	2.91257e+26		9.70855e+25	3.41545e+25	8.27369e+08	6.97358e+08	842030372932990	504204435330455	5.50296e+18	2.9317e+18	5.50296e+18	2.9317e+18	5.50296e+18	2.9317e+18	4.30347e+21	2.07931e+21	3.08227e+16	2.59792e+16	CADOJ_NIST1036_Hisp	4.75781e+27		1.58594e+27	4.81816e+26
2.8.0	2021-08-25T16:46:05.761-07:00	dukek	4P_10-5-2-1_1.8ng_Donor Group 1 Amp 1_M3A_LRPrev_1_F5	876748	4	TRUE	CADOJ_NIST1036_AfAm	8.526e+26		2.842e+26	8.53494e+25	1.21323e+09	1.00049e+09	2086499158063430	1149856933146740	1.4672e+19	7.3354e+18	1.4672e+19	7.3354e+18	1.4672e+19	7.3354e+18	1.22553e+22	5.49188e+21	4.51976e+16	3.72722e+16	CADOJ_NIST1036_Cauc	2.94585e+26		9.81949e+25	2.98626e+25	9.55783e+08	7.98585e+08	995385881598903	539686186806072	6.39821e+18	3.16941e+18	6.39821e+18	3.16941e+18	6.39821e+18	3.16941e+18	4.88188e+21	2.13268e+21	3.56066e+16	2.97503e+16	CADOJ_NIST1036_Hisp	4.86799e+27		1.62266e+27	4.27396e+26
2.8.0	2021-08-25T16:47:01.256-07:00	dukek	4P_10-5-2-1_1.8ng_Donor Group 1 Amp 2_M3A_LRPrev_1_F5	566174	4	TRUE	CADOJ_NIST1036_AfAm	1.87521e+26		6.25069e+25	1.92484e+25	7.56013e+08	5.84316e+08	509890576616669	256583314358933	3.51146e+18	1.68032e+18	3.51146e+18	1.68032e+18	3.51146e+18	1.68032e+18	2.84359e+21	1.17206e+21	2.81643e+16	2.1768e+16	CADOJ_NIST1036_Cauc	6.07534e+25		2.02511e+25	6.28712e+24	4.91524e+08	3.66799e+08	272604806456129	139405179565430	1.52141e+18	7.22612e+17	1.52141e+18	7.22612e+17	1.52141e+18	7.22612e+17	1.05083e+21	4.51545e+20	1.83111e+16	1.36646e+16	CADOJ_NIST1036_Hisp	1.12137e+27		3.73791e+26	9.65306e+25
2.8.0	2021-08-25T16:47:35.967-07:00	dukek	4P_10-5-2-1_3.6ng_Donor Group 1 Amp 1_M3A_LRPrev_1_F5	814965	4	TRUE	CADOJ_NIST1036_AfAm	9.01446e+26		3.00482e+26	9.81982e+25	1.27641e+09	1.04987e+09	1516482731032260	824572089800807	1.21919e+19	6.16203e+18	1.21919e+19	6.16203e+18	1.21919e+19	6.16203e+18	1.13141e+22	5.10735e+21	4.75512e+16	3.91117e+16	CADOJ_NIST1036_Cauc	6.79456e+25		2.26485e+25	7.27248e+24	4.01677e+08	2.69618e+08	165189589911311	8.51092e+13	1.14118e+18	5.34515e+17	1.14118e+18	5.34515e+17	1.14118e+18	5.34515e+17	9.36891e+20	3.97875e+20	1.49639e+16	1.00442e+16	CADOJ_NIST1036_Hisp	1.58285e+27		5.27618e+26	1.5334e+26
2.8.0	2021-08-25T16:48:04.197-07:00	dukek	4P_10-5-2-1_3.6ng_Donor Group 1 Amp 2_M3A_LRPrev_1_F5	501907	4	TRUE	CADOJ_NIST1036_AfAm	4.55696e+26		1.51899e+26	4.81603e+25	1.03505e+09	8.31943e+08	1133590815581520	621749805387320	8.43802e+18	4.37019e+18	8.43802e+18	4.37019e+18	8.43802e+18	4.37019e+18	7.16951e+21	3.30318e+21	3.85594e+16	3.0993e+16	CADOJ_NIST1036_Cauc	1.28148e+26		4.2716e+25	1.34055e+25	8.26906e+08	6.65033e+08	508598678237164	266026164309662	3.19204e+18	1.51643e+18	3.19204e+18	1.51643e+18	3.19204e+18	1.51643e+18	2.3537e+21	1.02927e+21	3.08054e+16	2.4775e+16	CADOJ_NIST1036_Hisp	2.08023e+27		6.93409e+26	1.49263e+26
2.8.0	2021-08-25T16:50:00.520-07:00	dukek	4P_10-5-2-1_113pg_Donor Group 1 Amp 1_M3A_LRPrev_1_F5	463628	4	TRUE	CADOJ_NIST1036_AfAm	1.19298e+06		399164	170397	68.3221	43.8429	440.843	233.389	7251.97	3830.42	7251.97	3830.42	7251.97	3830.42	47236.2	23552.9	399073	170364	CADOJ_NIST1036_Cauc	220183		74147.4	36409.6	42.9547	31.6197	224.554	145.88	2443.62	1486.19	2443.62	1486.19	2443.62	1486.19	11803.8	6505.42	74141.9	36407.7	CADOJ_NIST1036_Hisp	1.08125e+06		362398	143552
2.8.0	2021-08-25T16:51:55.858-07:00	dukek	4P_10-5-2-1_113pg_Donor Group 1 Amp 2_M3A_LRPrev_1_F5	921631	4	TRUE	CADOJ_NIST1036_AfAm	109.172		46.1009	21.7037	4.63407	2.76272	4.38746	2.3542	13.1308	6.68347	13.1308	6.68347	13.1308	6.68347	24.1754	11.9842	46.1009	21.7037	CADOJ_NIST1036_Cauc	87.0407		40.6558	22.5356	4.05915	2.84188	3.86593	2.49323	10.8505	6.68021	10.8505	6.68021	10.8505	6.68021	20.0372	11.9819	40.6557	22.5356	CADOJ_NIST1036_Hisp	148.687		67.4074	35.0096
2.8.0	2021-08-25T16:54:50.369-07:00	dukek	4P_10-5-2-1_225pg_Donor Group 1 Amp 1_M3A_LRPrev_1_F5	638330	4	TRUE	CADOJ_NIST1036_AfAm	4.85956e+09		1.62044e+09	7.57878e+08	3533.95	2510.52	84568.4	51083.5	4.97305e+06	2.85335e+06	4.97305e+06	2.85335e+06	4.97305e+06	2.85335e+06	7.50922e+07	3.94839e+07	1.59849e+09	7.51706e+08	CADOJ_NIST1036_Cauc	6.8993e+08		2.30155e+08	1.08244e+08	1993.46	1422.32	28183.8	17185.9	1.24189e+06	721922	1.24189e+06	721922	1.24189e+06	721922	1.457e+07	7.81153e+06	2.29304e+08	1.07999e+08	CADOJ_NIST1036_Hisp	3.60056e+09		1.20085e+09	4.38021e+08
2.8.0	2021-08-25T16:58:30.635-07:00	dukek	4P_10-5-2-1_225pg_Donor Group 1 Amp 2_M3A_LRPrev_1_F5	131718	4	TRUE	CADOJ_NIST1036_AfAm	9.69739e+13		3.23249e+13	1.38375e+13	85055.4	60536.7	8.55139e+06	4.93269e+06	3.45698e+09	1.86257e+09	3.45698e+09	1.86257e+09	3.45698e+09	1.86257e+09	2.18537e+11	1.06973e+11	2.81738e+12	1.94043e+12	CADOJ_NIST1036_Cauc	2.29518e+13		7.65077e+12	3.17882e+12	62324.8	44680.1	3.99523e+06	2.41124e+06	1.38903e+09	7.75449e+08	1.38903e+09	7.75449e+08	1.38903e+09	7.75449e+08	7.24605e+10	3.66609e+10	1.72587e+12	1.10793e+12	CADOJ_NIST1036_Hisp	142909163013898		4.7637e+13	1.49045e+13
2.8.0	2021-08-25T17:01:51.331-07:00	dukek	4P_10-5-2-1_450pg_Donor Group 1 Amp 1_M3A_LRPrev_1_F5	851813	4	TRUE	CADOJ_NIST1036_AfAm	1.85333e+13		6.17861e+12	2.54609e+12	93005	71796.7	3.47553e+06	2.23502e+06	1.17043e+09	6.79135e+08	1.17043e+09	6.79135e+08	1.17043e+09	6.79135e+08	5.80816e+10	3.07684e+10	2.12231e+12	1.28905e+12	CADOJ_NIST1036_Cauc	5.42405e+12		1.80856e+12	7.16375e+11	76466.7	57215.9	1.84409e+06	1.138e+06	5.61476e+08	3.17342e+08	5.61476e+08	3.17342e+08	5.61476e+08	3.17342e+08	2.33976e+10	1.16166e+10	1.0604e+12	5.22685e+11	CADOJ_NIST1036_Hisp	70260217418556		2.34245e+13	8.34298e+12
2.8.0	2021-08-25T17:04:38.495-07:00	dukek	4P_10-5-2-1_450pg_Donor Group 1 Amp 2_M3A_LRPrev_1_F5	660307	4	TRUE	CADOJ_NIST1036_AfAm	926940116324562		308980040848734	67622663417869	29368.7	12179.9	4.52444e+06	1.5504e+06	4.67752e+09	1.50912e+09	4.67752e+09	1.50912e+09	4.67752e+09	1.50912e+09	6.30446e+11	1.86914e+11	1.07172e+12	4.42414e+11	CADOJ_NIST1036_Cauc	230261757940939		76753920857553	22507561270645	14207	7176.63	1.36964e+06	572494	1.40701e+09	5.53931e+08	1.40701e+09	5.53931e+08	1.40701e+09	5.53931e+08	1.81022e+11	6.51343e+10	5.11561e+11	2.57757e+11	CADOJ_NIST1036_Hisp	2996104340970270		998701453473974	237667775442088
2.8.0	2021-08-25T17:08:06.427-07:00	dukek	4P_10-5-2-1_684pg_Donor Group 1 Amp 1_M3A_LRPrev_1_F5	656938	4	TRUE	CADOJ_NIST1036_AfAm	2.1033e+21		7.01099e+20	2.65896e+20	6.27211e+07	5.07584e+07	1.17367e+12	7.06578e+11	2205421099357340	1225804293757690	2205421099357340	1225804293757690	2205421099357340	1225804293757690	5.11788e+17	2.53969e+17	2336267749672900	1890561339233410	CADOJ_NIST1036_Cauc	5.98699e+20		1.99566e+20	7.38972e+19	4.59314e+07	3.69529e+07	6.1489e+11	3.67447e+11	979411974987203	512725501807058	979411974987203	512725501807058	979411974987203	512725501807058	1.90416e+17	8.92982e+16	1710769284896050	1376288060186750	CADOJ_NIST1036_Hisp	8.01942e+21		2.67314e+21	8.05345e+20
2.8.0	2021-08-25T17:11:14.100-07:00	dukek	4P_10-5-2-1_684pg_Donor Group 1 Amp 2_M3A_LRPrev_1_F5	913388	4	TRUE	CADOJ_NIST1036_AfAm	1.48099e+18		4.93667e+17	1.84531e+17	8.46868e+06	6.49208e+06	1.14177e+10	6.5697e+09	1.17079e+13	5.95218e+12	1.17079e+13	5.95218e+12	1.17079e+13	5.95218e+12	1358165678567800	613713989011658	314667306022204	240950945966135	CADOJ_NIST1036_Cauc	3.8021e+17		1.26738e+17	5.10537e+16	5.03754e+06	3.96715e+06	4.42152e+09	2.65032e+09	3.8985e+12	2.15517e+12	3.8985e+12	2.15517e+12	3.8985e+12	2.15517e+12	396331688893049	196688839947822	186822749975904	146974817713517	CADOJ_NIST1036_Hisp	5.34587e+18		1.78196e+18	4.8466e+17
2.8.0	2021-08-25T17:14:04.496-07:00	dukek	4P_10-5-2-1_900pg_Donor Group 1 Amp 1_M3A_LRPrev_1_F5	683049	4	TRUE	CADOJ_NIST1036_AfAm	7.73891e+19		2.57967e+19	8.73649e+18	2.75338e+07	2.0961e+07	1.25966e+11	6.95593e+10	195704872444069	9.7717e+13	195704872444069	9.7717e+13	195704872444069	9.7717e+13	3.44666e+16	1.50004e+16	1025103809307190	780218548267078	CADOJ_NIST1036_Cauc	1.66021e+19		5.5341e+18	1.89036e+18	1.31433e+07	9.8304e+06	3.01602e+10	1.66284e+10	4.1877e+13	2.11382e+13	4.1877e+13	2.11382e+13	4.1877e+13	2.11382e+13	6935256328855710	3127460558737440	489029394507353	365620842091759	CADOJ_NIST1036_Hisp	2.88512e+20		9.61712e+19	3.45528e+19
2.8.0	2021-08-25T17:15:57.620-07:00	dukek	4P_10-5-2-1_900pg_Donor Group 1 Amp 2_M3A_LRPrev_1_F5	455760	4	TRUE	CADOJ_NIST1036_AfAm	2.69795e+24		8.99317e+23	2.96054e+23	2.2707e+08	1.76715e+08	3.13416e+13	1.70158e+13	1.53636e+17	7.73922e+16	1.53636e+17	7.73922e+16	1.53636e+17	7.73922e+16	8.85151e+19	3.95611e+19	8459094401230440	6583114395735260	CADOJ_NIST1036_Cauc	8.86806e+23		2.95602e+23	1.03943e+23	1.78154e+08	1.45198e+08	1.79693e+13	1.0506e+13	7.9475e+16	4.03626e+16	7.9475e+16	4.03626e+16	7.9475e+16	4.03626e+16	4.04655e+19	1.85558e+19	6636753119810900	5409004081073830	CADOJ_NIST1036_Hisp	1.54374e+25		5.14581e+24	1.65901e+24
2.8.0	2021-08-25T17:16:57.684-07:00	dukek	4P_100-100-100-6_1.28ng_Donor Group 1 Amp 1_M3A_LRPrev_1_F5	700866	4	TRUE	CADOJ_NIST1036_AfAm	3.43869e+17		1.2224e+17	3.99006e+16	3.36764e+06	2.46962e+06	1.75384e+09	9.58321e+08	1.59973e+12	7.82248e+11	1.59973e+12	7.82248e+11	1.59973e+12	7.82248e+11	190273534037182	8.06325e+13	124690050085704	91216842524597	CADOJ_NIST1036_Cauc	7.90179e+16		2.86503e+16	9345201484129670	1.52762e+06	1.13517e+06	4.95858e+08	2.75e+08	4.32067e+11	2.15102e+11	4.32067e+11	2.15102e+11	4.32067e+11	2.15102e+11	4.82474e+13	2.04975e+13	56334278575192	4.17099e+13	CADOJ_NIST1036_Hisp	1.23307e+18		4.45703e+17	1.26009e+17
2.8.0	2021-08-25T17:17:38.921-07:00	dukek	4P_100-100-100-6_1.28ng_Donor Group 1 Amp 2_M3A_LRPrev_1_F5	538077	4	TRUE	CADOJ_NIST1036_AfAm	4.21228e+17		1.50045e+17	5.03578e+16	3.67028e+06	2.70514e+06	1.70584e+09	9.30957e+08	1.71807e+12	8.39734e+11	1.71807e+12	8.39734e+11	1.71807e+12	8.39734e+11	218555013107480	9.52436e+13	135827917638153	9.98924e+13	CADOJ_NIST1036_Cauc	1.19072e+17		4.25498e+16	1.52363e+16	2.09935e+06	1.5411e+06	6.01746e+08	3.53058e+08	5.72708e+11	2.942e+11	5.72708e+11	2.942e+11	5.72708e+11	2.942e+11	6.7499e+13	3.07384e+13	7.73459e+13	5.65734e+13	CADOJ_NIST1036_Hisp	1.90244e+18		6.79118e+17	1.85107e+17
2.8.0	2021-08-25T17:20:30.684-07:00	dukek	4P_100-100-100-6_319ng_Donor Group 1 Amp 1_M3A_LRPrev_1_F5	623004	4	TRUE	CADOJ_NIST1036_AfAm	5.53215e+10		2.15983e+10	8.44714e+09	4485	3206.03	154119	90328.8	1.43972e+07	7.74793e+06	1.43972e+07	7.74793e+06	1.43972e+07	7.74793e+06	3.52302e+08	1.66706e+08	1.89539e+10	7.88136e+09	CADOJ_NIST1036_Cauc	1.55414e+10		5.83335e+09	2.61047e+09	2889.11	2115.53	59630.2	37790.9	5.13642e+06	2.95066e+06	5.13642e+06	2.95066e+06	5.13642e+06	2.95066e+06	1.13127e+08	5.86084e+07	5.49607e+09	2.51596e+09	CADOJ_NIST1036_Hisp	2.41868e+11		8.87408e+10	3.038e+10
2.8.0	2021-08-25T17:23:49.874-07:00	dukek	4P_100-100-100-6_319ng_Donor Group 1 Amp 2_M3A_LRPrev_1_F5	911903	4	TRUE	CADOJ_NIST1036_AfAm	5.35465e+10		2.06335e+10	8.34407e+09	4506.88	3252.76	100039	59059.5	1.24952e+07	6.66534e+06	1.24952e+07	6.66534e+06	1.24952e+07	6.66534e+06	3.36329e+08	1.60246e+08	1.8133e+10	7.75623e+09	CADOJ_NIST1036_Cauc	1.6208e+10		6.28423e+09	2.55635e+09	2833.75	2031.29	38074.2	22239.8	4.7943e+06	2.56467e+06	4.7943e+06	2.56467e+06	4.7943e+06	2.56467e+06	1.17618e+08	5.72106e+07	5.8647e+09	2.46293e+09	CADOJ_NIST1036_Hisp	2.35335e+11		8.71249e+10	2.83222e+10
2.8.0	2021-08-25T17:27:27.480-07:00	dukek	4P_100-100-100-6_638ng_Donor Group 1 Amp 1_M3A_LRPrev_1_F5	436239	4	TRUE	CADOJ_NIST1036_AfAm	880671662091587		297218778097924	100879958532983	391592	271385	3.56382e+07	1.95172e+07	1.91016e+10	9.11534e+09	1.91016e+10	9.11534e+09	1.91016e+10	9.11534e+09	1.35568e+12	5.53539e+11	1.35266e+13	8.66634e+12	CADOJ_NIST1036_Cauc	216570229723236		7.29955e+13	27415916233127	190507	134632	1.23721e+07	6.87045e+06	6.10647e+09	3.07466e+09	6.10647e+09	3.07466e+09	6.10647e+09	3.07466e+09	3.85326e+11	1.77151e+11	6.23399e+12	4.14819e+12	CADOJ_NIST1036_Hisp	3632502290605870		1221214440998800	379704767538765
2.8.0	2021-08-25T17:30:11.693-07:00	dukek	4P_100-100-100-6_638ng_Donor Group 1 Amp 2_M3A_LRPrev_1_F5	912187	4	TRUE	CADOJ_NIST1036_AfAm	5.69326e+16		2.40665e+16	8393271979225560	1.33115e+06	1.00063e+06	4.23568e+08	2.37615e+08	3.55191e+11	1.79559e+11	3.55191e+11	1.79559e+11	3.55191e+11	1.79559e+11	40424149811508	1.77439e+13	4.9077e+13	3.67124e+13	CADOJ_NIST1036_Cauc	1.58826e+16		7036183698435110	2537211309410910	717373	551016	1.40573e+08	8.54355e+07	1.16785e+11	6.18536e+10	1.16785e+11	6.18536e+10	1.16785e+11	6.18536e+10	1.26462e+13	5901026877565	2.62669e+13	1.99838e+13	CADOJ_NIST1036_Hisp	1.6969e+17		7.33552e+16	2.33712e+16
2.8.0	2021-08-26T11:43:14.269-07:00	dukek	4P_4-3-2-1_1ng_Donor Group 1 Amp 1_F6A_LRPrev_1_M4	338653	4	TRUE	CADOJ_NIST1036_AfAm	1.10488e+19		3.68292e+18	1.36164e+18	3.74866e+06	3.02668e+06	4.98655e+09	3.18765e+09	7.02932e+12	4.09808e+12	7.02932e+12	4.09808e+12	7.02932e+12	4.09808e+12	1480679677358010	803087286229348	139367289048721	112457012906938	CADOJ_NIST1036_Cauc	3.21196e+17		1.07065e+17	4.14039e+16	1.52117e+06	1.24765e+06	2.20501e+09	1.38515e+09	1.55188e+12	9.30976e+11	1.55188e+12	9.30976e+11	1.55188e+12	9.30976e+11	174143258689686	9.66033e+13	5.65355e+13	4.63363e+13	CADOJ_NIST1036_Hisp	2.78607e+17		9.28691e+16	3.24207e+16
2.8.0	2021-08-26T11:43:29.351-07:00	dukek	4P_4-3-2-1_1ng_Donor Group 1 Amp 2_F6A_LRPrev_1_M4	535898	4	TRUE	CADOJ_NIST1036_AfAm	2.38889e+13		7.96297e+12	3.14946e+12	12740.6	9105.28	3.28613e+06	1.99733e+06	7.2971e+08	4.04696e+08	7.2971e+08	4.04696e+08	7.2971e+08	4.04696e+08	3.3814e+10	1.73712e+10	4.43571e+11	3.09301e+11	CADOJ_NIST1036_Cauc	1.87774e+12		6.25915e+11	2.42339e+11	5106.73	3619.51	1.37795e+06	809363	2.07845e+08	1.13257e+08	2.07845e+08	1.13257e+08	2.07845e+08	1.13257e+08	6.40852e+09	3.16976e+09	1.44788e+11	9.00649e+10	CADOJ_NIST1036_Hisp	1.0535e+12		3.51166e+11	1.05012e+11
2.8.0	2021-08-26T11:43:45.213-07:00	dukek	4P_4-3-2-1_2ng_Donor Group 1 Amp 1_F6A_LRPrev_1_M4	611337	4	TRUE	CADOJ_NIST1036_AfAm	3.37913e+22		1.12638e+22	4.15571e+21	2.92175e+07	2.37358e+07	7.50077e+11	4.63983e+11	1793516414061900	1045508228925540	1793516414061900	1045508228925540	1793516414061900	1045508228925540	6.84758e+17	3.69445e+17	1088352470817630	884139669363605	CADOJ_NIST1036_Cauc	1.14268e+21		3.80895e+20	1.44161e+20	1.07361e+07	8.93941e+06	3.46448e+11	2.15589e+11	441991875522923	259032094111148	441991875522923	259032094111148	441991875522923	259032094111148	9.47636e+16	5.12849e+16	399929149881347	332999986078614	CADOJ_NIST1036_Hisp	8.75635e+20		2.91878e+20	8.93022e+19
2.8.0	2021-08-26T11:43:53.812-07:00	dukek	4P_4-3-2-1_2ng_Donor Group 1 Amp 2_F6A_LRPrev_1_M4	52058	4	TRUE	CADOJ_NIST1036_AfAm	3.82647e+23		1.27549e+23	4.01336e+22	1.90139e+08	1.48813e+08	2.37222e+13	13298589611169	6.95593e+16	3.62988e+16	6.95593e+16	3.62988e+16	6.95593e+16	3.62988e+16	2.4401e+19	1.08582e+19	7083276834816540	5543690652765720	CADOJ_NIST1036_Cauc	3.54874e+22		1.18291e+22	3.63609e+21	1.30565e+08	1.0297e+08	2.80107e+13	1.5578e+13	4.50189e+16	2.20225e+16	4.50189e+16	2.20225e+16	4.50189e+16	2.20225e+16	8.89382e+18	3.77305e+18	4864004183472360	3835979120239570	CADOJ_NIST1036_Hisp	2.49667e+22		8.32225e+21	2.40451e+21
2.8.0	2021-08-26T11:44:00.815-07:00	dukek	4P_4-3-2-1_63pg_Donor Group 1 Amp 1_F6A_LRPrev_1_M4	689537	4	TRUE	CADOJ_NIST1036_AfAm	1.53729		1.31468	0.662299	1.10607	0.668955	1.14374	0.62706	1.21911	0.648076	1.21911	0.648076	1.21911	0.648076	1.26397	0.657856	1.31468	0.662299	CADOJ_NIST1036_Cauc	1.57697		1.40723	0.704912	1.08222	0.656381	1.03527	0.575425	1.19624	0.624565	1.19624	0.624565	1.19624	0.624565	1.29432	0.664276	1.40723	0.704912	CADOJ_NIST1036_Hisp	1.13855		1.12475	0.653678
2.8.0	2021-08-26T11:44:24.181-07:00	dukek	4P_4-3-2-1_63pg_Donor Group 1 Amp 2_F6A_LRPrev_1_M4	612876	4	TRUE	CADOJ_NIST1036_AfAm	380.635		158.187	42.4776	0.913633	0.384365	0.686709	0.234802	4.56121	1.40972	4.56121	1.40972	4.56121	1.40972	20.9546	6.11317	158.183	42.477	CADOJ_NIST1036_Cauc	92.1899		47.6806	19.7399	0.922114	0.51708	0.583931	0.27401	3.46533	1.63694	3.46533	1.63694	3.46533	1.63694	11.8791	5.36654	47.6801	19.7398	CADOJ_NIST1036_Hisp	82.5168		44.0213	17.4301
2.8.0	2021-08-26T11:45:27.125-07:00	dukek	4P_4-3-2-1_125pg_Donor Group 1 Amp 1_F6A_LRPrev_1_M4	864516	4	TRUE	CADOJ_NIST1036_AfAm	3.13102		1.78021	1.01281	0.771133	0.496154	0.671194	0.419719	0.692623	0.408866	0.692623	0.408866	0.692623	0.408866	0.977308	0.56798	1.78021	1.01281	CADOJ_NIST1036_Cauc	2.02198		1.32784	0.819366	0.729303	0.503424	0.59693	0.388246	0.574746	0.368282	0.574746	0.368282	0.574746	0.368282	0.783238	0.501715	1.32784	0.819366	CADOJ_NIST1036_Hisp	1.90065		1.25231	0.775995
2.8.0	2021-08-26T11:46:28.692-07:00	dukek	4P_4-3-2-1_125pg_Donor Group 1 Amp 2_F6A_LRPrev_1_M4	686360	4	TRUE	CADOJ_NIST1036_AfAm	88.4759		50.1003	23.9753	0.930724	0.533659	1.93274	1.09273	4.51094	2.38871	4.51094	2.38871	4.51094	2.38871	11.8988	6.09982	50.1	23.9752	CADOJ_NIST1036_Cauc	60.5203		30.4464	15.7425	0.805103	0.492563	1.39758	0.827728	3.39655	2.01623	3.39655	2.01623	3.39655	2.01623	8.39816	4.84827	30.4462	15.7424	CADOJ_NIST1036_Hisp	49.2736		24.3329	12.3219
2.8.0	2021-08-26T11:47:23.767-07:00	dukek	4P_4-3-2-1_250pg_Donor Group 1 Amp 1_F6A_LRPrev_1_M4	722280	4	TRUE	CADOJ_NIST1036_AfAm	165163		64492	22254.4	6.03263	3.10173	8.86236	4.26985	202.926	88.9167	202.926	88.9167	202.926	88.9167	2027.6	849.879	64436.9	22239.9	CADOJ_NIST1036_Cauc	5489.96		2029.61	816.752	2.20346	1.16489	2.77733	1.46412	30.691	15.1362	30.691	15.1362	30.691	15.1362	176.254	82.4719	2029.43	816.705	CADOJ_NIST1036_Hisp	5090.36		1905.01	647.889
2.8.0	2021-08-26T11:48:07.520-07:00	dukek	4P_4-3-2-1_250pg_Donor Group 1 Amp 2_F6A_LRPrev_1_M4	241594	4	TRUE	CADOJ_NIST1036_AfAm	6.01414e+07		2.07524e+07	8.46088e+06	455.034	300.02	1320.09	742.047	54515.3	28477.7	54515.3	28477.7	54515.3	28477.7	666778	324609	2.07026e+07	8.4462e+06	CADOJ_NIST1036_Cauc	3.21303e+06		1.09896e+06	505644	176.626	116.854	399.387	226.809	8631.9	4778.65	8631.9	4778.65	8631.9	4778.65	69378.7	35242.4	1.09853e+06	505494	CADOJ_NIST1036_Hisp	4.67564e+06		1.59987e+06	706564
2.8.0	2021-08-26T11:48:49.042-07:00	dukek	4P_4-3-2-1_380pg_Donor Group 1 Amp 1_F6A_LRPrev_1_M4	805287	4	TRUE	CADOJ_NIST1036_AfAm	1.43629e+06		478764	175703	47.1268	27.9537	38.703	20.1497	1197.68	582.652	1197.68	582.652	1197.68	582.652	13383.9	6007.49	478181	175557	CADOJ_NIST1036_Cauc	41107.2		13702.4	5782.74	20.1263	12.0247	15.5335	7.93873	205.131	99.3765	205.131	99.3765	205.131	99.3765	1195.35	573.64	13701.2	5782.35	CADOJ_NIST1036_Hisp	48238.9		16079.6	5977.58
2.8.0	2021-08-26T11:49:37.866-07:00	dukek	4P_4-3-2-1_380pg_Donor Group 1 Amp 2_F6A_LRPrev_1_M4	958258	4	TRUE	CADOJ_NIST1036_AfAm	1.97923e+06		695613	225605	16.8405	8.27109	43.9098	19.2573	1788.03	732.606	1788.03	732.606	1788.03	732.606	23129.1	8583.13	694016	225399	CADOJ_NIST1036_Cauc	86679.6		30401.2	11861.3	7.15925	3.56483	18.3285	8.24974	332.206	152.505	332.206	152.505	332.206	152.505	2378.89	1016.88	30393.7	11859.5	CADOJ_NIST1036_Hisp	131938		46301.5	15446.4
2.8.0	2021-08-26T11:50:23.866-07:00	dukek	4P_4-3-2-1_500pg_Donor Group 1 Amp 1_F6A_LRPrev_1_M4	596409	4	TRUE	CADOJ_NIST1036_AfAm	258186		86066.6	24039.1	4.92467	2.21628	24.5764	10.2056	459.079	176.32	459.079	176.32	459.079	176.32	4155.45	1414.01	86002.2	24027	CADOJ_NIST1036_Cauc	7370.01		2456.75	866.593	2.05276	0.974204	7.24427	3.20329	63.302	26.3369	63.302	26.3369	63.302	26.3369	306.908	123.187	2456.6	866.555	CADOJ_NIST1036_Hisp	25370.1		8457.01	2583.07
2.8.0	2021-08-26T11:50:59.113-07:00	dukek	4P_4-3-2-1_500pg_Donor Group 1 Amp 2_F6A_LRPrev_1_M4	688588	4	TRUE	CADOJ_NIST1036_AfAm	1.12162e+11		3.73874e+10	1.45571e+10	1302.98	849.047	8348.02	4950.55	2.38492e+06	1.26172e+06	2.38492e+06	1.26172e+06	2.38492e+06	1.26172e+06	1.3266e+08	6.51938e+07	1.78624e+10	8.83101e+09	CADOJ_NIST1036_Cauc	1.17141e+09		3.90471e+08	1.64322e+08	420.38	276.425	1920.65	1181.22	238905	133504	238905	133504	238905	133504	6.29945e+06	3.28797e+06	3.75552e+08	1.60563e+08	CADOJ_NIST1036_Hisp	1.26437e+09		4.21457e+08	1.35709e+08
2.8.0	2021-08-26T11:51:24.072-07:00	dukek	4P_4-3-2-1_750pg_Donor Group 1 Amp 1_F6A_LRPrev_1_M4	144235	4	TRUE	CADOJ_NIST1036_AfAm	3.17668e+16		1.0589e+16	3901241426850620	467625	354231	1.87534e+08	1.12259e+08	1.36126e+11	7.40423e+10	1.36126e+11	7.40423e+10	1.36126e+11	7.40423e+10	1.46201e+13	7.05001e+12	17277235984398	1.30782e+13	CADOJ_NIST1036_Cauc	1959523685546010		653179699554852	247916491324379	268901	207069	1.51896e+08	8.98996e+07	5.51043e+10	3.0708e+10	5.51043e+10	3.0708e+10	5.51043e+10	3.0708e+10	3.14823e+12	1.60824e+12	9.82039e+12	7.48254e+12	CADOJ_NIST1036_Hisp	1650028163435780		550013422013608	195746618025002
2.8.0	2021-08-26T11:51:39.981-07:00	dukek	4P_4-3-2-1_750pg_Donor Group 1 Amp 2_F6A_LRPrev_1_M4	368681	4	TRUE	CADOJ_NIST1036_AfAm	3.74463e+13		1.24834e+13	4.30377e+12	28948.9	19964.1	261620	153743	1.89464e+08	1.03976e+08	1.89464e+08	1.03976e+08	1.89464e+08	1.03976e+08	1.99497e+10	9.39109e+09	7.80202e+11	4.96466e+11	CADOJ_NIST1036_Cauc	3.0742e+11		1.02487e+11	4.07079e+10	8382.06	5879.98	61461.9	38045.1	1.79432e+07	1.00866e+07	1.79432e+07	1.00866e+07	1.79432e+07	1.00866e+07	8.23842e+08	4.30315e+08	7.0759e+10	3.32258e+10	CADOJ_NIST1036_Hisp	3.37036e+11		1.12362e+11	3.96322e+10
2.8.0	2021-08-26T11:52:03.443-07:00	dukek	4P_4-3-2-1_870pg_Donor Group 1 Amp 1_F6A_LRPrev_1_M4	832540	4	TRUE	CADOJ_NIST1036_AfAm	1.99621e+17		6.65402e+16	2.22685e+16	551171	427758	4.18673e+08	2.62782e+08	3.44721e+11	1.92774e+11	3.44721e+11	1.92774e+11	3.44721e+11	1.92774e+11	4.76086e+13	2.31721e+13	2.0455e+13	1.58525e+13	CADOJ_NIST1036_Cauc	6391839514386740		2130613171462260	732659048737217	245047	192949	2.06809e+08	1.27944e+08	8.2249e+10	4.36037e+10	8.2249e+10	4.36037e+10	8.2249e+10	4.36037e+10	5.96239e+12	2.8237e+12	9.06136e+12	7.08955e+12	CADOJ_NIST1036_Hisp	4826294170451530		1608764723483850	527767423771453
2.8.0	2021-08-26T11:52:25.239-07:00	dukek	4P_4-3-2-1_870pg_Donor Group 1 Amp 2_F6A_LRPrev_1_M4	139016	4	TRUE	CADOJ_NIST1036_AfAm	2.42182e+18		8.07273e+17	2.71366e+17	1.09097e+06	843002	5.44042e+08	3.27504e+08	8.08271e+11	4.53488e+11	8.08271e+11	4.53488e+11	8.08271e+11	4.53488e+11	185908410415956	96649525785570	4.04246e+13	3.12246e+13	CADOJ_NIST1036_Cauc	8.54229e+16		2.84743e+16	1.06427e+16	385321	301828	3.50461e+08	2.14203e+08	2.4504e+11	1.39162e+11	2.4504e+11	1.39162e+11	2.4504e+11	1.39162e+11	2.87018e+13	1.51389e+13	1.43055e+13	1.11997e+13	CADOJ_NIST1036_Hisp	6.52933e+16		2.17644e+16	6534705220389070
2.8.0	2021-08-26T11:52:42.947-07:00	dukek	4P_10-5-2-1_1.4ng_Donor Group 1 Amp 1_F6A_LRPrev_1_M4	704448	4	TRUE	CADOJ_NIST1036_AfAm	1.37001e+16		4566700304327720	1752775153913840	155122	125812	8.52618e+06	5.88284e+06	7.36803e+09	4.86034e+09	7.36803e+09	4.86034e+09	7.36803e+09	4.86034e+09	1.27134e+12	7.58132e+11	5.50429e+12	4.44551e+12	CADOJ_NIST1036_Cauc	293169719530876		9.77232e+13	3.71331e+13	68078.3	55080.6	2.7533e+06	1.9246e+06	1.37677e+09	9.06904e+08	1.37677e+09	9.06904e+08	1.37677e+09	9.06904e+08	1.39323e+11	8.17835e+10	2.32219e+12	1.84312e+12	CADOJ_NIST1036_Hisp	307943471055881		102647823685294	3.2596e+13
2.8.0	2021-08-26T11:52:55.822-07:00	dukek	4P_10-5-2-1_1.4ng_Donor Group 1 Amp 2_F6A_LRPrev_1_M4	730488	4	TRUE	CADOJ_NIST1036_AfAm	1.11307e+18		3.71024e+17	1.30963e+17	332640	257499	3.6039e+07	2.47955e+07	7.41048e+10	4.68605e+10	7.41048e+10	4.68605e+10	7.41048e+10	4.68605e+10	2.53698e+13	1.47012e+13	1.20938e+13	9.3445e+12	CADOJ_NIST1036_Cauc	1.76316e+16		5877203296414960	2475704209990800	136722	106615	1.23259e+07	8.68818e+06	1.28276e+10	8.32295e+09	1.28276e+10	8.32295e+09	1.28276e+10	8.32295e+09	2.37209e+12	1.40166e+12	4.94268e+12	3.83917e+12	CADOJ_NIST1036_Hisp	2.70638e+16		9021257935899760	2858360602465550
2.8.0	2021-08-26T11:53:02.765-07:00	dukek	4P_10-5-2-1_1.6ng_Donor Group 1 Amp 1_F6A_LRPrev_1_M4	654037	4	TRUE	CADOJ_NIST1036_AfAm	6.69359e+19		2.2312e+19	7.35857e+18	1.92154e+06	1.49192e+06	2.31762e+09	1.50523e+09	4.43238e+12	2.58965e+12	4.43238e+12	2.58965e+12	4.43238e+12	2.58965e+12	1424192654028440	756118380935183	7.14268e+13	5.54492e+13	CADOJ_NIST1036_Cauc	9.89813e+17		3.29938e+17	1.19827e+17	647160	496566	7.63688e+08	4.55714e+08	6.90037e+11	3.86766e+11	6.90037e+11	3.86766e+11	6.90037e+11	3.86766e+11	113890531504020	5.95786e+13	2.4053e+13	1.84474e+13	CADOJ_NIST1036_Hisp	7.41014e+17		2.47005e+17	6.49171e+16
2.8.0	2021-08-26T11:53:09.154-07:00	dukek	4P_10-5-2-1_1.6ng_Donor Group 1 Amp 2_F6A_LRPrev_1_M4	178800	4	TRUE	CADOJ_NIST1036_AfAm	2.1401e+20		7.13367e+19	2.67767e+19	1.68112e+06	1.38437e+06	5.60839e+09	3.79131e+09	1.14084e+13	7.1725e+12	1.14084e+13	7.1725e+12	1.14084e+13	7.1725e+12	3964893409965120	2251314308936150	6.25781e+13	5.15179e+13	CADOJ_NIST1036_Cauc	3.66677e+18		1.22226e+18	4.8025e+17	560364	461849	1.70561e+09	1.08336e+09	1.71779e+12	1.04055e+12	1.71779e+12	1.04055e+12	1.71779e+12	1.04055e+12	324918561282477	181571849630564	20857099162494	1.71855e+13	CADOJ_NIST1036_Hisp	3.74277e+18		1.24759e+18	4.46839e+17
2.8.0	2021-08-26T11:53:14.316-07:00	dukek	4P_10-5-2-1_1.8ng_Donor Group 1 Amp 1_F6A_LRPrev_1_M4	721247	4	TRUE	CADOJ_NIST1036_AfAm	2.86771e+18		9.55904e+17	3.26296e+17	584493	458899	5.91761e+07	3.98002e+07	1.46553e+11	9.09098e+10	1.46553e+11	9.09098e+10	1.46553e+11	9.09098e+10	5.67065e+13	3.1135e+13	2.1215e+13	1.65557e+13	CADOJ_NIST1036_Cauc	2.11663e+16		7055422323833970	2834309958822220	160313	129447	1.03473e+07	7.14111e+06	1.29721e+10	8.42348e+09	1.29721e+10	8.42348e+09	1.29721e+10	8.42348e+09	2.67613e+12	1.53131e+12	5.73033e+12	4.6165e+12	CADOJ_NIST1036_Hisp	1.7244e+16		5748014953438100	1934769063120220
2.8.0	2021-08-26T11:53:20.933-07:00	dukek	4P_10-5-2-1_1.8ng_Donor Group 1 Amp 2_F6A_LRPrev_1_M4	869373	4	TRUE	CADOJ_NIST1036_AfAm	5.03468e+16		1.67823e+16	5520908077649100	9391.51	4393.7	1.27501e+07	5.45459e+06	9.75892e+09	4.14318e+09	9.75892e+09	4.14318e+09	9.75892e+09	4.14318e+09	1.94089e+12	7.86781e+11	3.49176e+11	1.63302e+11	CADOJ_NIST1036_Cauc	420058066402908		140019355467636	4.02538e+13	1231.23	558.268	2.18911e+06	890571	7.32352e+08	2.9277e+08	7.32352e+08	2.9277e+08	7.32352e+08	2.9277e+08	7.60642e+10	2.91121e+10	4.57842e+10	2.07629e+10	CADOJ_NIST1036_Hisp	338790106614759		112930035538253	30194538784233
2.8.0	2021-08-26T11:53:25.924-07:00	dukek	4P_10-5-2-1_3.6ng_Donor Group 1 Amp 1_F6A_LRPrev_1_M4	444581	4	TRUE	CADOJ_NIST1036_AfAm	8.58066e+22		2.86022e+22	1.01545e+22	1.36882e+07	1.11579e+07	3.12566e+11	1.97123e+11	1254078952034470	724969393952529	1254078952034470	724969393952529	1254078952034470	724969393952529	7.18177e+17	3.78155e+17	509879244763367	415622481818059	CADOJ_NIST1036_Cauc	3.84923e+21		1.28308e+21	4.12241e+20	6.69421e+06	5.56415e+06	2.04204e+11	1.33292e+11	437900378323527	258510222839787	437900378323527	258510222839787	437900378323527	258510222839787	1.41545e+17	7.25658e+16	249364050604385	207266680593229	CADOJ_NIST1036_Hisp	3.4283e+21		1.14277e+21	3.50449e+20
2.8.0	2021-08-26T11:53:28.831-07:00	dukek	4P_10-5-2-1_3.6ng_Donor Group 1 Amp 2_F6A_LRPrev_1_M4	832504	4	TRUE	CADOJ_NIST1036_AfAm	3.04348e+22		1.01449e+22	3.43209e+21	2.14167e+07	1.80245e+07	2.34026e+11	1.50768e+11	767809832577906	462740405859075	767809832577906	462740405859075	767809832577906	462740405859075	3.67285e+17	2.00743e+17	797663747228795	671258356790355	CADOJ_NIST1036_Cauc	9.7606e+20		3.25353e+20	1.09626e+20	8.3628e+06	7.15803e+06	1.02386e+11	6.6925e+10	175875991195556	105538330097636	175875991195556	105538330097636	175875991195556	105538330097636	4.8333e+16	2.63498e+16	311479157911742	266597520990368	CADOJ_NIST1036_Hisp	1.25241e+21		4.17471e+20	1.29717e+20
2.8.0	2021-08-26T11:53:33.259-07:00	dukek	4P_10-5-2-1_113pg_Donor Group 1 Amp 1_F6A_LRPrev_1_M4	645691	4	TRUE	CADOJ_NIST1036_AfAm	1.35669		0.809133	0.469418	0.780176	0.528899	0.650983	0.396963	0.572371	0.34231	0.572371	0.34231	0.572371	0.34231	0.613446	0.368873	0.809133	0.469418	CADOJ_NIST1036_Cauc	1.10447		0.61573	0.350354	0.695637	0.458833	0.582815	0.340085	0.494543	0.283842	0.494543	0.283842	0.494543	0.283842	0.509518	0.296571	0.61573	0.350354	CADOJ_NIST1036_Hisp	1.02999		0.609089	0.353185
2.8.0	2021-08-26T11:54:38.219-07:00	dukek	4P_10-5-2-1_113pg_Donor Group 1 Amp 2_F6A_LRPrev_1_M4	926593	4	TRUE	CADOJ_NIST1036_AfAm	0.903656		0.599116	0.288041	0.681506	0.398552	0.637333	0.329649	0.559899	0.280071	0.559899	0.280071	0.559899	0.280071	0.563972	0.277704	0.599116	0.288041	CADOJ_NIST1036_Cauc	0.71734		0.440007	0.262973	0.52958	0.35684	0.430206	0.271133	0.385598	0.239062	0.385598	0.239062	0.385598	0.239062	0.398118	0.24457	0.440007	0.262973	CADOJ_NIST1036_Hisp	0.629237		0.379205	0.224651
2.8.0	2021-08-26T11:55:45.838-07:00	dukek	4P_10-5-2-1_225pg_Donor Group 1 Amp 1_F6A_LRPrev_1_M4	910735	4	TRUE	CADOJ_NIST1036_AfAm	9.16808		3.22585	1.33017	0.896883	0.41348	1.52947	0.668953	1.3794	0.583274	1.3794	0.583274	1.3794	0.583274	1.78633	0.743909	3.22585	1.33017	CADOJ_NIST1036_Cauc	1.98421		0.673734	0.30383	0.550748	0.280666	0.775611	0.377412	0.467539	0.213461	0.467539	0.213461	0.467539	0.213461	0.489548	0.219923	0.673734	0.30383	CADOJ_NIST1036_Hisp	2.26226		0.773317	0.326224
2.8.0	2021-08-26T11:56:53.308-07:00	dukek	4P_10-5-2-1_225pg_Donor Group 1 Amp 2_F6A_LRPrev_1_M4	897635	4	TRUE	CADOJ_NIST1036_AfAm	6.96589		2.32239	1.10588	0.844405	0.445653	1.2889	0.638817	0.75764	0.363381	0.75764	0.363381	0.75764	0.363381	1.03579	0.501847	2.32239	1.10588	CADOJ_NIST1036_Cauc	0.859736		0.286585	0.156908	0.408123	0.248389	0.534453	0.309305	0.201834	0.108816	0.201834	0.108816	0.201834	0.108816	0.199077	0.107553	0.286585	0.156908	CADOJ_NIST1036_Hisp	1.13343		0.377823	0.180045
2.8.0	2021-08-26T11:57:51.926-07:00	dukek	4P_10-5-2-1_450pg_Donor Group 1 Amp 1_F6A_LRPrev_1_M4	862421	4	TRUE	CADOJ_NIST1036_AfAm	21.5743		7.23661	2.16785	0.194133	0.0756866	0.248619	0.0896292	0.66824	0.237182	0.66824	0.237182	0.66824	0.237182	1.70992	0.574842	7.23658	2.16784	CADOJ_NIST1036_Cauc	1.37448		0.459577	0.166609	0.0618908	0.0251998	0.0626992	0.02417	0.11159	0.0426434	0.11159	0.0426434	0.11159	0.0426434	0.197767	0.0751898	0.459576	0.166609	CADOJ_NIST1036_Hisp	1.87449		0.626824	0.196848
2.8.0	2021-08-26T11:58:56.033-07:00	dukek	4P_10-5-2-1_450pg_Donor Group 1 Amp 2_F6A_LRPrev_1_M4	210022	4	TRUE	CADOJ_NIST1036_AfAm	1.84199e+07		6.13996e+06	2.81466e+06	244.091	192.62	643.497	473.059	21136.6	14355.2	21136.6	14355.2	21136.6	14355.2	259268	159085	6.13137e+06	2.81234e+06	CADOJ_NIST1036_Cauc	2.37818e+06		792728	410987	140.865	114.563	342.99	259.496	7848.9	5652.09	7848.9	5652.09	7848.9	5652.09	70554.8	45949.6	792465	410907	CADOJ_NIST1036_Hisp	1.58629e+06		528765	226478
2.8.0	2021-08-26T11:59:22.965-07:00	dukek	4P_10-5-2-1_684pg_Donor Group 1 Amp 1_F6A_LRPrev_1_M4	510072	4	TRUE	CADOJ_NIST1036_AfAm	548055		182685	81207.8	9.10294	5.88148	58.7305	34.6145	894.813	506.713	894.813	506.713	894.813	506.713	8813.34	4745.97	182540	81163.9	CADOJ_NIST1036_Cauc	33932.7		11310.9	5121.54	4.65574	2.87762	29.6354	16.4196	237.188	124.216	237.188	124.216	237.188	124.216	1387.26	694.715	11309.8	5121.22	CADOJ_NIST1036_Hisp	45248.7		15082.9	5707.1
2.8.0	2021-08-26T11:59:48.828-07:00	dukek	4P_10-5-2-1_684pg_Donor Group 1 Amp 2_F6A_LRPrev_1_M4	942393	4	TRUE	CADOJ_NIST1036_AfAm	1.20797e+08		4.02656e+07	1.56534e+07	179.011	114.429	1115.75	676.977	50144.7	28267	50144.7	28267	50144.7	28267	737602	367670	3.99166e+07	1.55874e+07	CADOJ_NIST1036_Cauc	3.25522e+06		1.08507e+06	475806	78.0251	52.8798	386.879	244.606	9339.35	5219.54	9339.35	5219.54	9339.35	5219.54	75611.5	38659.1	1.08443e+06	475633	CADOJ_NIST1036_Hisp	3.67562e+06		1.22521e+06	430211
2.8.0	2021-08-26T12:00:12.714-07:00	dukek	4P_10-5-2-1_900pg_Donor Group 1 Amp 1_F6A_LRPrev_1_M4	177647	4	TRUE	CADOJ_NIST1036_AfAm	586388		195463	75166.8	10.3423	5.80701	94.4491	50.7895	1668.91	839.993	1668.91	839.993	1668.91	839.993	13425.7	6238.84	195331	75127.7	CADOJ_NIST1036_Cauc	30123.5		10041.2	4526.81	3.79608	2.15403	32.6511	17.6623	319.449	166.655	319.449	166.655	319.449	166.655	1594.68	786.714	10040.2	4526.44	CADOJ_NIST1036_Hisp	48725.5		16241.8	6334.72
2.8.0	2021-08-26T12:00:32.677-07:00	dukek	4P_10-5-2-1_900pg_Donor Group 1 Amp 2_F6A_LRPrev_1_M4	909740	4	TRUE	CADOJ_NIST1036_AfAm	9.91999e+13		3.30666e+13	1.17679e+13	41435.9	31169.4	762707	492639	3.89968e+08	2.35088e+08	3.89968e+08	2.35088e+08	3.89968e+08	2.35088e+08	3.74626e+10	1.93581e+10	1.29487e+12	9.43159e+11	CADOJ_NIST1036_Cauc	1.21507e+12		4.05022e+11	1.75225e+11	11339.9	8767.91	123113	84135.8	3.48054e+07	2.22926e+07	3.48054e+07	2.22926e+07	3.48054e+07	2.22926e+07	1.96025e+09	1.12572e+09	1.84444e+11	1.074e+11	CADOJ_NIST1036_Hisp	8.97616e+11		2.99205e+11	1.11501e+11
2.8.0	2021-08-26T12:03:21.747-07:00	dukek	4P_100-100-100-6_1.28ng_Donor Group 1 Amp 1_F6A_LRPrev_1_M4	987501	4	TRUE	CADOJ_NIST1036_AfAm	4.24153e+13		2.83137e+13	9.56881e+12	73331.5	50896.4	2.23201e+06	1.26047e+06	8.65118e+08	4.17473e+08	8.65118e+08	4.17473e+08	8.65118e+08	4.17473e+08	5.78697e+10	2.5001e+10	2.30626e+12	1.49967e+12	CADOJ_NIST1036_Cauc	3255547629367		2.1521e+12	7.54427e+11	37544.6	27121.1	1.23535e+06	725533	2.96365e+08	1.49192e+08	2.96365e+08	1.49192e+08	2.96365e+08	1.49192e+08	1.21284e+10	5.66443e+09	8.07718e+11	4.19322e+11	CADOJ_NIST1036_Hisp	2.33958e+12		1.47283e+12	4.04843e+11
2.8.0	2021-08-26T12:03:31.192-07:00	dukek	4P_100-100-100-6_1.28ng_Donor Group 1 Amp 2_F6A_LRPrev_1_M4	382131	4	TRUE	CADOJ_NIST1036_AfAm	229186134033132		111568259783927	3.47411e+13	173175	125293	6.25526e+06	3.65833e+06	2.91801e+09	1.48049e+09	2.91801e+09	1.48049e+09	2.91801e+09	1.48049e+09	2.13213e+11	9.54133e+10	5.69932e+12	3.87186e+12	CADOJ_NIST1036_Cauc	1.07593e+13		5.37247e+12	1.91493e+12	89453.1	65934.2	2.90928e+06	1.70208e+06	7.62365e+08	3.86651e+08	7.62365e+08	3.86651e+08	7.62365e+08	3.86651e+08	3.15512e+10	1.39006e+10	1.95692e+12	1.03955e+12	CADOJ_NIST1036_Hisp	8.61714e+12		4.28061e+12	1.30131e+12
2.8.0	2021-08-26T12:00:51.786-07:00	dukek	4P_100-100-100-6_319ng_Donor Group 1 Amp 1_F6A_LRPrev_1_M4	655144	4	TRUE	CADOJ_NIST1036_AfAm	3.79496e+08		1.38647e+08	4.6038e+07	485.81	274.088	2701.86	1331.63	182913	82387.7	182913	82387.7	182913	82387.7	3.28186e+06	1.3021e+06	1.37078e+08	4.57676e+07	CADOJ_NIST1036_Cauc	8.81803e+06		3.44114e+06	1.20459e+06	191.632	113.359	824.062	427.677	23285.3	11149.7	23285.3	11149.7	23285.3	11149.7	214002	87905.4	3.43838e+06	1.20399e+06	CADOJ_NIST1036_Hisp	1.19078e+07		4.68214e+06	1.44338e+06
2.8.0	2021-08-26T12:01:36.854-07:00	dukek	4P_100-100-100-6_319ng_Donor Group 1 Amp 2_F6A_LRPrev_1_M4	806951	4	TRUE	CADOJ_NIST1036_AfAm	2.01323e+09		9.8584e+08	4.05791e+08	1484.62	1032.66	8329	5136.33	699007	377520	699007	377520	699007	377520	1.49853e+07	7.43876e+06	9.60384e+08	3.98516e+08	CADOJ_NIST1036_Cauc	1.49611e+08		8.11796e+07	3.59544e+07	743.139	536.268	3335.74	2147.64	182825	105391	182825	105391	182825	105391	2.63532e+06	1.38551e+06	8.07965e+07	3.58647e+07	CADOJ_NIST1036_Hisp	1.29018e+08		6.80811e+07	2.47422e+07
2.8.0	2021-08-26T12:02:09.002-07:00	dukek	4P_100-100-100-6_638ng_Donor Group 1 Amp 1_F6A_LRPrev_1_M4	892952	4	TRUE	CADOJ_NIST1036_AfAm	2.90399e+07		1.64627e+07	5.96821e+06	159.825	99.4897	558.258	313.936	23854.1	12203.3	23854.1	12203.3	23854.1	12203.3	376595	170357	1.63811e+07	5.95363e+06	CADOJ_NIST1036_Cauc	2.61338e+06		1.34064e+06	520635	97.2938	62.7031	337.215	198.757	7511.97	3743.83	7511.97	3743.83	7511.97	3743.83	70851.7	31928.3	1.33972e+06	520405	CADOJ_NIST1036_Hisp	2.74292e+06		1.36568e+06	495020
2.8.0	2021-08-26T12:02:53.647-07:00	dukek	4P_100-100-100-6_638ng_Donor Group 1 Amp 2_F6A_LRPrev_1_M4	434784	4	TRUE	CADOJ_NIST1036_AfAm	1.09022e+10		5.19448e+09	1.92952e+09	1225.68	813.894	5539.82	3261.42	1.1173e+06	592800	1.1173e+06	592800	1.1173e+06	592800	3.99862e+07	1.83781e+07	4.3963e+09	1.75013e+09	CADOJ_NIST1036_Cauc	1.26493e+09		6.25962e+08	2.27646e+08	709.905	477.965	1802.68	1119.11	293598	154664	293598	154664	293598	154664	8.1601e+06	3.81304e+06	5.96815e+08	2.22625e+08	CADOJ_NIST1036_Hisp	1.3848e+09		6.63361e+08	2.23967e+08
2.8.0	2021-08-26T12:40:27.947-07:00	dukek	4P_4-3-2-1_1ng_Donor Group 1 Amp 1_F6A-LRPrevM4_M3	765673	4	TRUE	CADOJ_NIST1036_AfAm	3.67495e+35		6.23024e+34	1.57731e+34															CADOJ_NIST1036_Cauc	6.05154e+29		1.03144e+29	3.02799e+28															CADOJ_NIST1036_Hisp	2.70968e+30		4.61696e+29	1.16704e+29
2.8.0	2021-08-26T12:40:36.748-07:00	dukek	4P_4-3-2-1_1ng_Donor Group 1 Amp 2_F6A-LRPrevM4_M3	140374	4	TRUE	CADOJ_NIST1036_AfAm	3.33221e+30		5.59876e+29	1.11709e+29															CADOJ_NIST1036_Cauc	1.55882e+25		2.62759e+24	7.24016e+23															CADOJ_NIST1036_Hisp	4.65956e+25		7.83297e+24	1.7248e+24
2.8.0	2021-08-26T12:40:47.618-07:00	dukek	4P_4-3-2-1_2ng_Donor Group 1 Amp 1_F6A-LRPrevM4_M3	384362	4	TRUE	CADOJ_NIST1036_AfAm	1.37662e+40		2.2951e+39	6.02406e+38															CADOJ_NIST1036_Cauc	2.76913e+34		4.61697e+33	1.39028e+33															CADOJ_NIST1036_Hisp	1.05748e+35		1.76313e+34	3.48773e+33
2.8.0	2021-08-26T12:40:53.390-07:00	dukek	4P_4-3-2-1_2ng_Donor Group 1 Amp 2_F6A-LRPrevM4_M3	871607	4	TRUE	CADOJ_NIST1036_AfAm	7.3977e+39		1.85439e+39	4.60563e+38															CADOJ_NIST1036_Cauc	4.31328e+34		1.07553e+34	3.08646e+33															CADOJ_NIST1036_Hisp	1.51214e+35		3.77966e+34	7.77995e+33
2.8.0	2021-08-26T12:40:58.632-07:00	dukek	4P_4-3-2-1_63pg_Donor Group 1 Amp 1_F6A-LRPrevM4_M3	643126	4	TRUE	CADOJ_NIST1036_AfAm	7.84915		5.25044	1.3273															CADOJ_NIST1036_Cauc	6.9221		4.54558	1.48201															CADOJ_NIST1036_Hisp	3.93614		2.68955	0.884669
2.8.0	2021-08-26T12:41:26.367-07:00	dukek	4P_4-3-2-1_63pg_Donor Group 1 Amp 2_F6A-LRPrevM4_M3	605779	4	TRUE	CADOJ_NIST1036_AfAm	734752		161673	7972.06															CADOJ_NIST1036_Cauc	30758.9		7613.96	816.315															CADOJ_NIST1036_Hisp	49725		11762.1	947.143
2.8.0	2021-08-26T12:42:40.367-07:00	dukek	4P_4-3-2-1_125pg_Donor Group 1 Amp 1_F6A-LRPrevM4_M3	847905	4	TRUE	CADOJ_NIST1036_AfAm	1781.24		365.508	26.7914															CADOJ_NIST1036_Cauc	29.7442		11.1646	2.49176															CADOJ_NIST1036_Hisp	50.432		19.2247	3.93983
2.8.0	2021-08-26T12:43:39.891-07:00	dukek	4P_4-3-2-1_125pg_Donor Group 1 Amp 2_F6A-LRPrevM4_M3	350558	4	TRUE	CADOJ_NIST1036_AfAm	4.13758e+06		1.12055e+06	150767															CADOJ_NIST1036_Cauc	32450.1		9762.87	1922.74															CADOJ_NIST1036_Hisp	61013.9		18561.1	3446.31
2.8.0	2021-08-26T12:44:31.642-07:00	dukek	4P_4-3-2-1_250pg_Donor Group 1 Amp 1_F6A-LRPrevM4_M3	164748	4	TRUE	CADOJ_NIST1036_AfAm	2830588613613100		706478002868769	120031553544712															CADOJ_NIST1036_Cauc	5.28169e+10		1.19885e+10	2.56536e+09															CADOJ_NIST1036_Hisp	1.7145e+11		3.85363e+10	6.53311e+09
2.8.0	2021-08-26T12:45:01.348-07:00	dukek	4P_4-3-2-1_250pg_Donor Group 1 Amp 2_F6A-LRPrevM4_M3	942875	4	TRUE	CADOJ_NIST1036_AfAm	1.69105e+19		2.88035e+18	1.64459e+17															CADOJ_NIST1036_Cauc	58310485651126		1.01364e+13	5.82721e+11															CADOJ_NIST1036_Hisp	288405246297481		4.98016e+13	2.44123e+12
2.8.0	2021-08-26T12:45:27.673-07:00	dukek	4P_4-3-2-1_380pg_Donor Group 1 Amp 1_F6A-LRPrevM4_M3	609857	4	TRUE	CADOJ_NIST1036_AfAm	2.38993e+19		4.84888e+18	4.66569e+17															CADOJ_NIST1036_Cauc	121089169342887		2.54016e+13	2.97895e+12															CADOJ_NIST1036_Hisp	716988365328887		145769638996192	1.20935e+13
2.8.0	2021-08-26T12:45:59.804-07:00	dukek	4P_4-3-2-1_380pg_Donor Group 1 Amp 2_F6A-LRPrevM4_M3	465769	4	TRUE	CADOJ_NIST1036_AfAm	2.42758e+18		5.09574e+17	6.14638e+16															CADOJ_NIST1036_Cauc	2.51747e+13		5.5571e+12	8.38273e+11															CADOJ_NIST1036_Hisp	191635899637874		41118149907582	5.06758e+12
2.8.0	2021-08-26T12:46:30.268-07:00	dukek	4P_4-3-2-1_500pg_Donor Group 1 Amp 1_F6A-LRPrevM4_M3	501036	4	TRUE	CADOJ_NIST1036_AfAm	4.38784e+21		7.36969e+20	7.92386e+19															CADOJ_NIST1036_Cauc	1.53631e+16		2585383448372230	307190313123869															CADOJ_NIST1036_Hisp	2.3757e+17		3.9965e+16	4555116958717680
2.8.0	2021-08-26T12:46:51.006-07:00	dukek	4P_4-3-2-1_500pg_Donor Group 1 Amp 2_F6A-LRPrevM4_M3	954383	4	TRUE	CADOJ_NIST1036_AfAm	2.67066e+24		6.67672e+23	1.63052e+23															CADOJ_NIST1036_Cauc	2.289e+18		7.58108e+17	1.82361e+17															CADOJ_NIST1036_Hisp	1.64544e+19		5.25632e+18	1.13672e+18
2.8.0	2021-08-26T12:47:06.889-07:00	dukek	4P_4-3-2-1_750pg_Donor Group 1 Amp 1_F6A-LRPrevM4_M3	812515	4	TRUE	CADOJ_NIST1036_AfAm	1.42712e+31		4.72592e+30	1.20505e+30															CADOJ_NIST1036_Cauc	1.23019e+26		3.88952e+25	1.09022e+25															CADOJ_NIST1036_Hisp	5.47013e+26		1.8062e+26	5.06756e+25
2.8.0	2021-08-26T12:47:17.532-07:00	dukek	4P_4-3-2-1_750pg_Donor Group 1 Amp 2_F6A-LRPrevM4_M3	889565	4	TRUE	CADOJ_NIST1036_AfAm	4.47819e+30		7.4837e+29	1.48281e+29															CADOJ_NIST1036_Cauc	3.0688e+24		5.13239e+23	1.24602e+23															CADOJ_NIST1036_Hisp	1.5141e+25		2.53281e+24	6.88437e+23
2.8.0	2021-08-26T12:47:32.330-07:00	dukek	4P_4-3-2-1_870pg_Donor Group 1 Amp 1_F6A-LRPrevM4_M3	339407	4	TRUE	CADOJ_NIST1036_AfAm	1.89234e+33		3.17582e+32	6.41002e+31															CADOJ_NIST1036_Cauc	4.00509e+27		6.72704e+26	1.89218e+26															CADOJ_NIST1036_Hisp	1.55088e+28		2.60416e+27	6.02801e+26
2.8.0	2021-08-26T12:47:46.458-07:00	dukek	4P_4-3-2-1_870pg_Donor Group 1 Amp 2_F6A-LRPrevM4_M3	65861	4	TRUE	CADOJ_NIST1036_AfAm	1.16543e+34		2.09317e+33	4.2673e+32															CADOJ_NIST1036_Cauc	2.42244e+28		4.47424e+27	1.3299e+27															CADOJ_NIST1036_Hisp	1.03683e+29		1.88068e+28	4.53292e+27
2.8.0	2021-08-26T12:47:57.541-07:00	dukek	4P_10-5-2-1_1.4ng_Donor Group 1 Amp 1_F6A-LRPrevM4_M3	739547	4	TRUE	CADOJ_NIST1036_AfAm	5.03103e+37		8.38505e+36	2.03783e+36															CADOJ_NIST1036_Cauc	4.46172e+31		7.4362e+30	2.12968e+30															CADOJ_NIST1036_Hisp	2.32182e+32		3.8697e+31	8.74305e+30
2.8.0	2021-08-26T12:48:06.331-07:00	dukek	4P_10-5-2-1_1.4ng_Donor Group 1 Amp 2_F6A-LRPrevM4_M3	972606	4	TRUE	CADOJ_NIST1036_AfAm	4.46423e+38		7.44038e+37	1.96662e+37															CADOJ_NIST1036_Cauc	3.55169e+32		5.91949e+31	1.61707e+31															CADOJ_NIST1036_Hisp	2.65943e+33		4.43238e+32	1.07944e+32
2.8.0	2021-08-26T12:48:11.808-07:00	dukek	4P_10-5-2-1_1.6ng_Donor Group 1 Amp 1_F6A-LRPrevM4_M3	798442	4	TRUE	CADOJ_NIST1036_AfAm	2.36692e+43		3.94487e+42	8.59901e+41															CADOJ_NIST1036_Cauc	7.49333e+36		1.24889e+36	3.01074e+35															CADOJ_NIST1036_Hisp	2.80523e+37		4.67538e+36	9.84096e+35
2.8.0	2021-08-26T12:48:16.455-07:00	dukek	4P_10-5-2-1_1.6ng_Donor Group 1 Amp 2_F6A-LRPrevM4_M3	864945	4	TRUE	CADOJ_NIST1036_AfAm	1.95089e+44		3.25148e+43	6.97197e+42															CADOJ_NIST1036_Cauc	9.32066e+37		1.55344e+37	4.90265e+36															CADOJ_NIST1036_Hisp	4.91526e+38		8.19211e+37	2.06724e+37
2.8.0	2021-08-26T12:48:20.779-07:00	dukek	4P_10-5-2-1_1.8ng_Donor Group 1 Amp 1_F6A-LRPrevM4_M3	114034	4	TRUE	CADOJ_NIST1036_AfAm	9.98889e+43		1.66482e+43	3.48181e+42															CADOJ_NIST1036_Cauc	3.07089e+37		5.11816e+36	1.46995e+36															CADOJ_NIST1036_Hisp	1.31284e+38		2.18807e+37	4.29744e+36
2.8.0	2021-08-26T12:48:25.935-07:00	dukek	4P_10-5-2-1_1.8ng_Donor Group 1 Amp 2_F6A-LRPrevM4_M3	314419	4	TRUE	CADOJ_NIST1036_AfAm	4.95694e+36		8.26157e+35	1.34944e+33															CADOJ_NIST1036_Cauc	2.26442e+30		3.77404e+29	2.91765e+26															CADOJ_NIST1036_Hisp	9.0896e+30		1.51493e+30	3.99498e+27
2.8.0	2021-08-26T12:48:29.805-07:00	dukek	4P_10-5-2-1_3.6ng_Donor Group 1 Amp 1_F6A-LRPrevM4_M3	617517	4	TRUE	CADOJ_NIST1036_AfAm	4.07313e+50		6.78855e+49	1.68342e+49															CADOJ_NIST1036_Cauc	6.90035e+44		1.15006e+44	3.1543e+43															CADOJ_NIST1036_Hisp	3.08059e+45		5.13431e+44	1.03877e+44
2.8.0	2021-08-26T12:48:32.529-07:00	dukek	4P_10-5-2-1_3.6ng_Donor Group 1 Amp 2_F6A-LRPrevM4_M3	119126	4	TRUE	CADOJ_NIST1036_AfAm	3.00113e+48		5.00189e+47	1.30576e+47															CADOJ_NIST1036_Cauc	2.81572e+42		4.69287e+41	1.22791e+41															CADOJ_NIST1036_Hisp	1.86697e+43		3.11162e+42	7.98707e+41
2.8.0	2021-08-26T12:48:36.368-07:00	dukek	4P_10-5-2-1_113pg_Donor Group 1 Amp 1_F6A-LRPrevM4_M3	994194	4	TRUE	CADOJ_NIST1036_AfAm	10882		2077.9	59.1409															CADOJ_NIST1036_Cauc	60.8168		21.6116	2.90143															CADOJ_NIST1036_Hisp	99.7979		29.6342	3.0329
2.8.0	2021-08-26T12:49:31.644-07:00	dukek	4P_10-5-2-1_113pg_Donor Group 1 Amp 2_F6A-LRPrevM4_M3	899293	4	TRUE	CADOJ_NIST1036_AfAm	3067.76		629.528	9.90069															CADOJ_NIST1036_Cauc	129.423		28.3568	1.19258															CADOJ_NIST1036_Hisp	206.398		43.6234	2.22092
2.8.0	2021-08-26T12:50:42.609-07:00	dukek	4P_10-5-2-1_225pg_Donor Group 1 Amp 1_F6A-LRPrevM4_M3	618786	4	TRUE	CADOJ_NIST1036_AfAm	3.91403e+12		6.6793e+11	1.82574e+10															CADOJ_NIST1036_Cauc	1.43174e+09		2.75132e+08	1.69819e+07															CADOJ_NIST1036_Hisp	8.45927e+09		1.57249e+09	9.29584e+07
2.8.0	2021-08-26T12:51:41.021-07:00	dukek	4P_10-5-2-1_225pg_Donor Group 1 Amp 2_F6A-LRPrevM4_M3	891465	4	TRUE	CADOJ_NIST1036_AfAm	303479865469153		5.06368e+13	6.30673e+12															CADOJ_NIST1036_Cauc	1.38508e+10		2.31339e+09	3.83302e+08															CADOJ_NIST1036_Hisp	4.51382e+10		7.53633e+09	9.49903e+08
2.8.0	2021-08-26T12:52:24.957-07:00	dukek	4P_10-5-2-1_450pg_Donor Group 1 Amp 1_F6A-LRPrevM4_M3	151218	4	TRUE	CADOJ_NIST1036_AfAm	1.14799e+18		1.95385e+17	1.64712e+16															CADOJ_NIST1036_Cauc	2.09797e+13		3.54664e+12	4.90409e+11															CADOJ_NIST1036_Hisp	101865216172576		1.71934e+13	1.92157e+12
2.8.0	2021-08-26T12:53:02.014-07:00	dukek	4P_10-5-2-1_450pg_Donor Group 1 Amp 2_F6A-LRPrevM4_M3	546475	4	TRUE	CADOJ_NIST1036_AfAm	1.27242e+26		2.12385e+25	6.86791e+24															CADOJ_NIST1036_Cauc	1.30769e+21		2.18452e+20	7.48592e+19															CADOJ_NIST1036_Hisp	4.17635e+21		6.97535e+20	2.20565e+20
2.8.0	2021-08-26T12:53:18.966-07:00	dukek	4P_10-5-2-1_684pg_Donor Group 1 Amp 1_F6A-LRPrevM4_M3	440553	4	TRUE	CADOJ_NIST1036_AfAm	3.54028e+28		5.90047e+27	1.39446e+27															CADOJ_NIST1036_Cauc	9.32323e+22		1.55387e+22	4.58561e+21															CADOJ_NIST1036_Hisp	5.90866e+23		9.84777e+22	2.3254e+22
2.8.0	2021-08-26T12:53:35.101-07:00	dukek	4P_10-5-2-1_684pg_Donor Group 1 Amp 2_F6A-LRPrevM4_M3	669754	4	TRUE	CADOJ_NIST1036_AfAm	3.26342e+28		5.43914e+27	1.4467e+27															CADOJ_NIST1036_Cauc	4.66095e+22		7.76851e+21	2.02747e+21															CADOJ_NIST1036_Hisp	2.6579e+23		4.42998e+22	1.19398e+22
2.8.0	2021-08-26T12:53:50.909-07:00	dukek	4P_10-5-2-1_900pg_Donor Group 1 Amp 1_F6A-LRPrevM4_M3	199216	4	TRUE	CADOJ_NIST1036_AfAm	4.71777e+28		7.86295e+27	1.81039e+27															CADOJ_NIST1036_Cauc	8.74401e+22		1.45733e+22	3.65744e+21															CADOJ_NIST1036_Hisp	7.39632e+23		1.23272e+23	2.52582e+22
2.8.0	2021-08-26T12:54:04.924-07:00	dukek	4P_10-5-2-1_900pg_Donor Group 1 Amp 2_F6A-LRPrevM4_M3	101622	4	TRUE	CADOJ_NIST1036_AfAm	3.31161e+33		5.51935e+32	1.12892e+32															CADOJ_NIST1036_Cauc	2.21033e+27		3.68389e+26	1.02891e+26															CADOJ_NIST1036_Hisp	7.8658e+27		1.31097e+27	3.1626e+26
2.8.0	2021-08-26T12:54:17.388-07:00	dukek	4P_100-100-100-6_1.28ng_Donor Group 1 Amp 1_F6A-LRPrevM4_M3	724057	4	TRUE	CADOJ_NIST1036_AfAm	1.66947e+30		5.24393e+29	1.37057e+29															CADOJ_NIST1036_Cauc	1.41365e+25		4.32742e+24	1.26105e+24															CADOJ_NIST1036_Hisp	4.9525e+25		1.52323e+25	3.32084e+24
2.8.0	2021-08-26T12:54:24.874-07:00	dukek	4P_100-100-100-6_1.28ng_Donor Group 1 Amp 2_F6A-LRPrevM4_M3	13848	4	TRUE	CADOJ_NIST1036_AfAm	1.13518e+31		3.79179e+30	9.5234e+29															CADOJ_NIST1036_Cauc	3.5386e+25		1.16786e+25	3.86511e+24															CADOJ_NIST1036_Hisp	1.62929e+26		5.39387e+25	1.34549e+25
2.8.0	2021-08-26T12:54:30.821-07:00	dukek	4P_100-100-100-6_319ng_Donor Group 1 Amp 1_F6A-LRPrevM4_M3	354232	4	TRUE	CADOJ_NIST1036_AfAm	1.43182e+13		2.95758e+12	2.69308e+11															CADOJ_NIST1036_Cauc	9.86224e+08		3.09991e+08	5.01031e+07															CADOJ_NIST1036_Hisp	6.42055e+09		2.39101e+09	3.36072e+08
2.8.0	2021-08-26T12:55:24.705-07:00	dukek	4P_100-100-100-6_319ng_Donor Group 1 Amp 2_F6A-LRPrevM4_M3	935042	4	TRUE	CADOJ_NIST1036_AfAm	1.60375e+17		3.46255e+16	5561980865280480															CADOJ_NIST1036_Cauc	4.0965e+13		8.32087e+12	1.9218e+12															CADOJ_NIST1036_Hisp	4.73908e+13		1.00085e+13	1.72921e+12
2.8.0	2021-08-26T12:55:50.471-07:00	dukek	4P_100-100-100-6_638ng_Donor Group 1 Amp 1_F6A-LRPrevM4_M3	395951	4	TRUE	CADOJ_NIST1036_AfAm	2.76211e+18		5.56337e+17	9.8169e+16															CADOJ_NIST1036_Cauc	307616386984432		6.37344e+13	1.56125e+13															CADOJ_NIST1036_Hisp	1158212051134460		220815631369393	4.64219e+13
2.8.0	2021-08-26T12:56:25.654-07:00	dukek	4P_100-100-100-6_638ng_Donor Group 1 Amp 2_F6A-LRPrevM4_M3	153095	4	TRUE	CADOJ_NIST1036_AfAm	1.26719e+22		2.80761e+21	5.92254e+20															CADOJ_NIST1036_Cauc	3.41075e+17		7.25548e+16	1.78762e+16															CADOJ_NIST1036_Hisp	1.78793e+18		3.96881e+17	8.2932e+16
2.8.0	2021-08-26T15:46:22.221-07:00	dukek	4P_4-3-2-1_1ng_Donor Group 1 Amp 1_F6A-LRPrevM4_M3_F5	634906	4	TRUE	CADOJ_NIST1036_AfAm	5.04434e+62		8.53894e+61	1.21519e+61															CADOJ_NIST1036_Cauc	3.24788e+56		5.49793e+55	1.20712e+55															CADOJ_NIST1036_Hisp	1.57746e+58		2.67029e+57	5.18337e+56
2.8.0	2021-08-26T15:46:34.661-07:00	dukek	4P_4-3-2-1_1ng_Donor Group 1 Amp 2_F6A-LRPrevM4_M3_F5	767948	4	TRUE	CADOJ_NIST1036_AfAm	2.21687e+57		3.74767e+56	6.63345e+55															CADOJ_NIST1036_Cauc	6.46612e+51		1.09311e+51	2.1064e+50															CADOJ_NIST1036_Hisp	1.75286e+53		2.96325e+52	4.65406e+51
2.8.0	2021-08-26T15:46:48.657-07:00	dukek	4P_4-3-2-1_2ng_Donor Group 1 Amp 1_F6A-LRPrevM4_M3_F5	924267	4	TRUE	CADOJ_NIST1036_AfAm	6.30766e+67		1.05155e+67	2.08934e+66															CADOJ_NIST1036_Cauc	5.30537e+61		8.8446e+60	2.28345e+60															CADOJ_NIST1036_Hisp	2.66811e+63		4.44801e+62	9.4464e+61
2.8.0	2021-08-26T15:46:56.071-07:00	dukek	4P_4-3-2-1_2ng_Donor Group 1 Amp 2_F6A-LRPrevM4_M3_F5	884709	4	TRUE	CADOJ_NIST1036_AfAm	3.73775e+67		9.34107e+66	1.85745e+66															CADOJ_NIST1036_Cauc	9.85727e+61		2.46344e+61	7.17032e+60															CADOJ_NIST1036_Hisp	4.81833e+63		1.20415e+63	2.43613e+62
2.8.0	2021-08-26T15:47:04.113-07:00	dukek	4P_4-3-2-1_63pg_Donor Group 1 Amp 1_F6A-LRPrevM4_M3_F5	732132	4	TRUE	CADOJ_NIST1036_AfAm	9.85958		6.78789	8.7125e-05															CADOJ_NIST1036_Cauc	9.27201		6.38338	7.75072e-05															CADOJ_NIST1036_Hisp	5.20918		3.5863	4.48246e-05
2.8.0	2021-08-26T15:48:13.725-07:00	dukek	4P_4-3-2-1_63pg_Donor Group 1 Amp 2_F6A-LRPrevM4_M3_F5	478499	4	TRUE	CADOJ_NIST1036_AfAm	1.46108e+06		301614	1.21139e-05															CADOJ_NIST1036_Cauc	60423.6		12473.4	5.84676e-07															CADOJ_NIST1036_Hisp	98830.6		20401.9	7.86431e-07
2.8.0	2021-08-26T15:50:14.480-07:00	dukek	4P_4-3-2-1_125pg_Donor Group 1 Amp 1_F6A-LRPrevM4_M3_F5	292645	4	TRUE	CADOJ_NIST1036_AfAm	7.0651e+07		1.33705e+07	239.115															CADOJ_NIST1036_Cauc	4.11663e+06		779058	18.8303															CADOJ_NIST1036_Hisp	1.44573e+07		2.736e+06	86.3876
2.8.0	2021-08-26T15:52:14.731-07:00	dukek	4P_4-3-2-1_125pg_Donor Group 1 Amp 2_F6A-LRPrevM4_M3_F5	884166	4	TRUE	CADOJ_NIST1036_AfAm	5030975716677700		1028065544432720	6.49151e+11															CADOJ_NIST1036_Cauc	5.8978e+13		1.2052e+13	5.6631e+09															CADOJ_NIST1036_Hisp	232283910263968		4.74666e+13	4.25849e+10
2.8.0	2021-08-26T15:54:05.460-07:00	dukek	4P_4-3-2-1_250pg_Donor Group 1 Amp 1_F6A-LRPrevM4_M3_F5	681572	4	TRUE	CADOJ_NIST1036_AfAm	1.69105e+34		4.11322e+33	1.33392e+32															CADOJ_NIST1036_Cauc	2.65896e+29		6.4675e+28	3.3487e+27															CADOJ_NIST1036_Hisp	5.7419e+30		1.39663e+30	6.571e+28
2.8.0	2021-08-26T15:54:44.272-07:00	dukek	4P_4-3-2-1_250pg_Donor Group 1 Amp 2_F6A-LRPrevM4_M3_F5	506008	4	TRUE	CADOJ_NIST1036_AfAm	0		0	0															CADOJ_NIST1036_Cauc	0		0	0															CADOJ_NIST1036_Hisp	0		0	0
2.8.0	2021-08-26T15:54:47.475-07:00	dukek	4P_4-3-2-1_380pg_Donor Group 1 Amp 1_F6A-LRPrevM4_M3_F5	239452	4	TRUE	CADOJ_NIST1036_AfAm	4.17958e+42		8.57618e+41	6.75985e+39															CADOJ_NIST1036_Cauc	2.19874e+37		4.51163e+36	4.51794e+34															CADOJ_NIST1036_Hisp	1.93536e+39		3.97121e+38	3.96637e+36
2.8.0	2021-08-26T15:55:27.020-07:00	dukek	4P_4-3-2-1_380pg_Donor Group 1 Amp 2_F6A-LRPrevM4_M3_F5	110514	4	TRUE	CADOJ_NIST1036_AfAm	1.2127e+43		2.83089e+42	2.36071e+41															CADOJ_NIST1036_Cauc	3.68328e+37		8.59812e+36	8.04305e+35															CADOJ_NIST1036_Hisp	1.59198e+39		3.71627e+38	3.32122e+37
2.8.0	2021-08-26T15:56:06.390-07:00	dukek	4P_4-3-2-1_500pg_Donor Group 1 Amp 1_F6A-LRPrevM4_M3_F5	771975	4	TRUE	CADOJ_NIST1036_AfAm	1.47838e+46		2.47337e+45	1.90409e+44															CADOJ_NIST1036_Cauc	1.51818e+40		2.53996e+39	2.58387e+38															CADOJ_NIST1036_Hisp	2.43916e+42		4.08079e+41	3.79592e+40
2.8.0	2021-08-26T15:56:33.743-07:00	dukek	4P_4-3-2-1_500pg_Donor Group 1 Amp 2_F6A-LRPrevM4_M3_F5	241718	4	TRUE	CADOJ_NIST1036_AfAm	1.75879e+49		4.73186e+48	7.3656e+47															CADOJ_NIST1036_Cauc	8.87677e+42		2.38822e+42	3.71775e+41															CADOJ_NIST1036_Hisp	6.24021e+44		1.67887e+44	2.7693e+43
2.8.0	2021-08-26T15:56:55.372-07:00	dukek	4P_4-3-2-1_750pg_Donor Group 1 Amp 1_F6A-LRPrevM4_M3_F5	978538	4	TRUE	CADOJ_NIST1036_AfAm	1.02514e+58		2.64708e+57	5.37195e+56															CADOJ_NIST1036_Cauc	6.96039e+52		1.79729e+52	4.17519e+51															CADOJ_NIST1036_Hisp	2.73811e+54		7.07027e+53	1.06358e+53
2.8.0	2021-08-26T15:57:11.432-07:00	dukek	4P_4-3-2-1_750pg_Donor Group 1 Amp 2_F6A-LRPrevM4_M3_F5	502871	4	TRUE	CADOJ_NIST1036_AfAm	8.10127e+55		1.36413e+55	2.52097e+54															CADOJ_NIST1036_Cauc	2.55214e+49		4.29739e+48	7.5451e+47															CADOJ_NIST1036_Hisp	2.03764e+51		3.43106e+50	6.43539e+49
2.8.0	2021-08-26T15:57:30.858-07:00	dukek	4P_4-3-2-1_870pg_Donor Group 1 Amp 1_F6A-LRPrevM4_M3_F5	851493	4	TRUE	CADOJ_NIST1036_AfAm	1.57894e+60		2.64217e+59	4.21825e+58															CADOJ_NIST1036_Cauc	2.69193e+54		4.50464e+53	1.02033e+53															CADOJ_NIST1036_Hisp	1.10898e+56		1.85575e+55	2.3774e+54
2.8.0	2021-08-26T15:57:50.344-07:00	dukek	4P_4-3-2-1_870pg_Donor Group 1 Amp 2_F6A-LRPrevM4_M3_F5	486227	4	TRUE	CADOJ_NIST1036_AfAm	8.78693e+60		1.68635e+60	3.28708e+59															CADOJ_NIST1036_Cauc	1.00573e+55		1.93015e+54	4.42451e+53															CADOJ_NIST1036_Hisp	4.99469e+56		9.58558e+55	1.70927e+55
2.8.0	2021-08-26T15:58:06.936-07:00	dukek	4P_10-5-2-1_1.4ng_Donor Group 1 Amp 1_F6A-LRPrevM4_M3_F5	576211	4	TRUE	CADOJ_NIST1036_AfAm	5.50343e+64		9.17239e+63	2.02606e+63															CADOJ_NIST1036_Cauc	1.45874e+58		2.43123e+57	5.44836e+56															CADOJ_NIST1036_Hisp	9.87885e+59		1.64647e+59	2.60806e+58
2.8.0	2021-08-26T15:58:19.056-07:00	dukek	4P_10-5-2-1_1.4ng_Donor Group 1 Amp 2_F6A-LRPrevM4_M3_F5	33750	4	TRUE	CADOJ_NIST1036_AfAm	1.91427e+62		3.19045e+61	1.11518e+56															CADOJ_NIST1036_Cauc	5.98829e+55		9.98048e+54	2.57858e+49															CADOJ_NIST1036_Hisp	6.24841e+57		1.0414e+57	2.58099e+51
2.8.0	2021-08-26T15:58:25.691-07:00	dukek	4P_10-5-2-1_1.6ng_Donor Group 1 Amp 1_F6A-LRPrevM4_M3_F5	680657	4	TRUE	CADOJ_NIST1036_AfAm	9.50895e+70		1.58483e+70	3.70226e+69															CADOJ_NIST1036_Cauc	1.86603e+64		3.11006e+63	8.47419e+62															CADOJ_NIST1036_Hisp	9.13505e+65		1.52251e+65	2.44254e+64
2.8.0	2021-08-26T15:58:32.646-07:00	dukek	4P_10-5-2-1_1.6ng_Donor Group 1 Amp 2_F6A-LRPrevM4_M3_F5	469257	4	TRUE	CADOJ_NIST1036_AfAm	6.00909e+71		1.00152e+71	2.26512e+70															CADOJ_NIST1036_Cauc	1.27273e+65		2.12121e+64	5.30067e+63															CADOJ_NIST1036_Hisp	9.18227e+66		1.53038e+66	2.16381e+65
2.8.0	2021-08-26T15:58:39.250-07:00	dukek	4P_10-5-2-1_1.8ng_Donor Group 1 Amp 1_F6A-LRPrevM4_M3_F5	210664	4	TRUE	CADOJ_NIST1036_AfAm	4.12138e+71		6.86897e+70	1.56518e+70															CADOJ_NIST1036_Cauc	5.17692e+64		8.6282e+63	2.28473e+63															CADOJ_NIST1036_Hisp	3.14932e+66		5.24887e+65	1.15388e+65
2.8.0	2021-08-26T15:58:46.864-07:00	dukek	4P_10-5-2-1_1.8ng_Donor Group 1 Amp 2_F6A-LRPrevM4_M3_F5	447665	4	TRUE	CADOJ_NIST1036_AfAm	2.27555e+64		3.79258e+63	8.39208e+60															CADOJ_NIST1036_Cauc	4.88181e+57		8.13634e+56	2.55196e+54															CADOJ_NIST1036_Hisp	2.71158e+59		4.5193e+58	1.60613e+56
2.8.0	2021-08-26T15:58:52.724-07:00	dukek	4P_10-5-2-1_3.6ng_Donor Group 1 Amp 1_F6A-LRPrevM4_M3_F5	750423	4	TRUE	CADOJ_NIST1036_AfAm	2.65085e+78		4.41809e+77	1.02414e+77															CADOJ_NIST1036_Cauc	2.23072e+72		3.71787e+71	9.95343e+70															CADOJ_NIST1036_Hisp	1.37695e+74		2.29491e+73	4.49023e+72
2.8.0	2021-08-26T15:58:58.100-07:00	dukek	4P_10-5-2-1_3.6ng_Donor Group 1 Amp 2_F6A-LRPrevM4_M3_F5	624711	4	TRUE	CADOJ_NIST1036_AfAm	1.88381e+76		3.13968e+75	5.60168e+74															CADOJ_NIST1036_Cauc	8.61054e+69		1.43509e+69	3.82135e+68															CADOJ_NIST1036_Hisp	7.72751e+71		1.28792e+71	3.03516e+70
2.8.0	2021-08-26T15:59:03.127-07:00	dukek	4P_10-5-2-1_113pg_Donor Group 1 Amp 1_F6A-LRPrevM4_M3_F5	622030	4	TRUE	CADOJ_NIST1036_AfAm	1.69813e+09		4.52577e+08	221899															CADOJ_NIST1036_Cauc	7.41267e+06		1.97558e+06	691.875															CADOJ_NIST1036_Hisp	3.75067e+07		9.99607e+06	4989.59
2.8.0	2021-08-26T16:00:23.111-07:00	dukek	4P_10-5-2-1_113pg_Donor Group 1 Amp 2_F6A-LRPrevM4_M3_F5	648076	4	TRUE	CADOJ_NIST1036_AfAm	40112		6780.45	8.56626e-07															CADOJ_NIST1036_Cauc	1925.62		325.503	4.25429e-08															CADOJ_NIST1036_Hisp	5006.97		846.368	6.21329e-08
2.8.0	2021-08-26T16:02:33.105-07:00	dukek	4P_10-5-2-1_225pg_Donor Group 1 Amp 1_F6A-LRPrevM4_M3_F5	154140	4	TRUE	CADOJ_NIST1036_AfAm	2.77932e+21		4.8434e+20	9.33926e+12															CADOJ_NIST1036_Cauc	1.91363e+17		3.33481e+16	7.11932e+08															CADOJ_NIST1036_Hisp	3.7586e+18		6.54994e+17	2.33519e+10
2.8.0	2021-08-26T16:04:41.497-07:00	dukek	4P_10-5-2-1_225pg_Donor Group 1 Amp 2_F6A-LRPrevM4_M3_F5	135885	4	TRUE	CADOJ_NIST1036_AfAm	5.92071e+30		9.87408e+29	4.0799e+27															CADOJ_NIST1036_Cauc	9.92731e+25		1.6556e+25	1.09314e+23															CADOJ_NIST1036_Hisp	1.85055e+27		3.08621e+26	2.46533e+24
2.8.0	2021-08-26T16:05:59.278-07:00	dukek	4P_10-5-2-1_450pg_Donor Group 1 Amp 1_F6A-LRPrevM4_M3_F5	335422	4	TRUE	CADOJ_NIST1036_AfAm	6.20491e+32		1.0342e+32	1.48215e+30															CADOJ_NIST1036_Cauc	1.62242e+27		2.70417e+26	3.23541e+24															CADOJ_NIST1036_Hisp	1.10358e+29		1.83938e+28	2.34184e+26
2.8.0	2021-08-26T16:07:05.389-07:00	dukek	4P_10-5-2-1_450pg_Donor Group 1 Amp 2_F6A-LRPrevM4_M3_F5	352160	4	TRUE	CADOJ_NIST1036_AfAm	4.59968e+43		7.66614e+42	6.63386e+41															CADOJ_NIST1036_Cauc	4.45122e+37		7.4187e+36	3.37698e+35															CADOJ_NIST1036_Hisp	2.01983e+39		3.36638e+38	1.58988e+37
2.8.0	2021-08-26T16:07:31.758-07:00	dukek	4P_10-5-2-1_684pg_Donor Group 1 Amp 1_F6A-LRPrevM4_M3_F5	827426	4	TRUE	CADOJ_NIST1036_AfAm	1.5706e+55		2.61766e+54	5.22596e+53															CADOJ_NIST1036_Cauc	1.80672e+49		3.01121e+48	6.6185e+47															CADOJ_NIST1036_Hisp	1.52461e+51		2.54101e+50	4.43179e+49
2.8.0	2021-08-26T16:07:53.573-07:00	dukek	4P_10-5-2-1_684pg_Donor Group 1 Amp 2_F6A-LRPrevM4_M3_F5	478179	4	TRUE	CADOJ_NIST1036_AfAm	1.52547e+54		2.54245e+53	3.99071e+52															CADOJ_NIST1036_Cauc	4.12519e+47		6.87533e+46	1.45311e+46															CADOJ_NIST1036_Hisp	2.94976e+49		4.91627e+48	1.00477e+48
2.8.0	2021-08-26T16:08:14.153-07:00	dukek	4P_10-5-2-1_900pg_Donor Group 1 Amp 1_F6A-LRPrevM4_M3_F5	451463	4	TRUE	CADOJ_NIST1036_AfAm	2.05794e+54		3.42989e+53	6.93702e+52															CADOJ_NIST1036_Cauc	1.12094e+48		1.86824e+47	4.30638e+46															CADOJ_NIST1036_Hisp	1.10831e+50		1.84719e+49	2.92266e+48
2.8.0	2021-08-26T16:08:33.067-07:00	dukek	4P_10-5-2-1_900pg_Donor Group 1 Amp 2_F6A-LRPrevM4_M3_F5	231078	4	TRUE	CADOJ_NIST1036_AfAm	1.21285e+59		2.02142e+58	2.74193e+57															CADOJ_NIST1036_Cauc	2.00941e+52		3.34901e+51	8.30848e+50															CADOJ_NIST1036_Hisp	7.92431e+53		1.32072e+53	2.93552e+52
2.8.0	2021-08-26T16:08:49.426-07:00	dukek	4P_100-100-100-6_1.28ng_Donor Group 1 Amp 1_F6A-LRPrevM4_M3_F5	830144	4	TRUE	CADOJ_NIST1036_AfAm	2.96489e+57		8.39472e+56	1.53077e+56															CADOJ_NIST1036_Cauc	1.18759e+52		3.3625e+51	7.64039e+50															CADOJ_NIST1036_Hisp	5.50542e+53		1.55879e+53	3.25776e+52
2.8.0	2021-08-26T16:08:58.783-07:00	dukek	4P_100-100-100-6_1.28ng_Donor Group 1 Amp 2_F6A-LRPrevM4_M3_F5	924349	4	TRUE	CADOJ_NIST1036_AfAm	7.68134e+57		2.47169e+57	4.67942e+56															CADOJ_NIST1036_Cauc	2.02611e+52		6.51959e+51	1.53379e+51															CADOJ_NIST1036_Hisp	1.29505e+54		4.16721e+53	7.31356e+52
2.8.0	2021-08-26T16:09:06.655-07:00	dukek	4P_100-100-100-6_319ng_Donor Group 1 Amp 1_F6A-LRPrevM4_M3_F5	948609	4	TRUE	CADOJ_NIST1036_AfAm	1.70068e+27		5.89827e+26	1.21312e+25															CADOJ_NIST1036_Cauc	5.68781e+22		1.97264e+22	5.07503e+20															CADOJ_NIST1036_Hisp	4.48646e+24		1.55599e+24	2.72448e+22
2.8.0	2021-08-26T16:10:28.355-07:00	dukek	4P_100-100-100-6_319ng_Donor Group 1 Amp 2_F6A-LRPrevM4_M3_F5	173504	4	TRUE	CADOJ_NIST1036_AfAm	3.40351e+33		5.84884e+32	6.76744e+28															CADOJ_NIST1036_Cauc	7.89835e+29		1.35731e+29	1.79129e+25															CADOJ_NIST1036_Hisp	1.1036e+31		1.89651e+30	4.06529e+26
2.8.0	2021-08-26T16:11:09.438-07:00	dukek	4P_100-100-100-6_638ng_Donor Group 1 Amp 1_F6A-LRPrevM4_M3_F5	710220	4	TRUE	CADOJ_NIST1036_AfAm	4.39657e+38		9.12297e+37	1.23642e+35															CADOJ_NIST1036_Cauc	6.00821e+34		1.24672e+34	2.84115e+31															CADOJ_NIST1036_Hisp	1.34857e+36		2.79831e+35	4.55923e+32
2.8.0	2021-08-26T16:12:09.573-07:00	dukek	4P_100-100-100-6_638ng_Donor Group 1 Amp 2_F6A-LRPrevM4_M3_F5	154243	4	TRUE	CADOJ_NIST1036_AfAm	2.77694e+47		4.98493e+46	6.66375e+45															CADOJ_NIST1036_Cauc	4.88351e+42		8.76647e+41	1.52562e+41															CADOJ_NIST1036_Hisp	2.55263e+44		4.58228e+43	7.69462e+42
2.8.0	2021-08-26T12:56:48.528-07:00	dukek	4P_4-3-2-1_1ng_Donor Group 1 Amp 1_F6A-LRPrevM4_F5	592091	4	TRUE	CADOJ_NIST1036_AfAm	1.05008e+35		1.78064e+34	4.16492e+33															CADOJ_NIST1036_Cauc	7.47399e+32		1.2715e+32	3.46998e+31															CADOJ_NIST1036_Hisp	8.38722e+33		1.4278e+33	3.04568e+32
2.8.0	2021-08-26T12:56:58.075-07:00	dukek	4P_4-3-2-1_1ng_Donor Group 1 Amp 2_F6A-LRPrevM4_F5	889493	4	TRUE	CADOJ_NIST1036_AfAm	6.93593e+29		1.19319e+29	2.74795e+28															CADOJ_NIST1036_Cauc	2.19787e+28		3.76922e+27	8.5012e+26															CADOJ_NIST1036_Hisp	1.63868e+29		2.83154e+28	5.26016e+27
2.8.0	2021-08-26T12:57:09.453-07:00	dukek	4P_4-3-2-1_2ng_Donor Group 1 Amp 1_F6A-LRPrevM4_F5	232933	4	TRUE	CADOJ_NIST1036_AfAm	4.41389e+39		7.35872e+38	1.81559e+38															CADOJ_NIST1036_Cauc	4.9271e+37		8.21464e+36	2.15335e+36															CADOJ_NIST1036_Hisp	5.56439e+38		9.27739e+37	2.40837e+37
2.8.0	2021-08-26T12:57:16.057-07:00	dukek	4P_4-3-2-1_2ng_Donor Group 1 Amp 2_F6A-LRPrevM4_F5	337898	4	TRUE	CADOJ_NIST1036_AfAm	2.41937e+39		6.27373e+38	1.25364e+38															CADOJ_NIST1036_Cauc	8.21896e+37		2.12134e+37	5.77797e+36															CADOJ_NIST1036_Hisp	8.84859e+38		2.28141e+38	5.21479e+37
2.8.0	2021-08-26T12:57:21.929-07:00	dukek	4P_4-3-2-1_63pg_Donor Group 1 Amp 1_F6A-LRPrevM4_F5	367294	4	TRUE	CADOJ_NIST1036_AfAm	3.33685		2.37473	0.326369															CADOJ_NIST1036_Cauc	3.29645		2.39031	0.47915															CADOJ_NIST1036_Hisp	2.06004		1.6618	0.430739
2.8.0	2021-08-26T12:57:49.515-07:00	dukek	4P_4-3-2-1_63pg_Donor Group 1 Amp 2_F6A-LRPrevM4_F5	126935	4	TRUE	CADOJ_NIST1036_AfAm	910.995		236.845	5.93709															CADOJ_NIST1036_Cauc	134.491		44.4334	2.3267															CADOJ_NIST1036_Hisp	130.544		44.6108	3.32387
2.8.0	2021-08-26T12:59:01.465-07:00	dukek	4P_4-3-2-1_125pg_Donor Group 1 Amp 1_F6A-LRPrevM4_F5	470264	4	TRUE	CADOJ_NIST1036_AfAm	9971.9		1808.57	166.165															CADOJ_NIST1036_Cauc	5393.02		1002.29	143.725															CADOJ_NIST1036_Hisp	9950.46		1810.02	211.254
2.8.0	2021-08-26T12:59:59.187-07:00	dukek	4P_4-3-2-1_125pg_Donor Group 1 Amp 2_F6A-LRPrevM4_F5	665682	4	TRUE	CADOJ_NIST1036_AfAm	3.83809e+10		9.29691e+09	1.91908e+09															CADOJ_NIST1036_Cauc	5.84652e+09		1.37865e+09	3.93049e+08															CADOJ_NIST1036_Hisp	2.05051e+10		4.95433e+09	1.1724e+09
2.8.0	2021-08-26T13:00:50.301-07:00	dukek	4P_4-3-2-1_250pg_Donor Group 1 Amp 1_F6A-LRPrevM4_F5	465515	4	TRUE	CADOJ_NIST1036_AfAm	2.44117e+16		5951316985638900	1222371732640760															CADOJ_NIST1036_Cauc	329499305299278		93529548874714	2.21467e+13															CADOJ_NIST1036_Hisp	2592243858328450		728004787329046	155503183631381
2.8.0	2021-08-26T13:01:22.139-07:00	dukek	4P_4-3-2-1_250pg_Donor Group 1 Amp 2_F6A-LRPrevM4_F5	642128	4	TRUE	CADOJ_NIST1036_AfAm	4.47774e+19		8.63892e+18	1.67093e+18															CADOJ_NIST1036_Cauc	2.13958e+18		4.17074e+17	8.84872e+16															CADOJ_NIST1036_Hisp	2.25581e+19		4.38034e+18	8.39871e+17
2.8.0	2021-08-26T13:01:47.073-07:00	dukek	4P_4-3-2-1_380pg_Donor Group 1 Amp 1_F6A-LRPrevM4_F5	964807	4	TRUE	CADOJ_NIST1036_AfAm	4.32469e+20		9.21451e+19	2.12273e+19															CADOJ_NIST1036_Cauc	5.00159e+18		1.06954e+18	2.57208e+17															CADOJ_NIST1036_Hisp	8.44677e+19		1.88401e+19	3.73513e+18
2.8.0	2021-08-26T13:02:17.186-07:00	dukek	4P_4-3-2-1_380pg_Donor Group 1 Amp 2_F6A-LRPrevM4_F5	932138	4	TRUE	CADOJ_NIST1036_AfAm	9.47683e+21		2.69435e+21	5.3264e+20															CADOJ_NIST1036_Cauc	1.12303e+20		2.97848e+19	6.60452e+18															CADOJ_NIST1036_Hisp	1.40466e+21		4.24656e+20	7.01001e+19
2.8.0	2021-08-26T13:02:45.029-07:00	dukek	4P_4-3-2-1_500pg_Donor Group 1 Amp 1_F6A-LRPrevM4_F5	571328	4	TRUE	CADOJ_NIST1036_AfAm	6.52179e+20		1.11101e+20	1.56065e+19															CADOJ_NIST1036_Cauc	4.83504e+18		8.23231e+17	1.15024e+17															CADOJ_NIST1036_Hisp	2.65438e+20		4.52457e+19	5.80599e+18
2.8.0	2021-08-26T13:03:06.854-07:00	dukek	4P_4-3-2-1_500pg_Donor Group 1 Amp 2_F6A-LRPrevM4_F5	567323	4	TRUE	CADOJ_NIST1036_AfAm	6.37941e+24		1.2239e+24	2.23282e+23															CADOJ_NIST1036_Cauc	1.77552e+22		3.37437e+21	6.82535e+20															CADOJ_NIST1036_Hisp	4.22181e+23		7.69515e+22	1.05753e+22
2.8.0	2021-08-26T13:03:23.167-07:00	dukek	4P_4-3-2-1_750pg_Donor Group 1 Amp 1_F6A-LRPrevM4_F5	65131	4	TRUE	CADOJ_NIST1036_AfAm	9.91532e+31		2.34295e+31	5.87367e+30															CADOJ_NIST1036_Cauc	2.881e+30		6.99511e+29	1.98875e+29															CADOJ_NIST1036_Hisp	3.80395e+31		9.06797e+30	2.10268e+30
2.8.0	2021-08-26T13:03:34.523-07:00	dukek	4P_4-3-2-1_750pg_Donor Group 1 Amp 2_F6A-LRPrevM4_F5	412115	4	TRUE	CADOJ_NIST1036_AfAm	2.25854e+29		4.03238e+28	9.55541e+27															CADOJ_NIST1036_Cauc	5.70251e+26		1.03531e+26	3.06242e+25															CADOJ_NIST1036_Hisp	1.03584e+28		1.85496e+27	3.04667e+26
2.8.0	2021-08-26T13:03:50.038-07:00	dukek	4P_4-3-2-1_870pg_Donor Group 1 Amp 1_F6A-LRPrevM4_F5	864074	4	TRUE	CADOJ_NIST1036_AfAm	5.66145e+32		9.4925e+31	2.16352e+31															CADOJ_NIST1036_Cauc	9.85714e+30		1.65145e+30	5.15435e+29															CADOJ_NIST1036_Hisp	9.69249e+31		1.62525e+31	3.72831e+30
2.8.0	2021-08-26T13:04:04.852-07:00	dukek	4P_4-3-2-1_870pg_Donor Group 1 Amp 2_F6A-LRPrevM4_F5	742020	4	TRUE	CADOJ_NIST1036_AfAm	6.20584e+33		1.09538e+33	2.77648e+32															CADOJ_NIST1036_Cauc	7.33139e+31		1.29274e+31	3.67015e+30															CADOJ_NIST1036_Hisp	8.61628e+32		1.52938e+32	3.46078e+31
2.8.0	2021-08-26T13:04:16.920-07:00	dukek	4P_10-5-2-1_1.4ng_Donor Group 1 Amp 1_F6A-LRPrevM4_F5	619484	4	TRUE	CADOJ_NIST1036_AfAm	6.82357e+36		1.13726e+36	2.89099e+35															CADOJ_NIST1036_Cauc	2.87275e+34		4.78792e+33	1.47566e+33															CADOJ_NIST1036_Hisp	4.19012e+35		6.98353e+34	1.88613e+34
2.8.0	2021-08-26T13:04:26.666-07:00	dukek	4P_10-5-2-1_1.4ng_Donor Group 1 Amp 2_F6A-LRPrevM4_F5	81639	4	TRUE	CADOJ_NIST1036_AfAm	9.33051e+34		1.55508e+34	1.33287e+29															CADOJ_NIST1036_Cauc	5.09622e+32		8.49369e+31	2.14568e+26															CADOJ_NIST1036_Hisp	1.20362e+34		2.00603e+33	8.7384e+27
2.8.0	2021-08-26T13:04:32.464-07:00	dukek	4P_10-5-2-1_1.6ng_Donor Group 1 Amp 1_F6A-LRPrevM4_F5	747455	4	TRUE	CADOJ_NIST1036_AfAm	6.33392e+42		1.05565e+42	2.10216e+41															CADOJ_NIST1036_Cauc	1.61436e+40		2.6906e+39	7.90239e+38															CADOJ_NIST1036_Hisp	1.71866e+41		2.86444e+40	4.87582e+39
2.8.0	2021-08-26T13:04:37.761-07:00	dukek	4P_10-5-2-1_1.6ng_Donor Group 1 Amp 2_F6A-LRPrevM4_F5	61878	4	TRUE	CADOJ_NIST1036_AfAm	4.22764e+43		7.04607e+42	1.40318e+42															CADOJ_NIST1036_Cauc	1.17335e+41		1.95558e+40	6.28094e+39															CADOJ_NIST1036_Hisp	1.85236e+42		3.08726e+41	5.64852e+40
2.8.0	2021-08-26T13:04:41.852-07:00	dukek	4P_10-5-2-1_1.8ng_Donor Group 1 Amp 1_F6A-LRPrevM4_F5	482377	4	TRUE	CADOJ_NIST1036_AfAm	3.29526e+43		5.4921e+42	1.4813e+42															CADOJ_NIST1036_Cauc	5.52424e+40		9.20707e+39	2.89525e+39															CADOJ_NIST1036_Hisp	7.28324e+41		1.21387e+41	2.99624e+40
2.8.0	2021-08-26T13:04:47.494-07:00	dukek	4P_10-5-2-1_1.8ng_Donor Group 1 Amp 2_F6A-LRPrevM4_F5	673439	4	TRUE	CADOJ_NIST1036_AfAm	2.84051e+36		4.73419e+35	3.26595e+32															CADOJ_NIST1036_Cauc	6.79346e+33		1.13224e+33	1.10365e+30															CADOJ_NIST1036_Hisp	8.96974e+34		1.49496e+34	1.46573e+31
2.8.0	2021-08-26T13:04:51.973-07:00	dukek	4P_10-5-2-1_3.6ng_Donor Group 1 Amp 1_F6A-LRPrevM4_F5	328364	4	TRUE	CADOJ_NIST1036_AfAm	1.65203e+50		2.75338e+49	6.2987e+48															CADOJ_NIST1036_Cauc	1.8273e+48		3.0455e+47	8.36988e+46															CADOJ_NIST1036_Hisp	2.52563e+49		4.20939e+48	1.10086e+48
2.8.0	2021-08-26T13:04:55.487-07:00	dukek	4P_10-5-2-1_3.6ng_Donor Group 1 Amp 2_F6A-LRPrevM4_F5	714364	4	TRUE	CADOJ_NIST1036_AfAm	1.30313e+48		2.17189e+47	5.30777e+46															CADOJ_NIST1036_Cauc	7.71348e+45		1.28558e+45	4.07328e+44															CADOJ_NIST1036_Hisp	1.54127e+47		2.56878e+46	5.96145e+45
2.8.0	2021-08-26T13:04:59.385-07:00	dukek	4P_10-5-2-1_113pg_Donor Group 1 Amp 1_F6A-LRPrevM4_F5	776283	4	TRUE	CADOJ_NIST1036_AfAm	130971		22082.8	1206.35															CADOJ_NIST1036_Cauc	9432.4		1654.67	177.029															CADOJ_NIST1036_Hisp	66973.2		11360	990.998
2.8.0	2021-08-26T13:06:00.940-07:00	dukek	4P_10-5-2-1_113pg_Donor Group 1 Amp 2_F6A-LRPrevM4_F5	925301	4	TRUE	CADOJ_NIST1036_AfAm	21.455		5.32763	0.64417															CADOJ_NIST1036_Cauc	13.4304		3.15521	0.437777															CADOJ_NIST1036_Hisp	20.5675		4.7835	0.706563
2.8.0	2021-08-26T13:07:00.367-07:00	dukek	4P_10-5-2-1_225pg_Donor Group 1 Amp 1_F6A-LRPrevM4_F5	232328	4	TRUE	CADOJ_NIST1036_AfAm	1.78294e+06		414888	4092.42															CADOJ_NIST1036_Cauc	23869.8		4959.62	69.2793															CADOJ_NIST1036_Hisp	179037		40902.6	783.429
2.8.0	2021-08-26T13:08:14.530-07:00	dukek	4P_10-5-2-1_225pg_Donor Group 1 Amp 2_F6A-LRPrevM4_F5	809199	4	TRUE	CADOJ_NIST1036_AfAm	2.658e+10		4.46763e+09	4.00851e+08															CADOJ_NIST1036_Cauc	7.14233e+08		1.19725e+08	1.42169e+07															CADOJ_NIST1036_Hisp	8.57305e+09		1.43866e+09	1.57056e+08
2.8.0	2021-08-26T13:09:04.447-07:00	dukek	4P_10-5-2-1_450pg_Donor Group 1 Amp 1_F6A-LRPrevM4_F5	349179	4	TRUE	CADOJ_NIST1036_AfAm	1.30157e+10		2.17161e+09	1.0141e+08															CADOJ_NIST1036_Cauc	9.01124e+07		1.50274e+07	738663															CADOJ_NIST1036_Hisp	2.01291e+09		3.35692e+08	1.20537e+07
2.8.0	2021-08-26T13:09:59.808-07:00	dukek	4P_10-5-2-1_450pg_Donor Group 1 Amp 2_F6A-LRPrevM4_F5	786177	4	TRUE	CADOJ_NIST1036_AfAm	3.43867e+16		5731124187178130	584472660138719															CADOJ_NIST1036_Cauc	441678352454178		73613058742363	7.26676e+12															CADOJ_NIST1036_Hisp	4236815844981900		706135974163650	5.04182e+13
2.8.0	2021-08-26T13:10:21.547-07:00	dukek	4P_10-5-2-1_684pg_Donor Group 1 Amp 1_F6A-LRPrevM4_F5	281774	4	TRUE	CADOJ_NIST1036_AfAm	1.27718e+27		2.12863e+26	5.08167e+25															CADOJ_NIST1036_Cauc	2.05362e+25		3.42269e+24	9.12346e+23															CADOJ_NIST1036_Hisp	3.74289e+26		6.23815e+25	1.45755e+25
2.8.0	2021-08-26T13:10:39.140-07:00	dukek	4P_10-5-2-1_684pg_Donor Group 1 Amp 2_F6A-LRPrevM4_F5	705950	4	TRUE	CADOJ_NIST1036_AfAm	3.15548e+26		5.25917e+25	1.39307e+25															CADOJ_NIST1036_Cauc	1.32098e+24		2.20165e+23	5.63334e+22															CADOJ_NIST1036_Hisp	2.12334e+25		3.53892e+24	7.4012e+23
2.8.0	2021-08-26T13:10:55.901-07:00	dukek	4P_10-5-2-1_900pg_Donor Group 1 Amp 1_F6A-LRPrevM4_F5	943853	4	TRUE	CADOJ_NIST1036_AfAm	2.13429e+26		3.55714e+25	8.14864e+24															CADOJ_NIST1036_Cauc	1.63822e+24		2.73036e+23	6.69939e+22															CADOJ_NIST1036_Hisp	3.641e+25		6.06834e+24	1.28379e+24
2.8.0	2021-08-26T13:11:10.585-07:00	dukek	4P_10-5-2-1_900pg_Donor Group 1 Amp 2_F6A-LRPrevM4_F5	401893	4	TRUE	CADOJ_NIST1036_AfAm	5.55752e+31		9.26253e+30	1.93996e+30															CADOJ_NIST1036_Cauc	9.78467e+28		1.63078e+28	3.85556e+27															CADOJ_NIST1036_Hisp	9.54941e+29		1.59157e+29	3.29676e+28
2.8.0	2021-08-26T13:11:23.951-07:00	dukek	4P_100-100-100-6_1.28ng_Donor Group 1 Amp 1_F6A-LRPrevM4_F5	761196	4	TRUE	CADOJ_NIST1036_AfAm	1.69102e+31		4.97925e+30	1.16256e+30															CADOJ_NIST1036_Cauc	4.75557e+29		1.40094e+29	3.35799e+28															CADOJ_NIST1036_Hisp	4.23761e+30		1.31355e+30	2.73361e+29
2.8.0	2021-08-26T13:11:32.261-07:00	dukek	4P_100-100-100-6_1.28ng_Donor Group 1 Amp 2_F6A-LRPrevM4_F5	8708	4	TRUE	CADOJ_NIST1036_AfAm	1.82611e+31		6.54695e+30	1.60474e+30															CADOJ_NIST1036_Cauc	3.44443e+29		1.25297e+29	3.1811e+28															CADOJ_NIST1036_Hisp	3.51927e+30		1.32549e+30	2.57817e+29
2.8.0	2021-08-26T13:11:38.600-07:00	dukek	4P_100-100-100-6_319ng_Donor Group 1 Amp 1_F6A-LRPrevM4_F5	160103	4	TRUE	CADOJ_NIST1036_AfAm	1.07732e+19		3.05405e+18	7.16996e+17															CADOJ_NIST1036_Cauc	7.23399e+16		2.06981e+16	4536727993987780															CADOJ_NIST1036_Hisp	1.99621e+18		5.82977e+17	1.25091e+17
2.8.0	2021-08-26T13:12:20.307-07:00	dukek	4P_100-100-100-6_319ng_Donor Group 1 Amp 2_F6A-LRPrevM4_F5	672696	4	TRUE	CADOJ_NIST1036_AfAm	3.574e+20		7.89518e+19	7.6425e+18															CADOJ_NIST1036_Cauc	8.71491e+18		2.05765e+18	2.11836e+17															CADOJ_NIST1036_Hisp	1.28293e+20		2.88244e+19	2.21426e+18
2.8.0	2021-08-26T13:12:46.515-07:00	dukek	4P_100-100-100-6_638ng_Donor Group 1 Amp 1_F6A-LRPrevM4_F5	251275	4	TRUE	CADOJ_NIST1036_AfAm	2.69705e+21		6.1909e+20	2.33994e+18															CADOJ_NIST1036_Cauc	6.7856e+19		1.5016e+19	6.6995e+16															CADOJ_NIST1036_Hisp	9.47323e+20		2.12196e+20	9.60183e+17
2.8.0	2021-08-26T13:13:21.654-07:00	dukek	4P_100-100-100-6_638ng_Donor Group 1 Amp 2_F6A-LRPrevM4_F5	151586	4	TRUE	CADOJ_NIST1036_AfAm	6.40297e+26		3.24869e+26	8.83894e+25															CADOJ_NIST1036_Cauc	4.24729e+25		2.03196e+25	5.51834e+24															CADOJ_NIST1036_Hisp	5.22921e+26		2.59127e+26	5.56448e+25
2.8.0	2021-08-26T12:03:39.537-07:00	dukek	4P_4-3-2-1_1ng_Donor Group 1 Amp 1_F6A_LRPrev_2_M3	899410	4	TRUE	CADOJ_NIST1036_AfAm	3665296300256300		1248478557264100	407249603084493	231701	150236	4.55747e+07	2.25949e+07	2.9034e+10	1.27122e+10	2.9034e+10	1.27122e+10	2.9034e+10	1.27122e+10	2.59702e+12	1.02846e+12	8.45826e+12	5.45757e+12	CADOJ_NIST1036_Cauc	1.26112e+11		4.45931e+10	1.91357e+10	12035	8438.49	401073	229776	4.59421e+07	2.29887e+07	4.59421e+07	2.29887e+07	4.59421e+07	2.29887e+07	9.99037e+08	4.61976e+08	4.02624e+10	1.78874e+10	CADOJ_NIST1036_Hisp	8.49075e+11		2.97019e+11	8.78423e+10
2.8.0	2021-08-26T12:03:52.649-07:00	dukek	4P_4-3-2-1_1ng_Donor Group 1 Amp 2_F6A_LRPrev_2_M3	864015	4	TRUE	CADOJ_NIST1036_AfAm	1.90523e+16		6353949105829550	2072684889739680	461895	320811	2.54165e+08	1.30716e+08	1.42877e+11	6.66045e+10	1.42877e+11	6.66045e+10	1.42877e+11	6.66045e+10	1.30104e+13	5.39342e+12	1.70781e+13	1.17965e+13	CADOJ_NIST1036_Cauc	5.00354e+11		1.67103e+11	6.10661e+10	21475.3	14675.6	1.19917e+06	632490	1.56471e+08	7.30843e+07	1.56471e+08	7.30843e+07	1.56471e+08	7.30843e+07	3.73806e+09	1.58357e+09	1.37082e+11	5.45566e+10	CADOJ_NIST1036_Hisp	3.35989e+12		1.12129e+12	3.16484e+11
2.8.0	2021-08-26T12:04:07.798-07:00	dukek	4P_4-3-2-1_2ng_Donor Group 1 Amp 1_F6A_LRPrev_2_M3	684924	4	TRUE	CADOJ_NIST1036_AfAm	3.91345e+16		1.34261e+16	4435074717156170	691305	478422	2.11032e+08	1.09266e+08	1.59093e+11	7.43203e+10	1.59093e+11	7.43203e+10	1.59093e+11	7.43203e+10	1.73729e+13	7.09596e+12	2.54818e+13	1.75899e+13	CADOJ_NIST1036_Cauc	1.36458e+12		4.74889e+11	1.84997e+11	36279.6	25249.4	1.37845e+06	801328	2.42696e+08	1.25823e+08	2.42696e+08	1.25823e+08	2.42696e+08	1.25823e+08	7.21489e+09	3.35067e+09	3.45045e+11	1.51673e+11	CADOJ_NIST1036_Hisp	7.52689e+12		2.61106e+12	7.97135e+11
2.8.0	2021-08-26T12:04:15.800-07:00	dukek	4P_4-3-2-1_2ng_Donor Group 1 Amp 2_F6A_LRPrev_2_M3	743941	4	TRUE	CADOJ_NIST1036_AfAm	1305169647027720		465380085548250	158861886408714	202304	141672	4.3284e+07	2.49811e+07	1.84733e+10	8.86903e+09	1.84733e+10	8.86903e+09	1.84733e+10	8.86903e+09	1.31869e+12	5.61826e+11	7326234803470	5.04472e+12	CADOJ_NIST1036_Cauc	6.15686e+10		2.24325e+10	9.12954e+09	10929.9	7744.09	283701	178236	2.91697e+07	1.61413e+07	2.91697e+07	1.61413e+07	2.91697e+07	1.61413e+07	5.99256e+08	2.95547e+08	2.11455e+10	8.84906e+09	CADOJ_NIST1036_Hisp	3.47762e+11		1.2482e+11	4.46361e+10
2.8.0	2021-08-26T12:04:22.771-07:00	dukek	4P_4-3-2-1_63pg_Donor Group 1 Amp 1_F6A_LRPrev_2_M3	682805	4	TRUE	CADOJ_NIST1036_AfAm	4.01842		2.98188	1.12935	1.38389	0.821878	1.38558	0.69117	1.95429	0.928273	1.95429	0.928273	1.95429	0.928273	2.38698	1.02486	2.98188	1.12935	CADOJ_NIST1036_Cauc	2.94122		2.27018	1.24189	1.22703	0.823497	1.2838	0.759178	1.62604	0.928706	1.62604	0.928706	1.62604	0.928706	1.89617	1.05955	2.27018	1.24189	CADOJ_NIST1036_Hisp	1.70108		1.5117	0.868868
2.8.0	2021-08-26T12:04:32.132-07:00	dukek	4P_4-3-2-1_63pg_Donor Group 1 Amp 2_F6A_LRPrev_2_M3	663948	4	TRUE	CADOJ_NIST1036_AfAm	513.136		192.31	28.2706	1.85874	0.431732	1.53595	0.267363	10.8345	1.97429	10.8345	1.97429	10.8345	1.97429	42.5683	7.19863	192.308	28.2703	CADOJ_NIST1036_Cauc	43.8675		21.3025	7.1641	1.21368	0.50697	0.959685	0.353177	3.75288	1.3235	3.75288	1.3235	3.75288	1.3235	8.84417	3.06699	21.3024	7.16408	CADOJ_NIST1036_Hisp	82.6353		35.613	10.2005
2.8.0	2021-08-26T12:05:23.030-07:00	dukek	4P_4-3-2-1_125pg_Donor Group 1 Amp 1_F6A_LRPrev_2_M3	649372	4	TRUE	CADOJ_NIST1036_AfAm	466.041		216.179	91.2645	0.259183	0.149191	0.586794	0.284492	4.07111	1.97091	4.07111	1.97091	4.07111	1.97091	23.2523	10.6613	216.167	91.2598	CADOJ_NIST1036_Cauc	13.382		7.31383	4.32103	0.276329	0.184861	0.441783	0.278339	1.04499	0.677695	1.04499	0.677695	1.04499	0.677695	2.52903	1.58763	7.31381	4.32102	CADOJ_NIST1036_Hisp	22.9923		12.9144	7.10775
2.8.0	2021-08-26T12:06:11.454-07:00	dukek	4P_4-3-2-1_125pg_Donor Group 1 Amp 2_F6A_LRPrev_2_M3	96014	4	TRUE	CADOJ_NIST1036_AfAm	8054.9		4654.8	1685.4	1.37808	0.698877	11.9877	5.36288	80.4422	34.2178	80.4422	34.2178	80.4422	34.2178	447.4	171.184	4654.2	1685.21	CADOJ_NIST1036_Cauc	83.1265		44.4415	22.7587	0.633689	0.404982	2.18138	1.2752	5.2525	3.03331	5.2525	3.03331	5.2525	3.03331	13.1665	7.33056	44.4413	22.7586	CADOJ_NIST1036_Hisp	220.5		118.787	54.7141
2.8.0	2021-08-26T12:07:00.273-07:00	dukek	4P_4-3-2-1_250pg_Donor Group 1 Amp 1_F6A_LRPrev_2_M3	200246	4	TRUE	CADOJ_NIST1036_AfAm	1.17385e+10		5.25599e+09	2.00649e+09	754.397	536.141	15836.4	8968.43	2.00019e+06	1.07273e+06	2.00019e+06	1.07273e+06	2.00019e+06	1.07273e+06	5.68268e+07	2.70677e+07	4.33963e+09	1.7976e+09	CADOJ_NIST1036_Cauc	1.22212e+06		863515	399774	58.2572	41.7974	280.642	170.788	7739.47	4440.81	7739.47	4440.81	7739.47	4440.81	64032.1	33214.1	862967	399600	CADOJ_NIST1036_Hisp	5.37359e+06		3.43383e+06	1.21306e+06
2.8.0	2021-08-26T12:07:40.179-07:00	dukek	4P_4-3-2-1_250pg_Donor Group 1 Amp 2_F6A_LRPrev_2_M3	111819	4	TRUE	CADOJ_NIST1036_AfAm	1.06728e+11		5.17268e+10	1.59651e+10	909.461	532.2	20688	9775.42	6.50816e+06	2.85056e+06	6.50816e+06	2.85056e+06	6.50816e+06	2.85056e+06	3.21403e+08	1.26875e+08	1.91096e+10	8.75634e+09	CADOJ_NIST1036_Cauc	4.68344e+06		2.28764e+06	922809	45.8488	29.1911	186.659	105.19	9973.81	5054.73	9973.81	5054.73	9973.81	5054.73	121648	55783	2.2825e+06	921769	CADOJ_NIST1036_Hisp	1.4345e+07		8.03457e+06	3.10395e+06
2.8.0	2021-08-26T12:08:18.296-07:00	dukek	4P_4-3-2-1_380pg_Donor Group 1 Amp 1_F6A_LRPrev_2_M3	12849	4	TRUE	CADOJ_NIST1036_AfAm	2.14614e+12		7.79459e+11	2.08842e+11	9026.26	5293.99	524385	236307	1.44656e+08	5.43719e+07	1.44656e+08	5.43719e+07	1.44656e+08	5.43719e+07	6.11224e+09	2.13294e+09	2.27567e+11	9.95504e+10	CADOJ_NIST1036_Cauc	4.20733e+08		1.52607e+08	5.85253e+07	537.13	321.865	7572.6	3882.38	486783	223870	486783	223870	486783	223870	6.70884e+06	2.90384e+06	1.51229e+08	5.82419e+07	CADOJ_NIST1036_Hisp	2.26448e+09		8.08763e+08	2.60283e+08
2.8.0	2021-08-26T12:09:02.670-07:00	dukek	4P_4-3-2-1_380pg_Donor Group 1 Amp 2_F6A_LRPrev_2_M3	601053	4	TRUE	CADOJ_NIST1036_AfAm	1.09024e+12		374163666300	1.21452e+11	5024.16	3047.63	301411	144145	6.10654e+07	2.58214e+07	6.10654e+07	2.58214e+07	6.10654e+07	2.58214e+07	2.47737e+09	9.71253e+08	1.21135e+11	5.9277e+10	CADOJ_NIST1036_Cauc	5.12367e+07		1.85503e+07	7.76514e+06	268.343	166.687	2364.73	1291.98	89665.1	44460.3	89665.1	44460.3	89665.1	44460.3	985345	460061	1.85049e+07	7.754e+06	CADOJ_NIST1036_Hisp	2.7397e+08		9.84369e+07	3.27878e+07
2.8.0	2021-08-26T12:09:40.461-07:00	dukek	4P_4-3-2-1_500pg_Donor Group 1 Amp 1_F6A_LRPrev_2_M3	334553	4	TRUE	CADOJ_NIST1036_AfAm	2549219720574720		856325989116909	272625315791873	424053	292020	6.09858e+07	3.10238e+07	3.29822e+10	1.47562e+10	3.29822e+10	1.47562e+10	3.29822e+10	1.47562e+10	2.53222e+12	1.02939e+12	1.52331e+13	10188294756767	CADOJ_NIST1036_Cauc	1.20332e+11		4.10346e+10	1.66396e+10	23422.5	16679.6	374242	214704	5.05751e+07	2.63065e+07	5.05751e+07	2.63065e+07	5.05751e+07	2.63065e+07	1.08527e+09	5.1239e+08	3.88955e+10	1.6101e+10	CADOJ_NIST1036_Hisp	6.37997e+11		2.16861e+11	6.93196e+10
2.8.0	2021-08-26T12:10:08.318-07:00	dukek	4P_4-3-2-1_500pg_Donor Group 1 Amp 2_F6A_LRPrev_2_M3	251678	4	TRUE	CADOJ_NIST1036_AfAm	7.55988e+12		4.28765e+12	1417534148547	19913.1	13744.7	515292	268033	2.27317e+08	1.06484e+08	2.27317e+08	1.06484e+08	2.27317e+08	1.06484e+08	1.54296e+10	6.41494e+09	5.81134e+11	3.4261e+11	CADOJ_NIST1036_Cauc	6.07823e+08		2.96123e+08	1.24481e+08	1862.39	1319.31	12337.5	7193.55	770249	404899	770249	404899	770249	404899	1.12425e+07	5.46869e+06	2.94344e+08	1.24027e+08	CADOJ_NIST1036_Hisp	3.88051e+09		1.93628e+09	6.66086e+08
2.8.0	2021-08-26T12:10:32.069-07:00	dukek	4P_4-3-2-1_750pg_Donor Group 1 Amp 1_F6A_LRPrev_2_M3	661798	4	TRUE	CADOJ_NIST1036_AfAm	4.30323e+13		2.22025e+13	7.9077e+12	56091.4	39483.8	7.86479e+06	4.36225e+06	2.1547e+09	1.04285e+09	2.1547e+09	1.04285e+09	2.1547e+09	1.04285e+09	1.05839e+11	4.5181e+10	1.87701e+12	1.20971e+12	CADOJ_NIST1036_Cauc	2.30791e+09		1.14267e+09	5.07173e+08	2964.35	2100.58	55078	35207.4	3.34438e+06	1.85825e+06	3.34438e+06	1.85825e+06	3.34438e+06	1.85825e+06	4.60462e+07	2.33036e+07	1.12925e+09	5.03386e+08	CADOJ_NIST1036_Hisp	1.17131e+10		6.03594e+09	1.83023e+09
2.8.0	2021-08-26T12:10:48.684-07:00	dukek	4P_4-3-2-1_750pg_Donor Group 1 Amp 2_F6A_LRPrev_2_M3	184414	4	TRUE	CADOJ_NIST1036_AfAm	2533426997211740		848658844572507	274766021452787	291956	202172	4.58368e+07	2.41449e+07	2.78051e+10	1.32811e+10	2.78051e+10	1.32811e+10	2.78051e+10	1.32811e+10	2.27203e+12	9.35721e+11	10561192933862	7.2499e+12	CADOJ_NIST1036_Cauc	9.89434e+10		3.34102e+10	1.34803e+10	15022.6	10740.5	355550	204347	4.2455e+07	2.19979e+07	4.2455e+07	2.19979e+07	4.2455e+07	2.19979e+07	8.86505e+08	4.20255e+08	3.13257e+10	1.30069e+10	CADOJ_NIST1036_Hisp	4.85274e+11		1.63687e+11	5.08549e+10
2.8.0	2021-08-26T12:11:11.124-07:00	dukek	4P_4-3-2-1_870pg_Donor Group 1 Amp 1_F6A_LRPrev_2_M3	551811	4	TRUE	CADOJ_NIST1036_AfAm	787886815405450		273078898910524	9.44572e+13	127512	88006.5	1.25988e+07	6.90947e+06	7.30383e+09	3.54819e+09	7.30383e+09	3.54819e+09	7.30383e+09	3.54819e+09	6.18779e+11	2.67218e+11	4.54803e+12	3.12224e+12	CADOJ_NIST1036_Cauc	3.20076e+10		1.14854e+10	4.5982e+09	5551.08	3704.53	77341	44524.3	1.04876e+07	5.39184e+06	1.04876e+07	5.39184e+06	1.04876e+07	5.39184e+06	2.50373e+08	1.18635e+08	1.0771e+10	4.44618e+09	CADOJ_NIST1036_Hisp	1.83386e+11		6.58903e+10	2.1117e+10
2.8.0	2021-08-26T12:11:33.718-07:00	dukek	4P_4-3-2-1_870pg_Donor Group 1 Amp 2_F6A_LRPrev_2_M3	908744	4	TRUE	CADOJ_NIST1036_AfAm	781965281383742		325031452514998	104884054390022	44484.3	30670.7	1.18118e+07	6.17152e+06	6.45261e+09	3.02593e+09	6.45261e+09	3.02593e+09	6.45261e+09	3.02593e+09	5.81931e+11	2.45776e+11	1.63244e+12	1.1192e+12	CADOJ_NIST1036_Cauc	2.52247e+10		1.56148e+10	6.50281e+09	3082.12	2265.47	87409	52621.5	1.1456e+07	6.12617e+06	1.1456e+07	6.12617e+06	1.1456e+07	6.12617e+06	2.91547e+08	1.42345e+08	1.35901e+10	5.95284e+09	CADOJ_NIST1036_Hisp	1.27685e+11		7.51106e+10	2.33648e+10
2.8.0	2021-08-26T12:11:51.306-07:00	dukek	4P_10-5-2-1_1.4ng_Donor Group 1 Amp 1_F6A_LRPrev_2_M3	952978	4	TRUE	CADOJ_NIST1036_AfAm	3.41528e+20		1.13851e+20	4.02973e+19	1.70182e+07	1.28906e+07	3.11364e+11	1.68476e+11	438594361767011	212599103366755	438594361767011	212599103366755	438594361767011	212599103366755	7.86186e+16	3.5388e+16	633898797777125	480136654627278	CADOJ_NIST1036_Cauc	8875489244412900		2958908390072970	1041090349716710	1.33974e+06	986498	1.23036e+09	6.85815e+08	4.92973e+11	2.40391e+11	4.92973e+11	2.40391e+11	4.92973e+11	2.40391e+11	2.54616e+13	1.09258e+13	4.89424e+13	3.55019e+13	CADOJ_NIST1036_Hisp	4.40168e+16		1.46743e+16	4994911552165300
2.8.0	2021-08-26T12:12:04.238-07:00	dukek	4P_10-5-2-1_1.4ng_Donor Group 1 Amp 2_F6A_LRPrev_2_M3	888416	4	TRUE	CADOJ_NIST1036_AfAm	1.20927e+20		4.03089e+19	1.25136e+19	1.40298e+07	1.01945e+07	3.61453e+10	1.88936e+10	7.6689e+13	3.49278e+13	7.6689e+13	3.49278e+13	7.6689e+13	3.49278e+13	1.98689e+16	8177122498383320	522117119451379	379304687426424	CADOJ_NIST1036_Cauc	2587643446711660		862547815605970	363661668010360	680362	489555	1.2648e+08	7.40039e+07	8.1225e+10	4.35197e+10	8.1225e+10	4.35197e+10	8.1225e+10	4.35197e+10	5.98528e+12	2.96994e+12	2.42832e+13	17079079191759	CADOJ_NIST1036_Hisp	1.24392e+16		4146414846882560	1477771880715400
2.8.0	2021-08-26T12:12:11.428-07:00	dukek	4P_10-5-2-1_1.6ng_Donor Group 1 Amp 1_F6A_LRPrev_2_M3	983765	4	TRUE	CADOJ_NIST1036_AfAm	6.54926e+22		2.18309e+22	5.94963e+21	8.13057e+06	4.68984e+06	1.06642e+12	4.41092e+11	4655183990797420	1730997927271670	4655183990797420	1730997927271670	4655183990797420	1730997927271670	2.33134e+18	7.92231e+17	302889895013789	174710425830886	CADOJ_NIST1036_Cauc	1.15237e+18		3.84123e+17	1.22546e+17	597688	354977	4.05558e+09	1.89674e+09	4.94762e+12	2.16739e+12	4.94762e+12	2.16739e+12	4.94762e+12	2.16739e+12	720840902245184	280639341615211	2.22562e+13	1.32182e+13	CADOJ_NIST1036_Hisp	4.215e+18		1.405e+18	3.58732e+17
2.8.0	2021-08-26T12:12:17.908-07:00	dukek	4P_10-5-2-1_1.6ng_Donor Group 1 Amp 2_F6A_LRPrev_2_M3	225648	4	TRUE	CADOJ_NIST1036_AfAm	1.15783e+22		3.85943e+21	1.12303e+21	8.509e+06	5.56177e+06	3.29221e+11	1.527e+11	1047172195055720	443780616901557	1047172195055720	443780616901557	1047172195055720	443780616901557	4.42981e+17	1.66573e+17	316972113541687	207183099464091	CADOJ_NIST1036_Cauc	3.73177e+17		1.24392e+17	4.43156e+16	1.1075e+06	710927	2.97321e+09	1.54632e+09	2.86345e+12	1.3571e+12	2.86345e+12	1.3571e+12	2.86345e+12	1.3571e+12	342237636168155	147753964224247	4.12042e+13	26438458373871	CADOJ_NIST1036_Hisp	1.78974e+18		5.96579e+17	1.64932e+17
2.8.0	2021-08-26T12:12:23.523-07:00	dukek	4P_10-5-2-1_1.8ng_Donor Group 1 Amp 1_F6A_LRPrev_2_M3	78014	4	TRUE	CADOJ_NIST1036_AfAm	3.3157e+24		1.10523e+24	3.66123e+23	1.8478e+08	1.35265e+08	5.55112e+13	2.92812e+13	2.44092e+17	1.18358e+17	2.44092e+17	1.18358e+17	2.44092e+17	1.18358e+17	1.23038e+20	5.46331e+19	6883722084269580	5039119839793540	CADOJ_NIST1036_Cauc	7.66828e+19		2.55609e+19	1.01861e+19	1.4027e+07	1.02541e+07	2.62699e+11	1.51644e+11	343048029251284	187048164235887	343048029251284	187048164235887	343048029251284	187048164235887	5.16194e+16	2.5951e+16	522474621956434	381909434761253	CADOJ_NIST1036_Hisp	4.27671e+20		1.42557e+20	3.79889e+19
2.8.0	2021-08-26T12:12:30.768-07:00	dukek	4P_10-5-2-1_1.8ng_Donor Group 1 Amp 2_F6A_LRPrev_2_M3	792733	4	TRUE	CADOJ_NIST1036_AfAm	2.37472e+19		7.91623e+18	2.29413e+18	8.22398e+06	5.87357e+06	2.44881e+10	1.29087e+10	3.26582e+13	1.54903e+13	3.26582e+13	1.54903e+13	3.26582e+13	1.54903e+13	5436525050085830	2262042407793800	306089522706618	218530651994537	CADOJ_NIST1036_Cauc	1237168602961120		412435696739258	161286473023019	804184	578213	2.13321e+08	1.22727e+08	7.48482e+10	3.83399e+10	7.48482e+10	3.83399e+10	7.48482e+10	3.83399e+10	3.46831e+12	1.56906e+12	2.76694e+13	1.94113e+13	CADOJ_NIST1036_Hisp	8680787986529380		2893858474920780	1038308890161160
2.8.0	2021-08-26T12:12:36.067-07:00	dukek	4P_10-5-2-1_3.6ng_Donor Group 1 Amp 1_F6A_LRPrev_2_M3	616069	4	TRUE	CADOJ_NIST1036_AfAm	6.34574e+24		2.11525e+24	6.47822e+23	1.57437e+08	1.08667e+08	2.94925e+13	1.39701e+13	1.65071e+17	6.99685e+16	1.65071e+17	6.99685e+16	1.65071e+17	6.99685e+16	1.09756e+20	4.35044e+19	5865060288493020	4048222005847900	CADOJ_NIST1036_Cauc	2.55735e+20		8.5245e+19	2.99415e+19	2.33163e+07	1.61246e+07	3.7506e+11	1.80441e+11	611736656251685	280505257226308	611736656251685	280505257226308	611736656251685	280505257226308	1.13726e+17	4.75472e+16	868472041690856	600564251112426	CADOJ_NIST1036_Hisp	1.26976e+21		4.23252e+20	1.16459e+20
2.8.0	2021-08-26T12:12:39.180-07:00	dukek	4P_10-5-2-1_3.6ng_Donor Group 1 Amp 2_F6A_LRPrev_2_M3	306417	4	TRUE	CADOJ_NIST1036_AfAm	1.52127e+24		5.07091e+23	1.4718e+23	1.40033e+08	1.04236e+08	4.85618e+13	2.55193e+13	1.74089e+17	7.86958e+16	1.74089e+17	7.86958e+16	1.74089e+17	7.86958e+16	7.5128e+19	3.03372e+19	5216745234792070	3883158761679010	CADOJ_NIST1036_Cauc	4.69937e+19		1.56646e+19	5.67177e+18	1.58688e+07	1.15757e+07	2.89939e+11	1.65695e+11	322075020850060	162708420978113	322075020850060	162708420978113	322075020850060	162708420978113	4.1729e+16	1.88005e+16	591067568666960	431154333471217	CADOJ_NIST1036_Hisp	2.47613e+20		8.25378e+19	2.4377e+19
2.8.0	2021-08-26T12:12:44.052-07:00	dukek	4P_10-5-2-1_113pg_Donor Group 1 Amp 1_F6A_LRPrev_2_M3	434003	4	TRUE	CADOJ_NIST1036_AfAm	6052.33		2237.11	571.144	0.463202	0.152579	1.50141	0.441751	13.6762	3.90408	13.6762	3.90408	13.6762	3.90408	128.279	36.2431	2236.52	571.05	CADOJ_NIST1036_Cauc	52.6412		33.0874	17.7088	0.356711	0.203832	0.923293	0.507553	2.57291	1.45265	2.57291	1.45265	2.57291	1.45265	8.47864	4.84399	33.0872	17.7087	CADOJ_NIST1036_Hisp	66.7219		46.2716	21.867
2.8.0	2021-08-26T12:13:16.811-07:00	dukek	4P_10-5-2-1_113pg_Donor Group 1 Amp 2_F6A_LRPrev_2_M3	147991	4	TRUE	CADOJ_NIST1036_AfAm	2656.15		976.742	414.114	6.78314	3.9496	8.70991	4.49049	63.5944	31.0716	63.5944	31.0716	63.5944	31.0716	235.015	109.077	976.728	414.11	CADOJ_NIST1036_Cauc	133.246		58.2904	32.0726	2.87735	1.93705	3.64511	2.22241	11.832	7.14247	11.832	7.14247	11.832	7.14247	25.4388	14.6599	58.2903	32.0726	CADOJ_NIST1036_Hisp	215.23		92.8894	45.7315
2.8.0	2021-08-26T12:13:45.104-07:00	dukek	4P_10-5-2-1_225pg_Donor Group 1 Amp 1_F6A_LRPrev_2_M3	791898	4	TRUE	CADOJ_NIST1036_AfAm	2.72072e+11		9.34178e+10	3.07243e+10	2913.66	1727.94	147159	70061.4	2.6086e+07	1.10444e+07	2.6086e+07	1.10444e+07	2.6086e+07	1.10444e+07	9.41163e+08	3.64505e+08	4.89971e+10	2.10695e+10	CADOJ_NIST1036_Cauc	2.17319e+08		8.34003e+07	3.50166e+07	499.973	329.337	7875.02	4391.98	391356	201010	391356	201010	391356	201010	4.65164e+06	2.22083e+06	8.29633e+07	3.49019e+07	CADOJ_NIST1036_Hisp	1.28014e+09		4.79684e+08	1.7186e+08
2.8.0	2021-08-26T12:14:31.001-07:00	dukek	4P_10-5-2-1_225pg_Donor Group 1 Amp 2_F6A_LRPrev_2_M3	385550	4	TRUE	CADOJ_NIST1036_AfAm	155948414381208		5.23709e+13	1.58376e+13	33770.2	22498.7	5.57243e+06	2.54482e+06	2.44325e+09	1.05958e+09	2.44325e+09	1.05958e+09	2.44325e+09	1.05958e+09	1.70301e+11	6.60826e+10	1.20939e+12	7.97949e+11	CADOJ_NIST1036_Cauc	1.62825e+10		5.60348e+09	2.09091e+09	2617.99	1814.69	44486.6	24930.7	5.81762e+06	2.77595e+06	5.81762e+06	2.77595e+06	5.81762e+06	2.77595e+06	1.35215e+08	5.84907e+07	5.25353e+09	2.01721e+09	CADOJ_NIST1036_Hisp	4.66947e+10		1.59434e+10	5.00776e+09
2.8.0	2021-08-26T12:15:22.638-07:00	dukek	4P_10-5-2-1_450pg_Donor Group 1 Amp 1_F6A_LRPrev_2_M3	117349	4	TRUE	CADOJ_NIST1036_AfAm	1.3996e+17		4.666e+16	1.49694e+16	940202	675961	1.11854e+09	5.74361e+08	8.50575e+11	3.98092e+11	8.50575e+11	3.98092e+11	8.50575e+11	3.98092e+11	9.02019e+13	3.81507e+13	3.49215e+13	2.50719e+13	CADOJ_NIST1036_Cauc	1.18759e+13		3.96129e+12	1.59016e+12	99931.2	74019.2	9.99495e+06	5.77356e+06	2.21067e+09	1.17274e+09	2.21067e+09	1.17274e+09	2.21067e+09	1.17274e+09	6.92741e+10	3.28968e+10	1.89292e+12	1.01574e+12	CADOJ_NIST1036_Hisp	4.58789e+13		1.53011e+13	6.01489e+12
2.8.0	2021-08-26T12:15:56.260-07:00	dukek	4P_10-5-2-1_450pg_Donor Group 1 Amp 2_F6A_LRPrev_2_M3	549661	4	TRUE	CADOJ_NIST1036_AfAm	1.7957e+18		6.0368e+17	2.0568e+17	3.19271e+06	2.30768e+06	2.24369e+09	1.21839e+09	2.78052e+12	1.34287e+12	2.78052e+12	1.34287e+12	2.78052e+12	1.34287e+12	438203936809518	187090005712294	118467468815678	8.55069e+13	CADOJ_NIST1036_Cauc	100957229352252		3.42524e+13	1.42914e+13	194374	145758	1.66761e+07	9.48649e+06	5.74692e+09	3.14694e+09	5.74692e+09	3.14694e+09	5.74692e+09	3.14694e+09	2.75453e+11	138933221507	5.82713e+12	3.95646e+12	CADOJ_NIST1036_Hisp	551137258460238		186410439129191	6.05168e+13
2.8.0	2021-08-26T12:16:17.326-07:00	dukek	4P_10-5-2-1_684pg_Donor Group 1 Amp 1_F6A_LRPrev_2_M3	73540	4	TRUE	CADOJ_NIST1036_AfAm	6.39722e+20		2.13241e+20	7.17938e+19	3.0078e+06	2.04467e+06	4.62028e+10	2.26633e+10	122367770075172	5.84828e+13	122367770075172	5.84828e+13	122367770075172	5.84828e+13	4.20661e+16	1.80137e+16	112033093930969	7.61541e+13	CADOJ_NIST1036_Cauc	1.69876e+16		5662537519357270	1898322905773670	284868	185360	3.32282e+08	1.66856e+08	2.41092e+11	1.14451e+11	2.41092e+11	1.14451e+11	2.41092e+11	1.14451e+11	2.27095e+13	9.59622e+12	1.05684e+13	6.87591e+12	CADOJ_NIST1036_Hisp	1.0037e+17		3.34567e+16	1.07847e+16
2.8.0	2021-08-26T12:16:38.080-07:00	dukek	4P_10-5-2-1_684pg_Donor Group 1 Amp 2_F6A_LRPrev_2_M3	326019	4	TRUE	CADOJ_NIST1036_AfAm	3.45614e+19		1.15227e+19	3.2656e+18	1.03831e+07	7.28916e+06	6.51126e+10	3.12978e+10	7.59836e+13	3.20774e+13	7.59836e+13	3.20774e+13	7.59836e+13	3.20774e+13	1.11492e+16	4071645541074010	386632834547132	271375214820487	CADOJ_NIST1036_Cauc	956710941654349		319097540716400	117261189656811	786899	569728	4.08913e+08	2.26856e+08	1.04456e+11	5.22006e+10	1.04456e+11	5.22006e+10	1.04456e+11	5.22006e+10	3.91797e+12	1.73478e+12	2.6722e+13	1.80503e+13	CADOJ_NIST1036_Hisp	4810920901826170		1604641044630720	512669953707284
2.8.0	2021-08-26T12:16:59.104-07:00	dukek	4P_10-5-2-1_900pg_Donor Group 1 Amp 1_F6A_LRPrev_2_M3	38422	4	TRUE	CADOJ_NIST1036_AfAm	4.57108e+21		1.52369e+21	4.38562e+20	1.39938e+07	9.98421e+06	4.59406e+11	2.37061e+11	1132372318395030	508603607240064	1132372318395030	508603607240064	1132372318395030	508603607240064	3.61373e+17	1.4239e+17	521283274290599	371921397245942	CADOJ_NIST1036_Cauc	5.71498e+16		1.90499e+16	6774325760966540	888106	600555	1.56366e+09	8.4619e+08	9.84425e+11	4.80978e+11	9.84425e+11	4.80978e+11	9.84425e+11	4.80978e+11	8.38126e+13	3.85496e+13	3.29781e+13	2.22971e+13	CADOJ_NIST1036_Hisp	3.44783e+17		1.14928e+17	3.40659e+16
2.8.0	2021-08-26T12:17:16.966-07:00	dukek	4P_10-5-2-1_900pg_Donor Group 1 Amp 2_F6A_LRPrev_2_M3	726253	4	TRUE	CADOJ_NIST1036_AfAm	3.1909e+18		1.06377e+18	3.62596e+17	3.71393e+06	2.63968e+06	4.0019e+09	2.09325e+09	5.16456e+12	2.50961e+12	5.16456e+12	2.50961e+12	5.16456e+12	2.50961e+12	836602523644396	366142588241572	137998592149617	9.79885e+13	CADOJ_NIST1036_Cauc	130421233419594		4.3487e+13	1.68783e+13	263174	183474	2.83313e+07	1.62665e+07	9.53277e+09	4.96076e+09	9.53277e+09	4.96076e+09	9.53277e+09	4.96076e+09	4.26024e+11	2.02242e+11	7.84108e+12	4.88723e+12	CADOJ_NIST1036_Hisp	694019787190024		231410051950614	7.22099e+13
2.8.0	2021-08-26T12:20:51.220-07:00	dukek	4P_100-100-100-6_1.28ng_Donor Group 1 Amp 1_F6A_LRPrev_2_M3	70944	4	TRUE	CADOJ_NIST1036_AfAm	1.78211e+13		6.01149e+12	1.99103e+12	84664.8	59189.3	2.76467e+06	1.48357e+06	7.71746e+08	3.77096e+08	7.71746e+08	3.77096e+08	7.71746e+08	3.77096e+08	3.37081e+10	1.43998e+10	1.9628e+12	1.0019e+12	CADOJ_NIST1036_Cauc	1.30962e+09		4.4106e+08	1.67044e+08	5044.87	3403.46	34294.4	19719.2	1.78756e+06	883597	1.78756e+06	883597	1.78756e+06	883597	2.03786e+07	9.06612e+06	4.39608e+08	1.66708e+08	CADOJ_NIST1036_Hisp	6.51084e+09		2.19353e+09	7.68738e+08
2.8.0	2021-08-26T12:21:01.144-07:00	dukek	4P_100-100-100-6_1.28ng_Donor Group 1 Amp 2_F6A_LRPrev_2_M3	6476	4	TRUE	CADOJ_NIST1036_AfAm	3.63922e+12		1.53293e+12	4.62994e+11	34494.2	23399.6	1.09464e+06	578718	2.3214e+08	1.06098e+08	2.3214e+08	1.06098e+08	2.3214e+08	1.06098e+08	9.08229e+09	3.64896e+09	6.68204e+11	2.95571e+11	CADOJ_NIST1036_Cauc	2.01157e+08		8.57058e+07	3.4948e+07	1483.8	1057.38	8757.63	5555.18	378911	206471	378911	206471	378911	206471	4.13154e+06	2.0463e+06	8.55104e+07	3.49007e+07	CADOJ_NIST1036_Hisp	1.08795e+09		4.62425e+08	1.63178e+08
2.8.0	2021-08-26T12:17:35.142-07:00	dukek	4P_100-100-100-6_319ng_Donor Group 1 Amp 1_F6A_LRPrev_2_M3	710293	4	TRUE	CADOJ_NIST1036_AfAm	18399.6		7765	2899.94	1.30547	0.739978	1.7239	0.859501	38.5801	18.5578	38.5801	18.5578	38.5801	18.5578	370.374	164.308	7761.02	2899.23	CADOJ_NIST1036_Cauc	16.9569		11.0504	5.66788	0.249729	0.159896	0.205979	0.118458	0.944322	0.544208	0.944322	0.544208	0.944322	0.544208	2.79774	1.55535	11.0503	5.66785	CADOJ_NIST1036_Hisp	109.515		65.2846	30.2364
2.8.0	2021-08-26T12:18:49.059-07:00	dukek	4P_100-100-100-6_319ng_Donor Group 1 Amp 2_F6A_LRPrev_2_M3	258870	4	TRUE	CADOJ_NIST1036_AfAm	2.26726e+07		1.2775e+07	4.75585e+06	45.423	29.1793	505.427	272.214	20696.4	10534.9	20696.4	10534.9	20696.4	10534.9	295478	137069	1.26554e+07	4.73272e+06	CADOJ_NIST1036_Cauc	14299.8		8400.37	3865.24	4.60118	3.08878	10.3481	6.03597	145.017	81.7722	145.017	81.7722	145.017	81.7722	849.008	442.916	8399.39	3864.97	CADOJ_NIST1036_Hisp	21642.2		14255.5	6061.34
2.8.0	2021-08-26T12:19:22.734-07:00	dukek	4P_100-100-100-6_638ng_Donor Group 1 Amp 1_F6A_LRPrev_2_M3	145896	4	TRUE	CADOJ_NIST1036_AfAm	3.97559e+09		2.59398e+09	1.02761e+09	2865.9	2120.3	26291.4	16527.7	2.45581e+06	1.37144e+06	2.45581e+06	1.37144e+06	2.45581e+06	1.37144e+06	4.89532e+07	2.43764e+07	2.51473e+09	1.01172e+09	CADOJ_NIST1036_Cauc	3.55607e+06		2.09867e+06	985592	275.205	202.976	852.796	552.779	23070	13409.6	23070	13409.6	23070	13409.6	175175	92768.3	2.09784e+06	985342	CADOJ_NIST1036_Hisp	1.06483e+07		6.94762e+06	2.85329e+06
2.8.0	2021-08-26T12:20:14.869-07:00	dukek	4P_100-100-100-6_638ng_Donor Group 1 Amp 2_F6A_LRPrev_2_M3	84275	4	TRUE	CADOJ_NIST1036_AfAm	4.72575e+09		1.99576e+09	6.77897e+08	1252.83	809.742	23866.3	12452.5	1.57023e+06	711439	1.57023e+06	711439	1.57023e+06	711439	2.97414e+07	1.23579e+07	1.90266e+09	6.60263e+08	CADOJ_NIST1036_Cauc	744277		307329	135478	63.824	44.8093	266.779	164.835	4268.36	2406.06	4268.36	2406.06	4268.36	2406.06	26979.4	13979.4	307261	135459	CADOJ_NIST1036_Hisp	2.83476e+06		1.19561e+06	482259
2.8.0	2021-08-26T13:13:40.099-07:00	dukek	4P_4-3-2-1_1ng_Donor Group 1 Amp 1_F6A-LRPrevM3_F5	368909	4	TRUE	CADOJ_NIST1036_AfAm	6.63448e+37		1.15389e+37	2.85059e+36															CADOJ_NIST1036_Cauc	9.53682e+32		1.77669e+32	5.32147e+31															CADOJ_NIST1036_Hisp	8.25141e+34		1.53159e+34	4.04511e+33
2.8.0	2021-08-26T13:13:50.429-07:00	dukek	4P_4-3-2-1_1ng_Donor Group 1 Amp 2_F6A-LRPrevM3_F5	66962	4	TRUE	CADOJ_NIST1036_AfAm	6.73457e+37		1.12643e+37	3.04066e+36															CADOJ_NIST1036_Cauc	1.09043e+33		1.8382e+32	6.53023e+31															CADOJ_NIST1036_Hisp	9.60319e+34		1.6149e+34	3.95744e+33
2.8.0	2021-08-26T13:14:02.427-07:00	dukek	4P_4-3-2-1_2ng_Donor Group 1 Amp 1_F6A-LRPrevM3_F5	999267	4	TRUE	CADOJ_NIST1036_AfAm	3.50916e+41		5.99185e+40	1.4264e+40															CADOJ_NIST1036_Cauc	6.26192e+36		1.09941e+36	3.10988e+35															CADOJ_NIST1036_Hisp	4.8903e+38		8.56698e+37	1.787e+37
2.8.0	2021-08-26T13:14:08.196-07:00	dukek	4P_4-3-2-1_2ng_Donor Group 1 Amp 2_F6A-LRPrevM3_F5	730537	4	TRUE	CADOJ_NIST1036_AfAm	2.14393e+39		4.85133e+38	1.14708e+38															CADOJ_NIST1036_Cauc	5.93219e+34		1.28906e+34	3.89018e+33															CADOJ_NIST1036_Hisp	4.42921e+36		9.84395e+35	2.43966e+35
2.8.0	2021-08-26T13:14:14.651-07:00	dukek	4P_4-3-2-1_63pg_Donor Group 1 Amp 1_F6A-LRPrevM3_F5	444464	4	TRUE	CADOJ_NIST1036_AfAm	4.87385		3.2865	0.795488															CADOJ_NIST1036_Cauc	4.42547		2.92472	0.914626															CADOJ_NIST1036_Hisp	2.56108		1.78553	0.574005
2.8.0	2021-08-26T13:14:43.110-07:00	dukek	4P_4-3-2-1_63pg_Donor Group 1 Amp 2_F6A-LRPrevM3_F5	147836	4	TRUE	CADOJ_NIST1036_AfAm	861.56		190.84	2.92157															CADOJ_NIST1036_Cauc	90.4888		27.5527	0.80859															CADOJ_NIST1036_Hisp	155.95		41.801	0.862954
2.8.0	2021-08-26T13:15:55.597-07:00	dukek	4P_4-3-2-1_125pg_Donor Group 1 Amp 1_F6A-LRPrevM3_F5	813238	4	TRUE	CADOJ_NIST1036_AfAm	2.14338e+07		3.88836e+06	684131															CADOJ_NIST1036_Cauc	2.29634e+06		449734	109974															CADOJ_NIST1036_Hisp	7.68811e+06		1.4437e+06	283618
2.8.0	2021-08-26T13:17:11.146-07:00	dukek	4P_4-3-2-1_125pg_Donor Group 1 Amp 2_F6A-LRPrevM3_F5	692084	4	TRUE	CADOJ_NIST1036_AfAm	1.52205e+12		3.68727e+11	1.05236e+10															CADOJ_NIST1036_Cauc	1.1173e+10		2.9794e+09	2.12745e+08															CADOJ_NIST1036_Hisp	7.3409e+10		1.86952e+10	8.78115e+08
2.8.0	2021-08-26T13:18:09.793-07:00	dukek	4P_4-3-2-1_250pg_Donor Group 1 Amp 1_F6A-LRPrevM3_F5	853097	4	TRUE	CADOJ_NIST1036_AfAm	1.07499e+24		3.19496e+23	6.91602e+22															CADOJ_NIST1036_Cauc	1.80856e+20		4.26835e+19	1.22773e+19															CADOJ_NIST1036_Hisp	5.84047e+21		1.37621e+21	3.31264e+20
2.8.0	2021-08-26T13:18:37.551-07:00	dukek	4P_4-3-2-1_250pg_Donor Group 1 Amp 2_F6A-LRPrevM3_F5	597772	4	TRUE	CADOJ_NIST1036_AfAm	7.04461e+24		1.83225e+24	2.68448e+23															CADOJ_NIST1036_Cauc	7.13909e+20		2.13125e+20	2.5614e+19															CADOJ_NIST1036_Hisp	9.86382e+21		3.07158e+21	4.09066e+20
2.8.0	2021-08-26T13:19:02.420-07:00	dukek	4P_4-3-2-1_380pg_Donor Group 1 Amp 1_F6A-LRPrevM3_F5	495308	4	TRUE	CADOJ_NIST1036_AfAm	3.2078e+31		6.03436e+30	1.3523e+30															CADOJ_NIST1036_Cauc	4.73206e+27		8.61575e+26	2.31659e+26															CADOJ_NIST1036_Hisp	2.64866e+29		4.82112e+28	8.69833e+27
2.8.0	2021-08-26T13:19:30.846-07:00	dukek	4P_4-3-2-1_380pg_Donor Group 1 Amp 2_F6A-LRPrevM3_F5	217766	4	TRUE	CADOJ_NIST1036_AfAm	9.33445e+30		2.02067e+30	5.0881e+29															CADOJ_NIST1036_Cauc	1.67075e+26		5.33411e+25	1.74433e+25															CADOJ_NIST1036_Hisp	7.92343e+27		2.65006e+27	6.01341e+26
2.8.0	2021-08-26T13:19:56.497-07:00	dukek	4P_4-3-2-1_500pg_Donor Group 1 Amp 1_F6A-LRPrevM3_F5	297642	4	TRUE	CADOJ_NIST1036_AfAm	3.45427e+34		5.89566e+33	1.50582e+33															CADOJ_NIST1036_Cauc	8.5786e+29		1.50717e+29	4.96943e+28															CADOJ_NIST1036_Hisp	4.87191e+31		8.58364e+30	1.95135e+30
2.8.0	2021-08-26T13:20:16.374-07:00	dukek	4P_4-3-2-1_500pg_Donor Group 1 Amp 2_F6A-LRPrevM3_F5	125840	4	TRUE	CADOJ_NIST1036_AfAm	6.84551e+32		1.28437e+32	3.15284e+31															CADOJ_NIST1036_Cauc	6.3226e+28		1.12143e+28	2.85699e+27															CADOJ_NIST1036_Hisp	4.10853e+30		7.22626e+29	1.63487e+29
2.8.0	2021-08-26T13:20:32.999-07:00	dukek	4P_4-3-2-1_750pg_Donor Group 1 Amp 1_F6A-LRPrevM3_F5	960355	4	TRUE	CADOJ_NIST1036_AfAm	4.81177e+34		9.50936e+33	2.29917e+33															CADOJ_NIST1036_Cauc	1.74834e+30		3.44995e+29	1.12508e+29															CADOJ_NIST1036_Hisp	8.39624e+31		1.66324e+31	3.73736e+30
2.8.0	2021-08-26T13:20:45.299-07:00	dukek	4P_4-3-2-1_750pg_Donor Group 1 Amp 2_F6A-LRPrevM3_F5	547486	4	TRUE	CADOJ_NIST1036_AfAm	1.66902e+34		2.83974e+33	6.90306e+32															CADOJ_NIST1036_Cauc	3.96782e+29		6.97952e+28	1.96217e+28															CADOJ_NIST1036_Hisp	2.45092e+31		4.30039e+30	9.24177e+29
2.8.0	2021-08-26T13:21:01.682-07:00	dukek	4P_4-3-2-1_870pg_Donor Group 1 Amp 1_F6A-LRPrevM3_F5	56690	4	TRUE	CADOJ_NIST1036_AfAm	1.22668e+38		2.09118e+37	4.66574e+36															CADOJ_NIST1036_Cauc	3.06481e+33		5.33702e+32	1.8429e+32															CADOJ_NIST1036_Hisp	2.40296e+35		4.18894e+34	1.01612e+34
2.8.0	2021-08-26T13:21:17.385-07:00	dukek	4P_4-3-2-1_870pg_Donor Group 1 Amp 2_F6A-LRPrevM3_F5	631173	4	TRUE	CADOJ_NIST1036_AfAm	1.0505e+37		1.87391e+36	4.84123e+35															CADOJ_NIST1036_Cauc	1.55063e+32		3.29301e+31	8.96735e+30															CADOJ_NIST1036_Hisp	1.05803e+34		2.1968e+33	5.19561e+32
2.8.0	2021-08-26T13:21:30.700-07:00	dukek	4P_10-5-2-1_1.4ng_Donor Group 1 Amp 1_F6A-LRPrevM3_F5	171962	4	TRUE	CADOJ_NIST1036_AfAm	2.3563e+46		3.92717e+45	8.60198e+44															CADOJ_NIST1036_Cauc	2.64275e+41		4.4046e+40	1.40909e+40															CADOJ_NIST1036_Hisp	1.67459e+43		2.79099e+42	6.2228e+41
2.8.0	2021-08-26T13:21:40.760-07:00	dukek	4P_10-5-2-1_1.4ng_Donor Group 1 Amp 2_F6A-LRPrevM3_F5	355640	4	TRUE	CADOJ_NIST1036_AfAm	3.4265e+44		5.71083e+43	1.17265e+43															CADOJ_NIST1036_Cauc	2.73527e+39		4.55878e+38	9.99978e+37															CADOJ_NIST1036_Hisp	1.80972e+41		3.0162e+40	6.1507e+39
2.8.0	2021-08-26T13:21:47.231-07:00	dukek	4P_10-5-2-1_1.6ng_Donor Group 1 Amp 1_F6A-LRPrevM3_F5	888925	4	TRUE	CADOJ_NIST1036_AfAm	9.46984e+48		1.57831e+48	3.92856e+47															CADOJ_NIST1036_Cauc	7.63325e+43		1.27221e+43	3.42383e+42															CADOJ_NIST1036_Hisp	4.58952e+45		7.6492e+44	1.71571e+44
2.8.0	2021-08-26T13:21:52.568-07:00	dukek	4P_10-5-2-1_1.6ng_Donor Group 1 Amp 2_F6A-LRPrevM3_F5	376843	4	TRUE	CADOJ_NIST1036_AfAm	2.06256e+49		3.4376e+48	9.13794e+47															CADOJ_NIST1036_Cauc	3.1202e+44		5.20033e+43	1.64788e+43															CADOJ_NIST1036_Hisp	2.21802e+46		3.6967e+45	6.35939e+44
2.8.0	2021-08-26T13:21:57.609-07:00	dukek	4P_10-5-2-1_1.8ng_Donor Group 1 Amp 1_F6A-LRPrevM3_F5	17125	4	TRUE	CADOJ_NIST1036_AfAm	7.17622e+51		1.19604e+51	2.77954e+50															CADOJ_NIST1036_Cauc	7.7971e+46		1.29952e+46	3.74233e+45															CADOJ_NIST1036_Hisp	6.24219e+48		1.04036e+48	2.2854e+47
2.8.0	2021-08-26T13:22:04.378-07:00	dukek	4P_10-5-2-1_1.8ng_Donor Group 1 Amp 2_F6A-LRPrevM3_F5	720089	4	TRUE	CADOJ_NIST1036_AfAm	1.20067e+44		2.0014e+43	4.2139e+42															CADOJ_NIST1036_Cauc	2.52484e+39		4.20909e+38	8.14191e+37															CADOJ_NIST1036_Hisp	2.51284e+41		4.18901e+40	8.44152e+39
2.8.0	2021-08-26T13:22:09.140-07:00	dukek	4P_10-5-2-1_3.6ng_Donor Group 1 Amp 1_F6A-LRPrevM3_F5	730240	4	TRUE	CADOJ_NIST1036_AfAm	3.08126e+52		5.13543e+51	1.14523e+51															CADOJ_NIST1036_Cauc	5.44077e+47		9.06795e+46	2.5101e+46															CADOJ_NIST1036_Hisp	4.19873e+49		6.99788e+48	1.33091e+48
2.8.0	2021-08-26T13:22:13.562-07:00	dukek	4P_10-5-2-1_3.6ng_Donor Group 1 Amp 2_F6A-LRPrevM3_F5	655847	4	TRUE	CADOJ_NIST1036_AfAm	4.35581e+51		7.25969e+50	1.93104e+50															CADOJ_NIST1036_Cauc	7.74753e+46		1.29126e+46	3.86667e+45															CADOJ_NIST1036_Hisp	5.36593e+48		8.94321e+47	1.788e+47
2.8.0	2021-08-26T13:22:17.787-07:00	dukek	4P_10-5-2-1_113pg_Donor Group 1 Amp 1_F6A-LRPrevM3_F5	615977	4	TRUE	CADOJ_NIST1036_AfAm	3.97203e+09		7.86297e+08	1.86753e+08															CADOJ_NIST1036_Cauc	3.54254e+07		6.79123e+06	1.9791e+06															CADOJ_NIST1036_Hisp	1.72713e+08		3.30126e+07	7.83932e+06
2.8.0	2021-08-26T13:22:52.859-07:00	dukek	4P_10-5-2-1_113pg_Donor Group 1 Amp 2_F6A-LRPrevM3_F5	12795	4	TRUE	CADOJ_NIST1036_AfAm	149905		35213.4	6751.2															CADOJ_NIST1036_Cauc	10099.2		2739.57	717.37															CADOJ_NIST1036_Hisp	21792.3		5816.6	1465.45
2.8.0	2021-08-26T13:23:43.400-07:00	dukek	4P_10-5-2-1_225pg_Donor Group 1 Amp 1_F6A-LRPrevM3_F5	886186	4	TRUE	CADOJ_NIST1036_AfAm	2.69102e+20		4.68617e+19	6.57329e+18															CADOJ_NIST1036_Cauc	7.92968e+16		1.3838e+16	2244868163274910															CADOJ_NIST1036_Hisp	1.73098e+18		3.04037e+17	3.54051e+16
2.8.0	2021-08-26T13:25:06.768-07:00	dukek	4P_10-5-2-1_225pg_Donor Group 1 Amp 2_F6A-LRPrevM3_F5	427804	4	TRUE	CADOJ_NIST1036_AfAm	5.27105e+29		8.79628e+28	1.98584e+28															CADOJ_NIST1036_Cauc	2.11645e+25		3.54128e+24	9.26781e+23															CADOJ_NIST1036_Hisp	3.33129e+26		5.57168e+25	9.92863e+24
2.8.0	2021-08-26T13:25:54.502-07:00	dukek	4P_10-5-2-1_450pg_Donor Group 1 Amp 1_F6A-LRPrevM3_F5	843737	4	TRUE	CADOJ_NIST1036_AfAm	5.6419e+29		9.40398e+28	2.23167e+28															CADOJ_NIST1036_Cauc	1.01062e+25		1.6847e+24	4.66433e+23															CADOJ_NIST1036_Hisp	5.30661e+26		8.84611e+25	1.96279e+25
2.8.0	2021-08-26T13:26:39.031-07:00	dukek	4P_10-5-2-1_450pg_Donor Group 1 Amp 2_F6A-LRPrevM3_F5	601106	4	TRUE	CADOJ_NIST1036_AfAm	6.24359e+34		1.04077e+34	1.93205e+33															CADOJ_NIST1036_Cauc	4.50836e+29		7.51592e+28	2.05577e+28															CADOJ_NIST1036_Hisp	3.48808e+31		5.8148e+30	9.27394e+29
2.8.0	2021-08-26T13:26:56.968-07:00	dukek	4P_10-5-2-1_684pg_Donor Group 1 Amp 1_F6A-LRPrevM3_F5	83859	4	TRUE	CADOJ_NIST1036_AfAm	2.78253e+44		4.63756e+43	1.03335e+43															CADOJ_NIST1036_Cauc	4.11026e+39		6.85044e+38	1.62269e+38															CADOJ_NIST1036_Hisp	2.63793e+41		4.39656e+40	8.17115e+39
2.8.0	2021-08-26T13:27:12.530-07:00	dukek	4P_10-5-2-1_684pg_Donor Group 1 Amp 2_F6A-LRPrevM3_F5	258978	4	TRUE	CADOJ_NIST1036_AfAm	1.01593e+43		1.69327e+42	4.23232e+41															CADOJ_NIST1036_Cauc	1.02017e+38		1.70041e+37	5.00492e+36															CADOJ_NIST1036_Hisp	6.63211e+39		1.10545e+39	2.50147e+38
2.8.0	2021-08-26T13:27:27.892-07:00	dukek	4P_10-5-2-1_900pg_Donor Group 1 Amp 1_F6A-LRPrevM3_F5	621035	4	TRUE	CADOJ_NIST1036_AfAm	1.01525e+43		1.69208e+42	4.17862e+41															CADOJ_NIST1036_Cauc	5.76716e+37		9.61193e+36	2.77323e+36															CADOJ_NIST1036_Hisp	4.13002e+39		6.88336e+38	1.84827e+38
2.8.0	2021-08-26T13:27:42.180-07:00	dukek	4P_10-5-2-1_900pg_Donor Group 1 Amp 2_F6A-LRPrevM3_F5	435123	4	TRUE	CADOJ_NIST1036_AfAm	5.45155e+42		9.08608e+41	2.29049e+41															CADOJ_NIST1036_Cauc	6.99372e+37		1.16566e+37	3.12772e+36															CADOJ_NIST1036_Hisp	4.2615e+39		7.10273e+38	1.3113e+38
2.8.0	2021-08-26T13:27:56.012-07:00	dukek	4P_100-100-100-6_1.28ng_Donor Group 1 Amp 1_F6A-LRPrevM3_F5	632243	4	TRUE	CADOJ_NIST1036_AfAm	2.31698e+30		6.74414e+29	1.50679e+29															CADOJ_NIST1036_Cauc	5.65794e+25		1.79545e+25	5.45709e+24															CADOJ_NIST1036_Hisp	3.53138e+27		1.11495e+27	2.71759e+26
2.8.0	2021-08-26T13:28:03.396-07:00	dukek	4P_100-100-100-6_1.28ng_Donor Group 1 Amp 2_F6A-LRPrevM3_F5	160476	4	TRUE	CADOJ_NIST1036_AfAm	1.14535e+30		3.48955e+29	8.00905e+28															CADOJ_NIST1036_Cauc	2.80626e+25		8.73687e+24	2.42108e+24															CADOJ_NIST1036_Hisp	1.92763e+27		5.9371e+26	1.31004e+26
2.8.0	2021-08-26T13:28:10.032-07:00	dukek	4P_100-100-100-6_319ng_Donor Group 1 Amp 1_F6A-LRPrevM3_F5	101491	4	TRUE	CADOJ_NIST1036_AfAm	6508481137294020		1485592946294360	186594388551950															CADOJ_NIST1036_Cauc	2.51407e+12		6.40174e+11	1.15769e+11															CADOJ_NIST1036_Hisp	191352716164128		4.93174e+13	7.41203e+12
2.8.0	2021-08-26T13:29:07.387-07:00	dukek	4P_100-100-100-6_319ng_Donor Group 1 Amp 2_F6A-LRPrevM3_F5	80627	4	TRUE	CADOJ_NIST1036_AfAm	1.96029e+18		6.78831e+17	1.43042e+17															CADOJ_NIST1036_Cauc	638149832215496		233272045951749	5.35224e+13															CADOJ_NIST1036_Hisp	1.20107e+16		4026079765890090	756958047956919
2.8.0	2021-08-26T13:29:38.523-07:00	dukek	4P_100-100-100-6_638ng_Donor Group 1 Amp 1_F6A-LRPrevM3_F5	463164	4	TRUE	CADOJ_NIST1036_AfAm	9.53212e+23		2.75485e+23	7.83039e+22															CADOJ_NIST1036_Cauc	6.55048e+20		1.9335e+20	5.74938e+19															CADOJ_NIST1036_Hisp	1.9301e+22		5.53937e+21	1.81336e+21
2.8.0	2021-08-26T13:30:23.784-07:00	dukek	4P_100-100-100-6_638ng_Donor Group 1 Amp 2_F6A-LRPrevM3_F5	678405	4	TRUE	CADOJ_NIST1036_AfAm	5.46919e+26		1.07831e+26	2.74659e+25															CADOJ_NIST1036_Cauc	2.84497e+22		5.83684e+21	1.86669e+21															CADOJ_NIST1036_Hisp	1.11708e+24		2.23872e+23	4.65855e+22
2.8.0	2021-08-26T12:21:09.850-07:00	dukek	4P_4-3-2-1_1ng_Donor Group 1 Amp 1_F6A_LRPrev_3_F5	252081	4	TRUE	CADOJ_NIST1036_AfAm	3.16941e+13		1.16591e+13	4.23715e+12	54058.2	38452.1	2.40046e+06	1.37945e+06	7.649e+08	4.03847e+08	7.649e+08	4.03847e+08	7.649e+08	4.03847e+08	4.39585e+10	2.07202e+10	1.6331e+12	1.05448e+12	CADOJ_NIST1036_Cauc	6.877e+12		2.97532e+12	1.14854e+12	33760.5	24720.3	895896	534845	3.04402e+08	1.63779e+08	3.04402e+08	1.63779e+08	3.04402e+08	1.63779e+08	1.62064e+10	7.84665e+09	8.25377e+11	4.88437e+11	CADOJ_NIST1036_Hisp	114828758076966		49787124379359	1.44564e+13
2.8.0	2021-08-26T12:21:23.149-07:00	dukek	4P_4-3-2-1_1ng_Donor Group 1 Amp 2_F6A_LRPrev_3_F5	39380	4	TRUE	CADOJ_NIST1036_AfAm	2.01641e+13		8.43942e+12	2.93159e+12	36339.2	24701.6	2.68958e+06	1.54457e+06	6.71614e+08	3.45527e+08	6.71614e+08	3.45527e+08	6.71614e+08	3.45527e+08	3.50677e+10	1.57287e+10	1.13123e+12	7.28173e+11	CADOJ_NIST1036_Cauc	5.50029e+12		3.06568e+12	1.08498e+12	37056.5	25997.6	1.64706e+06	951050	4.33483e+08	2.17077e+08	4.33483e+08	2.17077e+08	4.33483e+08	2.17077e+08	1.93088e+10	8.59031e+09	9.13774e+11	5.10598e+11	CADOJ_NIST1036_Hisp	100089793726540		5.43685e+13	1.73392e+13
2.8.0	2021-08-26T12:21:38.445-07:00	dukek	4P_4-3-2-1_2ng_Donor Group 1 Amp 1_F6A_LRPrev_3_F5	974050	4	TRUE	CADOJ_NIST1036_AfAm	2619993690505810		921068293146565	310930265749115	313329	219947	5.31179e+07	2.8966e+07	2.39105e+10	1.1831e+10	2.39105e+10	1.1831e+10	2.39105e+10	1.1831e+10	1.91815e+12	8.38824e+11	1.13496e+13	7.93507e+12	CADOJ_NIST1036_Cauc	717953726354851		265937578005131	9.08594e+13	248932	178744	2.42422e+07	1.34342e+07	1.09105e+10	5.34296e+09	1.09105e+10	5.34296e+09	1.09105e+10	5.34296e+09	7.94583e+11	3.45116e+11	8.72921e+12	6.01173e+12	CADOJ_NIST1036_Hisp	1.05122e+16		3897724061999850	1000344183313000
2.8.0	2021-08-26T12:21:47.176-07:00	dukek	4P_4-3-2-1_2ng_Donor Group 1 Amp 2_F6A_LRPrev_3_F5	945304	4	TRUE	CADOJ_NIST1036_AfAm	1203589990644370		408523922133133	138684778891197	308214	222206	3.9266e+07	2.12167e+07	1.85232e+10	9.02573e+09	1.85232e+10	9.02573e+09	1.85232e+10	9.02573e+09	1.34007e+12	5.90589e+11	10944504080342	7.64172e+12	CADOJ_NIST1036_Cauc	506384489259732		171510882319940	5.60276e+13	262419	191552	1.71182e+07	1.01155e+07	9.00619e+09	4.48334e+09	9.00619e+09	4.48334e+09	9.00619e+09	4.48334e+09	6.64995e+11	2.74933e+11	8.90331e+12	6.12616e+12	CADOJ_NIST1036_Hisp	7526687233879900		2548903010521450	734768899878805
2.8.0	2021-08-26T12:21:54.423-07:00	dukek	4P_4-3-2-1_63pg_Donor Group 1 Amp 1_F6A_LRPrev_3_F5	494310	4	TRUE	CADOJ_NIST1036_AfAm	1.64978		1.34506	0.825974	1.10779	0.780567	1.16225	0.765775	1.237	0.791378	1.237	0.791378	1.237	0.791378	1.28615	0.805055	1.34506	0.825974	CADOJ_NIST1036_Cauc	1.72686		1.39745	0.91913	1.09848	0.817696	1.15015	0.807608	1.24156	0.850832	1.24156	0.850832	1.24156	0.850832	1.30915	0.878842	1.39745	0.91913	CADOJ_NIST1036_Hisp	1.45933		1.25378	0.828801
2.8.0	2021-08-26T12:22:16.615-07:00	dukek	4P_4-3-2-1_63pg_Donor Group 1 Amp 2_F6A_LRPrev_3_F5	861544	4	TRUE	CADOJ_NIST1036_AfAm	5.92731		3.02525	1.14257	1.02776	0.454412	1.11744	0.462628	1.35119	0.544999	1.35119	0.544999	1.35119	0.544999	1.83197	0.718653	3.02525	1.14257	CADOJ_NIST1036_Cauc	4.07967		2.25094	0.853191	1.02074	0.495843	1.07136	0.454064	1.22823	0.497956	1.22823	0.497956	1.22823	0.497956	1.54555	0.631352	2.25094	0.853191	CADOJ_NIST1036_Hisp	4.33247		2.34513	0.826015
2.8.0	2021-08-26T12:23:13.611-07:00	dukek	4P_4-3-2-1_125pg_Donor Group 1 Amp 1_F6A_LRPrev_3_F5	504685	4	TRUE	CADOJ_NIST1036_AfAm	19853.3		6722.89	2240.87	9.55075	4.29757	12.0754	4.58569	157.533	60.1111	157.533	60.1111	157.533	60.1111	931.428	337.305	6722.45	2240.75	CADOJ_NIST1036_Cauc	14998.8		5096.45	1963.8	7.67917	4.06407	9.93773	4.78072	119.293	54.4534	119.293	54.4534	119.293	54.4534	681.849	291.038	5096.14	1963.71	CADOJ_NIST1036_Hisp	25935.9		8790.18	2673.4
2.8.0	2021-08-26T12:24:22.081-07:00	dukek	4P_4-3-2-1_125pg_Donor Group 1 Amp 2_F6A_LRPrev_3_F5	119770	4	TRUE	CADOJ_NIST1036_AfAm	5.89995e+08		2.05755e+08	7.8835e+07	389.809	245.11	2724.35	1375.05	206349	96580.4	206349	96580.4	206349	96580.4	4.27464e+06	1.93113e+06	2.01775e+08	7.80055e+07	CADOJ_NIST1036_Cauc	9.50587e+07		3.4788e+07	1.3438e+07	316.401	213.481	1144.83	628.551	80807.3	41944.6	80807.3	41944.6	80807.3	41944.6	1.28864e+06	601592	3.46083e+07	1.34011e+07	CADOJ_NIST1036_Hisp	4.29794e+08		1.54599e+08	5.135e+07
2.8.0	2021-08-26T12:25:05.804-07:00	dukek	4P_4-3-2-1_250pg_Donor Group 1 Amp 1_F6A_LRPrev_3_F5	200805	4	TRUE	CADOJ_NIST1036_AfAm	2.34564e+11		8.55749e+10	3.06316e+10	12756.7	8289.44	288233	146686	4.32494e+07	1.99341e+07	4.32494e+07	1.99341e+07	4.32494e+07	1.99341e+07	1.18788e+09	4.84142e+08	7.12169e+10	2.76914e+10	CADOJ_NIST1036_Cauc	7.07979e+10		2.54987e+10	9.45958e+09	8298.72	5764.38	82405.8	47368.8	1.38048e+07	7.03166e+06	1.38048e+07	7.03166e+06	1.38048e+07	7.03166e+06	3.89155e+08	1.7573e+08	2.30779e+10	8.94353e+09	CADOJ_NIST1036_Hisp	8.57401e+11		3.04975e+11	9.43033e+10
2.8.0	2021-08-26T12:25:46.801-07:00	dukek	4P_4-3-2-1_250pg_Donor Group 1 Amp 2_F6A_LRPrev_3_F5	343237	4	TRUE	CADOJ_NIST1036_AfAm	5.87294e+10		2.73741e+10	8.95687e+09	1319.1	815.502	73224.8	37273.7	8.53925e+06	3.92419e+06	8.53925e+06	3.92419e+06	8.53925e+06	3.92419e+06	2.60688e+08	1.04947e+08	1.72787e+10	7.06724e+09	CADOJ_NIST1036_Cauc	3.28606e+10		1.74288e+10	6.52813e+09	2117.26	1326.37	65510	36134.3	7.94547e+06	3.85485e+06	7.94547e+06	3.85485e+06	7.94547e+06	3.85485e+06	2.1524e+08	9.43623e+07	1.40517e+10	5.70697e+09	CADOJ_NIST1036_Hisp	3.11198e+11		1.70281e+11	4.8371e+10
2.8.0	2021-08-26T12:26:18.672-07:00	dukek	4P_4-3-2-1_380pg_Donor Group 1 Amp 1_F6A_LRPrev_3_F5	729332	4	TRUE	CADOJ_NIST1036_AfAm	4.00408e+12		2.53371e+12	9.19605e+11	23804.2	15582.8	630165	321561	2.0298e+08	9.977e+07	2.0298e+08	9.977e+07	2.0298e+08	9.977e+07	1.17948e+10	5.34028e+09	6.1101e+11	3.37672e+11	CADOJ_NIST1036_Cauc	2.01106e+12		1.10571e+12	3.8051e+11	27203.6	18471.1	554742	306627	1.52888e+08	7.53117e+07	1.52888e+08	7.53117e+07	1.52888e+08	7.53117e+07	7.42034e+09	3.13971e+09	4.94776e+11	2.25703e+11	CADOJ_NIST1036_Hisp	2.69817e+13		1.5492e+13	4.57903e+12
2.8.0	2021-08-26T12:26:57.885-07:00	dukek	4P_4-3-2-1_380pg_Donor Group 1 Amp 2_F6A_LRPrev_3_F5	72017	4	TRUE	CADOJ_NIST1036_AfAm	5.91045e+13		2.3881e+13	8.18906e+12	79688.9	56031.1	2.19169e+07	1.15428e+07	3.86748e+09	1.77986e+09	3.86748e+09	1.77986e+09	3.86748e+09	1.77986e+09	1.5338e+11	6.37563e+10	2.61765e+12	1.63457e+12	CADOJ_NIST1036_Cauc	25409886291165		9.35114e+12	3.06376e+12	72805.8	51490.4	7.10698e+06	3.89583e+06	1.65198e+09	7.70353e+08	1.65198e+09	7.70353e+08	1.65198e+09	7.70353e+08	6.91239e+10	2.87435e+10	2.05851e+12	1.15716e+12	CADOJ_NIST1036_Hisp	355038173044800		129781320836904	3.89517e+13
2.8.0	2021-08-26T12:27:32.937-07:00	dukek	4P_4-3-2-1_500pg_Donor Group 1 Amp 1_F6A_LRPrev_3_F5	170929	4	TRUE	CADOJ_NIST1036_AfAm	2.37975e+12		1.3801e+12	5.07877e+11	27990.2	19848.2	1.06235e+06	621287	2.50225e+08	1.33706e+08	2.50225e+08	1.33706e+08	2.50225e+08	1.33706e+08	1.02388e+10	4.69717e+09	5.70921e+11	2.94654e+11	CADOJ_NIST1036_Cauc	6.49916e+11		3.9843e+11	1.36929e+11	21721.9	15214.2	374529	221327	9.58189e+07	4.89814e+07	9.58189e+07	4.89814e+07	9.58189e+07	4.89814e+07	3.76409e+09	1.61725e+09	2.5392e+11	1.07845e+11	CADOJ_NIST1036_Hisp	11413497092554		6.4045e+12	1.76042e+12
2.8.0	2021-08-26T12:28:02.516-07:00	dukek	4P_4-3-2-1_500pg_Donor Group 1 Amp 2_F6A_LRPrev_3_F5	149438	4	TRUE	CADOJ_NIST1036_AfAm	18482331474589		6.86768e+12	2.1584e+12	30492.4	19492.5	1.1944e+06	611433	4.44747e+08	1.99482e+08	4.44747e+08	1.99482e+08	4.44747e+08	1.99482e+08	2.78287e+10	1.12864e+10	9.20661e+11	5.27607e+11	CADOJ_NIST1036_Cauc	9.31866e+12		3.33335e+12	1.12776e+12	36188.6	24184.4	949038	520088	3.57255e+08	1.78671e+08	3.57255e+08	1.78671e+08	3.57255e+08	1.78671e+08	1.9852e+10	8.66313e+09	8.94794e+11	4.82126e+11	CADOJ_NIST1036_Hisp	203075565194759		7.07607e+13	15533716282032
2.8.0	2021-08-26T12:28:26.816-07:00	dukek	4P_4-3-2-1_750pg_Donor Group 1 Amp 1_F6A_LRPrev_3_F5	20958	4	TRUE	CADOJ_NIST1036_AfAm	4.62089e+13		2.10538e+13	7.35568e+12	89871.1	60248.9	8.27063e+06	4.4325e+06	2.2281e+09	1.03627e+09	2.2281e+09	1.03627e+09	2.2281e+09	1.03627e+09	1.09325e+11	4.61799e+10	2.81771e+12	1.70921e+12	CADOJ_NIST1036_Cauc	1.48878e+13		6.67402e+12	2.29373e+12	73253.2	51946.7	2.75337e+06	1.56918e+06	8.71471e+08	4.41741e+08	8.71471e+08	4.41741e+08	8.71471e+08	4.41741e+08	4.25456e+10	1.9176e+10	1.84353e+12	1.03771e+12	CADOJ_NIST1036_Hisp	250792073953962		112327629503769	2.85339e+13
2.8.0	2021-08-26T12:28:44.702-07:00	dukek	4P_4-3-2-1_750pg_Donor Group 1 Amp 2_F6A_LRPrev_3_F5	906620	4	TRUE	CADOJ_NIST1036_AfAm	1.74405e+12		1.15213e+12	4.42858e+11	19061.2	13494.2	624083	365073	1.33391e+08	6.96969e+07	1.33391e+08	6.96969e+07	1.33391e+08	6.96969e+07	6.01873e+09	2.85554e+09	4.18062e+11	2.29086e+11	CADOJ_NIST1036_Cauc	8.33185e+11		4.53072e+11	1.52404e+11	17848.7	12036.8	429669	223777	8.9063e+07	4.15918e+07	8.9063e+07	4.15918e+07	8.9063e+07	4.15918e+07	3.47903e+09	1.47198e+09	2.57779e+11	1.10445e+11	CADOJ_NIST1036_Hisp	1.12102e+13		5.9008e+12	1.476e+12
2.8.0	2021-08-26T12:29:09.092-07:00	dukek	4P_4-3-2-1_870pg_Donor Group 1 Amp 1_F6A_LRPrev_3_F5	912439	4	TRUE	CADOJ_NIST1036_AfAm	8.35247e+13		2.88215e+13	9.36709e+12	58834.3	39694.2	3.93095e+06	2.03416e+06	1.35782e+09	6.42063e+08	1.35782e+09	6.42063e+08	1.35782e+09	6.42063e+08	8.92526e+10	3.79879e+10	1.96365e+12	1.23943e+12	CADOJ_NIST1036_Cauc	2.73455e+13		9.62525e+12	3.16849e+12	45434.5	31481.5	1.85872e+06	1.01842e+06	6.70751e+08	3.22103e+08	6.70751e+08	3.22103e+08	6.70751e+08	3.22103e+08	4.07209e+10	1.67793e+10	1.36347e+12	8.045e+11	CADOJ_NIST1036_Hisp	395803604598342		140903205157167	4.40147e+13
2.8.0	2021-08-26T12:29:31.399-07:00	dukek	4P_4-3-2-1_870pg_Donor Group 1 Amp 2_F6A_LRPrev_3_F5	846756	4	TRUE	CADOJ_NIST1036_AfAm	107963950033858		3.67682e+13	1.34304e+13	111072	79345.2	8.25952e+06	4.69335e+06	2.35706e+09	1.21264e+09	2.35706e+09	1.21264e+09	2.35706e+09	1.21264e+09	1.3562e+11	6.31759e+10	3.60235e+12	2.3993e+12	CADOJ_NIST1036_Cauc	2.28272e+13		8.06726e+12	2.83443e+12	87041.6	62193.9	3.14975e+06	1.8796e+06	9.74343e+08	5.16994e+08	9.74343e+08	5.16994e+08	9.74343e+08	5.16994e+08	4.77429e+10	2.17125e+10	2.19672e+12	1.23475e+12	CADOJ_NIST1036_Hisp	329178129142541		116872329351766	3.91072e+13
2.8.0	2021-08-26T12:29:49.477-07:00	dukek	4P_10-5-2-1_1.4ng_Donor Group 1 Amp 1_F6A_LRPrev_3_F5	925647	4	TRUE	CADOJ_NIST1036_AfAm	4.04464e+18		1.34822e+18	5.05875e+17	1.07562e+07	8.50453e+06	5.20571e+10	3.15848e+10	3.47858e+13	1.89721e+13	3.47858e+13	1.89721e+13	3.47858e+13	1.89721e+13	3246048482424680	1573133026525210	400370228286674	316495471680686	CADOJ_NIST1036_Cauc	8.41723e+17		2.80576e+17	1.19237e+17	7.1984e+06	5.76604e+06	1.8006e+10	1.13528e+10	1.13274e+13	6.52255e+12	1.13274e+13	6.52255e+12	1.13274e+13	6.52255e+12	969557113553375	498503969801448	267626928272925	214239715471387	CADOJ_NIST1036_Hisp	1.06205e+19		3.54018e+18	1.10426e+18
2.8.0	2021-08-26T12:30:03.132-07:00	dukek	4P_10-5-2-1_1.4ng_Donor Group 1 Amp 2_F6A_LRPrev_3_F5	421220	4	TRUE	CADOJ_NIST1036_AfAm	5.44219e+16		1.81406e+16	5201554958481750	72299.8	24087.4	1.13735e+08	3.74289e+07	1.18954e+11	3.67884e+10	1.18954e+11	3.67884e+10	1.18954e+11	3.67884e+10	1.8796e+13	5.79285e+12	2.68849e+12	8.95276e+11	CADOJ_NIST1036_Cauc	7275017655347870		2425005885123270	634031849681655	35148	13166.7	3.06462e+07	1.08799e+07	2.46352e+10	8.34672e+09	2.46352e+10	8.34672e+09	2.46352e+10	8.34672e+09	3.23657e+12	1.05608e+12	1304696601669	4.88905e+11	CADOJ_NIST1036_Hisp	1.028e+17		3.42667e+16	8460106056858240
2.8.0	2021-08-26T12:30:10.538-07:00	dukek	4P_10-5-2-1_1.6ng_Donor Group 1 Amp 1_F6A_LRPrev_3_F5	940280	4	TRUE	CADOJ_NIST1036_AfAm	6.65704e+20		2.21901e+20	8.08006e+19	3.11157e+06	2.16051e+06	1.17829e+11	6.36629e+10	272163967471430	138397749068302	272163967471430	138397749068302	272163967471430	138397749068302	8.19889e+16	3.93344e+16	115910046996401	8.04817e+13	CADOJ_NIST1036_Cauc	7.96093e+19		2.65364e+19	9.23575e+18	1.6492e+06	1.1825e+06	5.08681e+10	2.72175e+10	8.28474e+13	4.10689e+13	8.28474e+13	4.10689e+13	8.28474e+13	4.10689e+13	1.78982e+16	8020649819350950	6.14339e+13	4.40478e+13	CADOJ_NIST1036_Hisp	1.00423e+21		3.34744e+20	1.05381e+20
2.8.0	2021-08-26T12:30:17.122-07:00	dukek	4P_10-5-2-1_1.6ng_Donor Group 1 Amp 2_F6A_LRPrev_3_F5	635520	4	TRUE	CADOJ_NIST1036_AfAm	1.44822e+21		4.82738e+20	1.73434e+20	6.89337e+06	5.30794e+06	2.33588e+11	1.38144e+11	571105806132845	291017724238911	571105806132845	291017724238911	571105806132845	291017724238911	1.77521e+17	8.15173e+16	256785009186638	197721514710365	CADOJ_NIST1036_Cauc	3.27075e+20		1.09025e+20	4.28895e+19	3.78952e+06	2.82812e+06	5.95769e+10	3.60988e+10	140435956980169	8.01129e+13	140435956980169	8.01129e+13	140435956980169	8.01129e+13	4.2211e+16	2.19764e+16	141150413207046	105336115642572	CADOJ_NIST1036_Hisp	4.91164e+21		1.63721e+21	4.8342e+20
2.8.0	2021-08-26T12:30:22.941-07:00	dukek	4P_10-5-2-1_1.8ng_Donor Group 1 Amp 1_F6A_LRPrev_3_F5	421529	4	TRUE	CADOJ_NIST1036_AfAm	5.6808e+23		1.8936e+23	6.71616e+22	2.54623e+08	2.108e+08	5.94067e+13	3.37776e+13	1.77357e+17	9.15095e+16	1.77357e+17	9.15095e+16	1.77357e+17	9.15095e+16	6.25053e+19	2.84311e+19	9485608956573000	7853022242131870	CADOJ_NIST1036_Cauc	9.42022e+22		3.14007e+22	1.24647e+22	1.45254e+08	1.17706e+08	1.56608e+13	9.31634e+12	4.13846e+16	2.26272e+16	4.13846e+16	2.26272e+16	4.13846e+16	2.26272e+16	1.288e+19	6.42562e+18	5411148554997780	4384858718856500	CADOJ_NIST1036_Hisp	1.57911e+24		5.26371e+23	1.71745e+23
2.8.0	2021-08-26T12:30:30.230-07:00	dukek	4P_10-5-2-1_1.8ng_Donor Group 1 Amp 2_F6A_LRPrev_3_F5	779746	4	TRUE	CADOJ_NIST1036_AfAm	1.17641e+16		3921872521799880	887741635980475	209002	71061.5	1.80986e+08	5.25471e+07	9.17184e+10	2.49731e+10	9.17184e+10	2.49731e+10	9.17184e+10	2.49731e+10	7.98013e+12	2.09958e+12	7.74684e+12	2.63016e+12	CADOJ_NIST1036_Cauc	3365507225924320		1122098381993330	254054774544886	94130.8	32430.9	1.07962e+08	3.05979e+07	3.66185e+10	1.03845e+10	3.66185e+10	1.03845e+10	3.66185e+10	1.03845e+10	2.86797e+12	7.47121e+11	3.48769e+12	1.20125e+12	CADOJ_NIST1036_Hisp	7.20931e+16		2.40362e+16	4677461892298280
2.8.0	2021-08-26T12:30:35.465-07:00	dukek	4P_10-5-2-1_3.6ng_Donor Group 1 Amp 1_F6A_LRPrev_3_F5	813511	4	TRUE	CADOJ_NIST1036_AfAm	1.89112e+24		6.30372e+23	2.36566e+23	1.90624e+08	1.53058e+08	3.21885e+13	1.83332e+13	1.45882e+17	7.64972e+16	1.45882e+17	7.64972e+16	1.45882e+17	7.64972e+16	7.87092e+19	3.71966e+19	7101378641607370	5701917940430000	CADOJ_NIST1036_Cauc	4.99878e+23		1.66626e+23	6.28351e+22	1.03854e+08	8.55801e+07	8.11833e+12	4.96636e+12	3.55066e+16	2.00251e+16	3.55066e+16	2.00251e+16	3.55066e+16	2.00251e+16	1.91144e+19	9.55666e+18	3868852358777330	3188068921129780	CADOJ_NIST1036_Hisp	8.35908e+24		2.78636e+24	7.31244e+23
2.8.0	2021-08-26T12:30:39.108-07:00	dukek	4P_10-5-2-1_3.6ng_Donor Group 1 Amp 2_F6A_LRPrev_3_F5	991084	4	TRUE	CADOJ_NIST1036_AfAm	2.97467e+23		9.91556e+22	3.63024e+22	1.44068e+08	1.19642e+08	2.38423e+13	1.40564e+13	6.97573e+16	3.8238e+16	6.97573e+16	3.8238e+16	6.97573e+16	3.8238e+16	2.53011e+19	1.25484e+19	5367019974686830	4457039367336920	CADOJ_NIST1036_Cauc	7.78284e+22		2.59428e+22	1.06043e+22	9.51568e+07	7.98047e+07	1.0536e+13	6.46181e+12	2.69299e+16	1.52106e+16	2.69299e+16	1.52106e+16	2.69299e+16	1.52106e+16	8.66863e+18	4.53565e+18	3544882360420470	2972954817337280	CADOJ_NIST1036_Hisp	1.16111e+24		3.87037e+23	1.27318e+23
2.8.0	2021-08-26T12:30:44.433-07:00	dukek	4P_10-5-2-1_113pg_Donor Group 1 Amp 1_F6A_LRPrev_3_F5	575570	4	TRUE	CADOJ_NIST1036_AfAm	497592		166473	71622.7	7.64121	4.60215	50.2766	26.7775	964.001	489.857	964.001	489.857	964.001	489.857	9266.03	4445.35	166332	71587.4	CADOJ_NIST1036_Cauc	63225.5		21345.6	8653.03	6.57015	4.42427	30.5444	17.8006	372.891	203.406	372.891	203.406	372.891	203.406	2337.11	1155.99	21342.5	8652.26	CADOJ_NIST1036_Hisp	467219		156431	55328.7
2.8.0	2021-08-26T12:31:13.727-07:00	dukek	4P_10-5-2-1_113pg_Donor Group 1 Amp 2_F6A_LRPrev_3_F5	567879	4	TRUE	CADOJ_NIST1036_AfAm	35.898		20.4512	10.8015	1.66634	1.03081	1.80421	1.05537	4.66603	2.57366	4.66603	2.57366	4.66603	2.57366	9.23655	5.0488	20.4512	10.8014	CADOJ_NIST1036_Cauc	30.7667		18.6971	11.4337	1.67265	1.22984	1.64452	1.1558	4.13729	2.83397	4.13729	2.83397	4.13729	2.83397	8.19315	5.44567	18.6971	11.4337	CADOJ_NIST1036_Hisp	53.9601		33.8744	18.4817
2.8.0	2021-08-26T12:31:54.728-07:00	dukek	4P_10-5-2-1_225pg_Donor Group 1 Amp 1_F6A_LRPrev_3_F5	164012	4	TRUE	CADOJ_NIST1036_AfAm	328220		175858	71965	7.01359	3.71757	68.2685	30.3551	861.599	393.507	861.599	393.507	861.599	393.507	8151.13	3711.1	175702	71911.4	CADOJ_NIST1036_Cauc	37335.6		17024.2	7313.14	5.70871	3.07257	27.7141	14.0413	237.419	113.183	237.419	113.183	237.419	113.183	1513.61	722.654	17021.9	7312.46	CADOJ_NIST1036_Hisp	240889		118112	40464.5
2.8.0	2021-08-26T12:33:17.246-07:00	dukek	4P_10-5-2-1_225pg_Donor Group 1 Amp 2_F6A_LRPrev_3_F5	237262	4	TRUE	CADOJ_NIST1036_AfAm	3.47726e+09		1.17588e+09	4.00355e+08	726.84	401.107	7070.29	3381.24	561108	255104	561108	255104	561108	255104	1.41462e+07	5.84194e+06	1.11391e+09	3.87604e+08	CADOJ_NIST1036_Cauc	5.37201e+08		1.82685e+08	6.71063e+07	521.545	310.936	2289.28	1223.45	192973	96015.3	192973	96015.3	192973	96015.3	3.97281e+06	1.75003e+06	1.7994e+08	6.64688e+07	CADOJ_NIST1036_Hisp	4.96038e+09		1.69047e+09	5.18077e+08
2.8.0	2021-08-26T12:34:13.109-07:00	dukek	4P_10-5-2-1_450pg_Donor Group 1 Amp 1_F6A_LRPrev_3_F5	648320	4	TRUE	CADOJ_NIST1036_AfAm	2.40568e+08		8.30812e+07	2.96843e+07	612.073	361.863	3838.93	1940.44	155911	71691.4	155911	71691.4	155911	71691.4	2.18221e+06	919317	8.26455e+07	2.95909e+07	CADOJ_NIST1036_Cauc	2.50697e+07		8.78978e+06	3.81152e+06	394.906	249.87	1149.18	620.234	40280.5	21626.9	40280.5	21626.9	40280.5	21626.9	425317	214744	8.77944e+06	3.80863e+06	CADOJ_NIST1036_Hisp	3.98349e+08		1.38693e+08	5.26386e+07
2.8.0	2021-08-26T12:35:29.825-07:00	dukek	4P_10-5-2-1_450pg_Donor Group 1 Amp 2_F6A_LRPrev_3_F5	119723	4	TRUE	CADOJ_NIST1036_AfAm	1.49917e+08		4.99885e+07	1.42934e+07	6.70143	2.78467	87.8984	32.5546	11549.9	4055.48	11549.9	4055.48	11549.9	4055.48	379332	125687	4.02622e+07	1.23979e+07	CADOJ_NIST1036_Cauc	1.85536e+07		6.18723e+06	2.04593e+06	2.85178	1.39837	22.2212	10.3509	2638.92	1161.54	2638.92	1161.54	2638.92	1161.54	75551.2	30184.6	5.73681e+06	1.96042e+06	CADOJ_NIST1036_Hisp	2.41191e+08		8.04304e+07	2.11738e+07
2.8.0	2021-08-26T12:35:56.233-07:00	dukek	4P_10-5-2-1_684pg_Donor Group 1 Amp 1_F6A_LRPrev_3_F5	77675	4	TRUE	CADOJ_NIST1036_AfAm	3.16073e+17		1.05358e+17	3.78861e+16	3.43501e+06	2.66183e+06	5.48095e+09	3.19755e+09	3.96815e+12	2.08591e+12	3.96815e+12	2.08591e+12	3.96815e+12	2.08591e+12	361058643807462	167953361750809	127598786887383	9.87787e+13	CADOJ_NIST1036_Cauc	5.81034e+16		1.93678e+16	7180700366263840	2.18225e+06	1.69811e+06	1.47705e+09	9.27731e+08	1.02612e+12	5.75428e+11	1.02612e+12	5.75428e+11	1.02612e+12	5.75428e+11	8.84941e+13	4.34341e+13	8.06402e+13	6.25259e+13	CADOJ_NIST1036_Hisp	8.16807e+17		2.72269e+17	9.78114e+16
2.8.0	2021-08-26T12:36:17.233-07:00	dukek	4P_10-5-2-1_684pg_Donor Group 1 Amp 2_F6A_LRPrev_3_F5	3058	4	TRUE	CADOJ_NIST1036_AfAm	3.17294e+16		1.05776e+16	4180778330918220	1.79414e+06	1.37151e+06	1.84739e+09	1.1133e+09	6.81761e+11	3.85789e+11	6.81761e+11	3.85789e+11	6.81761e+11	3.85789e+11	4.04289e+13	2.06019e+13	6.62475e+13	5.03968e+13	CADOJ_NIST1036_Cauc	5774064045414530		1925135696327920	708599966376381	1.2412e+06	949234	5.57208e+08	3.40212e+08	2.03453e+11	1.08628e+11	2.03453e+11	1.08628e+11	2.03453e+11	1.08628e+11	1.08599e+13	5.02325e+12	4.48932e+13	3.36703e+13	CADOJ_NIST1036_Hisp	6.7131e+16		2.23842e+16	5570182449124350
2.8.0	2021-08-26T12:36:38.079-07:00	dukek	4P_10-5-2-1_900pg_Donor Group 1 Amp 1_F6A_LRPrev_3_F5	855665	4	TRUE	CADOJ_NIST1036_AfAm	4560793782983780		1520264807365620	619637142107913	1.36959e+06	1.05876e+06	7.13754e+08	4.48992e+08	2.61964e+11	1.51316e+11	2.61964e+11	1.51316e+11	2.61964e+11	1.51316e+11	1.2184e+13	6.11766e+12	4.91214e+13	3.71505e+13	CADOJ_NIST1036_Cauc	420251867296167		140083966161684	6.09734e+13	731978	569471	2.04586e+08	1.29397e+08	5.11471e+10	2.91886e+10	5.11471e+10	2.91886e+10	5.11471e+10	2.91886e+10	1.69686e+12	8.77216e+11	2.26434e+13	1.57142e+13	CADOJ_NIST1036_Hisp	6002528898205410		2000843071182270	696202218296969
2.8.0	2021-08-26T12:36:56.814-07:00	dukek	4P_10-5-2-1_900pg_Donor Group 1 Amp 2_F6A_LRPrev_3_F5	86293	4	TRUE	CADOJ_NIST1036_AfAm	8676234831411040		2892129615624950	1110953197771790	612888	446432	1.53829e+08	8.75349e+07	8.81224e+10	4.70125e+10	8.81224e+10	4.70125e+10	8.81224e+10	4.70125e+10	7.36718e+12	3.51453e+12	2.24165e+13	1.61884e+13	CADOJ_NIST1036_Cauc	1311964815484140		437337088994186	157637964916811	325690	228972	5.11392e+07	2.83442e+07	2.57108e+10	1.29953e+10	2.57108e+10	1.29953e+10	2.57108e+10	1.29953e+10	1.85312e+12	8.55965e+11	1.1613e+13	7.96536e+12	CADOJ_NIST1036_Hisp	1.73439e+16		5781498873606860	1600881197814350
2.8.0	2021-08-26T12:40:08.947-07:00	dukek	4P_100-100-100-6_1.28ng_Donor Group 1 Amp 1_F6A_LRPrev_3_F5	803071	4	TRUE	CADOJ_NIST1036_AfAm	1.52592e+13		9.32685e+12	3.42938e+12	64396.1	44813.5	3.20317e+06	1.88126e+06	8.73512e+08	4.37254e+08	8.73512e+08	4.37254e+08	8.73512e+08	4.37254e+08	4.22755e+10	1.90234e+10	1.82959e+12	1.09067e+12	CADOJ_NIST1036_Cauc	5.59151e+12		3.39416e+12	1.09813e+12	53372.9	38019.4	1.55047e+06	879463	4.48853e+08	2.22466e+08	4.48853e+08	2.22466e+08	4.48853e+08	2.22466e+08	2.03543e+10	8.78126e+09	1.18477e+12	5.99298e+11	CADOJ_NIST1036_Hisp	7.8622e+13		4.73339e+13	1.30751e+13
2.8.0	2021-08-26T12:40:19.221-07:00	dukek	4P_100-100-100-6_1.28ng_Donor Group 1 Amp 2_F6A_LRPrev_3_F5	337446	4	TRUE	CADOJ_NIST1036_AfAm	2.88824e+13		1.2341e+13	3.98307e+12	105261	75220.7	5.39241e+06	2.92661e+06	1.38009e+09	6.70088e+08	1.38009e+09	6.70088e+08	1.38009e+09	6.70088e+08	6.2318e+10	2.64926e+10	2.86187e+12	1.55487e+12	CADOJ_NIST1036_Cauc	10119966709741		4.28635e+12	1.47183e+12	77704.8	55303.4	2.47426e+06	1.39816e+06	6.54215e+08	3.15385e+08	6.54215e+08	3.15385e+08	6.54215e+08	3.15385e+08	2.76788e+10	1.17389e+10	1.64502e+12	8.18456e+11	CADOJ_NIST1036_Hisp	135535228057409		5.88386e+13	1.60144e+13
2.8.0	2021-08-26T12:37:15.065-07:00	dukek	4P_100-100-100-6_319ng_Donor Group 1 Amp 1_F6A_LRPrev_3_F5	972511	4	TRUE	CADOJ_NIST1036_AfAm	7.84541e+09		3.37011e+09	1.27391e+09	1152.11	780.803	47827.6	26534.1	2.66507e+06	1.34464e+06	2.66507e+06	1.34464e+06	2.66507e+06	1.34464e+06	5.42011e+07	2.51437e+07	3.10968e+09	1.22038e+09	CADOJ_NIST1036_Cauc	1.50012e+09		6.7267e+08	2.84404e+08	749.413	512.227	12929.4	7758.39	764317	407426	764317	407426	764317	407426	1.43625e+07	7.07841e+06	6.54381e+08	2.79429e+08	CADOJ_NIST1036_Hisp	3.05961e+10		1.28907e+10	4.00344e+09
2.8.0	2021-08-26T12:38:08.146-07:00	dukek	4P_100-100-100-6_319ng_Donor Group 1 Amp 2_F6A_LRPrev_3_F5	536643	4	TRUE	CADOJ_NIST1036_AfAm	2.55887e+09		1.36205e+09	4.95883e+08	815.948	554.095	20017.3	11283.6	1.12605e+06	571441	1.12605e+06	571441	1.12605e+06	571441	2.17397e+07	9.95905e+06	1.29736e+09	4.84405e+08	CADOJ_NIST1036_Cauc	6.641e+08		3.354e+08	1.20694e+08	567.484	392.25	6992.95	4084.41	433555	220266	433555	220266	433555	220266	7.3984e+06	3.28777e+06	3.29013e+08	1.19567e+08	CADOJ_NIST1036_Hisp	1.1234e+10		5.52759e+09	1.82549e+09
2.8.0	2021-08-26T12:38:47.547-07:00	dukek	4P_100-100-100-6_638ng_Donor Group 1 Amp 1_F6A_LRPrev_3_F5	503080	4	TRUE	CADOJ_NIST1036_AfAm	9.54209e+11		3.67437e+11	1.26289e+11	18465	12486.5	451084	248064	8.94965e+07	4.29631e+07	8.94965e+07	4.29631e+07	8.94965e+07	4.29631e+07	3.15641e+09	1.33061e+09	2.30649e+11	9.86179e+10	CADOJ_NIST1036_Cauc	2.64206e+11		9.72032e+10	3.74489e+10	13473.4	9497.26	209114	121003	3.86223e+07	1.97368e+07	3.86223e+07	1.97368e+07	3.86223e+07	1.97368e+07	1.16884e+09	5.3956e+08	7.9201e+10	3.32081e+10	CADOJ_NIST1036_Hisp	4.63205e+12		1.69107e+12	4.98661e+11
2.8.0	2021-08-26T12:39:40.921-07:00	dukek	4P_100-100-100-6_638ng_Donor Group 1 Amp 2_F6A_LRPrev_3_F5	234180	4	TRUE	CADOJ_NIST1036_AfAm	4.67479e+13		22992538147134	7.42827e+12	118482	84056.1	8.86178e+06	4.95267e+06	2.14229e+09	1.07003e+09	2.14229e+09	1.07003e+09	2.14229e+09	1.07003e+09	1.01606e+11	4.35278e+10	3.59461e+12	2.17809e+12	CADOJ_NIST1036_Cauc	1.59371e+13		8.75115e+12	3.44846e+12	111057	81931.4	4.25937e+06	2.57488e+06	1.16914e+09	6.14763e+08	1.16914e+09	6.14763e+08	1.16914e+09	6.14763e+08	5.14645e+10	2.43559e+10	2.68166e+12	1.54835e+12	CADOJ_NIST1036_Hisp	209555573798382		110862072546238	3.20472e+13
2.8.0	2021-08-26T13:23:24.188-07:00	dukek	4P_4-3-2-1_1ng_Donor Group 1 Amp 1_F5A_LRPrev_1_M4	158932	4	TRUE	CADOJ_NIST1036_AfAm	1.86387e+18		6.2129e+17	2.13016e+17	1.21158e+06	919742	1.17362e+09	6.62397e+08	1.29593e+12	6.77095e+11	1.29593e+12	6.77095e+11	1.29593e+12	6.77095e+11	236453992770507	111237631724544	45008740351068	3.41355e+13	CADOJ_NIST1036_Cauc	6.49687e+16		2.16562e+16	8650195368007440	571118	458909	6.33246e+08	3.96797e+08	3.56213e+11	2.07652e+11	3.56213e+11	2.07652e+11	3.56213e+11	2.07652e+11	3.55732e+13	1.88796e+13	2.12044e+13	1.70159e+13	CADOJ_NIST1036_Hisp	4.71781e+16		1.5726e+16	4960940674056950
2.8.0	2021-08-26T13:23:45.180-07:00	dukek	4P_4-3-2-1_1ng_Donor Group 1 Amp 2_F5A_LRPrev_1_M4	626208	4	TRUE	CADOJ_NIST1036_AfAm	1.44541e+13		4.81808e+12	1.71504e+12	27466.2	20051.1	3.03146e+06	1.86812e+06	5.70499e+08	3.1954e+08	5.70499e+08	3.1954e+08	5.70499e+08	3.1954e+08	2.46051e+10	1.1701e+10	8.2732e+11	5.26938e+11	CADOJ_NIST1036_Cauc	7.80209e+11		2.60073e+11	1.06014e+11	11328.6	8360.48	1.20927e+06	732396	1.35561e+08	7.40511e+07	1.35561e+08	7.40511e+07	1.35561e+08	7.40511e+07	3.5782e+09	1.84115e+09	1.59367e+11	7.99705e+10	CADOJ_NIST1036_Hisp	4.54054e+11		1.51354e+11	5.27706e+10
2.8.0	2021-08-26T13:24:14.626-07:00	dukek	4P_4-3-2-1_2ng_Donor Group 1 Amp 1_F5A_LRPrev_1_M4	963497	4	TRUE	CADOJ_NIST1036_AfAm	9.09289e+16		3.03103e+16	8625614186501890	1.0595e+06	781313	4.47327e+08	2.46046e+08	3.54336e+11	1.71547e+11	3.54336e+11	1.71547e+11	3.54336e+11	1.71547e+11	3.84162e+13	1.58733e+13	3.91715e+13	2.879e+13	CADOJ_NIST1036_Cauc	3013373764439150		1004481804049700	344165378184561	422603	315513	2.01309e+08	1.17203e+08	7.81769e+10	4.07876e+10	7.81769e+10	4.07876e+10	7.81769e+10	4.07876e+10	4.43123e+12	2.00188e+12	1.54153e+13	1.14359e+13	CADOJ_NIST1036_Hisp	3663502168831210		1221195257433050	421525758395770
2.8.0	2021-08-26T13:24:26-07:00	dukek	4P_4-3-2-1_2ng_Donor Group 1 Amp 2_F5A_LRPrev_1_M4	230708	4	TRUE	CADOJ_NIST1036_AfAm	2.32494e+19		7.74981e+18	2.6615e+18	5.31942e+06	3.92152e+06	1.26563e+10	7.27542e+09	1.70783e+13	9.10122e+12	1.70783e+13	9.10122e+12	1.70783e+13	9.10122e+12	3388230926725950	1586798098678670	197942281595812	145870893503744	CADOJ_NIST1036_Cauc	1.06046e+18		3.53485e+17	1.16324e+17	3.98443e+06	2.93134e+06	1.48922e+10	8.26719e+09	8.84207e+12	4.37287e+12	8.84207e+12	4.37287e+12	8.84207e+12	4.37287e+12	845323135454501	372974170524348	148267395156045	108996813459803	CADOJ_NIST1036_Hisp	8.76414e+17		2.92138e+17	8.78797e+16
2.8.0	2021-08-26T13:24:38.517-07:00	dukek	4P_4-3-2-1_63pg_Donor Group 1 Amp 1_F5A_LRPrev_1_M4	535794	4	TRUE	CADOJ_NIST1036_AfAm	0.683235		0.362166	0.132342	0.557277	0.247958	0.602668	0.24962	0.449288	0.17394	0.449288	0.17394	0.449288	0.17394	0.399462	0.148902	0.362166	0.132342	CADOJ_NIST1036_Cauc	0.733821		0.395919	0.179132	0.585774	0.307423	0.593382	0.276319	0.471838	0.216589	0.471838	0.216589	0.471838	0.216589	0.429533	0.195757	0.395919	0.179132	CADOJ_NIST1036_Hisp	0.63551		0.334501	0.166813
2.8.0	2021-08-26T13:25:02.051-07:00	dukek	4P_4-3-2-1_63pg_Donor Group 1 Amp 2_F5A_LRPrev_1_M4	215040	4	TRUE	CADOJ_NIST1036_AfAm	11.9714		7.5027	3.57944	0.166184	0.0899238	0.142287	0.0705672	0.388733	0.203351	0.388733	0.203351	0.388733	0.203351	1.29727	0.682412	7.50264	3.57941	CADOJ_NIST1036_Cauc	4.6786		2.93138	1.56213	0.245473	0.14709	0.172208	0.09871	0.422121	0.249293	0.422121	0.249293	0.422121	0.249293	1.00385	0.58278	2.93137	1.56213	CADOJ_NIST1036_Hisp	5.18787		3.08069	1.55479
2.8.0	2021-08-26T13:25:34.527-07:00	dukek	4P_4-3-2-1_125pg_Donor Group 1 Amp 1_F5A_LRPrev_1_M4	826967	4	TRUE	CADOJ_NIST1036_AfAm	3.59821		2.36608	1.12867	1.11602	0.665035	1.04183	0.554085	1.38387	0.728904	1.38387	0.728904	1.38387	0.728904	1.74208	0.882294	2.36608	1.12867	CADOJ_NIST1036_Cauc	2.45831		1.46994	0.757889	0.955314	0.599951	0.886057	0.493062	1.03399	0.579226	1.03399	0.579226	1.03399	0.579226	1.19864	0.65145	1.46994	0.757889	CADOJ_NIST1036_Hisp	2.51307		1.51053	0.751276
2.8.0	2021-08-26T13:26:26.100-07:00	dukek	4P_4-3-2-1_125pg_Donor Group 1 Amp 2_F5A_LRPrev_1_M4	61819	4	TRUE	CADOJ_NIST1036_AfAm	51.6811		21.3996	11.7566	0.628983	0.376719	1.50783	0.899171	3.0696	1.81585	3.0696	1.81585	3.0696	1.81585	6.86822	4.02822	21.3995	11.7566	CADOJ_NIST1036_Cauc	35.3589		15.2639	9.13039	0.487857	0.302974	1.16219	0.745492	2.33633	1.52412	2.33633	1.52412	2.33633	1.52412	5.16793	3.26904	15.2638	9.13037	CADOJ_NIST1036_Hisp	27.3142		12.0114	6.94086
2.8.0	2021-08-26T13:27:11.642-07:00	dukek	4P_4-3-2-1_250pg_Donor Group 1 Amp 1_F5A_LRPrev_1_M4	920481	4	TRUE	CADOJ_NIST1036_AfAm	131248		56508.2	23598.1	19.6008	13.0071	16.8751	10.1115	293.094	161.389	293.094	161.389	293.094	161.389	2384.15	1217.44	56488.6	23592.4	CADOJ_NIST1036_Cauc	3734.52		1982.48	981.62	6.36368	4.42331	4.42284	2.85721	43.6975	26.0278	43.6975	26.0278	43.6975	26.0278	218.224	125.015	1982.39	981.584	CADOJ_NIST1036_Hisp	4097.21		2182.82	1024.86
2.8.0	2021-08-26T13:28:09.274-07:00	dukek	4P_4-3-2-1_250pg_Donor Group 1 Amp 2_F5A_LRPrev_1_M4	900200	4	TRUE	CADOJ_NIST1036_AfAm	9.38534e+07		3.21121e+07	1.21992e+07	578.652	330.946	2790.72	1439.47	102362	47616.9	102362	47616.9	102362	47616.9	1.20148e+06	524821	3.20365e+07	1.21816e+07	CADOJ_NIST1036_Cauc	5.68278e+06		1.96433e+06	844226	211.214	126.479	703.926	379.867	15451.5	8095.77	15451.5	8095.77	15451.5	8095.77	128553	60913.9	1.96341e+06	843920	CADOJ_NIST1036_Hisp	6.83957e+06		2.36742e+06	873947
2.8.0	2021-08-26T13:29:10.290-07:00	dukek	4P_4-3-2-1_380pg_Donor Group 1 Amp 1_F5A_LRPrev_1_M4	867319	4	TRUE	CADOJ_NIST1036_AfAm	81122.2		27097.7	8995.92	1.71565	0.844435	1.34685	0.600978	43.3743	17.9106	43.3743	17.9106	43.3743	17.9106	590.495	228.256	27044.8	8984.17	CADOJ_NIST1036_Cauc	633.801		220.36	74.5515	0.228124	0.124486	0.151865	0.0758464	2.29616	1.06981	2.29616	1.06981	2.29616	1.06981	16.5586	7.18817	220.328	74.5455	CADOJ_NIST1036_Hisp	769.565		263.811	91.5795
2.8.0	2021-08-26T13:30:15.792-07:00	dukek	4P_4-3-2-1_380pg_Donor Group 1 Amp 2_F5A_LRPrev_1_M4	914165	4	TRUE	CADOJ_NIST1036_AfAm	1.70237e+07		5.99124e+06	2.26065e+06	234.28	150.293	927.775	501.31	28429.6	14317.7	28429.6	14317.7	28429.6	14317.7	289113	126408	5.98417e+06	2.25927e+06	CADOJ_NIST1036_Cauc	996605		380006	154361	101.507	69.968	333.175	198.447	5655.09	3155.24	5655.09	3155.24	5655.09	3155.24	36762.9	18230.1	379933	154342	CADOJ_NIST1036_Hisp	978184		367418	145018
2.8.0	2021-08-26T13:31:18.559-07:00	dukek	4P_4-3-2-1_500pg_Donor Group 1 Amp 1_F5A_LRPrev_1_M4	902941	4	TRUE	CADOJ_NIST1036_AfAm	2.5595e+07		8.54413e+06	2.57395e+06	194.324	84.8191	1707.59	640.722	49898.9	16967.4	49898.9	16967.4	49898.9	16967.4	491895	156894	8.53078e+06	2.57066e+06	CADOJ_NIST1036_Cauc	1.03622e+06		346869	108890	71.7378	34.7207	441.573	170.664	7028.29	2547.34	7028.29	2547.34	7028.29	2547.34	42323.9	14458.9	346801	108875	CADOJ_NIST1036_Hisp	1.67627e+06		560846	179509
2.8.0	2021-08-26T13:32:13.537-07:00	dukek	4P_4-3-2-1_500pg_Donor Group 1 Amp 2_F5A_LRPrev_1_M4	773765	4	TRUE	CADOJ_NIST1036_AfAm	7.08536e+09		2.3622e+09	7.40112e+08	617.364	365.223	1367.76	691.252	311993	147168	311993	147168	311993	147168	1.35584e+07	5.78144e+06	1.9245e+09	6.80151e+08	CADOJ_NIST1036_Cauc	4.05023e+07		1.35091e+07	4.64127e+06	132.068	79.3714	196.079	104.613	18366.4	9151.11	18366.4	9151.11	18366.4	9151.11	351261	153816	1.34047e+07	4.62219e+06	CADOJ_NIST1036_Hisp	5.47648e+07		1.82627e+07	5.83909e+06
2.8.0	2021-08-26T13:32:56.315-07:00	dukek	4P_4-3-2-1_750pg_Donor Group 1 Amp 1_F5A_LRPrev_1_M4	888958	4	TRUE	CADOJ_NIST1036_AfAm	2.42021e+16		8067375200072840	3332761919988210	272758	214697	7.22994e+07	4.60854e+07	5.22513e+10	3.07732e+10	5.22513e+10	3.07732e+10	5.22513e+10	3.07732e+10	6.62612e+12	3.62785e+12	1.00473e+13	7.88085e+12	CADOJ_NIST1036_Cauc	1441077099877960		480359033528259	191249511924039	169932	137260	6.49981e+07	4.13182e+07	2.35246e+10	1.43215e+10	2.35246e+10	1.43215e+10	2.35246e+10	1.43215e+10	1.60939e+12	8.97173e+11	6.20537e+12	4.96785e+12	CADOJ_NIST1036_Hisp	1309597389640210		436532463394668	145339072893888
2.8.0	2021-08-26T13:33:22.428-07:00	dukek	4P_4-3-2-1_750pg_Donor Group 1 Amp 2_F5A_LRPrev_1_M4	121827	4	TRUE	CADOJ_NIST1036_AfAm	5.92606e+13		19754258985396	6.70034e+12	49938.7	35965	784216	493246	4.45003e+08	2.53606e+08	4.45003e+08	2.53606e+08	4.45003e+08	2.53606e+08	4.00215e+10	1.97992e+10	1.47116e+12	9.94036e+11	CADOJ_NIST1036_Cauc	5.39837e+11		1.79962e+11	7.60053e+10	14250.3	10736.1	188438	125123	4.27122e+07	2.57163e+07	4.27122e+07	2.57163e+07	4.27122e+07	2.57163e+07	1.73739e+09	9.39859e+08	1.27817e+11	6.1889e+10	CADOJ_NIST1036_Hisp	7.6282e+11		2.54295e+11	9.76259e+10
2.8.0	2021-08-26T13:33:50.652-07:00	dukek	4P_4-3-2-1_870pg_Donor Group 1 Amp 1_F5A_LRPrev_1_M4	865342	4	TRUE	CADOJ_NIST1036_AfAm	1.05514e+13		4.10996e+12	1.51672e+12	24083.7	17747.9	491473	294876	1.74767e+08	9.54156e+07	1.74767e+08	9.54156e+07	1.74767e+08	9.54156e+07	1.0845e+10	5.22265e+09	6.6474e+11	4.16349e+11	CADOJ_NIST1036_Cauc	2.77652e+11		1.19344e+11	5.14214e+10	8829.11	6992.82	190622	120802	3.20668e+07	1.88734e+07	3.20668e+07	1.88734e+07	3.20668e+07	1.88734e+07	1.0414e+09	5.68698e+08	8.47495e+10	4.2599e+10	CADOJ_NIST1036_Hisp	2.32395e+11		9.64656e+10	3.36337e+10
2.8.0	2021-08-26T13:34:17.338-07:00	dukek	4P_4-3-2-1_870pg_Donor Group 1 Amp 2_F5A_LRPrev_1_M4	409200	4	TRUE	CADOJ_NIST1036_AfAm	5.61549e+12		3.10202e+12	1.26684e+12	23406.4	17569.2	372842	242040	1.45139e+08	8.2601e+07	1.45139e+08	8.2601e+07	1.45139e+08	8.2601e+07	8.77861e+09	4.67939e+09	6.01623e+11	3.96352e+11	CADOJ_NIST1036_Cauc	1.40591e+11		8.442e+10	3.03075e+10	7334.64	5425.18	123322	77058.8	2.21846e+07	1.22101e+07	2.21846e+07	1.22101e+07	2.21846e+07	1.22101e+07	7.25438e+08	3.51055e+08	6.21416e+10	2.61633e+10	CADOJ_NIST1036_Hisp	1.01861e+11		6.62532e+10	2.25777e+10
2.8.0	2021-08-26T13:34:44.876-07:00	dukek	4P_10-5-2-1_1.4ng_Donor Group 1 Amp 1_F5A_LRPrev_1_M4	799695	4	TRUE	CADOJ_NIST1036_AfAm	1.55316e+16		5177185339819580	1706975797356360	105316	76284.9	8.85063e+06	5.50043e+06	9.39511e+09	5.51142e+09	9.39511e+09	5.51142e+09	9.39511e+09	5.51142e+09	1.73748e+12	8.87418e+11	3.79976e+12	2.75887e+12	CADOJ_NIST1036_Cauc	801453308500223		267151112852597	102332918038113	62722.7	46737.8	4.00188e+06	2.65621e+06	2.91294e+09	1.80311e+09	2.91294e+09	1.80311e+09	2.91294e+09	1.80311e+09	3.56137e+11	2.00767e+11	2.22401e+12	1.65698e+12	CADOJ_NIST1036_Hisp	535769248406043		178589756809452	5.22035e+13
2.8.0	2021-08-26T13:34:55.306-07:00	dukek	4P_10-5-2-1_1.4ng_Donor Group 1 Amp 2_F5A_LRPrev_1_M4	532236	4	TRUE	CADOJ_NIST1036_AfAm	9.53964e+13		3.17989e+13	1.0167e+13	18781.4	13800.1	300862	199051	1.76563e+08	1.05095e+08	1.76563e+08	1.05095e+08	1.76563e+08	1.05095e+08	2.20114e+10	1.17014e+10	5.88441e+11	4.30368e+11	CADOJ_NIST1036_Cauc	4.11781e+12		1.37261e+12	5.28811e+11	10245.2	7706.05	139991	93136.5	5.05507e+07	2.96629e+07	5.05507e+07	2.96629e+07	5.05507e+07	2.96629e+07	3.86568e+09	1.97075e+09	2.58882e+11	1.69103e+11	CADOJ_NIST1036_Hisp	4.32421e+12		1.44141e+12	4.98884e+11
2.8.0	2021-08-26T13:35:08.546-07:00	dukek	4P_10-5-2-1_1.6ng_Donor Group 1 Amp 1_F5A_LRPrev_1_M4	553764	4	TRUE	CADOJ_NIST1036_AfAm	2.51389e+17		8.37965e+16	2.56708e+16	530999	393232	5.28843e+07	3.25078e+07	9.92014e+10	5.46226e+10	9.92014e+10	5.46226e+10	9.92014e+10	5.46226e+10	2.43652e+13	1.17869e+13	1.9261e+13	1.4176e+13	CADOJ_NIST1036_Cauc	1.16456e+16		3881897607667860	1447705573625770	248508	184577	2.683e+07	1.68239e+07	2.78136e+10	1.60654e+10	2.78136e+10	1.60654e+10	2.78136e+10	1.60654e+10	4.0031e+12	1.9969e+12	9.01337e+12	6.68401e+12	CADOJ_NIST1036_Hisp	7599466362547640		2533172590853680	765941870602296
2.8.0	2021-08-26T13:35:19.962-07:00	dukek	4P_10-5-2-1_1.6ng_Donor Group 1 Amp 2_F5A_LRPrev_1_M4	123568	4	TRUE	CADOJ_NIST1036_AfAm	2.87325e+17		9.57793e+16	3.25166e+16	771826	617440	2.2482e+08	1.45383e+08	2.68657e+11	1.60037e+11	2.68657e+11	1.60037e+11	2.68657e+11	1.60037e+11	4.7236e+13	2.55281e+13	2.84838e+13	2.27357e+13	CADOJ_NIST1036_Cauc	7885543262831400		2628773364212620	1010889858134720	263606	214844	7.00588e+07	4.62228e+07	4.57931e+10	2.70914e+10	4.57931e+10	2.70914e+10	4.57931e+10	2.70914e+10	4.59703e+12	2.42968e+12	9.68669e+12	7.8658e+12	CADOJ_NIST1036_Hisp	7130047576365600		2376893680247920	714866805211965
2.8.0	2021-08-26T13:35:34.469-07:00	dukek	4P_10-5-2-1_1.8ng_Donor Group 1 Amp 1_F5A_LRPrev_1_M4	559320	4	TRUE	CADOJ_NIST1036_AfAm	1613474939192270		537834367520708	175694384375792	87876.1	65536.9	1.3267e+06	862579	1.67703e+09	9.6013e+08	1.67703e+09	9.6013e+08	1.67703e+09	9.6013e+08	3.01523e+11	1.47634e+11	2.76732e+12	2.02705e+12	CADOJ_NIST1036_Cauc	3.9763e+13		1.32547e+13	5.10269e+12	31617.2	24398.2	329016	223207	2.61845e+08	1.59318e+08	2.61845e+08	1.59318e+08	2.61845e+08	1.59318e+08	2.90522e+10	1.54011e+10	8.75236e+11	6.33126e+11	CADOJ_NIST1036_Hisp	2.88744e+13		9.62504e+12	2.96725e+12
2.8.0	2021-08-26T13:35:47.281-07:00	dukek	4P_10-5-2-1_1.8ng_Donor Group 1 Amp 2_F5A_LRPrev_1_M4	569492	4	TRUE	CADOJ_NIST1036_AfAm	4.88723e+17		1.62908e+17	5.99793e+16	140435	99936.4	6.57546e+07	4.01662e+07	1.1453e+11	6.42674e+10	1.1453e+11	6.42674e+10	1.1453e+11	6.42674e+10	2.9523e+13	1.49894e+13	5.20194e+12	3.69913e+12	CADOJ_NIST1036_Cauc	1.95485e+16		6516171956915110	2274437879617720	58067.4	42666.2	2.76851e+07	1.68378e+07	2.79626e+10	1.51044e+10	2.79626e+10	1.51044e+10	2.79626e+10	1.51044e+10	4.4093e+12	2.25523e+12	2.15047e+12	1.57844e+12	CADOJ_NIST1036_Hisp	1.14608e+16		3820275248868360	1166292182077290
2.8.0	2021-08-26T13:35:57.839-07:00	dukek	4P_10-5-2-1_3.6ng_Donor Group 1 Amp 1_F5A_LRPrev_1_M4	546849	4	TRUE	CADOJ_NIST1036_AfAm	5.66595e+21		1.88865e+21	6.37782e+20	2.01878e+07	1.64623e+07	9.24223e+10	5.79561e+10	325698069339179	190628695445351	325698069339179	190628695445351	325698069339179	190628695445351	1.50981e+17	7.99619e+16	751637963524760	612864314449071	CADOJ_NIST1036_Cauc	2.62127e+20		8.73757e+19	2.84206e+19	1.35112e+07	1.10635e+07	7.41526e+10	4.3422e+10	133382149278706	7.07376e+13	133382149278706	7.07376e+13	133382149278706	7.07376e+13	3.33916e+16	1.59395e+16	503098831632197	411919570413691	CADOJ_NIST1036_Hisp	1.80358e+20		6.01194e+19	1.99554e+19
2.8.0	2021-08-26T13:36:04.001-07:00	dukek	4P_10-5-2-1_3.6ng_Donor Group 1 Amp 2_F5A_LRPrev_1_M4	863062	4	TRUE	CADOJ_NIST1036_AfAm	1.18615e+18		3.95732e+17	1.37966e+17	1.44691e+06	1.14456e+06	7.58493e+08	4.7361e+08	9.66798e+11	5.42209e+11	9.66798e+11	5.42209e+11	9.66798e+11	5.42209e+11	173761334946635	86937546521598	5.36226e+13	4.23326e+13	CADOJ_NIST1036_Cauc	4.44625e+16		1.48366e+16	5652034713872460	666885	528380	3.22777e+08	1.99789e+08	2.16475e+11	1.26389e+11	2.16475e+11	1.26389e+11	2.16475e+11	1.26389e+11	2.1954e+13	1.11147e+13	2.46665e+13	1.95191e+13	CADOJ_NIST1036_Hisp	4.80562e+16		1.60337e+16	4927618329135750
2.8.0	2021-08-26T13:36:11.512-07:00	dukek	4P_10-5-2-1_113pg_Donor Group 1 Amp 1_F5A_LRPrev_1_M4	423884	4	TRUE	CADOJ_NIST1036_AfAm	0.573011		0.234117	0.112929	0.503228	0.29268	0.504085	0.259942	0.336242	0.169375	0.336242	0.169375	0.336242	0.169375	0.276799	0.135941	0.234117	0.112929	CADOJ_NIST1036_Cauc	0.370621		0.144582	0.0700375	0.40722	0.242175	0.420182	0.221132	0.242193	0.125956	0.242193	0.125956	0.242193	0.125956	0.185281	0.0938293	0.144582	0.0700376	CADOJ_NIST1036_Hisp	0.349731		0.136453	0.0647478
2.8.0	2021-08-26T13:37:12.743-07:00	dukek	4P_10-5-2-1_113pg_Donor Group 1 Amp 2_F5A_LRPrev_1_M4	625063	4	TRUE	CADOJ_NIST1036_AfAm	0.627889		0.273355	0.0980723	0.509331	0.246193	0.486339	0.202798	0.35389	0.140588	0.35389	0.140588	0.35389	0.140588	0.307119	0.117896	0.273355	0.0980723	CADOJ_NIST1036_Cauc	0.494555		0.199616	0.0839659	0.464958	0.241872	0.439712	0.201494	0.294489	0.131497	0.294489	0.131497	0.294489	0.131497	0.241382	0.102849	0.199616	0.0839659	CADOJ_NIST1036_Hisp	0.420895		0.1692	0.0732339
2.8.0	2021-08-26T13:37:54.005-07:00	dukek	4P_10-5-2-1_225pg_Donor Group 1 Amp 1_F5A_LRPrev_1_M4	834563	4	TRUE	CADOJ_NIST1036_AfAm	4.14932		2.12108	0.695062	0.746767	0.308834	1.13981	0.418544	1.14864	0.396103	1.14864	0.396103	1.14864	0.396103	1.37481	0.467091	2.12108	0.695062	CADOJ_NIST1036_Cauc	1.00136		0.382199	0.138508	0.431517	0.200515	0.566408	0.232326	0.378944	0.149457	0.378944	0.149457	0.378944	0.149457	0.35107	0.129982	0.382199	0.138508	CADOJ_NIST1036_Hisp	1.05219		0.41863	0.156552
2.8.0	2021-08-26T13:39:07.144-07:00	dukek	4P_10-5-2-1_225pg_Donor Group 1 Amp 2_F5A_LRPrev_1_M4	794631	4	TRUE	CADOJ_NIST1036_AfAm	9.2792		3.63906	2.27113	1.31872	0.901025	1.5557	1.0204	1.92052	1.19755	1.92052	1.19755	1.92052	1.19755	2.1971	1.36399	3.63906	2.27113	CADOJ_NIST1036_Cauc	3.41969		1.19072	0.787657	1.00678	0.725368	1.13664	0.785469	1.09601	0.736681	1.09601	0.736681	1.09601	0.736681	1.05663	0.702446	1.19072	0.787657	CADOJ_NIST1036_Hisp	3.10571		1.09556	0.654314
2.8.0	2021-08-26T13:40:10.376-07:00	dukek	4P_10-5-2-1_450pg_Donor Group 1 Amp 1_F5A_LRPrev_1_M4	174712	4	TRUE	CADOJ_NIST1036_AfAm	1270.99		481.356	245.636	4.68179	3.24447	8.34201	5.21704	41.9607	25.0344	41.9607	25.0344	41.9607	25.0344	120.41	69.497	481.352	245.635	CADOJ_NIST1036_Cauc	184.816		84.6127	49.7344	2.51193	1.89799	3.94336	2.66036	15.2543	10.0678	15.2543	10.0678	15.2543	10.0678	35.2121	22.1593	84.6124	49.7343	CADOJ_NIST1036_Hisp	188.988		81.8564	41.6227
2.8.0	2021-08-26T13:40:58.773-07:00	dukek	4P_10-5-2-1_450pg_Donor Group 1 Amp 2_F5A_LRPrev_1_M4	736976	4	TRUE	CADOJ_NIST1036_AfAm	837742		356149	160914	98.0971	70.7684	176.148	114.643	4000.1	2473.33	4000.1	2473.33	4000.1	2473.33	30717.8	17140.1	356058	160889	CADOJ_NIST1036_Cauc	34465.5		21785	11139.8	37.7774	29.0092	52.1806	37.304	707.112	477.6	707.112	477.6	707.112	477.6	3666.53	2238.8	21783.9	11139.4	CADOJ_NIST1036_Hisp	34273.1		17798.8	7728.15
2.8.0	2021-08-26T13:41:40.492-07:00	dukek	4P_10-5-2-1_684pg_Donor Group 1 Amp 1_F5A_LRPrev_1_M4	25153	4	TRUE	CADOJ_NIST1036_AfAm	2.8944e+07		9.83813e+06	3.92804e+06	119.325	72.0997	1292.34	719.547	31861.3	16457.8	31861.3	16457.8	31861.3	16457.8	413996	201822	9.81062e+06	3.9225e+06	CADOJ_NIST1036_Cauc	6.42218e+06		2.20082e+06	935501	97.51	59.6296	870.794	482.602	17615.3	9528.58	17615.3	9528.58	17615.3	9528.58	168589	83679.7	2.19905e+06	935014	CADOJ_NIST1036_Hisp	5.66197e+06		1.948e+06	779938
2.8.0	2021-08-26T13:41:55.278-07:00	dukek	4P_10-5-2-1_684pg_Donor Group 1 Amp 2_F5A_LRPrev_1_M4	861143	4	TRUE	CADOJ_NIST1036_AfAm	1.8669e+07		6.37649e+06	2.12967e+06	32.4662	17.2253	129.771	64.036	4628.9	2207.25	4628.9	2207.25	4628.9	2207.25	78202.5	34674.7	6.31964e+06	2.11723e+06	CADOJ_NIST1036_Cauc	1.03868e+06		362973	126233	17.7772	9.02417	51.4232	22.7552	1253.2	508.594	1253.2	508.594	1253.2	508.594	13952	5581.62	362575	126108	CADOJ_NIST1036_Hisp	1.5603e+06		542427	175144
2.8.0	2021-08-26T13:42:17.342-07:00	dukek	4P_10-5-2-1_900pg_Donor Group 1 Amp 1_F5A_LRPrev_1_M4	876228	4	TRUE	CADOJ_NIST1036_AfAm	2.15847e+09		7.20803e+08	2.92773e+08	1401.56	954.595	22431.9	14043.8	1.52964e+06	864013	1.52964e+06	864013	1.52964e+06	864013	2.60295e+07	1.25376e+07	7.0933e+08	2.89699e+08	CADOJ_NIST1036_Cauc	6.42949e+08		2.14754e+08	9.88554e+07	1113.84	778.329	14068.5	8781.77	838726	482729	838726	482729	838726	482729	1.19918e+07	6.35012e+06	2.13408e+08	9.84157e+07	CADOJ_NIST1036_Hisp	4.9357e+08		1.64835e+08	6.69392e+07
2.8.0	2021-08-26T13:42:34.831-07:00	dukek	4P_10-5-2-1_900pg_Donor Group 1 Amp 2_F5A_LRPrev_1_M4	701670	4	TRUE	CADOJ_NIST1036_AfAm	2.05972e+13		6.86574e+12	2.37907e+12	21442.2	14675.2	240056	141309	1.21253e+08	6.34346e+07	1.21253e+08	6.34346e+07	1.21253e+08	6.34346e+07	1.07955e+10	4.98529e+09	5.89312e+11	3.71313e+11	CADOJ_NIST1036_Cauc	1.29583e+12		4.31943e+11	1.69993e+11	8535.77	6004.74	79977.9	47622.5	3.01049e+07	1.71831e+07	3.01049e+07	1.71831e+07	3.01049e+07	1.71831e+07	1.96969e+09	1.0267e+09	1.57241e+11	9.18664e+10	CADOJ_NIST1036_Hisp	7.64704e+11		2.54902e+11	8.54956e+10
2.8.0	2021-08-26T13:46:17.098-07:00	dukek	4P_100-100-100-6_1.28ng_Donor Group 1 Amp 1_F5A_LRPrev_1_M4	438915	4	TRUE	CADOJ_NIST1036_AfAm	1.25652e+18		4.2258e+17	1.44012e+17	1.9025e+06	1.42182e+06	8.67687e+08	4.99059e+08	1.00422e+12	5.1532e+11	1.00422e+12	5.1532e+11	1.00422e+12	5.1532e+11	174995254904941	7.93464e+13	7.04511e+13	5.26526e+13	CADOJ_NIST1036_Cauc	9.92915e+16		3.33287e+16	1.10592e+16	1.18248e+06	855228	5.81252e+08	3.22294e+08	4.3764e+11	2.20225e+11	4.3764e+11	2.20225e+11	4.3764e+11	2.20225e+11	47443503829938	2.14969e+13	4.37562e+13	3.16529e+13	CADOJ_NIST1036_Hisp	6.17328e+16		2.07547e+16	5979717577824350
2.8.0	2021-08-26T13:46:32.223-07:00	dukek	4P_100-100-100-6_1.28ng_Donor Group 1 Amp 2_F5A_LRPrev_1_M4	16145	4	TRUE	CADOJ_NIST1036_AfAm	1.24929e+18		6.62028e+17	2.01787e+17	2.23217e+06	1.71672e+06	1.05448e+09	6.37714e+08	1.4499e+12	7.84857e+11	1.4499e+12	7.84857e+11	1.4499e+12	7.84857e+11	270061615295775	120446421039335	8.26794e+13	6.35221e+13	CADOJ_NIST1036_Cauc	7.07769e+16		3.81303e+16	1.34089e+16	1.3471e+06	1.05665e+06	7.6044e+08	4.73982e+08	5.67027e+11	3.23877e+11	5.67027e+11	3.23877e+11	5.67027e+11	3.23877e+11	5.84792e+13	2.97033e+13	4.98827e+13	3.89816e+13	CADOJ_NIST1036_Hisp	4.54462e+16		2.49873e+16	7591039078796660
2.8.0	2021-08-26T13:42:52.487-07:00	dukek	4P_100-100-100-6_319ng_Donor Group 1 Amp 1_F5A_LRPrev_1_M4	438720	4	TRUE	CADOJ_NIST1036_AfAm	6.49762e+08		2.20748e+08	9.25574e+07	896.059	652.143	6654.32	4231.04	389886	229628	389886	229628	389886	229628	6.26152e+06	3.29415e+06	2.18764e+08	9.21592e+07	CADOJ_NIST1036_Cauc	2.27773e+07		7.88127e+06	3.33336e+06	451.183	323.659	2842.37	1814.94	73301.2	42097.9	73301.2	42097.9	73301.2	42097.9	605567	313474	7.87589e+06	3.33206e+06	CADOJ_NIST1036_Hisp	4.40914e+07		1.50765e+07	5.70031e+06
2.8.0	2021-08-26T13:43:46.888-07:00	dukek	4P_100-100-100-6_319ng_Donor Group 1 Amp 2_F5A_LRPrev_1_M4	936847	4	TRUE	CADOJ_NIST1036_AfAm	5.86847e+10		2.29142e+10	9.37543e+09	3463.06	2354.8	52157.5	30762.6	7.39927e+06	3.8177e+06	7.39927e+06	3.8177e+06	7.39927e+06	3.8177e+06	2.42541e+08	1.18813e+08	1.8945e+10	8.41832e+09	CADOJ_NIST1036_Cauc	4.47357e+09		1.73397e+09	6.71119e+08	1458.6	1006.59	17678.3	10135.3	1.75567e+06	928620	1.75567e+06	928620	1.75567e+06	928620	4.01228e+07	1.92235e+07	1.66876e+09	6.57213e+08	CADOJ_NIST1036_Hisp	3.7981e+09		1.45496e+09	4.69214e+08
2.8.0	2021-08-26T13:44:34.425-07:00	dukek	4P_100-100-100-6_638ng_Donor Group 1 Amp 1_F5A_LRPrev_1_M4	689353	4	TRUE	CADOJ_NIST1036_AfAm	1.22614e+09		4.4782e+08	1.50231e+08	299.475	162.874	2996.62	1430.48	269234	122539	269234	122539	269234	122539	6.69386e+06	2.89769e+06	4.26056e+08	1.46796e+08	CADOJ_NIST1036_Cauc	9.41936e+07		3.58469e+07	1.24961e+07	153.244	86.1667	1568.32	801.762	80878	38503.4	80878	38503.4	80878	38503.4	1.24887e+06	539456	3.55631e+07	1.24483e+07	CADOJ_NIST1036_Hisp	8.29962e+07		3.20405e+07	1.10672e+07
2.8.0	2021-08-26T13:45:35.673-07:00	dukek	4P_100-100-100-6_638ng_Donor Group 1 Amp 2_F5A_LRPrev_1_M4	359013	4	TRUE	CADOJ_NIST1036_AfAm	14652404133534		9.05728e+12	3.4141e+12	38978.4	29142.1	871187	543395	4.06116e+08	2.20776e+08	4.06116e+08	2.20776e+08	4.06116e+08	2.20776e+08	2.88833e+10	1.40238e+10	1.13432e+12	7.48156e+11	CADOJ_NIST1036_Cauc	2.48325e+12		1.37791e+12	5.53923e+11	25845.5	18613.2	404301	243255	1.40681e+08	7.72015e+07	1.40681e+08	7.72015e+07	1.40681e+08	7.72015e+07	7.69644e+09	3.9441e+09	5.14825e+11	2.94752e+11	CADOJ_NIST1036_Hisp	2.09283e+12		1.18075e+12	3.89577e+11
2.8.0	2021-08-26T14:36:33.496-07:00	dukek	4P_4-3-2-1_1ng_Donor Group 1 Amp 1_F5A-LRPrevM4_M3	30098	4	TRUE	CADOJ_NIST1036_AfAm	4.1879e+46		6.97983e+45	1.7617e+45															CADOJ_NIST1036_Cauc	7.34082e+40		1.22347e+40	4.05647e+39															CADOJ_NIST1036_Hisp	2.61285e+41		4.35475e+40	8.89702e+39
2.8.0	2021-08-26T14:36:45.787-07:00	dukek	4P_4-3-2-1_1ng_Donor Group 1 Amp 2_F5A-LRPrevM4_M3	956371	4	TRUE	CADOJ_NIST1036_AfAm	7.70229e+40		1.28372e+40	2.85742e+39															CADOJ_NIST1036_Cauc	2.42991e+35		4.04987e+34	1.15208e+34															CADOJ_NIST1036_Hisp	6.08736e+35		1.01456e+35	2.51317e+34
2.8.0	2021-08-26T14:37:04.530-07:00	dukek	4P_4-3-2-1_2ng_Donor Group 1 Amp 1_F5A-LRPrevM4_M3	486408	4	TRUE	CADOJ_NIST1036_AfAm	6.06851e+44		1.01142e+44	2.56047e+43															CADOJ_NIST1036_Cauc	1.1784e+39		1.964e+38	5.65369e+37															CADOJ_NIST1036_Hisp	7.4544e+39		1.2424e+39	3.56257e+38
2.8.0	2021-08-26T14:37:12.115-07:00	dukek	4P_4-3-2-1_2ng_Donor Group 1 Amp 2_F5A-LRPrevM4_M3	566468	4	TRUE	CADOJ_NIST1036_AfAm	4.34964e+47		7.2494e+46	2.08636e+46															CADOJ_NIST1036_Cauc	1.04947e+42		1.74912e+41	5.21117e+40															CADOJ_NIST1036_Hisp	4.33168e+42		7.21947e+41	1.49185e+41
2.8.0	2021-08-26T14:37:20.774-07:00	dukek	4P_4-3-2-1_63pg_Donor Group 1 Amp 1_F5A-LRPrevM4_M3	196645	4	TRUE	CADOJ_NIST1036_AfAm	176.482		62.5394	7.70737															CADOJ_NIST1036_Cauc	40.6763		15.1194	2.38709															CADOJ_NIST1036_Hisp	21.2375		8.08601	1.66775
2.8.0	2021-08-26T14:37:48.385-07:00	dukek	4P_4-3-2-1_63pg_Donor Group 1 Amp 2_F5A-LRPrevM4_M3	390905	4	TRUE	CADOJ_NIST1036_AfAm	2.52874e+06		467497	33683.5															CADOJ_NIST1036_Cauc	33587.4		6771.68	634.164															CADOJ_NIST1036_Hisp	69277.5		13814.5	1412.28
2.8.0	2021-08-26T14:38:30.832-07:00	dukek	4P_4-3-2-1_125pg_Donor Group 1 Amp 1_F5A-LRPrevM4_M3	31359	4	TRUE	CADOJ_NIST1036_AfAm	1.02628e+06		253281	37745.3															CADOJ_NIST1036_Cauc	26828.4		7243.6	1384.65															CADOJ_NIST1036_Hisp	60694.6		15958.1	2738.75
2.8.0	2021-08-26T14:39:31.450-07:00	dukek	4P_4-3-2-1_125pg_Donor Group 1 Amp 2_F5A-LRPrevM4_M3	317072	4	TRUE	CADOJ_NIST1036_AfAm	3.01895e+09		5.27808e+08	1.03905e+08															CADOJ_NIST1036_Cauc	2.49943e+07		4.32972e+06	891647															CADOJ_NIST1036_Hisp	3.24455e+07		5.65561e+06	1.34998e+06
2.8.0	2021-08-26T14:40:34.961-07:00	dukek	4P_4-3-2-1_250pg_Donor Group 1 Amp 1_F5A-LRPrevM4_M3	436726	4	TRUE	CADOJ_NIST1036_AfAm	9.19188e+21		1.53883e+21	2.67094e+20															CADOJ_NIST1036_Cauc	1.02319e+17		1.71692e+16	3484318684295180															CADOJ_NIST1036_Hisp	3.53627e+17		5.92759e+16	1.36945e+16
2.8.0	2021-08-26T14:41:16.721-07:00	dukek	4P_4-3-2-1_250pg_Donor Group 1 Amp 2_F5A-LRPrevM4_M3	387426	4	TRUE	CADOJ_NIST1036_AfAm	8.21572e+25		1.3701e+25	2.04846e+24															CADOJ_NIST1036_Cauc	7.58251e+20		1.26567e+20	2.45812e+19															CADOJ_NIST1036_Hisp	1.51282e+21		2.52508e+20	5.30135e+19
2.8.0	2021-08-26T14:42:08.381-07:00	dukek	4P_4-3-2-1_380pg_Donor Group 1 Amp 1_F5A-LRPrevM4_M3	82052	4	TRUE	CADOJ_NIST1036_AfAm	4.05568e+24		6.76165e+23	8.01572e+22															CADOJ_NIST1036_Cauc	7.82905e+18		1.31274e+18	2.02798e+17															CADOJ_NIST1036_Hisp	3.62421e+19		6.05595e+18	6.2387e+17
2.8.0	2021-08-26T14:42:52.309-07:00	dukek	4P_4-3-2-1_380pg_Donor Group 1 Amp 2_F5A-LRPrevM4_M3	572888	4	TRUE	CADOJ_NIST1036_AfAm	9.43197e+27		1.5915e+27	3.31041e+26															CADOJ_NIST1036_Cauc	3.20835e+22		5.54733e+21	1.24775e+21															CADOJ_NIST1036_Hisp	1.20772e+23		2.09068e+22	4.19437e+21
2.8.0	2021-08-26T14:43:34.470-07:00	dukek	4P_4-3-2-1_500pg_Donor Group 1 Amp 1_F5A-LRPrevM4_M3	454974	4	TRUE	CADOJ_NIST1036_AfAm	7.47558e+32		1.24613e+32	2.38197e+31															CADOJ_NIST1036_Cauc	1.95312e+27		3.25687e+26	7.6351e+25															CADOJ_NIST1036_Hisp	1.38497e+28		2.3093e+27	4.82622e+26
2.8.0	2021-08-26T14:44:07.159-07:00	dukek	4P_4-3-2-1_500pg_Donor Group 1 Amp 2_F5A-LRPrevM4_M3	315594	4	TRUE	CADOJ_NIST1036_AfAm	2.67114e+34		4.45193e+33	1.03344e+33															CADOJ_NIST1036_Cauc	1.9452e+28		3.24206e+27	8.05606e+26															CADOJ_NIST1036_Hisp	7.05282e+28		1.17549e+28	2.64066e+27
2.8.0	2021-08-26T14:44:33.249-07:00	dukek	4P_4-3-2-1_750pg_Donor Group 1 Amp 1_F5A-LRPrevM4_M3	597034	4	TRUE	CADOJ_NIST1036_AfAm	9.09827e+42		1.51638e+42	3.97041e+41															CADOJ_NIST1036_Cauc	4.35386e+37		7.25643e+36	1.98191e+36															CADOJ_NIST1036_Hisp	1.1935e+38		1.98917e+37	4.69676e+36
[truncated: 3,871 more rows]
[truncated: 141 more columns]
