# Supplementary material for: Compound and Conditioned Likelihood Ratio Behavior within a Probabilistic Genotyping Context
Source: Genes (Basel). 2022 Nov 4;13(11):2031. doi: 10.3390/genes13112031 (PMC9690711; doi:10.3390/genes13112031)
Supplement: Supplementary file 1 [file genes-13-02031-s001.zip › Supplementary Table S4_4PM LRs (20x accepts).xlsx]

## Sheet: Results
STRmix version	Run at	Username	Sample ID	Seed	NoCs	Assigned SubSource LR?	Pop. 1	Pop. 1 SubSubSource LR (point)	Pop. 1 SubSubSource LR (HPD)	Pop. 1 SubSource LR (point)	Pop. 1 SubSource LR (HPD)	Pop. 1 SubSource LR Sib HD (point)	Pop. 1 SubSource LR Sib HD (HPD)	Pop. 1 SubSource LR Parent/Child HD (point)	Pop. 1 SubSource LR Parent/Child HD (HPD)	Pop. 1 SubSource LR Half Sib HD (point)	Pop. 1 SubSource LR Half Sib HD (HPD)	Pop. 1 SubSource LR GrandParent HD (point)	Pop. 1 SubSource LR GrandParent HD (HPD)	Pop. 1 SubSource LR Uncle HD (point)	Pop. 1 SubSource LR Uncle HD (HPD)	Pop. 1 SubSource LR Cousin HD (point)	Pop. 1 SubSource LR Cousin HD (HPD)	Pop. 1 SubSource LR Unified HD (point)	Pop. 1 SubSource LR Unified HD (HPD)	Pop. 2	Pop. 2 SubSubSource LR (point)	Pop. 2 SubSubSource LR (HPD)	Pop. 2 SubSource LR (point)	Pop. 2 SubSource LR (HPD)	Pop. 2 SubSource LR Sib HD (point)	Pop. 2 SubSource LR Sib HD (HPD)	Pop. 2 SubSource LR Parent/Child HD (point)	Pop. 2 SubSource LR Parent/Child HD (HPD)	Pop. 2 SubSource LR Half Sib HD (point)	Pop. 2 SubSource LR Half Sib HD (HPD)	Pop. 2 SubSource LR GrandParent HD (point)	Pop. 2 SubSource LR GrandParent HD (HPD)	Pop. 2 SubSource LR Uncle HD (point)	Pop. 2 SubSource LR Uncle HD (HPD)	Pop. 2 SubSource LR Cousin HD (point)	Pop. 2 SubSource LR Cousin HD (HPD)	Pop. 2 SubSource LR Unified HD (point)	Pop. 2 SubSource LR Unified HD (HPD)	Pop. 3	Pop. 3 SubSubSource LR (point)	Pop. 3 SubSubSource LR (HPD)	Pop. 3 SubSource LR (point)	Pop. 3 SubSource LR (HPD)
2.8.0	2022-01-16T15:58:25.312-08:00	dukek	4P_4-3-2-1_1ng_Donor Group 1 Amp 1_M4A_LRPrev_1_M3	264384	4	TRUE	CADOJ_NIST1036_AfAm	3.67921e+16		1.52534e+16	4680824049858680	324980	228236	1.08463e+08	5.57989e+07	9.57181e+10	4.54005e+10	9.57181e+10	4.54005e+10	9.57181e+10	4.54005e+10	1.25551e+13	5.35177e+12	1.20012e+13	8.44262e+12	CADOJ_NIST1036_Cauc	1.90611e+12		8.42775e+11	2.87454e+11	28000.7	18501.9	1.12932e+06	637142	2.36162e+08	1.13909e+08	2.36162e+08	1.13909e+08	2.36162e+08	1.13909e+08	8.64564e+09	3.64264e+09	4.52651e+11	2.04943e+11	CADOJ_NIST1036_Hisp	8.81751e+12		3.97119e+12	1.26611e+12
2.8.0	2022-01-16T15:58:40.894-08:00	dukek	4P_4-3-2-1_1ng_Donor Group 1 Amp 2_M4A_LRPrev_1_M3	285965	4	TRUE	CADOJ_NIST1036_AfAm	5.1358e+18		1.71248e+18	5.10306e+17	3.42372e+06	2.47089e+06	8.24039e+09	4.29531e+09	8.83736e+12	4.0052e+12	8.83736e+12	4.0052e+12	8.83736e+12	4.0052e+12	1342072457882300	528902972478006	127396225568608	9.18909e+13	CADOJ_NIST1036_Cauc	139306046471467		46476989656895	18754590063325	293818	218138	5.56398e+07	3.31536e+07	1.31002e+10	6.96902e+09	1.31002e+10	6.96902e+09	1.31002e+10	6.96902e+09	5.05096e+11	2.41944e+11	8.7587e+12	5.64505e+12	CADOJ_NIST1036_Hisp	717413871084370		239330885932157	76669913202818
2.8.0	2022-01-16T15:59:02.294-08:00	dukek	4P_4-3-2-1_2ng_Donor Group 1 Amp 1_M4A_LRPrev_1_M3	382265	4	TRUE	CADOJ_NIST1036_AfAm	1.71584e+18		5.72117e+17	1.8136e+17	2.46891e+06	1.85326e+06	2.69506e+09	1.42427e+09	2.98626e+12	1.47166e+12	2.98626e+12	1.47166e+12	2.98626e+12	1.47166e+12	449348771598951	191235541654814	9.17375e+13	6.87827e+13	CADOJ_NIST1036_Cauc	4.88271e+13		1.62851e+13	6.33116e+12	185580	135494	1.60348e+07	9.2388e+06	4.2355e+09	2.20488e+09	4.2355e+09	2.20488e+09	4.2355e+09	2.20488e+09	1.68289e+11	8.01946e+10	4.74954e+12	2.86284e+12	CADOJ_NIST1036_Hisp	194749700741029		6.4949e+13	1.94724e+13
2.8.0	2022-01-16T15:59:14.242-08:00	dukek	4P_4-3-2-1_2ng_Donor Group 1 Amp 2_M4A_LRPrev_1_M3	826747	4	TRUE	CADOJ_NIST1036_AfAm	1.13655e+17		4.02378e+16	1.33567e+16	1.03018e+06	747941	4.41369e+08	2.4268e+08	3.37375e+11	1.61532e+11	3.37375e+11	1.61532e+11	3.37375e+11	1.61532e+11	3.97318e+13	1.69321e+13	3.81043e+13	27623715790005	CADOJ_NIST1036_Cauc	3.96238e+12		1.46271e+12	5.22915e+11	65397.2	47408.5	2.8356e+06	1.67337e+06	5.26866e+08	2.72292e+08	5.26866e+08	2.72292e+08	5.26866e+08	2.72292e+08	1.74603e+10	8.104e+09	8.93142e+11	4.06484e+11	CADOJ_NIST1036_Hisp	1.80774e+13		6.71196e+12	2.37743e+12
2.8.0	2022-01-16T15:59:19.464-08:00	dukek	4P_4-3-2-1_63pg_Donor Group 1 Amp 1_M4A_LRPrev_1_M3	320393	4	TRUE	CADOJ_NIST1036_AfAm	402.601		146.553	78.1043	6.27755	4.8416	8.52805	5.79208	27.5085	17.0163	27.5085	17.0163	27.5085	17.0163	59.007	34.5147	146.553	78.1041	CADOJ_NIST1036_Cauc	59.0795		24.2835	16.4231	3.73904	3.08658	4.69766	3.63433	9.49501	6.99384	9.49501	6.99384	9.49501	6.99384	14.6421	10.5598	24.2835	16.4231	CADOJ_NIST1036_Hisp	37.2735		15.9803	10.7709
2.8.0	2022-01-16T15:59:41.028-08:00	dukek	4P_4-3-2-1_63pg_Donor Group 1 Amp 2_M4A_LRPrev_1_M3	902049	4	TRUE	CADOJ_NIST1036_AfAm	17802.6		6089.63	2993.13	12.816	9.3041	19.9992	13.6313	206.191	129.277	206.191	129.277	206.191	129.277	1036.04	597.72	6089.39	2993.06	CADOJ_NIST1036_Cauc	727.783		270.144	171.001	5.96302	4.85855	7.9859	6.2508	38.2432	27.9636	38.2432	27.9636	38.2432	27.9636	100.425	68.9544	270.143	171	CADOJ_NIST1036_Hisp	1574.81		564.453	309.426
2.8.0	2022-01-16T16:00:16.032-08:00	dukek	4P_4-3-2-1_125pg_Donor Group 1 Amp 1_M4A_LRPrev_1_M3	648709	4	TRUE	CADOJ_NIST1036_AfAm	8315.48		3132.77	1386.38	1.03533	0.645155	4.22297	2.52986	34.8781	19.7368	34.8781	19.7368	34.8781	19.7368	258.978	134.403	3132.31	1386.25	CADOJ_NIST1036_Cauc	61.0813		35.3474	23.2814	0.589941	0.473193	1.47964	1.1391	3.82839	2.87398	3.82839	2.87398	3.82839	2.87398	10.8117	7.75439	35.3472	23.2814	CADOJ_NIST1036_Hisp	115.673		72.8449	41.671
2.8.0	2022-01-16T16:01:12.699-08:00	dukek	4P_4-3-2-1_125pg_Donor Group 1 Amp 2_M4A_LRPrev_1_M3	519986	4	TRUE	CADOJ_NIST1036_AfAm	523593		241750	110955	17.0615	13.5136	172.611	115.977	2066.06	1262.09	2066.06	1262.09	2066.06	1262.09	15866.5	8614.58	241629	110925	CADOJ_NIST1036_Cauc	1474.96		939.469	541.158	4.83243	3.97056	18.6184	14.1969	71.7016	50.0857	71.7016	50.0857	71.7016	50.0857	223.52	143.978	939.459	541.154	CADOJ_NIST1036_Hisp	3976.22		2680.71	1327.94
2.8.0	2022-01-16T16:02:34.328-08:00	dukek	4P_4-3-2-1_250pg_Donor Group 1 Amp 1_M4A_LRPrev_1_M3	700103	4	TRUE	CADOJ_NIST1036_AfAm	9.84782e+11		4.21015e+11	1.74684e+11	6863.86	5328.65	291233	187228	5.89488e+07	3.32201e+07	5.89488e+07	3.32201e+07	5.89488e+07	3.32201e+07	2.42734e+09	1.23981e+09	1.53041e+11	9.14707e+10	CADOJ_NIST1036_Cauc	1.13355e+08		6.85967e+07	2.93756e+07	698.665	531.432	5901.32	3915.83	256458	144087	256458	144087	256458	144087	3.05512e+06	1.51247e+06	6.8357e+07	2.93142e+07	CADOJ_NIST1036_Hisp	3.84384e+08		2.11927e+08	8.6548e+07
2.8.0	2022-01-16T16:04:07.943-08:00	dukek	4P_4-3-2-1_250pg_Donor Group 1 Amp 2_M4A_LRPrev_1_M3	959854	4	TRUE	CADOJ_NIST1036_AfAm	1.61629e+13		5.66407e+12	1.81153e+12	4349.51	3122.29	241319	140032	1.41316e+08	7.02299e+07	1.41316e+08	7.02299e+07	1.41316e+08	7.02299e+07	1.24398e+10	5.39738e+09	1.50475e+11	1.04793e+11	CADOJ_NIST1036_Cauc	3.23953e+08		1.22777e+08	4.63767e+07	169.838	121.153	1444.49	908.777	147044	79794	147044	79794	147044	79794	3.14542e+06	1.46672e+06	1.19711e+08	4.57212e+07	CADOJ_NIST1036_Hisp	1.21191e+09		4.53852e+08	1.53516e+08
2.8.0	2022-01-16T16:05:20.891-08:00	dukek	4P_4-3-2-1_380pg_Donor Group 1 Amp 1_M4A_LRPrev_1_M3	813047	4	TRUE	CADOJ_NIST1036_AfAm	183472234601659		78690208074437	2.91399e+13	105647	79934.5	1.59259e+07	9.39324e+06	5.96121e+09	3.14935e+09	5.96121e+09	3.14935e+09	5.96121e+09	3.14935e+09	3.48851e+11	1.6634e+11	3.68587e+12	2.67033e+12	CADOJ_NIST1036_Cauc	1.6417e+10		8.32478e+09	3.56884e+09	6199.44	4579.12	140031	90316.2	1.37219e+07	7.90996e+06	1.37219e+07	7.90996e+06	1.37219e+07	7.90996e+06	2.5742e+08	1.34752e+08	8.00159e+09	3.48662e+09	CADOJ_NIST1036_Hisp	7.13688e+10		3.51266e+10	1.40227e+10
2.8.0	2022-01-16T16:06:43.882-08:00	dukek	4P_4-3-2-1_380pg_Donor Group 1 Amp 2_M4A_LRPrev_1_M3	834761	4	TRUE	CADOJ_NIST1036_AfAm	121640333793225		43028614198488	1.6057e+13	14499.5	10258.4	1.49191e+06	820103	7.95632e+08	3.96238e+08	7.95632e+08	3.96238e+08	7.95632e+08	3.96238e+08	7.06575e+10	3.23342e+10	5.20105e+11	3.6164e+11	CADOJ_NIST1036_Cauc	3.26617e+09		1.20851e+09	5.19788e+08	804.62	597.339	12435	7721.79	1.14644e+06	638918	1.14644e+06	638918	1.14644e+06	638918	2.54534e+07	1.29546e+07	1.15379e+09	5.06596e+08	CADOJ_NIST1036_Hisp	1.54615e+10		5.81293e+09	2.08007e+09
2.8.0	2022-01-16T16:07:42.317-08:00	dukek	4P_4-3-2-1_500pg_Donor Group 1 Amp 1_M4A_LRPrev_1_M3	847187	4	TRUE	CADOJ_NIST1036_AfAm	1.31342e+17		4.50737e+16	1.49516e+16	1.32736e+06	1.00278e+06	4.62513e+08	2.67915e+08	3.96059e+11	2.03009e+11	3.96059e+11	2.03009e+11	3.96059e+11	2.03009e+11	4.92773e+13	22098566740426	4.90195e+13	3.69001e+13	CADOJ_NIST1036_Cauc	6.41428e+12		2.2412e+12	8.81285e+11	102423	75965.1	3.82358e+06	2.33198e+06	8.41437e+08	4.55219e+08	8.41437e+08	4.55219e+08	8.41437e+08	4.55219e+08	2.92957e+10	1.39759e+10	1.37521e+12	6.64246e+11	CADOJ_NIST1036_Hisp	2.95999e+13		1.03368e+13	3.67106e+12
2.8.0	2022-01-16T16:08:40.319-08:00	dukek	4P_4-3-2-1_500pg_Donor Group 1 Amp 2_M4A_LRPrev_1_M3	518487	4	TRUE	CADOJ_NIST1036_AfAm	2.74986e+16		1.03932e+16	3566044648147610	620233	452656	1.5674e+08	8.27985e+07	1.28587e+11	6.07227e+10	1.28587e+11	6.07227e+10	1.28587e+11	6.07227e+10	14635995862147	6.20568e+12	2.28141e+13	1.65267e+13	CADOJ_NIST1036_Cauc	1.03041e+12		4.24504e+11	1.75404e+11	49416.2	37323	1.50686e+06	957732	2.58682e+08	1.45554e+08	2.58682e+08	1.45554e+08	2.58682e+08	1.45554e+08	7.47567e+09	3.7608e+09	3.39333e+11	1.53951e+11	CADOJ_NIST1036_Hisp	5.52953e+12		2.28752e+12	7.53704e+11
2.8.0	2022-01-16T16:09:24.665-08:00	dukek	4P_4-3-2-1_750pg_Donor Group 1 Amp 1_M4A_LRPrev_1_M3	834134	4	TRUE	CADOJ_NIST1036_AfAm	2.6103e+17		8.77803e+16	2.92238e+16	1.1191e+06	819658	8.55894e+08	4.63768e+08	7.22068e+11	3.51381e+11	7.22068e+11	3.51381e+11	7.22068e+11	3.51381e+11	9.0577e+13	3.90676e+13	4.1526e+13	3.03944e+13	CADOJ_NIST1036_Cauc	7.04681e+12		2.39363e+12	9.02818e+11	75312.1	54965.6	5.01611e+06	3.05788e+06	9.65031e+08	4.99135e+08	9.65031e+08	4.99135e+08	9.65031e+08	4.99135e+08	3.22526e+10	1.46681e+10	1.26804e+12	6.13639e+11	CADOJ_NIST1036_Hisp	3.79928e+13		1.28996e+13	3.84419e+12
2.8.0	2022-01-16T16:09:38.693-08:00	dukek	4P_4-3-2-1_750pg_Donor Group 1 Amp 2_M4A_LRPrev_1_M3	728291	4	TRUE	CADOJ_NIST1036_AfAm	3.7468e+17		1.26987e+17	4.41621e+16	1.60169e+06	1.18788e+06	7.40254e+08	3.98872e+08	7.6588e+11	3.72022e+11	7.6588e+11	3.72022e+11	7.6588e+11	3.72022e+11	108427837503638	4.84158e+13	5.92984e+13	4.38878e+13	CADOJ_NIST1036_Cauc	1.30786e+13		4.4877e+12	1.87017e+12	120866	90252.8	7.52483e+06	4.54186e+06	1.56387e+09	8.77757e+08	1.56387e+09	8.77757e+08	1.56387e+09	8.77757e+08	5.48059e+10	2.79623e+10	2.2001e+12	1.20116e+12	CADOJ_NIST1036_Hisp	5.40271e+13		1.86362e+13	6.00631e+12
2.8.0	2022-01-16T16:10:16.948-08:00	dukek	4P_4-3-2-1_870pg_Donor Group 1 Amp 1_M4A_LRPrev_1_M3	327386	4	TRUE	CADOJ_NIST1036_AfAm	7522810632518780		2511101957739380	872097623490252	138280	96805.4	1.43098e+07	7.19678e+06	1.66364e+10	7.73797e+09	1.66364e+10	7.73797e+09	1.66364e+10	7.73797e+09	2.44812e+12	1.09994e+12	5.01181e+12	3.466e+12	CADOJ_NIST1036_Cauc	2.04088e+11		6.83016e+10	2.7213e+10	7341.43	5118.81	94912.5	55728.4	2.35818e+07	1.21985e+07	2.35818e+07	1.21985e+07	2.35818e+07	1.21985e+07	8.69904e+08	4.00986e+08	5.24723e+10	2.26561e+10	CADOJ_NIST1036_Hisp	8.45079e+11		2.82917e+11	8.83638e+10
2.8.0	2022-01-16T16:10:44.315-08:00	dukek	4P_4-3-2-1_870pg_Donor Group 1 Amp 2_M4A_LRPrev_1_M3	888456	4	TRUE	CADOJ_NIST1036_AfAm	4.80708e+17		1.61708e+17	4.84782e+16	1.23499e+06	869304	1.1119e+09	5.7632e+08	1.05362e+12	4.83375e+11	1.05362e+12	4.83375e+11	1.05362e+12	4.83375e+11	143205870682847	5.75286e+13	4.58593e+13	3.22549e+13	CADOJ_NIST1036_Cauc	1.34605e+13		4.56743e+12	2.00562e+12	86309.9	63157.9	7.291e+06	4.54569e+06	1.51617e+09	8.3173e+08	1.51617e+09	8.3173e+08	1.51617e+09	8.3173e+08	5.34351e+10	2.76313e+10	1.85233e+12	1.08258e+12	CADOJ_NIST1036_Hisp	6.17867e+13		2.09651e+13	6.76073e+12
2.8.0	2022-01-16T16:20:15.689-08:00	dukek	4P_10-5-2-1_1.4ng_Donor Group 1 Amp 1_M4A_LRPrev_1_M3	359422	4	TRUE	CADOJ_NIST1036_AfAm	1.19136e+26		3.9712e+25	1.24434e+25	4.18344e+08	3.22043e+08	342719781668533	183729972586285	2.11827e+18	1.0729e+18	2.11827e+18	1.0729e+18	2.11827e+18	1.0729e+18	1.56637e+21	6.9421e+20	1.55849e+16	1.19973e+16	CADOJ_NIST1036_Cauc	1.6752e+21		5.58401e+20	2.11074e+20	3.50021e+07	2.58376e+07	1.25526e+12	6.89897e+11	2287978763983980	1134150767622710	2287978763983980	1134150767622710	2287978763983980	1134150767622710	4.90661e+17	2.24908e+17	1303865586215500	962451249905844	CADOJ_NIST1036_Hisp	7.7173e+21		2.57243e+21	7.18224e+20
2.8.0	2022-01-16T16:20:27.928-08:00	dukek	4P_10-5-2-1_1.4ng_Donor Group 1 Amp 2_M4A_LRPrev_1_M3	867690	4	TRUE	CADOJ_NIST1036_AfAm	3.48915e+21		1.16305e+21	3.89391e+20	2.50013e+07	1.90741e+07	1.51535e+11	8.2174e+10	534296976363146	263848862886979	534296976363146	263848862886979	534296976363146	263848862886979	2.27465e+17	9.93757e+16	930987274810885	710196346605551	CADOJ_NIST1036_Cauc	1.23845e+17		4.12817e+16	1.70355e+16	3.38387e+06	2.53054e+06	1.40187e+09	8.19484e+08	1.41266e+12	7.53262e+11	1.41266e+12	7.53262e+11	1.41266e+12	7.53262e+11	159364858243053	7.75293e+13	124875718244328	9.30825e+13	CADOJ_NIST1036_Hisp	4.37036e+17		1.45679e+17	5.08682e+16
2.8.0	2022-01-16T16:20:39.004-08:00	dukek	4P_10-5-2-1_1.6ng_Donor Group 1 Amp 1_M4A_LRPrev_1_M3	321416	4	TRUE	CADOJ_NIST1036_AfAm	2.64948e+24		8.83161e+23	2.28301e+23	1.11499e+08	6.99771e+07	2.84596e+13	1.26963e+13	1.42015e+17	5.80352e+16	1.42015e+17	5.80352e+16	1.42015e+17	5.80352e+16	7.95946e+19	2.91204e+19	4153724381005630	2606891875433240	CADOJ_NIST1036_Cauc	3.0939e+19		1.0313e+19	3.75149e+18	6.62225e+06	4.03342e+06	7.75349e+10	3.79731e+10	109069792206480	5.09755e+13	109069792206480	5.09755e+13	109069792206480	5.09755e+13	1.75235e+16	7674330679032520	246642792027657	150215293589571	CADOJ_NIST1036_Hisp	9.92669e+19		3.3089e+19	8.55918e+18
2.8.0	2022-01-16T16:20:51.915-08:00	dukek	4P_10-5-2-1_1.6ng_Donor Group 1 Amp 2_M4A_LRPrev_1_M3	4076	4	TRUE	CADOJ_NIST1036_AfAm	1.04338e+25		3.47794e+24	1.2036e+24	2.10485e+08	1.59711e+08	5.30815e+13	27609094099491	2.77043e+17	1.38613e+17	2.77043e+17	1.38613e+17	2.77043e+17	1.38613e+17	1.78511e+20	8.03966e+19	7841307556280510	5949797722811390	CADOJ_NIST1036_Cauc	2.30403e+20		7.6801e+19	2.9066e+19	2.71321e+07	2.0072e+07	3.76712e+11	2.08985e+11	587393754566556	303977001732051	587393754566556	303977001732051	587393754566556	303977001732051	1.05607e+17	4.96412e+16	1010570837231560	747566944867087	CADOJ_NIST1036_Hisp	9.73753e+20		3.24584e+20	1.07631e+20
2.8.0	2022-01-16T16:21:00.854-08:00	dukek	4P_10-5-2-1_1.8ng_Donor Group 1 Amp 1_M4A_LRPrev_1_M3	693809	4	TRUE	CADOJ_NIST1036_AfAm	3.21038e+26		1.07013e+26	3.43557e+25	6.25876e+08	4.93044e+08	793921161659729	416365174770347	5.51685e+18	2.6474e+18	5.51685e+18	2.6474e+18	5.51685e+18	2.6474e+18	4.3349e+21	1.87201e+21	2.33163e+16	1.83678e+16	CADOJ_NIST1036_Cauc	5.73918e+21		1.91306e+21	7.17922e+20	6.67809e+07	4.89079e+07	3.80209e+12	2.18647e+12	7647992111239350	3909518788841410	7647992111239350	3909518788841410	7647992111239350	3909518788841410	1.72805e+18	8.14698e+17	2487733428277820	1821890722679670	CADOJ_NIST1036_Hisp	2.95425e+22		9.84749e+21	2.96522e+21
2.8.0	2022-01-16T16:11:09.374-08:00	dukek	4P_10-5-2-1_1.8ng_Donor Group 1 Amp 2_M4A_LRPrev_1_M3	184762	4	TRUE	CADOJ_NIST1036_AfAm	2.8671e+22		9.55702e+21	3.27645e+21	8.23063e+07	6.42729e+07	8.1367e+12	4.54e+12	1.69783e+16	8721763966049310	1.69783e+16	8721763966049310	1.69783e+16	8721763966049310	4.29598e+18	1.92612e+18	3066152399698740	2394316212464820	CADOJ_NIST1036_Cauc	8.21272e+17		2.73757e+17	1.12619e+17	8.2093e+06	6.33958e+06	4.56826e+10	2.73648e+10	2.53325e+13	13905543927279	2.53325e+13	13905543927279	2.53325e+13	13905543927279	1756560819287660	859648787736279	305340828764742	235679846833456	CADOJ_NIST1036_Hisp	4.10502e+18		1.36834e+18	4.14928e+17
2.8.0	2022-01-16T16:11:22.665-08:00	dukek	4P_10-5-2-1_3.6ng_Donor Group 1 Amp 2_M4A_LRPrev_1_M3	69092	4	TRUE	CADOJ_NIST1036_AfAm	2.77017e+26		9.2339e+25	2.99135e+25	2.26694e+08	1.46707e+08	307110112548839	145644660130627	2.43443e+18	1.13596e+18	2.43443e+18	1.13596e+18	2.43443e+18	1.13596e+18	2.26938e+21	9.69274e+20	8445220151344810	5465406537855990	CADOJ_NIST1036_Cauc	2.78973e+22		9.2991e+21	3.84467e+21	9.25337e+07	7.14383e+07	1.24688e+13	7.37876e+12	2.53715e+16	1.35826e+16	2.53715e+16	1.35826e+16	2.53715e+16	1.35826e+16	6.22502e+18	3.08647e+18	3447175136136570	2661291961556650	CADOJ_NIST1036_Hisp	7.78801e+22		2.596e+22	8.07965e+21
2.8.0	2022-01-16T16:11:28.042-08:00	dukek	4P_10-5-2-1_3.6ng_Donor Group 1 Amp 1_M4A_LRPrev_1_M3	885254	4	TRUE	CADOJ_NIST1036_AfAm	1.75887e+27		5.8629e+26	1.86364e+26	6.66981e+08	5.13817e+08	1300170823962910	707773087515374	1.18835e+19	5.98182e+18	1.18835e+19	5.98182e+18	1.18835e+19	5.98182e+18	1.24364e+22	5.76851e+21	2.48477e+16	1.91417e+16	CADOJ_NIST1036_Cauc	9.7589e+22		3.25297e+22	1.32707e+22	1.6295e+08	1.32484e+08	2.23754e+13	1.34946e+13	6.03463e+16	3.40586e+16	6.03463e+16	3.40586e+16	6.03463e+16	3.40586e+16	1.77415e+19	9.24492e+18	6070401116587430	4935430775633240	CADOJ_NIST1036_Hisp	4.34185e+23		1.44728e+23	5.10943e+22
2.8.0	2022-01-16T16:11:32.583-08:00	dukek	4P_10-5-2-1_113pg_Donor Group 1 Amp 1_M4A_LRPrev_1_M3	195525	4	TRUE	CADOJ_NIST1036_AfAm	47027.4		16352.7	6501.49	1.06484	0.666905	2.8126	1.64791	43.7037	24.4397	43.7037	24.4397	43.7037	24.4397	580.787	298.996	16338.3	6498.44	CADOJ_NIST1036_Cauc	149.566		85.6414	51.1298	0.499656	0.377148	1.1141	0.82092	4.46603	3.22633	4.46603	3.22633	4.46603	3.22633	17.8633	12.1597	85.6402	51.1293	CADOJ_NIST1036_Hisp	232.763		127.809	71.5122
2.8.0	2022-01-16T16:12:37.405-08:00	dukek	4P_10-5-2-1_113pg_Donor Group 1 Amp 2_M4A_LRPrev_1_M3	530540	4	TRUE	CADOJ_NIST1036_AfAm	511838		171300	89086.2	77.2493	57.6456	179.851	122.435	3385.59	2139.89	3385.59	2139.89	3385.59	2139.89	22647.7	13349.6	171277	89077.9	CADOJ_NIST1036_Cauc	4835.6		1656.14	987.492	18.5341	14.661	33.5881	25.6433	200.541	138.176	200.541	138.176	200.541	138.176	572.829	368.647	1656.13	987.486	CADOJ_NIST1036_Hisp	10932.7		3717.84	1966.74
2.8.0	2022-01-16T16:13:42.539-08:00	dukek	4P_10-5-2-1_225pg_Donor Group 1 Amp 1_M4A_LRPrev_1_M3	761058	4	TRUE	CADOJ_NIST1036_AfAm	9.93111e+12		3.33361e+12	1.24382e+12	12701.9	9716.37	1.25674e+06	794915	3.35526e+08	1.85212e+08	3.35526e+08	1.85212e+08	3.35526e+08	1.85212e+08	1.81772e+10	8.88327e+09	4.04752e+11	2.74396e+11	CADOJ_NIST1036_Cauc	5.1189e+09		1.78249e+09	8.26625e+08	2303.51	1776.53	64651.4	44175.3	4.46281e+06	2.6346e+06	4.46281e+06	2.6346e+06	4.46281e+06	2.6346e+06	7.0877e+07	3.74849e+07	1.74275e+09	8.15623e+08	CADOJ_NIST1036_Hisp	3.09851e+10		1.06793e+10	4.36199e+09
2.8.0	2022-01-16T16:14:54.915-08:00	dukek	4P_10-5-2-1_225pg_Donor Group 1 Amp 2_M4A_LRPrev_1_M3	510051	4	TRUE	CADOJ_NIST1036_AfAm	2600477766172860		868168355082770	331988201740467	172088	132850	5.52969e+07	3.20208e+07	2.98443e+10	1.53912e+10	2.98443e+10	1.53912e+10	2.98443e+10	1.53912e+10	2.3827e+12	1.14109e+12	6.31176e+12	4.84219e+12	CADOJ_NIST1036_Cauc	2.02953e+11		6.82365e+10	3.01271e+10	14552.8	10933.3	407959	256053	6.03497e+07	3.36149e+07	6.03497e+07	3.36149e+07	6.03497e+07	3.36149e+07	1.4827e+09	7.54226e+08	5.99617e+10	2.7866e+10	CADOJ_NIST1036_Hisp	5.06302e+11		1.69996e+11	6.30961e+10
2.8.0	2022-01-16T16:16:06.092-08:00	dukek	4P_10-5-2-1_450pg_Donor Group 1 Amp 1_M4A_LRPrev_1_M3	28804	4	TRUE	CADOJ_NIST1036_AfAm	8.04627e+18		2.6821e+18	8.09354e+17	2.82458e+06	2.15274e+06	8.48954e+09	4.49557e+09	1.11519e+13	5.17422e+12	1.11519e+13	5.17422e+12	1.11519e+13	5.17422e+12	2020983721102010	788231042456556	105129360961536	8.00921e+13	CADOJ_NIST1036_Cauc	420297870096131		140101469693249	5.96925e+13	342126	271230	7.12425e+07	4.47362e+07	2.69328e+10	1.532e+10	2.69328e+10	1.532e+10	2.69328e+10	1.532e+10	1.36682e+12	7.16206e+11	1.15465e+13	8.56387e+12	CADOJ_NIST1036_Hisp	1618327872627900		539448743061585	188220746267209
2.8.0	2022-01-16T16:17:19.801-08:00	dukek	4P_10-5-2-1_450pg_Donor Group 1 Amp 2_M4A_LRPrev_1_M3	540879	4	TRUE	CADOJ_NIST1036_AfAm	2.27163e+19		7.57751e+18	2.91295e+18	8.80979e+06	6.6289e+06	1.25849e+10	6.97362e+09	2.10442e+13	1.05698e+13	2.10442e+13	1.05698e+13	2.10442e+13	1.05698e+13	4177845104465840	1964790331918580	327573284305047	246412837845160	CADOJ_NIST1036_Cauc	874004491421471		291964753677455	123010377140643	524586	400631	7.85645e+07	4.6897e+07	3.43341e+10	1.8806e+10	3.43341e+10	1.8806e+10	3.43341e+10	1.8806e+10	1.95933e+12	9.83932e+11	1.80148e+13	1.29288e+13	CADOJ_NIST1036_Hisp	3956919119535270		1321960316283620	461521501139881
2.8.0	2022-01-16T16:18:00.912-08:00	dukek	4P_10-5-2-1_684pg_Donor Group 1 Amp 1_M4A_LRPrev_1_M3	219090	4	TRUE	CADOJ_NIST1036_AfAm	5.09699e+21		1.699e+21	5.19853e+20	1.9336e+07	1.38839e+07	3.64228e+11	1.84022e+11	1018430872788950	461806393951650	1018430872788950	461806393951650	1018430872788950	461806393951650	3.55744e+17	1.42944e+17	720239717608394	517121105083300	CADOJ_NIST1036_Cauc	1.56818e+17		5.22726e+16	1.99279e+16	2.18535e+06	1.62365e+06	3.20408e+09	1.81007e+09	2.32168e+12	1.19833e+12	2.32168e+12	1.19833e+12	2.32168e+12	1.19833e+12	212226645250910	9.7049e+13	8.11385e+13	6.02241e+13	CADOJ_NIST1036_Hisp	6.81275e+17		2.27092e+17	6.82998e+16
2.8.0	2022-01-16T16:18:38.877-08:00	dukek	4P_10-5-2-1_684pg_Donor Group 1 Amp 2_M4A_LRPrev_1_M3	701657	4	TRUE	CADOJ_NIST1036_AfAm	5.25075e+20		1.75028e+20	5.6201e+19	2.33556e+07	1.75582e+07	3.60414e+11	1.8298e+11	578445418535007	270954967563918	578445418535007	270954967563918	578445418535007	270954967563918	1.12725e+17	4.62395e+16	869934137136502	653961259340732	CADOJ_NIST1036_Cauc	1.58666e+16		5289397614282660	2157903111804040	2.28044e+06	1.68598e+06	2.86362e+09	1.63513e+09	9.88565e+11	5.1864e+11	9.88565e+11	5.1864e+11	9.88565e+11	5.1864e+11	4.76821e+13	2.25248e+13	8.3437e+13	6.12773e+13	CADOJ_NIST1036_Hisp	6.25203e+16		2.08423e+16	6207110590055640
2.8.0	2022-01-16T16:19:28.101-08:00	dukek	4P_10-5-2-1_900pg_Donor Group 1 Amp 1_M4A_LRPrev_1_M3	555962	4	TRUE	CADOJ_NIST1036_AfAm	1.61831e+23		5.39438e+22	1.42156e+22	5.34345e+07	3.97905e+07	5.11168e+12	2.53811e+12	1.7214e+16	7422254877979250	1.7214e+16	7422254877979250	1.7214e+16	7422254877979250	7.23056e+18	2.70319e+18	1990589337983600	1482315393082210	CADOJ_NIST1036_Cauc	2.03887e+18		6.79623e+17	2.71899e+17	4.92807e+06	3.6165e+06	2.34947e+10	1.33647e+10	18676457503824	9.79704e+12	18676457503824	9.79704e+12	18676457503824	9.79704e+12	1983779432831030	943326224169467	183437798428015	134598196549570	CADOJ_NIST1036_Hisp	1.12422e+19		3.7474e+18	9.80269e+17
2.8.0	2022-01-16T16:19:56.030-08:00	dukek	4P_10-5-2-1_900pg_Donor Group 1 Amp 2_M4A_LRPrev_1_M3	664461	4	TRUE	CADOJ_NIST1036_AfAm	2.30872e+21		7.69575e+20	2.42392e+20	3.6503e+07	2.78685e+07	3.38831e+11	1.82286e+11	861506859179995	394917081414661	861506859179995	394917081414661	861506859179995	394917081414661	2.58525e+17	1.04114e+17	1359489707458990	1037780070356620	CADOJ_NIST1036_Cauc	5.74167e+16		1.91389e+16	7959304022323590	3.59539e+06	2.71926e+06	2.49045e+09	1.54339e+09	1.52741e+12	8.58383e+11	1.52741e+12	8.58383e+11	1.52741e+12	8.58383e+11	113294328819567	5.86465e+13	132503377090738	9.96349e+13	CADOJ_NIST1036_Hisp	2.59316e+17		8.64386e+16	3.21867e+16
2.8.0	2022-01-16T16:21:12.939-08:00	dukek	4P_100-100-100-6_1.28ng_Donor Group 1 Amp 1_M4A_LRPrev_1_M3	823403	4	TRUE	CADOJ_NIST1036_AfAm	1.35571e+17		4.52246e+16	1.61785e+16	1.20865e+06	913757	4.07437e+08	2.29452e+08	3.63295e+11	1.81518e+11	3.63295e+11	1.81518e+11	3.63295e+11	1.81518e+11	4.55527e+13	2.03335e+13	4.46287e+13	3.36707e+13	CADOJ_NIST1036_Cauc	7.66963e+12		2.55796e+12	9.92081e+11	113271	84716.1	5.08483e+06	3.14169e+06	1.00323e+09	5.7458e+08	1.00323e+09	5.7458e+08	1.00323e+09	5.7458e+08	3.27139e+10	1.66492e+10	1.5573e+12	7.55255e+11	CADOJ_NIST1036_Hisp	4.00408e+13		1.33549e+13	4.11743e+12
2.8.0	2022-01-16T16:21:33.331-08:00	dukek	4P_100-100-100-6_1.28ng_Donor Group 1 Amp 2_M4A_LRPrev_1_M3	354736	4	TRUE	CADOJ_NIST1036_AfAm	4.44127e+16		1.64109e+16	5974988750069120	757838	581132	2.79555e+08	1.63199e+08	1.91595e+11	1.02637e+11	1.91595e+11	1.02637e+11	1.91595e+11	1.02637e+11	2.02403e+13	9.64402e+12	2.79814e+13	2.13969e+13	CADOJ_NIST1036_Cauc	2.09648e+12		7.74833e+11	3.458e+11	57911.1	44558	2.43025e+06	1.59383e+06	3.84698e+08	2.32793e+08	3.84698e+08	2.32793e+08	3.84698e+08	2.32793e+08	1.12998e+10	6.18704e+09	5.60553e+11	2.86589e+11	CADOJ_NIST1036_Hisp	1.13041e+13		4.17863e+12	1.50649e+12
2.8.0	2022-01-16T16:21:48.060-08:00	dukek	4P_100-100-100-6_319ng_Donor Group 1 Amp 1_M4A_LRPrev_1_M3	602040	4	TRUE	CADOJ_NIST1036_AfAm	3.28322e+06		1.73939e+06	811076	13.5862	11.0826	38.9535	28.061	1701.07	1125.35	1701.07	1125.35	1701.07	1125.35	34730.9	20606.4	1.72767e+06	807806	CADOJ_NIST1036_Cauc	6017.52		2478.6	1482.88	5.47992	4.53004	9.93858	7.52565	78.1863	57.5867	78.1863	57.5867	78.1863	57.5867	381.705	257.907	2478.52	1482.85	CADOJ_NIST1036_Hisp	30095.2		13394.2	7210.58
2.8.0	2022-01-16T16:23:41.374-08:00	dukek	4P_100-100-100-6_319ng_Donor Group 1 Amp 2_M4A_LRPrev_1_M3	125427	4	TRUE	CADOJ_NIST1036_AfAm	7.35868e+08		3.14764e+08	1.29489e+08	142.869	111.919	1938.97	1260.71	150268	90733.9	150268	90733.9	150268	90733.9	3.77295e+06	2.03051e+06	2.93879e+08	1.2502e+08	CADOJ_NIST1036_Cauc	1.12405e+06		414876	207502	28.6394	22.9918	84.7411	63.9077	2350.49	1539.13	2350.49	1539.13	2350.49	1539.13	23976.6	14206.5	414559	207398	CADOJ_NIST1036_Hisp	2.10602e+06		804619	388770
2.8.0	2022-01-16T16:24:57.217-08:00	dukek	4P_100-100-100-6_638ng_Donor Group 1 Amp 1_M4A_LRPrev_1_M3	662783	4	TRUE	CADOJ_NIST1036_AfAm	1.72557e+11		6.09123e+10	2.44083e+10	7125	5642.64	131259	83182.2	1.9997e+07	1.11967e+07	1.9997e+07	1.11967e+07	1.9997e+07	1.11967e+07	6.11253e+08	3.02957e+08	4.82227e+10	2.14225e+10	CADOJ_NIST1036_Cauc	1.27205e+08		4.40631e+07	2.09831e+07	865.74	688.274	3802.76	2613.53	178311	108990	178311	108990	178311	108990	2.09876e+06	1.17688e+06	4.39649e+07	2.09563e+07	CADOJ_NIST1036_Hisp	2.88783e+08		1.00096e+08	4.30348e+07
2.8.0	2022-01-16T16:26:17.742-08:00	dukek	4P_100-100-100-6_638ng_Donor Group 1 Amp 2_M4A_LRPrev_1_M3	818905	4	TRUE	CADOJ_NIST1036_AfAm	1.025e+12		4.42982e+11	1.59892e+11	3144.77	2250.78	338960	193433	5.38435e+07	2.7035e+07	5.38435e+07	2.7035e+07	5.38435e+07	2.7035e+07	2.17464e+09	9.85317e+08	9.08512e+10	5.54613e+10	CADOJ_NIST1036_Cauc	1.24445e+08		5.75864e+07	2.25932e+07	220.433	155.302	3738.83	2349.02	161988	88474	161988	88474	161988	88474	2.17072e+06	1.04708e+06	5.71198e+07	2.25012e+07	CADOJ_NIST1036_Hisp	6.34974e+08		2.82565e+08	9.77508e+07
2.8.0	2022-01-16T16:01:21.220-08:00	dukek	4P_4-3-2-1_1ng_Donor Group 1 Amp 1_M4A-LRPrevM3_F6	916521	4	TRUE	CADOJ_NIST1036_AfAm	4.12262e+32		9.78881e+31	2.27152e+31															CADOJ_NIST1036_Cauc	2.6868e+26		6.35728e+25	2.10925e+25															CADOJ_NIST1036_Hisp	9.13962e+27		2.14951e+27	5.44403e+26
2.8.0	2022-01-16T16:01:31.463-08:00	dukek	4P_4-3-2-1_1ng_Donor Group 1 Amp 2_M4A-LRPrevM3_F6	527469	4	TRUE	CADOJ_NIST1036_AfAm	7.14754e+32		1.19455e+32	3.57652e+31															CADOJ_NIST1036_Cauc	1.79588e+27		3.00311e+26	9.80155e+25															CADOJ_NIST1036_Hisp	3.58626e+28		5.9934e+27	1.74934e+27
2.8.0	2022-01-16T16:01:45.088-08:00	dukek	4P_4-3-2-1_2ng_Donor Group 1 Amp 1_M4A-LRPrevM3_F6	58928	4	TRUE	CADOJ_NIST1036_AfAm	2.45966e+36		4.10044e+35	8.51096e+34															CADOJ_NIST1036_Cauc	9.4078e+29		1.5684e+29	4.41792e+28															CADOJ_NIST1036_Hisp	3.49794e+31		5.83148e+30	1.31818e+30
2.8.0	2022-01-16T16:01:52.281-08:00	dukek	4P_4-3-2-1_2ng_Donor Group 1 Amp 2_M4A-LRPrevM3_F6	745538	4	TRUE	CADOJ_NIST1036_AfAm	4.51157e+38		1.04156e+38	2.54653e+37															CADOJ_NIST1036_Cauc	9.874e+31		2.27956e+31	6.45038e+30															CADOJ_NIST1036_Hisp	4.25374e+33		9.82037e+32	2.28356e+32
2.8.0	2022-01-16T16:01:55.850-08:00	dukek	4P_4-3-2-1_63pg_Donor Group 1 Amp 1_M4A-LRPrevM3_F6	864079	4	TRUE	CADOJ_NIST1036_AfAm	404.956		195.808	92.0476															CADOJ_NIST1036_Cauc	57.3801		26.1564	13.7351															CADOJ_NIST1036_Hisp	41.9532		20.9318	10.9507
2.8.0	2022-01-16T16:02:21.952-08:00	dukek	4P_4-3-2-1_63pg_Donor Group 1 Amp 2_M4A-LRPrevM3_F6	870808	4	TRUE	CADOJ_NIST1036_AfAm	24160.6		5390.64	1708.36															CADOJ_NIST1036_Cauc	718.324		168.187	66.0403															CADOJ_NIST1036_Hisp	1786.92		406.818	151.033
2.8.0	2022-01-16T16:03:46.321-08:00	dukek	4P_4-3-2-1_125pg_Donor Group 1 Amp 1_M4A-LRPrevM3_F6	828086	4	TRUE	CADOJ_NIST1036_AfAm	614.548		181.706	46.7691															CADOJ_NIST1036_Cauc	14.2935		3.02658	1.2059															CADOJ_NIST1036_Hisp	33.2567		7.32027	2.72814
2.8.0	2022-01-16T16:05:05.229-08:00	dukek	4P_4-3-2-1_125pg_Donor Group 1 Amp 2_M4A-LRPrevM3_F6	117709	4	TRUE	CADOJ_NIST1036_AfAm	1.51086e+06		406768	165710															CADOJ_NIST1036_Cauc	5146.52		1565.17	731.957															CADOJ_NIST1036_Hisp	17993.9		6011.73	2463.07
2.8.0	2022-01-16T16:06:18.446-08:00	dukek	4P_4-3-2-1_250pg_Donor Group 1 Amp 1_M4A-LRPrevM3_F6	873813	4	TRUE	CADOJ_NIST1036_AfAm	3.26936e+09		6.49754e+08	1.90443e+08															CADOJ_NIST1036_Cauc	48837		9027.5	2986.28															CADOJ_NIST1036_Hisp	467894		89160.2	27991.7
2.8.0	2022-01-16T16:07:47.600-08:00	dukek	4P_4-3-2-1_250pg_Donor Group 1 Amp 2_M4A-LRPrevM3_F6	128002	4	TRUE	CADOJ_NIST1036_AfAm	3.53603e+12		6.35254e+11	1.49519e+11															CADOJ_NIST1036_Cauc	5.62342e+07		1.06011e+07	3.26735e+06															CADOJ_NIST1036_Hisp	2.97296e+08		5.48713e+07	1.23635e+07
2.8.0	2022-01-16T16:08:55.545-08:00	dukek	4P_4-3-2-1_380pg_Donor Group 1 Amp 1_M4A-LRPrevM3_F6	531168	4	TRUE	CADOJ_NIST1036_AfAm	3.447e+17		8.98065e+16	2.11903e+16															CADOJ_NIST1036_Cauc	3.63401e+12		9.1806e+11	2.8763e+11															CADOJ_NIST1036_Hisp	114408992132272		3.04608e+13	7.27358e+12
2.8.0	2022-01-16T16:10:03.265-08:00	dukek	4P_4-3-2-1_380pg_Donor Group 1 Amp 2_M4A-LRPrevM3_F6	700040	4	TRUE	CADOJ_NIST1036_AfAm	1.07942e+19		1.87818e+18	5.74526e+17															CADOJ_NIST1036_Cauc	2.55338e+13		4.49351e+12	1.61597e+12															CADOJ_NIST1036_Hisp	588630685466646		104324464862103	2.97883e+13
2.8.0	2022-01-16T16:10:44.531-08:00	dukek	4P_4-3-2-1_500pg_Donor Group 1 Amp 1_M4A-LRPrevM3_F6	861300	4	TRUE	CADOJ_NIST1036_AfAm	1.67759e+20		2.90722e+19	9.56845e+18															CADOJ_NIST1036_Cauc	353902424248824		6.20204e+13	2.10482e+13															CADOJ_NIST1036_Hisp	1.58647e+16		2769596187376180	759760174791369
2.8.0	2022-01-16T16:11:29.620-08:00	dukek	4P_4-3-2-1_500pg_Donor Group 1 Amp 2_M4A-LRPrevM3_F6	967732	4	TRUE	CADOJ_NIST1036_AfAm	5.13582e+22		1.01349e+22	2.82544e+21															CADOJ_NIST1036_Cauc	1.05283e+17		2.20547e+16	7712230006338200															CADOJ_NIST1036_Hisp	4.77317e+18		9.85642e+17	2.59149e+17
2.8.0	2022-01-16T16:12:00.009-08:00	dukek	4P_4-3-2-1_750pg_Donor Group 1 Amp 1_M4A-LRPrevM3_F6	513732	4	TRUE	CADOJ_NIST1036_AfAm	5.22449e+27		9.22062e+26	2.53716e+26															CADOJ_NIST1036_Cauc	1.41203e+22		2.56073e+21	9.60526e+20															CADOJ_NIST1036_Hisp	6.58982e+23		1.17668e+23	3.56208e+22
2.8.0	2022-01-16T16:12:08.935-08:00	dukek	4P_4-3-2-1_750pg_Donor Group 1 Amp 2_M4A-LRPrevM3_F6	286223	4	TRUE	CADOJ_NIST1036_AfAm	1.17352e+29		1.98023e+28	4.57198e+27															CADOJ_NIST1036_Cauc	5.53585e+22		9.35511e+21	3.02665e+21															CADOJ_NIST1036_Hisp	1.31056e+24		2.21741e+23	5.24892e+22
2.8.0	2022-01-16T16:12:32.142-08:00	dukek	4P_4-3-2-1_870pg_Donor Group 1 Amp 1_M4A-LRPrevM3_F6	388516	4	TRUE	CADOJ_NIST1036_AfAm	2.16889e+30		3.62139e+29	9.45008e+28															CADOJ_NIST1036_Cauc	1.3167e+24		2.19996e+23	7.31842e+22															CADOJ_NIST1036_Hisp	2.83003e+25		4.72721e+24	1.3971e+24
2.8.0	2022-01-16T16:12:49.820-08:00	dukek	4P_4-3-2-1_870pg_Donor Group 1 Amp 2_M4A-LRPrevM3_F6	84561	4	TRUE	CADOJ_NIST1036_AfAm	1.66509e+30		3.36759e+29	9.04393e+28															CADOJ_NIST1036_Cauc	1.32141e+24		2.7902e+23	8.49385e+22															CADOJ_NIST1036_Hisp	6.03281e+25		1.23657e+25	3.30683e+24
2.8.0	2022-01-16T16:13:05.008-08:00	dukek	4P_10-5-2-1_1.4ng_Donor Group 1 Amp 1_M4A-LRPrevM3_F6	941589	4	TRUE	CADOJ_NIST1036_AfAm	1.2688e+37		2.11466e+36	5.66596e+35															CADOJ_NIST1036_Cauc	2.77394e+31		4.62323e+30	1.52861e+30															CADOJ_NIST1036_Hisp	4.84169e+32		8.06948e+31	1.86382e+31
2.8.0	2022-01-16T16:13:12.721-08:00	dukek	4P_10-5-2-1_1.4ng_Donor Group 1 Amp 2_M4A-LRPrevM3_F6	971887	4	TRUE	CADOJ_NIST1036_AfAm	1.13122e+34		1.88536e+33	5.57892e+32															CADOJ_NIST1036_Cauc	8.05596e+28		1.34266e+28	3.76696e+27															CADOJ_NIST1036_Hisp	2.00424e+30		3.3404e+29	8.65e+28
2.8.0	2022-01-16T16:13:19.570-08:00	dukek	4P_10-5-2-1_1.6ng_Donor Group 1 Amp 1_M4A-LRPrevM3_F6	641006	4	TRUE	CADOJ_NIST1036_AfAm	1.1619e+34		1.9365e+33	4.34115e+32															CADOJ_NIST1036_Cauc	7.36373e+27		1.22729e+27	4.31665e+26															CADOJ_NIST1036_Hisp	1.18156e+29		1.96926e+28	4.7893e+27
2.8.0	2022-01-16T16:13:27.368-08:00	dukek	4P_10-5-2-1_1.6ng_Donor Group 1 Amp 2_M4A-LRPrevM3_F6	863883	4	TRUE	CADOJ_NIST1036_AfAm	4.20629e+36		7.01049e+35	1.93345e+35															CADOJ_NIST1036_Cauc	4.78823e+30		7.98039e+29	2.84495e+29															CADOJ_NIST1036_Hisp	9.68972e+31		1.61495e+31	3.86373e+30
2.8.0	2022-01-16T16:13:33.113-08:00	dukek	4P_10-5-2-1_1.8ng_Donor Group 1 Amp 1_M4A-LRPrevM3_F6	939898	4	TRUE	CADOJ_NIST1036_AfAm	8.55165e+39		1.42528e+39	3.72953e+38															CADOJ_NIST1036_Cauc	9.98723e+33		1.66454e+33	5.77173e+32															CADOJ_NIST1036_Hisp	2.56236e+35		4.2706e+34	1.09972e+34
2.8.0	2022-01-16T16:13:40.461-08:00	dukek	4P_10-5-2-1_1.8ng_Donor Group 1 Amp 2_M4A-LRPrevM3_F6	241179	4	TRUE	CADOJ_NIST1036_AfAm	1.47961e+34		2.46602e+33	7.05454e+32															CADOJ_NIST1036_Cauc	1.27541e+28		2.12569e+27	6.82203e+26															CADOJ_NIST1036_Hisp	3.94667e+29		6.57778e+28	1.9697e+28
2.8.0	2022-01-16T16:13:48.651-08:00	dukek	4P_10-5-2-1_3.6ng_Donor Group 1 Amp 2_M4A-LRPrevM3_F6	787240	4	TRUE	CADOJ_NIST1036_AfAm	6.47388e+43		1.07898e+43	3.11924e+42															CADOJ_NIST1036_Cauc	6.95665e+37		1.15944e+37	3.61196e+36															CADOJ_NIST1036_Hisp	2.8234e+39		4.70567e+38	1.18691e+38
2.8.0	2022-01-16T16:13:52.376-08:00	dukek	4P_10-5-2-1_3.6ng_Donor Group 1 Amp 1_M4A-LRPrevM3_F6	390527	4	TRUE	CADOJ_NIST1036_AfAm	7.22125e+45		1.20354e+45	3.64696e+44															CADOJ_NIST1036_Cauc	2.73091e+39		4.55151e+38	1.57115e+38															CADOJ_NIST1036_Hisp	9.36549e+40		1.56091e+40	4.10222e+39
2.8.0	2022-01-16T16:13:55.643-08:00	dukek	4P_10-5-2-1_113pg_Donor Group 1 Amp 1_M4A-LRPrevM3_F6	771546	4	TRUE	CADOJ_NIST1036_AfAm	12088.6		2608.03	706.557															CADOJ_NIST1036_Cauc	88.7997		21.0645	9.65244															CADOJ_NIST1036_Hisp	157.156		39.1647	16.6936
2.8.0	2022-01-16T16:15:19.870-08:00	dukek	4P_10-5-2-1_113pg_Donor Group 1 Amp 2_M4A-LRPrevM3_F6	535271	4	TRUE	CADOJ_NIST1036_AfAm	255521		47119	14250.2															CADOJ_NIST1036_Cauc	1758.16		330.758	108.805															CADOJ_NIST1036_Hisp	4920.3		922.397	326.445
2.8.0	2022-01-16T16:16:46.728-08:00	dukek	4P_10-5-2-1_225pg_Donor Group 1 Amp 1_M4A-LRPrevM3_F6	417720	4	TRUE	CADOJ_NIST1036_AfAm	2.8614e+12		4.97921e+11	1.56201e+11															CADOJ_NIST1036_Cauc	5.14139e+08		1.04983e+08	4.53902e+07															CADOJ_NIST1036_Hisp	4.47178e+09		8.80189e+08	2.89045e+08
2.8.0	2022-01-16T16:18:09.815-08:00	dukek	4P_10-5-2-1_225pg_Donor Group 1 Amp 2_M4A-LRPrevM3_F6	640986	4	TRUE	CADOJ_NIST1036_AfAm	308825122466288		5.20995e+13	1.25269e+13															CADOJ_NIST1036_Cauc	1.09082e+09		1.86093e+08	6.5744e+07															CADOJ_NIST1036_Hisp	1.36539e+10		2.32167e+09	5.73281e+08
2.8.0	2022-01-16T16:19:18.555-08:00	dukek	4P_10-5-2-1_450pg_Donor Group 1 Amp 1_M4A-LRPrevM3_F6	917596	4	TRUE	CADOJ_NIST1036_AfAm	3.14502e+17		5.24199e+16	1.44111e+16															CADOJ_NIST1036_Cauc	1.47512e+12		2.45863e+11	8.53975e+10															CADOJ_NIST1036_Hisp	1.30989e+13		2.18325e+12	6.93291e+11
2.8.0	2022-01-16T16:20:26.832-08:00	dukek	4P_10-5-2-1_450pg_Donor Group 1 Amp 2_M4A-LRPrevM3_F6	706095	4	TRUE	CADOJ_NIST1036_AfAm	1.69611e+22		2.82976e+21	8.27891e+20															CADOJ_NIST1036_Cauc	2.06174e+17		3.44207e+16	1.23876e+16															CADOJ_NIST1036_Hisp	1.39476e+18		2.32802e+17	7.34314e+16
2.8.0	2022-01-16T16:20:58.463-08:00	dukek	4P_10-5-2-1_684pg_Donor Group 1 Amp 1_M4A-LRPrevM3_F6	755147	4	TRUE	CADOJ_NIST1036_AfAm	3.84259e+24		6.40432e+23	1.52858e+23															CADOJ_NIST1036_Cauc	1.42284e+18		2.3714e+17	7.13339e+16															CADOJ_NIST1036_Hisp	3.71597e+19		6.19329e+18	1.67921e+18
2.8.0	2022-01-16T16:21:26.418-08:00	dukek	4P_10-5-2-1_684pg_Donor Group 1 Amp 2_M4A-LRPrevM3_F6	906239	4	TRUE	CADOJ_NIST1036_AfAm	5.37895e+25		8.96503e+24	2.34874e+24															CADOJ_NIST1036_Cauc	4.27847e+19		7.13095e+18	2.32939e+18															CADOJ_NIST1036_Hisp	5.98752e+20		9.97939e+19	2.7898e+19
2.8.0	2022-01-16T16:22:01.506-08:00	dukek	4P_10-5-2-1_900pg_Donor Group 1 Amp 1_M4A-LRPrevM3_F6	776792	4	TRUE	CADOJ_NIST1036_AfAm	1.94844e+24		3.2474e+23	7.68386e+22															CADOJ_NIST1036_Cauc	3.15052e+18		5.25087e+17	1.61151e+17															CADOJ_NIST1036_Hisp	5.41591e+19		9.02652e+18	2.15344e+18
2.8.0	2022-01-16T16:22:20.237-08:00	dukek	4P_10-5-2-1_900pg_Donor Group 1 Amp 2_M4A-LRPrevM3_F6	314303	4	TRUE	CADOJ_NIST1036_AfAm	4.6093e+29		7.68216e+28	2.05421e+28															CADOJ_NIST1036_Cauc	6.35155e+23		1.05859e+23	3.77681e+22															CADOJ_NIST1036_Hisp	1.55802e+25		2.59669e+24	8.50253e+23
2.8.0	2022-01-16T16:22:33.768-08:00	dukek	4P_100-100-100-6_1.28ng_Donor Group 1 Amp 1_M4A-LRPrevM3_F6	280446	4	TRUE	CADOJ_NIST1036_AfAm	4.03042e+18		6.71886e+17	2.43745e+17															CADOJ_NIST1036_Cauc	166236811504732		2.7712e+13	1.13354e+13															CADOJ_NIST1036_Hisp	1618420146561590		269802932058157	8.38801e+13
2.8.0	2022-01-16T16:22:50.150-08:00	dukek	4P_100-100-100-6_1.28ng_Donor Group 1 Amp 2_M4A-LRPrevM3_F6	372633	4	TRUE	CADOJ_NIST1036_AfAm	1.455e+16		2596467458396900	959691374793001															CADOJ_NIST1036_Cauc	9.2853e+11		1.6743e+11	7.30122e+10															CADOJ_NIST1036_Hisp	6.207e+12		1.12285e+12	4.13479e+11
2.8.0	2022-01-16T16:23:02.710-08:00	dukek	4P_100-100-100-6_319ng_Donor Group 1 Amp 1_M4A-LRPrevM3_F6	147502	4	TRUE	CADOJ_NIST1036_AfAm	1.08051e+06		197774	68333.8															CADOJ_NIST1036_Cauc	567.889		97.7109	44.5629															CADOJ_NIST1036_Hisp	5889.29		1032.12	407.533
2.8.0	2022-01-16T16:25:12.682-08:00	dukek	4P_100-100-100-6_319ng_Donor Group 1 Amp 2_M4A-LRPrevM3_F6	730033	4	TRUE	CADOJ_NIST1036_AfAm	4.25237e+07		7.14885e+06	2.37504e+06															CADOJ_NIST1036_Cauc	36498.7		6118.52	2309.45															CADOJ_NIST1036_Hisp	86905.8		14617.3	5223.07
2.8.0	2022-01-16T16:26:46.151-08:00	dukek	4P_100-100-100-6_638ng_Donor Group 1 Amp 1_M4A-LRPrevM3_F6	889296	4	TRUE	CADOJ_NIST1036_AfAm	6.70482e+08		1.11782e+08	3.5685e+07															CADOJ_NIST1036_Cauc	73632.9		12276	4998.49															CADOJ_NIST1036_Hisp	395909		66014	18511.2
2.8.0	2022-01-16T16:28:10.775-08:00	dukek	4P_100-100-100-6_638ng_Donor Group 1 Amp 2_M4A-LRPrevM3_F6	339324	4	TRUE	CADOJ_NIST1036_AfAm	3.91656e+11		1.22223e+11	4.26571e+10															CADOJ_NIST1036_Cauc	4.34989e+07		1.29025e+07	5.22682e+06															CADOJ_NIST1036_Hisp	3.08502e+08		8.66545e+07	2.7323e+07
2.8.0	2022-01-16T19:28:10.547-08:00	dukek	4P_4-3-2-1_1ng_Donor Group 1 Amp 1_M4A-LRPrevM3_F6_F5	548829	4	TRUE	CADOJ_NIST1036_AfAm	8.072e+59		1.99249e+59	4.00006e+58															CADOJ_NIST1036_Cauc	1.86324e+53		4.59921e+52	1.30616e+52															CADOJ_NIST1036_Hisp	7.03e+55		1.73528e+55	3.61934e+54
2.8.0	2022-01-16T19:28:20.473-08:00	dukek	4P_4-3-2-1_1ng_Donor Group 1 Amp 2_M4A-LRPrevM3_F6_F5	44701	4	TRUE	CADOJ_NIST1036_AfAm	1.28429e+60		2.14816e+59	4.35126e+58															CADOJ_NIST1036_Cauc	1.68174e+54		2.81296e+53	7.48555e+52															CADOJ_NIST1036_Hisp	3.3213e+56		5.55537e+55	1.23571e+55
2.8.0	2022-01-16T19:28:35.610-08:00	dukek	4P_4-3-2-1_2ng_Donor Group 1 Amp 1_M4A-LRPrevM3_F6_F5	271672	4	TRUE	CADOJ_NIST1036_AfAm	1.28874e+64		2.14837e+63	5.11634e+62															CADOJ_NIST1036_Cauc	2.30349e+57		3.84e+56	9.88613e+55															CADOJ_NIST1036_Hisp	1.09465e+60		1.82482e+59	3.93949e+58
2.8.0	2022-01-16T19:28:43.368-08:00	dukek	4P_4-3-2-1_2ng_Donor Group 1 Amp 2_M4A-LRPrevM3_F6_F5	820365	4	TRUE	CADOJ_NIST1036_AfAm	2.52876e+66		5.83803e+65	1.03727e+65															CADOJ_NIST1036_Cauc	2.94188e+59		6.79179e+58	1.78299e+58															CADOJ_NIST1036_Hisp	1.68535e+62		3.8909e+61	7.77227e+60
2.8.0	2022-01-16T19:28:46.965-08:00	dukek	4P_4-3-2-1_63pg_Donor Group 1 Amp 1_M4A-LRPrevM3_F6_F5	282481	4	TRUE	CADOJ_NIST1036_AfAm	751.957		348.07	30.5015															CADOJ_NIST1036_Cauc	131.82		61.0178	5.41577															CADOJ_NIST1036_Hisp	109.316		50.6008	3.46711
2.8.0	2022-01-16T19:29:52.079-08:00	dukek	4P_4-3-2-1_63pg_Donor Group 1 Amp 2_M4A-LRPrevM3_F6_F5	428296	4	TRUE	CADOJ_NIST1036_AfAm	1348.59		416.882	3.60031e-10															CADOJ_NIST1036_Cauc	19.1046		5.90569	5.54414e-12															CADOJ_NIST1036_Hisp	45.7857		14.1534	1.47479e-11
2.8.0	2022-01-16T19:32:13.440-08:00	dukek	4P_4-3-2-1_125pg_Donor Group 1 Amp 1_M4A-LRPrevM3_F6_F5	809259	4	TRUE	CADOJ_NIST1036_AfAm	1.6668e+07		3.09289e+06	40707.4															CADOJ_NIST1036_Cauc	513436		95272.4	1859.99															CADOJ_NIST1036_Hisp	2.31113e+06		428849	8261.6
2.8.0	2022-01-16T19:34:35.843-08:00	dukek	4P_4-3-2-1_125pg_Donor Group 1 Amp 2_M4A-LRPrevM3_F6_F5	765593	4	TRUE	CADOJ_NIST1036_AfAm	241044547209779		4.60346e+13	2.98682e+06															CADOJ_NIST1036_Cauc	1.15325e+12		2.20248e+11	15361.3															CADOJ_NIST1036_Hisp	5.07291e+12		9.68823e+11	78725.2
2.8.0	2022-01-16T19:36:57.932-08:00	dukek	4P_4-3-2-1_250pg_Donor Group 1 Amp 1_M4A-LRPrevM3_F6_F5	260681	4	TRUE	CADOJ_NIST1036_AfAm	7.36857e+28		1.27612e+28	2.70029e+27															CADOJ_NIST1036_Cauc	1.70793e+24		2.95787e+23	6.60096e+22															CADOJ_NIST1036_Hisp	9.50252e+25		1.64568e+25	2.97318e+24
2.8.0	2022-01-16T19:38:47.057-08:00	dukek	4P_4-3-2-1_250pg_Donor Group 1 Amp 2_M4A-LRPrevM3_F6_F5	279072	4	TRUE	CADOJ_NIST1036_AfAm	1.32587e+31		3.56333e+30	6.83445e+29															CADOJ_NIST1036_Cauc	1.78171e+27		4.78841e+26	8.1795e+25															CADOJ_NIST1036_Hisp	2.37224e+28		6.37547e+27	8.9035e+26
2.8.0	2022-01-16T19:40:08.279-08:00	dukek	4P_4-3-2-1_380pg_Donor Group 1 Amp 1_M4A-LRPrevM3_F6_F5	226461	4	TRUE	CADOJ_NIST1036_AfAm	3.89773e+40		7.92712e+39	9.48099e+38															CADOJ_NIST1036_Cauc	4.8547e+35		9.87338e+34	1.71832e+34															CADOJ_NIST1036_Hisp	1.91088e+38		3.88631e+37	5.37534e+36
2.8.0	2022-01-16T19:41:24.306-08:00	dukek	4P_4-3-2-1_380pg_Donor Group 1 Amp 2_M4A-LRPrevM3_F6_F5	511027	4	TRUE	CADOJ_NIST1036_AfAm	1.12071e+45		1.91897e+44	4.90065e+43															CADOJ_NIST1036_Cauc	7.67899e+38		1.31486e+38	3.43208e+37															CADOJ_NIST1036_Hisp	1.22035e+41		2.08959e+40	3.92263e+39
2.8.0	2022-01-16T19:42:11.067-08:00	dukek	4P_4-3-2-1_500pg_Donor Group 1 Amp 1_M4A-LRPrevM3_F6_F5	607755	4	TRUE	CADOJ_NIST1036_AfAm	3.83067e+45		6.61447e+44	1.6898e+44															CADOJ_NIST1036_Cauc	2.99217e+39		5.16663e+38	1.7159e+38															CADOJ_NIST1036_Hisp	1.22449e+42		2.11434e+41	5.86502e+40
2.8.0	2022-01-16T19:43:02.585-08:00	dukek	4P_4-3-2-1_500pg_Donor Group 1 Amp 2_M4A-LRPrevM3_F6_F5	390418	4	TRUE	CADOJ_NIST1036_AfAm	7.36851e+47		1.46541e+47	3.82904e+46															CADOJ_NIST1036_Cauc	9.12493e+41		1.81471e+41	4.77426e+40															CADOJ_NIST1036_Hisp	3.60716e+44		7.1737e+43	1.69921e+43
2.8.0	2022-01-16T19:43:36.778-08:00	dukek	4P_4-3-2-1_750pg_Donor Group 1 Amp 1_M4A-LRPrevM3_F6_F5	41523	4	TRUE	CADOJ_NIST1036_AfAm	2.12472e+54		4.26047e+53	1.02568e+53															CADOJ_NIST1036_Cauc	7.7968e+48		1.56341e+48	4.85393e+47															CADOJ_NIST1036_Hisp	2.67508e+51		5.36407e+50	1.55366e+50
2.8.0	2022-01-16T19:43:46.772-08:00	dukek	4P_4-3-2-1_750pg_Donor Group 1 Amp 2_M4A-LRPrevM3_F6_F5	652433	4	TRUE	CADOJ_NIST1036_AfAm	1.03273e+55		1.805e+54	4.59683e+53															CADOJ_NIST1036_Cauc	2.50016e+48		4.36978e+47	1.32733e+47															CADOJ_NIST1036_Hisp	1.02668e+51		1.79443e+50	3.71754e+49
2.8.0	2022-01-16T19:44:12.873-08:00	dukek	4P_4-3-2-1_870pg_Donor Group 1 Amp 1_M4A-LRPrevM3_F6_F5	372411	4	TRUE	CADOJ_NIST1036_AfAm	2.16301e+57		3.61261e+56	8.96346e+55															CADOJ_NIST1036_Cauc	1.38001e+51		2.30485e+50	6.69826e+49															CADOJ_NIST1036_Hisp	3.09971e+53		5.17705e+52	1.08433e+52
2.8.0	2022-01-16T19:44:32.699-08:00	dukek	4P_4-3-2-1_870pg_Donor Group 1 Amp 2_M4A-LRPrevM3_F6_F5	954860	4	TRUE	CADOJ_NIST1036_AfAm	2.27361e+57		5.10555e+56	9.96178e+55															CADOJ_NIST1036_Cauc	1.10274e+51		2.47627e+50	6.31151e+49															CADOJ_NIST1036_Hisp	5.75912e+53		1.29325e+53	2.50333e+52
2.8.0	2022-01-16T19:44:49.894-08:00	dukek	4P_10-5-2-1_1.4ng_Donor Group 1 Amp 1_M4A-LRPrevM3_F6_F5	517578	4	TRUE	CADOJ_NIST1036_AfAm	6.18526e+64		1.03088e+64	2.41905e+63															CADOJ_NIST1036_Cauc	6.76418e+58		1.12736e+58	3.07061e+57															CADOJ_NIST1036_Hisp	1.60822e+61		2.68037e+60	5.29189e+59
2.8.0	2022-01-16T19:44:58.386-08:00	dukek	4P_10-5-2-1_1.4ng_Donor Group 1 Amp 2_M4A-LRPrevM3_F6_F5	525544	4	TRUE	CADOJ_NIST1036_AfAm	1.96829e+57		3.28049e+56	6.3612e+55															CADOJ_NIST1036_Cauc	5.43277e+51		9.05461e+50	1.67147e+50															CADOJ_NIST1036_Hisp	1.90746e+54		3.1791e+53	5.99121e+52
2.8.0	2022-01-16T19:45:05.844-08:00	dukek	4P_10-5-2-1_1.6ng_Donor Group 1 Amp 1_M4A-LRPrevM3_F6_F5	306157	4	TRUE	CADOJ_NIST1036_AfAm	4.58758e+61		7.64597e+60	1.73588e+60															CADOJ_NIST1036_Cauc	1.62546e+55		2.70911e+54	8.30471e+53															CADOJ_NIST1036_Hisp	3.53707e+57		5.89512e+56	1.20165e+56
2.8.0	2022-01-16T19:45:14.534-08:00	dukek	4P_10-5-2-1_1.6ng_Donor Group 1 Amp 2_M4A-LRPrevM3_F6_F5	710162	4	TRUE	CADOJ_NIST1036_AfAm	1.16229e+64		1.93714e+63	4.19525e+62															CADOJ_NIST1036_Cauc	5.69351e+57		9.48918e+56	2.72877e+56															CADOJ_NIST1036_Hisp	1.59819e+60		2.66365e+59	5.33858e+58
2.8.0	2022-01-16T19:45:20.934-08:00	dukek	4P_10-5-2-1_1.8ng_Donor Group 1 Amp 1_M4A-LRPrevM3_F6_F5	554861	4	TRUE	CADOJ_NIST1036_AfAm	3.28206e+67		5.47011e+66	1.27026e+66															CADOJ_NIST1036_Cauc	1.56154e+61		2.60257e+60	9.01831e+59															CADOJ_NIST1036_Hisp	5.35182e+63		8.91969e+62	1.76891e+62
2.8.0	2022-01-16T19:45:29.380-08:00	dukek	4P_10-5-2-1_1.8ng_Donor Group 1 Amp 2_M4A-LRPrevM3_F6_F5	911088	4	TRUE	CADOJ_NIST1036_AfAm	4.95937e+61		8.26561e+60	1.89054e+60															CADOJ_NIST1036_Cauc	1.96506e+55		3.2751e+54	1.04485e+54															CADOJ_NIST1036_Hisp	8.37707e+57		1.39618e+57	3.44191e+56
2.8.0	2022-01-16T19:45:38.413-08:00	dukek	4P_10-5-2-1_3.6ng_Donor Group 1 Amp 2_M4A-LRPrevM3_F6_F5	821299	4	TRUE	CADOJ_NIST1036_AfAm	3.57796e+71		5.96327e+70	1.09272e+70															CADOJ_NIST1036_Cauc	2.06541e+65		3.44235e+64	8.498e+63															CADOJ_NIST1036_Hisp	1.11446e+68		1.85743e+67	3.04264e+66
2.8.0	2022-01-16T19:45:42.448-08:00	dukek	4P_10-5-2-1_3.6ng_Donor Group 1 Amp 1_M4A-LRPrevM3_F6_F5	439616	4	TRUE	CADOJ_NIST1036_AfAm	3.78044e+73		6.30074e+72	1.38007e+72															CADOJ_NIST1036_Cauc	7.86757e+66		1.31126e+66	3.66872e+65															CADOJ_NIST1036_Hisp	3.6108e+69		6.018e+68	1.38541e+68
2.8.0	2022-01-16T19:45:46.073-08:00	dukek	4P_10-5-2-1_113pg_Donor Group 1 Amp 1_M4A-LRPrevM3_F6_F5	954590	4	TRUE	CADOJ_NIST1036_AfAm	9.07222e+09		1.75882e+09	2.21841e+08															CADOJ_NIST1036_Cauc	1.76343e+07		3.41875e+06	421027															CADOJ_NIST1036_Hisp	1.12052e+08		2.17233e+07	2.41297e+06
2.8.0	2022-01-16T19:47:34.196-08:00	dukek	4P_10-5-2-1_113pg_Donor Group 1 Amp 2_M4A-LRPrevM3_F6_F5	164086	4	TRUE	CADOJ_NIST1036_AfAm	4.20938e+06		725107	1176.27															CADOJ_NIST1036_Cauc	31791		5476.31	7.85275															CADOJ_NIST1036_Hisp	138019		23775.1	38.9146
2.8.0	2022-01-16T19:49:52.331-08:00	dukek	4P_10-5-2-1_225pg_Donor Group 1 Amp 1_M4A-LRPrevM3_F6_F5	754892	4	TRUE	CADOJ_NIST1036_AfAm	8.70379e+21		1.45463e+21	1.03507e+20															CADOJ_NIST1036_Cauc	3.02745e+17		5.05965e+16	2732048888372080															CADOJ_NIST1036_Hisp	6.72982e+18		1.12473e+18	6.11587e+16
2.8.0	2022-01-16T19:52:50.466-08:00	dukek	4P_10-5-2-1_225pg_Donor Group 1 Amp 2_M4A-LRPrevM3_F6_F5	960949	4	TRUE	CADOJ_NIST1036_AfAm	8.92525e+29		1.49356e+29	2.90841e+28															CADOJ_NIST1036_Cauc	3.31584e+24		5.54877e+23	1.19839e+23															CADOJ_NIST1036_Hisp	1.46401e+26		2.44988e+25	5.20097e+24
2.8.0	2022-01-16T19:54:53.606-08:00	dukek	4P_10-5-2-1_450pg_Donor Group 1 Amp 1_M4A-LRPrevM3_F6_F5	857039	4	TRUE	CADOJ_NIST1036_AfAm	4.71957e+34		7.86599e+33	1.73387e+33															CADOJ_NIST1036_Cauc	6.80778e+28		1.13463e+28	3.54651e+27															CADOJ_NIST1036_Hisp	6.09957e+30		1.0166e+30	1.66278e+29
2.8.0	2022-01-16T19:56:49.096-08:00	dukek	4P_10-5-2-1_450pg_Donor Group 1 Amp 2_M4A-LRPrevM3_F6_F5	757002	4	TRUE	CADOJ_NIST1036_AfAm	1.83518e+40		3.05869e+39	4.59335e+38															CADOJ_NIST1036_Cauc	2.97792e+34		4.96329e+33	1.01778e+33															CADOJ_NIST1036_Hisp	2.82306e+36		4.70518e+35	8.42124e+34
2.8.0	2022-01-16T19:57:33.869-08:00	dukek	4P_10-5-2-1_684pg_Donor Group 1 Amp 1_M4A-LRPrevM3_F6_F5	481086	4	TRUE	CADOJ_NIST1036_AfAm	5.04586e+50		8.40977e+49	2.01214e+49															CADOJ_NIST1036_Cauc	1.11937e+44		1.86562e+43	4.85576e+42															CADOJ_NIST1036_Hisp	2.87375e+46		4.78958e+45	9.04064e+44
2.8.0	2022-01-16T19:58:05.581-08:00	dukek	4P_10-5-2-1_684pg_Donor Group 1 Amp 2_M4A-LRPrevM3_F6_F5	207573	4	TRUE	CADOJ_NIST1036_AfAm	1.24933e+51		2.08222e+50	4.94046e+49															CADOJ_NIST1036_Cauc	3.17892e+44		5.29822e+43	1.4715e+43															CADOJ_NIST1036_Hisp	4.71717e+46		7.86197e+45	2.00924e+45
2.8.0	2022-01-16T19:58:45.644-08:00	dukek	4P_10-5-2-1_900pg_Donor Group 1 Amp 1_M4A-LRPrevM3_F6_F5	262174	4	TRUE	CADOJ_NIST1036_AfAm	3.66057e+50		6.10096e+49	1.28219e+49															CADOJ_NIST1036_Cauc	2.00362e+44		3.33937e+43	6.98795e+42															CADOJ_NIST1036_Hisp	3.35213e+46		5.58688e+45	1.44729e+45
2.8.0	2022-01-16T19:59:07.448-08:00	dukek	4P_10-5-2-1_900pg_Donor Group 1 Amp 2_M4A-LRPrevM3_F6_F5	367227	4	TRUE	CADOJ_NIST1036_AfAm	2.62948e+55		4.38247e+54	1.00281e+54															CADOJ_NIST1036_Cauc	1.17716e+49		1.96194e+48	6.37152e+47															CADOJ_NIST1036_Hisp	3.38397e+51		5.63995e+50	1.61949e+50
2.8.0	2022-01-16T19:59:22.712-08:00	dukek	4P_100-100-100-6_1.28ng_Donor Group 1 Amp 1_M4A-LRPrevM3_F6_F5	331194	4	TRUE	CADOJ_NIST1036_AfAm	9.02483e+45		1.50434e+45	4.05064e+44															CADOJ_NIST1036_Cauc	1.82264e+41		3.03812e+40	8.19382e+39															CADOJ_NIST1036_Hisp	2.36423e+43		3.9409e+42	9.69524e+41
2.8.0	2022-01-16T19:59:40.991-08:00	dukek	4P_100-100-100-6_1.28ng_Donor Group 1 Amp 2_M4A-LRPrevM3_F6_F5	645913	4	TRUE	CADOJ_NIST1036_AfAm	1.79876e+43		3.27535e+42	7.53728e+41															CADOJ_NIST1036_Cauc	8.30028e+38		1.5114e+38	3.96205e+37															CADOJ_NIST1036_Hisp	7.7933e+40		1.41908e+40	2.84506e+39
2.8.0	2022-01-16T19:59:55.126-08:00	dukek	4P_100-100-100-6_319ng_Donor Group 1 Amp 1_M4A-LRPrevM3_F6_F5	708307	4	TRUE	CADOJ_NIST1036_AfAm	6.39424e+21		1.06768e+21	1.87415e+20															CADOJ_NIST1036_Cauc	9.6176e+17		1.60591e+17	3.35692e+16															CADOJ_NIST1036_Hisp	1.01634e+20		1.69704e+19	2.63634e+18
2.8.0	2022-01-16T20:02:57.032-08:00	dukek	4P_100-100-100-6_319ng_Donor Group 1 Amp 2_M4A-LRPrevM3_F6_F5	501817	4	TRUE	CADOJ_NIST1036_AfAm	5.59769e+23		9.34425e+22	3.67248e+21															CADOJ_NIST1036_Cauc	5.89143e+20		9.83459e+19	4.56098e+18															CADOJ_NIST1036_Hisp	1.21529e+22		2.02869e+21	7.01552e+19
2.8.0	2022-01-16T20:05:15.287-08:00	dukek	4P_100-100-100-6_638ng_Donor Group 1 Amp 1_M4A-LRPrevM3_F6_F5	10114	4	TRUE	CADOJ_NIST1036_AfAm	3.61786e+28		6.0299e+27	4.46408e+26															CADOJ_NIST1036_Cauc	1.21855e+25		2.03096e+24	1.01091e+23															CADOJ_NIST1036_Hisp	3.28623e+26		5.47717e+25	3.50762e+24
2.8.0	2022-01-16T20:07:25.006-08:00	dukek	4P_100-100-100-6_638ng_Donor Group 1 Amp 2_M4A-LRPrevM3_F6_F5	407443	4	TRUE	CADOJ_NIST1036_AfAm	1.47806e+36		3.99237e+35	9.88298e+34															CADOJ_NIST1036_Cauc	1.32634e+32		3.58257e+31	9.44624e+30															CADOJ_NIST1036_Hisp	7.07802e+33		1.91183e+33	4.48245e+32
2.8.0	2022-01-16T20:08:43.556-08:00	dukek	4P_4-3-2-1_1ng_Donor Group 1 Amp 1_M4A-LRPrevM3_F5	82039	4	TRUE	CADOJ_NIST1036_AfAm	4.27209e+43		7.92763e+42	2.13809e+42															CADOJ_NIST1036_Cauc	8.82542e+38		1.71514e+38	5.50474e+37															CADOJ_NIST1036_Hisp	6.06778e+40		1.18701e+40	2.81079e+39
2.8.0	2022-01-16T20:08:52.511-08:00	dukek	4P_4-3-2-1_1ng_Donor Group 1 Amp 2_M4A-LRPrevM3_F5	666740	4	TRUE	CADOJ_NIST1036_AfAm	2.12532e+45		3.5427e+44	8.92029e+43															CADOJ_NIST1036_Cauc	2.86075e+40		4.76952e+39	1.48722e+39															CADOJ_NIST1036_Hisp	1.70008e+42		2.83451e+41	6.4194e+40
2.8.0	2022-01-16T20:09:05.204-08:00	dukek	4P_4-3-2-1_2ng_Donor Group 1 Amp 1_M4A-LRPrevM3_F5	246971	4	TRUE	CADOJ_NIST1036_AfAm	1.87589e+45		3.12657e+44	7.15719e+43															CADOJ_NIST1036_Cauc	2.95882e+40		4.93166e+39	1.37624e+39															CADOJ_NIST1036_Hisp	1.73786e+42		2.89659e+41	6.49954e+40
2.8.0	2022-01-16T20:09:12.358-08:00	dukek	4P_4-3-2-1_2ng_Donor Group 1 Amp 2_M4A-LRPrevM3_F5	729000	4	TRUE	CADOJ_NIST1036_AfAm	5.27579e+44		9.337e+43	2.32397e+43															CADOJ_NIST1036_Cauc	8.5375e+39		1.57504e+39	4.41244e+38															CADOJ_NIST1036_Hisp	5.5195e+41		1.02407e+41	2.56168e+40
2.8.0	2022-01-16T20:09:15.915-08:00	dukek	4P_4-3-2-1_63pg_Donor Group 1 Amp 1_M4A-LRPrevM3_F5	946821	4	TRUE	CADOJ_NIST1036_AfAm	881.771		267.114	101.291															CADOJ_NIST1036_Cauc	122.302		40.1922	20.2808															CADOJ_NIST1036_Hisp	92.896		30.3125	16.1833
2.8.0	2022-01-16T20:09:42.990-08:00	dukek	4P_4-3-2-1_63pg_Donor Group 1 Amp 2_M4A-LRPrevM3_F5	45327	4	TRUE	CADOJ_NIST1036_AfAm	19947.7		4050.32	1190.94															CADOJ_NIST1036_Cauc	689.906		147.429	66.7589															CADOJ_NIST1036_Hisp	1608.4		334.703	131.538
2.8.0	2022-01-16T20:10:28.453-08:00	dukek	4P_4-3-2-1_125pg_Donor Group 1 Amp 1_M4A-LRPrevM3_F5	633641	4	TRUE	CADOJ_NIST1036_AfAm	4.06831e+07		1.0614e+07	3.73078e+06															CADOJ_NIST1036_Cauc	1.78461e+06		381950	176289															CADOJ_NIST1036_Hisp	7.16262e+06		1.53701e+06	576597
2.8.0	2022-01-16T20:11:23.376-08:00	dukek	4P_4-3-2-1_125pg_Donor Group 1 Amp 2_M4A-LRPrevM3_F5	872159	4	TRUE	CADOJ_NIST1036_AfAm	8.24892e+12		2.61689e+12	8.54781e+11															CADOJ_NIST1036_Cauc	1.49609e+10		4.49433e+09	1.61897e+09															CADOJ_NIST1036_Hisp	1.39218e+11		4.01015e+10	1.21534e+10
2.8.0	2022-01-16T20:12:28.707-08:00	dukek	4P_4-3-2-1_250pg_Donor Group 1 Amp 1_M4A-LRPrevM3_F5	219668	4	TRUE	CADOJ_NIST1036_AfAm	8.07141e+26		2.01263e+26	6.48706e+25															CADOJ_NIST1036_Cauc	6.16614e+22		2.02952e+22	7.57589e+21															CADOJ_NIST1036_Hisp	1.79247e+24		5.88635e+23	1.59431e+23
2.8.0	2022-01-16T20:13:28.398-08:00	dukek	4P_4-3-2-1_250pg_Donor Group 1 Amp 2_M4A-LRPrevM3_F5	558216	4	TRUE	CADOJ_NIST1036_AfAm	1.56563e+30		2.65976e+29	7.38788e+28															CADOJ_NIST1036_Cauc	9.08219e+25		1.56922e+25	4.43133e+24															CADOJ_NIST1036_Hisp	1.24414e+27		2.15082e+26	5.74529e+25
2.8.0	2022-01-16T20:14:12.844-08:00	dukek	4P_4-3-2-1_380pg_Donor Group 1 Amp 1_M4A-LRPrevM3_F5	201126	4	TRUE	CADOJ_NIST1036_AfAm	8.30524e+32		2.04145e+32	4.84569e+31															CADOJ_NIST1036_Cauc	5.51697e+28		1.59837e+28	5.41053e+27															CADOJ_NIST1036_Hisp	2.64334e+30		7.74976e+29	2.16369e+29
2.8.0	2022-01-16T20:15:01.935-08:00	dukek	4P_4-3-2-1_380pg_Donor Group 1 Amp 2_M4A-LRPrevM3_F5	79720	4	TRUE	CADOJ_NIST1036_AfAm	1.6725e+37		2.83941e+36	7.46582e+35															CADOJ_NIST1036_Cauc	1.45027e+32		2.49132e+31	7.11716e+30															CADOJ_NIST1036_Hisp	5.88625e+33		1.01675e+33	2.20912e+32
2.8.0	2022-01-16T20:15:37.131-08:00	dukek	4P_4-3-2-1_500pg_Donor Group 1 Amp 1_M4A-LRPrevM3_F5	478369	4	TRUE	CADOJ_NIST1036_AfAm	3.14117e+40		5.29716e+39	1.38833e+39															CADOJ_NIST1036_Cauc	3.35735e+35		5.68998e+34	1.88766e+34															CADOJ_NIST1036_Hisp	1.97401e+37		3.3471e+36	9.31766e+35
2.8.0	2022-01-16T20:16:11.610-08:00	dukek	4P_4-3-2-1_500pg_Donor Group 1 Amp 2_M4A-LRPrevM3_F5	400062	4	TRUE	CADOJ_NIST1036_AfAm	1.72362e+38		2.96011e+37	8.42337e+36															CADOJ_NIST1036_Cauc	5.00145e+33		8.73219e+32	2.81873e+32															CADOJ_NIST1036_Hisp	2.11986e+35		3.70961e+34	9.89719e+33
2.8.0	2022-01-16T20:16:38.415-08:00	dukek	4P_4-3-2-1_750pg_Donor Group 1 Amp 1_M4A-LRPrevM3_F5	347759	4	TRUE	CADOJ_NIST1036_AfAm	2.17766e+42		3.67044e+41	9.50637e+40															CADOJ_NIST1036_Cauc	4.37513e+37		7.44974e+36	2.32683e+36															CADOJ_NIST1036_Hisp	1.87813e+39		3.19868e+38	7.58403e+37
2.8.0	2022-01-16T20:16:47.844-08:00	dukek	4P_4-3-2-1_750pg_Donor Group 1 Amp 2_M4A-LRPrevM3_F5	267407	4	TRUE	CADOJ_NIST1036_AfAm	9.20802e+39		1.54116e+39	3.36773e+38															CADOJ_NIST1036_Cauc	1.31714e+35		2.21144e+34	6.26681e+33															CADOJ_NIST1036_Hisp	7.60848e+36		1.27769e+36	2.86938e+35
2.8.0	2022-01-16T20:17:11.293-08:00	dukek	4P_4-3-2-1_870pg_Donor Group 1 Amp 1_M4A-LRPrevM3_F5	559658	4	TRUE	CADOJ_NIST1036_AfAm	7.56067e+39		1.26032e+39	3.41662e+38															CADOJ_NIST1036_Cauc	1.17699e+35		1.96242e+34	6.14898e+33															CADOJ_NIST1036_Hisp	5.94467e+36		9.91244e+35	2.32909e+35
2.8.0	2022-01-16T20:17:28.190-08:00	dukek	4P_4-3-2-1_870pg_Donor Group 1 Amp 2_M4A-LRPrevM3_F5	717683	4	TRUE	CADOJ_NIST1036_AfAm	5.18042e+42		8.6592e+41	1.85803e+41															CADOJ_NIST1036_Cauc	6.46784e+37		1.08508e+37	3.10748e+36															CADOJ_NIST1036_Hisp	4.4166e+39		7.41107e+38	1.65264e+38
2.8.0	2022-01-16T20:17:44.117-08:00	dukek	4P_10-5-2-1_1.4ng_Donor Group 1 Amp 1_M4A-LRPrevM3_F5	750825	4	TRUE	CADOJ_NIST1036_AfAm	2.9595e+53		4.9325e+52	1.35935e+52															CADOJ_NIST1036_Cauc	1.9736e+48		3.28933e+47	8.59783e+46															CADOJ_NIST1036_Hisp	1.30625e+50		2.17708e+49	4.9541e+48
2.8.0	2022-01-16T20:17:52.152-08:00	dukek	4P_10-5-2-1_1.4ng_Donor Group 1 Amp 2_M4A-LRPrevM3_F5	31471	4	TRUE	CADOJ_NIST1036_AfAm	2.20669e+43		3.67782e+42	7.31311e+41															CADOJ_NIST1036_Cauc	3.22156e+38		5.36927e+37	1.55713e+37															CADOJ_NIST1036_Hisp	1.88028e+40		3.1338e+39	7.0742e+38
2.8.0	2022-01-16T20:17:59.312-08:00	dukek	4P_10-5-2-1_1.6ng_Donor Group 1 Amp 1_M4A-LRPrevM3_F5	592781	4	TRUE	CADOJ_NIST1036_AfAm	3.77456e+51		6.29094e+50	1.61165e+50															CADOJ_NIST1036_Cauc	2.53485e+46		4.22475e+45	1.38699e+45															CADOJ_NIST1036_Hisp	1.09763e+48		1.82938e+47	4.79826e+46
2.8.0	2022-01-16T20:18:07.698-08:00	dukek	4P_10-5-2-1_1.6ng_Donor Group 1 Amp 2_M4A-LRPrevM3_F5	762695	4	TRUE	CADOJ_NIST1036_AfAm	1.49174e+52		2.48623e+51	5.7023e+50															CADOJ_NIST1036_Cauc	1.22681e+47		2.04468e+46	5.83907e+45															CADOJ_NIST1036_Hisp	7.76883e+48		1.29481e+48	2.79923e+47
2.8.0	2022-01-16T20:18:13.853-08:00	dukek	4P_10-5-2-1_1.8ng_Donor Group 1 Amp 1_M4A-LRPrevM3_F5	129938	4	TRUE	CADOJ_NIST1036_AfAm	9.53751e+53		1.58959e+53	4.71923e+52															CADOJ_NIST1036_Cauc	6.51299e+48		1.0855e+48	3.63587e+47															CADOJ_NIST1036_Hisp	4.8588e+50		8.09801e+49	1.70349e+49
2.8.0	2022-01-16T20:18:21.856-08:00	dukek	4P_10-5-2-1_1.8ng_Donor Group 1 Amp 2_M4A-LRPrevM3_F5	652498	4	TRUE	CADOJ_NIST1036_AfAm	5.2398e+49		8.733e+48	2.52873e+48															CADOJ_NIST1036_Cauc	5.4798e+44		9.133e+43	2.77796e+43															CADOJ_NIST1036_Hisp	4.01414e+46		6.69023e+45	1.45157e+45
2.8.0	2022-01-16T20:18:30.368-08:00	dukek	4P_10-5-2-1_3.6ng_Donor Group 1 Amp 2_M4A-LRPrevM3_F5	379296	4	TRUE	CADOJ_NIST1036_AfAm	1.14704e+54		1.91173e+53	5.13423e+52															CADOJ_NIST1036_Cauc	5.4894e+49		9.149e+48	2.39105e+48															CADOJ_NIST1036_Hisp	2.15768e+51		3.59613e+50	9.89715e+49
2.8.0	2022-01-16T20:18:34.381-08:00	dukek	4P_10-5-2-1_3.6ng_Donor Group 1 Amp 1_M4A-LRPrevM3_F5	288175	4	TRUE	CADOJ_NIST1036_AfAm	7.30661e+54		1.21777e+54	3.4549e+53															CADOJ_NIST1036_Cauc	1.88482e+50		3.14137e+49	1.07318e+49															CADOJ_NIST1036_Hisp	1.20695e+52		2.01159e+51	4.34375e+50
2.8.0	2022-01-16T20:18:38.136-08:00	dukek	4P_10-5-2-1_113pg_Donor Group 1 Amp 1_M4A-LRPrevM3_F5	298389	4	TRUE	CADOJ_NIST1036_AfAm	4.28966e+09		1.13077e+09	4.16282e+08															CADOJ_NIST1036_Cauc	9.12867e+06		3.04398e+06	1.54116e+06															CADOJ_NIST1036_Hisp	5.76402e+07		1.73459e+07	6.64106e+06
2.8.0	2022-01-16T20:19:20.961-08:00	dukek	4P_10-5-2-1_113pg_Donor Group 1 Amp 2_M4A-LRPrevM3_F5	669472	4	TRUE	CADOJ_NIST1036_AfAm	9.35092e+06		2.10318e+06	767556															CADOJ_NIST1036_Cauc	85846.2		21050.6	10029															CADOJ_NIST1036_Hisp	299310		69447.7	27905
2.8.0	2022-01-16T20:20:16.854-08:00	dukek	4P_10-5-2-1_225pg_Donor Group 1 Amp 1_M4A-LRPrevM3_F5	43913	4	TRUE	CADOJ_NIST1036_AfAm	3.80831e+22		6.35139e+21	1.919e+21															CADOJ_NIST1036_Cauc	2.2348e+18		3.72967e+17	1.36417e+17															CADOJ_NIST1036_Hisp	5.74984e+19		9.59802e+18	2.79609e+18
2.8.0	2022-01-16T20:21:35.501-08:00	dukek	4P_10-5-2-1_225pg_Donor Group 1 Amp 2_M4A-LRPrevM3_F5	352472	4	TRUE	CADOJ_NIST1036_AfAm	1.40178e+29		2.33724e+28	6.58754e+27															CADOJ_NIST1036_Cauc	2.51145e+24		4.1912e+23	1.28375e+23															CADOJ_NIST1036_Hisp	3.99187e+25		6.66177e+24	1.93127e+24
2.8.0	2022-01-16T20:22:39.784-08:00	dukek	4P_10-5-2-1_450pg_Donor Group 1 Amp 1_M4A-LRPrevM3_F5	523936	4	TRUE	CADOJ_NIST1036_AfAm	7.57942e+32		1.26329e+32	3.43271e+31															CADOJ_NIST1036_Cauc	4.94014e+27		8.23439e+26	2.97244e+26															CADOJ_NIST1036_Hisp	2.35082e+29		3.91828e+28	1.1249e+28
2.8.0	2022-01-16T20:23:40.142-08:00	dukek	4P_10-5-2-1_450pg_Donor Group 1 Amp 2_M4A-LRPrevM3_F5	280609	4	TRUE	CADOJ_NIST1036_AfAm	1.6059e+35		2.6765e+34	5.88655e+33															CADOJ_NIST1036_Cauc	8.53171e+29		1.42196e+29	3.73675e+28															CADOJ_NIST1036_Hisp	5.2551e+31		8.75856e+30	2.15719e+30
2.8.0	2022-01-16T20:24:10.324-08:00	dukek	4P_10-5-2-1_684pg_Donor Group 1 Amp 1_M4A-LRPrevM3_F5	162216	4	TRUE	CADOJ_NIST1036_AfAm	9.6606e+44		1.6101e+44	4.14825e+43															CADOJ_NIST1036_Cauc	9.22107e+39		1.53684e+39	4.13001e+38															CADOJ_NIST1036_Hisp	4.8696e+41		8.11599e+40	1.82891e+40
2.8.0	2022-01-16T20:24:33.259-08:00	dukek	4P_10-5-2-1_684pg_Donor Group 1 Amp 2_M4A-LRPrevM3_F5	415293	4	TRUE	CADOJ_NIST1036_AfAm	4.27047e+43		7.11745e+42	1.84472e+42															CADOJ_NIST1036_Cauc	2.86265e+38		4.77109e+37	1.36849e+37															CADOJ_NIST1036_Hisp	1.75117e+40		2.91861e+39	6.606e+38
2.8.0	2022-01-16T20:25:03.187-08:00	dukek	4P_10-5-2-1_900pg_Donor Group 1 Amp 1_M4A-LRPrevM3_F5	633856	4	TRUE	CADOJ_NIST1036_AfAm	9.56402e+46		1.594e+46	4.08179e+45															CADOJ_NIST1036_Cauc	3.67152e+41		6.1192e+40	1.66695e+40															CADOJ_NIST1036_Hisp	2.75961e+43		4.59935e+42	1.20055e+42
2.8.0	2022-01-16T20:25:20.406-08:00	dukek	4P_10-5-2-1_900pg_Donor Group 1 Amp 2_M4A-LRPrevM3_F5	644282	4	TRUE	CADOJ_NIST1036_AfAm	1.06764e+47		1.77941e+46	4.90135e+45															CADOJ_NIST1036_Cauc	6.74231e+41		1.12372e+41	3.14203e+40															CADOJ_NIST1036_Hisp	4.18591e+43		6.97651e+42	1.50283e+42
2.8.0	2022-01-16T20:25:32.993-08:00	dukek	4P_100-100-100-6_1.28ng_Donor Group 1 Amp 1_M4A-LRPrevM3_F5	905883	4	TRUE	CADOJ_NIST1036_AfAm	2.58257e+44		4.3067e+43	1.00798e+43															CADOJ_NIST1036_Cauc	6.09784e+39		1.01673e+39	3.23372e+38															CADOJ_NIST1036_Hisp	4.58255e+41		7.64077e+40	1.48277e+40
2.8.0	2022-01-16T20:25:46.157-08:00	dukek	4P_100-100-100-6_1.28ng_Donor Group 1 Amp 2_M4A-LRPrevM3_F5	632247	4	TRUE	CADOJ_NIST1036_AfAm	5.03534e+43		9.67069e+42	2.53408e+42															CADOJ_NIST1036_Cauc	1.43592e+39		2.70463e+38	8.80436e+37															CADOJ_NIST1036_Hisp	1.16591e+41		2.1909e+40	5.46699e+39
2.8.0	2022-01-16T20:25:55.718-08:00	dukek	4P_100-100-100-6_319ng_Donor Group 1 Amp 1_M4A-LRPrevM3_F5	788112	4	TRUE	CADOJ_NIST1036_AfAm	3.26796e+21		5.60023e+20	1.67896e+20															CADOJ_NIST1036_Cauc	1.46699e+18		2.47573e+17	9.54457e+16															CADOJ_NIST1036_Hisp	1.30252e+20		2.19306e+19	5.98789e+18
2.8.0	2022-01-16T20:27:16.996-08:00	dukek	4P_100-100-100-6_319ng_Donor Group 1 Amp 2_M4A-LRPrevM3_F5	783843	4	TRUE	CADOJ_NIST1036_AfAm	8.75298e+23		1.50914e+23	3.9912e+22															CADOJ_NIST1036_Cauc	7.38613e+20		1.25625e+20	3.91154e+19															CADOJ_NIST1036_Hisp	1.60797e+22		2.73296e+21	7.0153e+20
2.8.0	2022-01-16T20:28:21.305-08:00	dukek	4P_100-100-100-6_638ng_Donor Group 1 Amp 1_M4A-LRPrevM3_F5	293502	4	TRUE	CADOJ_NIST1036_AfAm	4.77822e+30		7.9749e+29	2.53817e+29															CADOJ_NIST1036_Cauc	1.51256e+27		2.52322e+26	8.16564e+25															CADOJ_NIST1036_Hisp	3.98658e+28		6.65e+27	1.67076e+27
2.8.0	2022-01-16T20:29:24.883-08:00	dukek	4P_100-100-100-6_638ng_Donor Group 1 Amp 2_M4A-LRPrevM3_F5	126370	4	TRUE	CADOJ_NIST1036_AfAm	5.01661e+36		1.09893e+36	3.01665e+35															CADOJ_NIST1036_Cauc	3.54066e+32		8.50648e+31	2.56195e+31															CADOJ_NIST1036_Hisp	1.70192e+34		4.06494e+33	1.06619e+33
2.8.0	2022-01-16T20:30:07.786-08:00	dukek	4P_4-3-2-1_1ng_Donor Group 1 Amp 1_M4A_LRPrev_2_F6	706082	4	TRUE	CADOJ_NIST1036_AfAm	5.42682e+16		1.80894e+16	6837924676595630	485338	406522	8.52507e+07	6.0507e+07	9.82933e+10	6.23166e+10	9.82933e+10	6.23166e+10	9.82933e+10	6.23166e+10	1.56022e+13	8.87171e+12	1.77924e+13	1.48915e+13	CADOJ_NIST1036_Cauc	576577524172724		192192508057575	8.47533e+13	139580	119171	1.11574e+07	8.36934e+06	6.34059e+09	4.34358e+09	6.34059e+09	4.34358e+09	6.34059e+09	4.34358e+09	5.61898e+11	3.41979e+11	4.90309e+12	4.11833e+12	CADOJ_NIST1036_Hisp	3928408074890990		1309469358297000	498484608813121
2.8.0	2022-01-16T20:30:22.640-08:00	dukek	4P_4-3-2-1_1ng_Donor Group 1 Amp 2_M4A_LRPrev_2_F6	412600	4	TRUE	CADOJ_NIST1036_AfAm	1141733206548340		380577735516114	162619423198667	149980	125195	1.8594e+07	1.31254e+07	9.77001e+09	6.35621e+09	9.77001e+09	6.35621e+09	9.77001e+09	6.35621e+09	8.44715e+11	4.9571e+11	5.39176e+12	4.47144e+12	CADOJ_NIST1036_Cauc	5.13799e+13		1.71266e+13	9.01205e+12	59539.2	50849.1	4.35669e+06	3.19584e+06	1.47234e+09	1.00545e+09	1.47234e+09	1.00545e+09	1.47234e+09	1.00545e+09	8.8477e+10	5.70484e+10	1.90201e+12	1.53076e+12	CADOJ_NIST1036_Hisp	183926544947828		6.13088e+13	2.3596e+13
2.8.0	2022-01-16T20:30:46.429-08:00	dukek	4P_4-3-2-1_2ng_Donor Group 1 Amp 1_M4A_LRPrev_2_F6	3835	4	TRUE	CADOJ_NIST1036_AfAm	1.34917e+19		4.49723e+18	1.62262e+18	2.61077e+06	2.08525e+06	2.83662e+09	1.84957e+09	6.37441e+12	3.73486e+12	6.37441e+12	3.73486e+12	6.37441e+12	3.73486e+12	1717877704394180	895514376551799	9.7021e+13	7.74439e+13	CADOJ_NIST1036_Cauc	7.50915e+16		2.50305e+16	1.02325e+16	566009	459016	2.08559e+08	1.44625e+08	2.18747e+11	1.36383e+11	2.18747e+11	1.36383e+11	2.18747e+11	1.36383e+11	3.16315e+13	1.74125e+13	2.09168e+13	1.69587e+13	CADOJ_NIST1036_Hisp	5.79299e+17		1.931e+17	7.4162e+16
2.8.0	2022-01-16T20:30:58.592-08:00	dukek	4P_4-3-2-1_2ng_Donor Group 1 Amp 2_M4A_LRPrev_2_F6	804941	4	TRUE	CADOJ_NIST1036_AfAm	1.76568e+22		5.8856e+21	2.33629e+21	2.4211e+07	1.99893e+07	2.38611e+11	1.51053e+11	1027718628458300	602978192348190	1027718628458300	602978192348190	1027718628458300	602978192348190	5.34976e+17	2.80933e+17	901709691152205	744417414197961	CADOJ_NIST1036_Cauc	5.71997e+19		1.90666e+19	7.02261e+18	6.86665e+06	5.67187e+06	1.74291e+10	1.18968e+10	3.47196e+13	2.16056e+13	3.47196e+13	2.16056e+13	3.47196e+13	2.16056e+13	8815380677828510	4746085081100180	255537701390726	211047682542265	CADOJ_NIST1036_Hisp	4.94517e+20		1.64839e+20	5.11431e+19
2.8.0	2022-01-16T20:31:04.485-08:00	dukek	4P_4-3-2-1_63pg_Donor Group 1 Amp 1_M4A_LRPrev_2_F6	836755	4	TRUE	CADOJ_NIST1036_AfAm	260.441		104.52	63.9896	4.38552	3.64853	4.27124	3.23982	15.2854	11.1535	15.2854	11.1535	15.2854	11.1535	36.2084	25.0154	104.52	63.9894	CADOJ_NIST1036_Cauc	14.6533		8.10201	5.57304	1.94086	1.63602	1.8136	1.44067	3.43587	2.60474	3.43587	2.60474	3.43587	2.60474	5.09237	3.72583	8.102	5.57304	CADOJ_NIST1036_Hisp	15.306		8.4789	5.81909
2.8.0	2022-01-16T20:31:27.046-08:00	dukek	4P_4-3-2-1_63pg_Donor Group 1 Amp 2_M4A_LRPrev_2_F6	884925	4	TRUE	CADOJ_NIST1036_AfAm	33.6606		15.1548	10.7811	1.44273	1.19814	1.23478	0.987075	2.96408	2.32414	2.96408	2.32414	2.96408	2.32414	6.0991	4.68525	15.1548	10.7811	CADOJ_NIST1036_Cauc	4.22199		2.35034	1.86982	1.08882	0.944176	0.952726	0.814186	1.30222	1.08597	1.30222	1.08597	1.30222	1.08597	1.68846	1.38371	2.35034	1.86982	CADOJ_NIST1036_Hisp	6.99151		3.62693	2.62677
2.8.0	2022-01-16T20:32:37.811-08:00	dukek	4P_4-3-2-1_125pg_Donor Group 1 Amp 1_M4A_LRPrev_2_F6	361939	4	TRUE	CADOJ_NIST1036_AfAm	1.35805		0.852437	0.599771	0.785077	0.627119	0.800504	0.612509	0.611696	0.465484	0.611696	0.465484	0.611696	0.465484	0.651251	0.484606	0.852437	0.599771	CADOJ_NIST1036_Cauc	0.531628		0.235708	0.179938	0.524956	0.437741	0.509822	0.409975	0.344331	0.272761	0.344331	0.272761	0.344331	0.272761	0.280737	0.219593	0.235708	0.179938	CADOJ_NIST1036_Hisp	0.690844		0.324301	0.240509
2.8.0	2022-01-16T20:34:25.835-08:00	dukek	4P_4-3-2-1_125pg_Donor Group 1 Amp 2_M4A_LRPrev_2_F6	203368	4	TRUE	CADOJ_NIST1036_AfAm	25.0631		13.7278	8.89833	0.443066	0.3674	0.735547	0.599555	1.45754	1.1656	1.45754	1.1656	1.45754	1.1656	3.69743	2.70675	13.7277	8.89831	CADOJ_NIST1036_Cauc	7.45455		2.82979	2.07491	0.580923	0.493429	0.570467	0.466489	0.746492	0.619536	0.746492	0.619536	0.746492	0.619536	1.29549	1.02812	2.82979	2.07491	CADOJ_NIST1036_Hisp	11.2046		4.55788	3.1391
2.8.0	2022-01-16T20:36:00.996-08:00	dukek	4P_4-3-2-1_250pg_Donor Group 1 Amp 1_M4A_LRPrev_2_F6	29561	4	TRUE	CADOJ_NIST1036_AfAm	2.55687		0.85848	0.4489	0.0436459	0.0294127	0.19131	0.130244	0.100021	0.0629299	0.100021	0.0629299	0.100021	0.0629299	0.215851	0.127369	0.858478	0.448899	CADOJ_NIST1036_Cauc	0.0351585		0.0117426	0.0065766	0.0170608	0.0120019	0.0393911	0.027209	0.00849733	0.00548223	0.00849733	0.00548223	0.00849733	0.00548223	0.00870292	0.005249	0.0117426	0.0065766	CADOJ_NIST1036_Hisp	0.0803671		0.026859	0.0136437
2.8.0	2022-01-16T20:38:23.868-08:00	dukek	4P_4-3-2-1_250pg_Donor Group 1 Amp 2_M4A_LRPrev_2_F6	686798	4	TRUE	CADOJ_NIST1036_AfAm	14.0648		4.68828	3.56918	0.429566	0.25736	3.27343	2.73722	0.555066	0.387516	0.555066	0.387516	0.555066	0.387516	1.09968	0.828332	4.68827	3.56917	CADOJ_NIST1036_Cauc	4.01094		1.33698	1.04422	1.25455	1.05242	1.81088	1.52853	0.668118	0.499852	0.668118	0.499852	0.668118	0.499852	0.734403	0.554505	1.33698	1.04422	CADOJ_NIST1036_Hisp	5.78598		1.92866	1.46734
2.8.0	2022-01-16T20:39:55.250-08:00	dukek	4P_4-3-2-1_380pg_Donor Group 1 Amp 1_M4A_LRPrev_2_F6	971599	4	TRUE	CADOJ_NIST1036_AfAm	122614		40871.6	20825.4	13.2036	9.74781	35.479	25.482	238.677	164.473	238.677	164.473	238.677	164.473	1806.65	1153.46	40863.8	20823	CADOJ_NIST1036_Cauc	4957.76		1652.59	874.676	10.2823	8.03976	12.4201	9.38297	70.4724	48.4308	70.4724	48.4308	70.4724	48.4308	264.92	161.629	1652.56	874.666	CADOJ_NIST1036_Hisp	31176.4		10392.1	4892.56
2.8.0	2022-01-16T20:41:38.643-08:00	dukek	4P_4-3-2-1_380pg_Donor Group 1 Amp 2_M4A_LRPrev_2_F6	422833	4	TRUE	CADOJ_NIST1036_AfAm	182106		60701.9	29436.9	5.58993	4.40544	3.5443	2.6904	133.11	91.1622	133.11	91.1622	133.11	91.1622	1660.28	1017.68	60605.8	29407.3	CADOJ_NIST1036_Cauc	5087.7		1695.9	897.074	2.38319	1.92992	1.18603	0.958212	25.4344	18.3768	25.4344	18.3768	25.4344	18.3768	181.338	116.58	1695.68	897.01	CADOJ_NIST1036_Hisp	24519.7		8173.23	3779.91
2.8.0	2022-01-16T20:42:41.294-08:00	dukek	4P_4-3-2-1_500pg_Donor Group 1 Amp 1_M4A_LRPrev_2_F6	872437	4	TRUE	CADOJ_NIST1036_AfAm	9767.82		3255.94	1867.77	4.43641	3.58484	5.74383	4.50433	53.1858	38.8359	53.1858	38.8359	53.1858	38.8359	251.519	165.412	3255.71	1867.69	CADOJ_NIST1036_Cauc	183.988		61.3295	35.5503	1.26499	1.04471	1.10103	0.867751	6.09104	4.62529	6.09104	4.62529	6.09104	4.62529	17.1347	11.5918	61.3291	35.5502	CADOJ_NIST1036_Hisp	1833.18		611.062	300.878
2.8.0	2022-01-16T20:44:00.798-08:00	dukek	4P_4-3-2-1_500pg_Donor Group 1 Amp 2_M4A_LRPrev_2_F6	921426	4	TRUE	CADOJ_NIST1036_AfAm	2.33191e+08		7.77305e+07	3.88104e+07	977.329	788.518	2756.86	1989.45	163081	113393	163081	113393	163081	113393	2.21259e+06	1.37499e+06	7.74035e+07	3.87154e+07	CADOJ_NIST1036_Cauc	4.03927e+06		1.34642e+06	732070	271.275	222.878	439.885	331.978	14652.5	10548	14652.5	10548	14652.5	10548	122297	80712.5	1.34593e+06	731901	CADOJ_NIST1036_Hisp	1.98002e+07		6.60008e+06	3.03524e+06
2.8.0	2022-01-16T20:44:54.343-08:00	dukek	4P_4-3-2-1_750pg_Donor Group 1 Amp 1_M4A_LRPrev_2_F6	597106	4	TRUE	CADOJ_NIST1036_AfAm	2.64892e+11		8.82974e+10	3.82732e+10	2371.71	1955.5	66065.3	49303.3	8.6881e+06	5.91157e+06	8.6881e+06	5.91157e+06	8.6881e+06	5.91157e+06	3.78445e+08	2.30479e+08	4.21168e+10	2.51448e+10	CADOJ_NIST1036_Cauc	1.22356e+10		4.07854e+09	2.02525e+09	2216.93	1736.46	42652	30745.4	2.98854e+06	2.04365e+06	2.98854e+06	2.04365e+06	2.98854e+06	2.04365e+06	7.34106e+07	4.63978e+07	3.86068e+09	1.96881e+09	CADOJ_NIST1036_Hisp	1.008e+11		3.35999e+10	1.34582e+10
2.8.0	2022-01-16T20:45:09.537-08:00	dukek	4P_4-3-2-1_750pg_Donor Group 1 Amp 2_M4A_LRPrev_2_F6	641080	4	TRUE	CADOJ_NIST1036_AfAm	1.31241e+12		4.37471e+11	1.79637e+11	5221.59	4210.59	243005	166699	4.83846e+07	2.98543e+07	4.83846e+07	2.98543e+07	4.83846e+07	2.98543e+07	2.16128e+09	1.2112e+09	1.29464e+11	8.44799e+10	CADOJ_NIST1036_Cauc	8.30308e+09		2.76769e+09	1.32778e+09	1036.6	862.299	31282.5	21789.6	2.70632e+06	1.81274e+06	2.70632e+06	1.81274e+06	2.70632e+06	1.81274e+06	6.02894e+07	3.80651e+07	2.56707e+09	1.27663e+09	CADOJ_NIST1036_Hisp	4.27291e+10		1.4243e+10	5.21746e+09
2.8.0	2022-01-16T20:45:49.131-08:00	dukek	4P_4-3-2-1_870pg_Donor Group 1 Amp 1_M4A_LRPrev_2_F6	655499	4	TRUE	CADOJ_NIST1036_AfAm	1202457792546730		400819264182245	177927736044208	292624	242471	1.87124e+07	1.37231e+07	1.13829e+10	7.50254e+09	1.13829e+10	7.50254e+09	1.13829e+10	7.50254e+09	1.04354e+12	6.08471e+11	1.01974e+13	8.27541e+12	CADOJ_NIST1036_Cauc	1.21635e+13		4.05451e+12	1.82071e+12	93371.2	77093.6	2.5093e+06	1.87155e+06	7.96745e+08	5.39094e+08	7.96745e+08	5.39094e+08	7.96745e+08	5.39094e+08	4.089e+10	2.44154e+10	1.77673e+12	1.08061e+12	CADOJ_NIST1036_Hisp	5.1108e+13		1.7036e+13	6.59478e+12
2.8.0	2022-01-16T20:46:20.645-08:00	dukek	4P_4-3-2-1_870pg_Donor Group 1 Amp 2_M4A_LRPrev_2_F6	180988	4	TRUE	CADOJ_NIST1036_AfAm	343077942132868		114359314044289	4.48935e+13	36806.8	29217	2.61868e+06	1.82629e+06	1.53223e+09	9.78288e+08	1.53223e+09	9.78288e+08	1.53223e+09	9.78288e+08	1.62079e+11	9.27492e+10	1.3064e+12	1.0197e+12	CADOJ_NIST1036_Cauc	4.2532e+12		1.41773e+12	6.17702e+11	8434.54	6637.94	431190	284630	1.23118e+08	7.51388e+07	1.23118e+08	7.51388e+07	1.23118e+08	7.51388e+07	7.20398e+09	3.97176e+09	2.46608e+11	1.71874e+11	CADOJ_NIST1036_Hisp	3.58043e+13		1.19348e+13	4.45253e+12
2.8.0	2022-01-16T20:46:47.279-08:00	dukek	4P_10-5-2-1_1.4ng_Donor Group 1 Amp 1_M4A_LRPrev_2_F6	723677	4	TRUE	CADOJ_NIST1036_AfAm	3.65842e+11		1.21947e+11	5.29433e+10	3843.87	3335.05	81273.7	60116.8	1.37541e+07	9.65478e+06	1.37541e+07	9.65478e+06	1.37541e+07	9.65478e+06	5.78085e+08	3.67971e+08	6.22089e+10	3.57926e+10	CADOJ_NIST1036_Cauc	4.25975e+10		1.41992e+10	6.44146e+09	2618.49	2273.71	45904.6	33724.8	5.58467e+06	3.88214e+06	5.58467e+06	3.88214e+06	5.58467e+06	3.88214e+06	1.72794e+08	1.08893e+08	1.21561e+10	5.94994e+09	CADOJ_NIST1036_Hisp	1.502e+11		5.00665e+10	1.99644e+10
2.8.0	2022-01-16T20:47:00.683-08:00	dukek	4P_10-5-2-1_1.4ng_Donor Group 1 Amp 2_M4A_LRPrev_2_F6	402436	4	TRUE	CADOJ_NIST1036_AfAm	1.51773e+13		5.05909e+12	2.21762e+12	32184	27792.1	1.7884e+06	1.34426e+06	4.32796e+08	3.00159e+08	4.32796e+08	3.00159e+08	4.32796e+08	3.00159e+08	2.1932e+10	1.38813e+10	9.32779e+11	7.1055e+11	CADOJ_NIST1036_Cauc	2.58388e+12		8.61293e+11	4.00394e+11	18115.3	15746.5	817640	623168	1.52266e+08	1.07775e+08	1.52266e+08	1.07775e+08	1.52266e+08	1.07775e+08	6.47184e+09	4.1451e+09	3.66123e+11	2.34261e+11	CADOJ_NIST1036_Hisp	1.30467e+13		4.34888e+12	1.51356e+12
2.8.0	2022-01-16T20:47:12.583-08:00	dukek	4P_10-5-2-1_1.6ng_Donor Group 1 Amp 1_M4A_LRPrev_2_F6	713503	4	TRUE	CADOJ_NIST1036_AfAm	4.74411e+10		1.58137e+10	7.00046e+09	2030.67	1704.61	51169.7	35513.5	6.21533e+06	4.02181e+06	6.21533e+06	4.02181e+06	6.21533e+06	4.02181e+06	1.78262e+08	1.04359e+08	1.28407e+10	6.30901e+09	CADOJ_NIST1036_Cauc	1.66021e+09		5.53403e+08	2.71722e+08	647.783	551.803	11127	8196.94	799969	548866	799969	548866	799969	548866	1.57414e+07	1.01108e+07	5.39067e+08	2.67738e+08	CADOJ_NIST1036_Hisp	5.57061e+09		1.85687e+09	7.47408e+08
2.8.0	2022-01-16T20:47:27.054-08:00	dukek	4P_10-5-2-1_1.6ng_Donor Group 1 Amp 2_M4A_LRPrev_2_F6	149856	4	TRUE	CADOJ_NIST1036_AfAm	1.44548e+12		4.81828e+11	2.49118e+11	22584.6	20019.9	736684	584620	1.20813e+08	8.69127e+07	1.20813e+08	8.69127e+07	1.20813e+08	8.69127e+07	4.24041e+09	2.72172e+09	2.97411e+11	1.80868e+11	CADOJ_NIST1036_Cauc	6.06988e+10		2.02329e+10	1.0745e+10	8637.42	7680.74	196202	161458	1.91018e+07	1.45271e+07	1.91018e+07	1.45271e+07	1.91018e+07	1.45271e+07	4.5677e+08	3.1181e+08	1.89019e+10	1.0311e+10	CADOJ_NIST1036_Hisp	2.42089e+11		8.06964e+10	3.75844e+10
2.8.0	2022-01-16T20:47:37.285-08:00	dukek	4P_10-5-2-1_1.8ng_Donor Group 1 Amp 1_M4A_LRPrev_2_F6	572858	4	TRUE	CADOJ_NIST1036_AfAm	7.61084e+13		2.53695e+13	1.08887e+13	65750.3	57673.5	5.82476e+06	4.36888e+06	1.80104e+09	1.24707e+09	1.80104e+09	1.24707e+09	1.80104e+09	1.24707e+09	1.02048e+11	6.29353e+10	2.17372e+12	1.80558e+12	CADOJ_NIST1036_Cauc	3.04877e+12		1.01626e+12	4.89746e+11	26178	23245.9	1.77208e+06	1.33996e+06	3.13692e+08	2.24022e+08	3.13692e+08	2.24022e+08	3.13692e+08	2.24022e+08	1.14659e+10	7.34486e+09	4.87744e+11	3.148e+11	CADOJ_NIST1036_Hisp	1.49439e+13		4.98129e+12	2.00049e+12
2.8.0	2022-01-16T20:47:50.407-08:00	dukek	4P_10-5-2-1_1.8ng_Donor Group 1 Amp 2_M4A_LRPrev_2_F6	688367	4	TRUE	CADOJ_NIST1036_AfAm	9.09671e+11		3.03224e+11	1.31916e+11	2306	2003.56	105757	79445.5	2.28539e+07	1.55754e+07	2.28539e+07	1.55754e+07	2.28539e+07	1.55754e+07	1.1422e+09	7.18593e+08	6.40143e+10	4.639e+10	CADOJ_NIST1036_Cauc	2.06825e+10		6.89416e+09	3.18294e+09	805.184	687.483	30000.5	21975.5	3.24159e+06	2.19779e+06	3.24159e+06	2.19779e+06	3.24159e+06	2.19779e+06	9.4141e+07	5.78332e+07	5.53039e+09	2.80214e+09	CADOJ_NIST1036_Hisp	1.31694e+11		4.38981e+10	1.5356e+10
2.8.0	2022-01-16T20:48:04.556-08:00	dukek	4P_10-5-2-1_3.6ng_Donor Group 1 Amp 2_M4A_LRPrev_2_F6	619575	4	TRUE	CADOJ_NIST1036_AfAm	3.11028e+16		1.03676e+16	4786506122024490	38612.1	28977.2	2.365e+07	1.55232e+07	3.39205e+10	2.1004e+10	3.39205e+10	2.1004e+10	3.39205e+10	2.1004e+10	6.52443e+12	3.72571e+12	1.43201e+12	1.07417e+12	CADOJ_NIST1036_Cauc	1171904005041580		390634668347194	158558454884253	10780.4	8407.08	3.91332e+06	2.68488e+06	3.75314e+09	2.34257e+09	3.75314e+09	2.34257e+09	3.75314e+09	2.34257e+09	5.14415e+11	2.78959e+11	3.98272e+11	3.10486e+11	CADOJ_NIST1036_Hisp	9399807522697240		3133269174232410	1161847566922260
2.8.0	2022-01-16T20:48:11.064-08:00	dukek	4P_10-5-2-1_3.6ng_Donor Group 1 Amp 1_M4A_LRPrev_2_F6	215812	4	TRUE	CADOJ_NIST1036_AfAm	1.54186e+18		5.13954e+17	2.1183e+17	886535	738850	1.09598e+09	7.21208e+08	1.44057e+12	8.7427e+11	1.44057e+12	8.7427e+11	1.44057e+12	8.7427e+11	281005850497766	155917772326022	3.29536e+13	2.74551e+13	CADOJ_NIST1036_Cauc	1.4134e+16		4711349792039230	2048087748186160	187630	154424	1.06216e+08	7.20154e+07	6.5514e+10	4.18196e+10	6.5514e+10	4.18196e+10	6.5514e+10	4.18196e+10	7.05952e+12	4.10594e+12	6.94683e+12	5.7128e+12	CADOJ_NIST1036_Hisp	9.68229e+16		3.22743e+16	1.18802e+16
2.8.0	2022-01-16T20:48:16.789-08:00	dukek	4P_10-5-2-1_113pg_Donor Group 1 Amp 1_M4A_LRPrev_2_F6	937752	4	TRUE	CADOJ_NIST1036_AfAm	34.1739		13.0636	8.38981	1.47804	1.15023	2.75682	2.0649	2.34274	1.75251	2.34274	1.75251	2.34274	1.75251	4.48498	3.24295	13.0636	8.3898	CADOJ_NIST1036_Cauc	2.82942		1.50407	1.11141	1.04021	0.873015	1.21881	0.990628	1.01949	0.823844	1.01949	0.823844	1.01949	0.823844	1.12323	0.878285	1.50407	1.11141	CADOJ_NIST1036_Hisp	4.13291		2.10066	1.50707
2.8.0	2022-01-16T20:50:08.418-08:00	dukek	4P_10-5-2-1_113pg_Donor Group 1 Amp 2_M4A_LRPrev_2_F6	679026	4	TRUE	CADOJ_NIST1036_AfAm	27.1013		14.6481	10.2142	1.29546	1.07467	1.98748	1.59071	3.87053	3.00113	3.87053	3.00113	3.87053	3.00113	6.89538	5.12069	14.6481	10.2142	CADOJ_NIST1036_Cauc	1.72763		1.18417	0.953613	0.782494	0.69044	0.907421	0.79681	0.916986	0.782007	0.916986	0.782007	0.916986	0.782007	1.00833	0.832472	1.18417	0.953613	CADOJ_NIST1036_Hisp	3.99293		2.40391	1.77619
2.8.0	2022-01-16T20:51:30.237-08:00	dukek	4P_10-5-2-1_225pg_Donor Group 1 Amp 1_M4A_LRPrev_2_F6	197806	4	TRUE	CADOJ_NIST1036_AfAm	8.36203		2.85852	2.08556	0.522053	0.413326	1.68709	1.365	0.864454	0.697738	0.864454	0.697738	0.864454	0.697738	1.21312	0.944119	2.85852	2.08556	CADOJ_NIST1036_Cauc	0.774036		0.258388	0.208988	0.537844	0.46831	0.701641	0.597536	0.342894	0.28931	0.342894	0.28931	0.342894	0.28931	0.269012	0.222754	0.258388	0.208989	CADOJ_NIST1036_Hisp	1.43376		0.479135	0.365457
2.8.0	2022-01-16T20:53:16.413-08:00	dukek	4P_10-5-2-1_225pg_Donor Group 1 Amp 2_M4A_LRPrev_2_F6	950531	4	TRUE	CADOJ_NIST1036_AfAm	120.175		40.3938	20.376	0.482596	0.37116	1.09012	0.834973	1.48077	1.05061	1.48077	1.05061	1.48077	1.05061	4.88269	3.21218	40.3934	20.3759	CADOJ_NIST1036_Cauc	0.746371		0.2491	0.145782	0.127517	0.101432	0.144502	0.112832	0.0957455	0.0691242	0.0957455	0.0691242	0.0957455	0.0691242	0.124133	0.0822679	0.2491	0.145782	CADOJ_NIST1036_Hisp	4.49382		1.50075	0.756967
2.8.0	2022-01-16T20:54:49.349-08:00	dukek	4P_10-5-2-1_450pg_Donor Group 1 Amp 1_M4A_LRPrev_2_F6	426298	4	TRUE	CADOJ_NIST1036_AfAm	2.17098		0.726849	0.441345	0.0259395	0.0170612	0.12982	0.095252	0.0620649	0.0435701	0.0620649	0.0435701	0.0620649	0.0435701	0.141427	0.0966372	0.726847	0.441344	CADOJ_NIST1036_Cauc	0.0447511		0.0149244	0.00954796	0.0211893	0.0159993	0.027914	0.0207211	0.00944735	0.00659992	0.00944735	0.00659992	0.00944735	0.00659992	0.00966369	0.00661024	0.0149244	0.00954796	CADOJ_NIST1036_Hisp	0.105748		0.0352785	0.0206111
2.8.0	2022-01-16T20:56:46.669-08:00	dukek	4P_10-5-2-1_450pg_Donor Group 1 Amp 2_M4A_LRPrev_2_F6	425369	4	TRUE	CADOJ_NIST1036_AfAm	5729.22		1909.74	1043.13	5.03299	3.34729	28.9878	20.8521	41.5921	25.2959	41.5921	25.2959	41.5921	25.2959	171.381	101.499	1909.7	1043.11	CADOJ_NIST1036_Cauc	745.647		248.549	146.424	4.18409	3.59395	11.433	8.47309	33.123	23.1783	33.123	23.1783	33.123	23.1783	71.7825	46.9417	248.548	146.424	CADOJ_NIST1036_Hisp	1064.07		354.689	184.538
2.8.0	2022-01-16T20:57:40.667-08:00	dukek	4P_10-5-2-1_684pg_Donor Group 1 Amp 1_M4A_LRPrev_2_F6	785079	4	TRUE	CADOJ_NIST1036_AfAm	9318.36		3106.12	1642	4.61191	3.56147	32.5317	24.1367	80.5672	53.2938	80.5672	53.2938	80.5672	53.2938	277.85	168.258	3106.02	1641.97	CADOJ_NIST1036_Cauc	48.9134		16.3045	9.18498	0.558587	0.423539	2.70068	2.021	2.76563	1.87913	2.76563	1.87913	2.76563	1.87913	5.36442	3.37018	16.3044	9.18497	CADOJ_NIST1036_Hisp	265.85		88.6166	39.179
2.8.0	2022-01-16T20:58:28.767-08:00	dukek	4P_10-5-2-1_684pg_Donor Group 1 Amp 2_M4A_LRPrev_2_F6	122224	4	TRUE	CADOJ_NIST1036_AfAm	988788		329596	160819	14.4074	11.1636	93.2798	65.0736	1773.92	1132.18	1773.92	1132.18	1773.92	1132.18	14244.7	8631.36	329301	160733	CADOJ_NIST1036_Cauc	9199.03		3066.34	1697.46	2.07765	1.65244	9.21074	6.87634	97.4898	68.2488	97.4898	68.2488	97.4898	68.2488	458.517	303.762	3066.13	1697.39	CADOJ_NIST1036_Hisp	29288.7		9762.92	4847.38
2.8.0	2022-01-16T20:59:30.461-08:00	dukek	4P_10-5-2-1_900pg_Donor Group 1 Amp 1_M4A_LRPrev_2_F6	268031	4	TRUE	CADOJ_NIST1036_AfAm	78.1469		26.049	15.0374	0.0927349	0.0493325	0.184828	0.144746	0.70691	0.445874	0.70691	0.445874	0.70691	0.445874	2.36062	1.47117	26.0484	15.037	CADOJ_NIST1036_Cauc	4.14642		1.38214	0.86848	0.0892183	0.0731618	0.0485147	0.039197	0.20987	0.159309	0.20987	0.159309	0.20987	0.159309	0.456657	0.316883	1.38214	0.868478	CADOJ_NIST1036_Hisp	13.1857		4.39524	2.15758
2.8.0	2022-01-16T21:00:03.190-08:00	dukek	4P_10-5-2-1_900pg_Donor Group 1 Amp 2_M4A_LRPrev_2_F6	2954	4	TRUE	CADOJ_NIST1036_AfAm	6.42523e+08		2.14174e+08	1.05241e+08	962.34	848.912	6003.66	4965.77	314797	235887	314797	235887	314797	235887	5.00794e+06	3.3585e+06	2.12342e+08	1.04791e+08	CADOJ_NIST1036_Cauc	2.21003e+07		7.36677e+06	4.0648e+06	378.147	335.038	1783.47	1477.65	57047.5	43476.1	57047.5	43476.1	57047.5	43476.1	592202	415068	7.36061e+06	4.06273e+06	CADOJ_NIST1036_Hisp	1.12195e+08		3.73984e+07	1.81969e+07
2.8.0	2022-01-16T21:00:26.798-08:00	dukek	4P_100-100-100-6_1.28ng_Donor Group 1 Amp 1_M4A_LRPrev_2_F6	901064	4	TRUE	CADOJ_NIST1036_AfAm	102.645		34.2151	23.02	4.22762	3.56035	5.18107	4.5243	7.81635	5.31518	7.81635	5.31518	7.81635	5.31518	10.4159	6.88605	34.215	23.02	CADOJ_NIST1036_Cauc	46.5534		15.5178	11.153	3.65936	3.31385	4.07688	3.64028	9.15452	7.58824	9.15452	7.58824	9.15452	7.58824	11.7633	8.86949	15.5178	11.153	CADOJ_NIST1036_Hisp	87.394		29.1313	17.957
2.8.0	2022-01-16T21:00:54.706-08:00	dukek	4P_100-100-100-6_1.28ng_Donor Group 1 Amp 2_M4A_LRPrev_2_F6	966592	4	TRUE	CADOJ_NIST1036_AfAm	0.579735		0.193245	0.171452	0.145011	0.0709783	0.729111	0.664502	0.0737479	0.0456026	0.0737479	0.0456026	0.0737479	0.0456026	0.070793	0.0505076	0.193245	0.171451	CADOJ_NIST1036_Cauc	0.56686		0.188953	0.171335	0.695672	0.647036	0.70992	0.649762	0.39841	0.331644	0.39841	0.331644	0.39841	0.331644	0.225383	0.189017	0.188953	0.171335	CADOJ_NIST1036_Hisp	0.697043		0.232348	0.207635
2.8.0	2022-01-16T21:01:17.375-08:00	dukek	4P_100-100-100-6_319ng_Donor Group 1 Amp 1_M4A_LRPrev_2_F6	394720	4	TRUE	CADOJ_NIST1036_AfAm	8.0361		2.98888	2.17026	1.00826	0.851163	2.71626	2.21338	1.69023	1.35233	1.69023	1.35233	1.69023	1.35233	1.80995	1.40251	2.98888	2.17025	CADOJ_NIST1036_Cauc	0.678105		0.230719	0.173386	0.520988	0.438678	0.817348	0.669252	0.385942	0.305163	0.385942	0.305163	0.385942	0.305163	0.276389	0.214059	0.230719	0.173386	CADOJ_NIST1036_Hisp	1.76326		0.609776	0.435219
2.8.0	2022-01-16T21:03:13.538-08:00	dukek	4P_100-100-100-6_319ng_Donor Group 1 Amp 2_M4A_LRPrev_2_F6	211998	4	TRUE	CADOJ_NIST1036_AfAm	3.12013		1.04029	0.678732	0.459494	0.374297	0.585353	0.46137	0.34041	0.264852	0.34041	0.264852	0.34041	0.264852	0.455976	0.336779	1.04029	0.678731	CADOJ_NIST1036_Cauc	0.455464		0.151824	0.109957	0.33994	0.286225	0.302052	0.244935	0.167773	0.134576	0.167773	0.134576	0.167773	0.134576	0.143619	0.111629	0.151824	0.109957	CADOJ_NIST1036_Hisp	0.593877		0.197964	0.139615
2.8.0	2022-01-16T21:05:32.810-08:00	dukek	4P_100-100-100-6_638ng_Donor Group 1 Amp 1_M4A_LRPrev_2_F6	194955	4	TRUE	CADOJ_NIST1036_AfAm	0.84297		0.281002	0.162783	0.0872054	0.0679086	0.391965	0.28876	0.119006	0.0831522	0.119006	0.0831522	0.119006	0.0831522	0.136622	0.0899551	0.281001	0.162783	CADOJ_NIST1036_Cauc	0.0341662		0.0113889	0.00693362	0.0290561	0.0230141	0.0999072	0.0751121	0.0191303	0.0133172	0.0191303	0.0133172	0.0191303	0.0133172	0.0129517	0.00851346	0.0113889	0.00693363	CADOJ_NIST1036_Hisp	0.0516937		0.0172315	0.00990108
2.8.0	2022-01-16T21:07:54.710-08:00	dukek	4P_100-100-100-6_638ng_Donor Group 1 Amp 2_M4A_LRPrev_2_F6	488565	4	TRUE	CADOJ_NIST1036_AfAm	4.87349		1.6245	1.3745	1.40664	1.09383	2.25481	1.95248	0.823161	0.594534	0.823161	0.594534	0.823161	0.594534	0.787528	0.626846	1.6245	1.3745	CADOJ_NIST1036_Cauc	2.40729		0.802431	0.69021	1.43958	1.31796	1.48939	1.32748	1.43706	1.23707	1.43706	1.23707	1.43706	1.23707	1.03126	0.866025	0.802431	0.69021	CADOJ_NIST1036_Hisp	2.94208		0.980694	0.828513
2.8.0	2022-01-16T21:09:22.923-08:00	dukek	4P_4-3-2-1_1ng_Donor Group 1 Amp 1_M4A-LRPrevF6_F5	753638	4	TRUE	CADOJ_NIST1036_AfAm	7.19146e+31		1.75854e+31	5.41403e+30															CADOJ_NIST1036_Cauc	2.0581e+29		5.05055e+28	1.61614e+28															CADOJ_NIST1036_Hisp	1.73523e+31		4.25805e+30	8.92129e+29
2.8.0	2022-01-16T21:09:32.689-08:00	dukek	4P_4-3-2-1_1ng_Donor Group 1 Amp 2_M4A-LRPrevF6_F5	558110	4	TRUE	CADOJ_NIST1036_AfAm	1.38549e+32		2.32276e+31	7.22359e+30															CADOJ_NIST1036_Cauc	2.25219e+30		3.7763e+29	1.10644e+29															CADOJ_NIST1036_Hisp	1.14154e+32		1.91601e+31	5.04613e+30
2.8.0	2022-01-16T21:09:47.605-08:00	dukek	4P_4-3-2-1_2ng_Donor Group 1 Amp 1_M4A-LRPrevF6_F5	186662	4	TRUE	CADOJ_NIST1036_AfAm	1.27958e+36		2.13319e+35	6.18364e+34															CADOJ_NIST1036_Cauc	2.67574e+33		4.46098e+32	1.37083e+32															CADOJ_NIST1036_Hisp	2.92742e+35		4.88073e+34	1.29425e+34
2.8.0	2022-01-16T21:09:55.823-08:00	dukek	4P_4-3-2-1_2ng_Donor Group 1 Amp 2_M4A-LRPrevF6_F5	36281	4	TRUE	CADOJ_NIST1036_AfAm	2.04213e+38		4.71463e+37	1.24744e+37															CADOJ_NIST1036_Cauc	2.86023e+35		6.60333e+34	2.08709e+34															CADOJ_NIST1036_Hisp	3.63771e+37		8.39829e+36	1.90973e+36
2.8.0	2022-01-16T21:10:00.276-08:00	dukek	4P_4-3-2-1_63pg_Donor Group 1 Amp 1_M4A-LRPrevF6_F5	608726	4	TRUE	CADOJ_NIST1036_AfAm	346.01		134.766	59.2992															CADOJ_NIST1036_Cauc	37.1152		15.0565	7.73937															CADOJ_NIST1036_Hisp	32.3106		13.9787	7.84287
2.8.0	2022-01-16T21:10:28.284-08:00	dukek	4P_4-3-2-1_63pg_Donor Group 1 Amp 2_M4A-LRPrevF6_F5	875049	4	TRUE	CADOJ_NIST1036_AfAm	56.0447		13.702	6.99423															CADOJ_NIST1036_Cauc	6.22736		1.65444	0.913345															CADOJ_NIST1036_Hisp	11.0259		2.83995	1.60991
2.8.0	2022-01-16T21:11:53.454-08:00	dukek	4P_4-3-2-1_125pg_Donor Group 1 Amp 1_M4A-LRPrevF6_F5	79412	4	TRUE	CADOJ_NIST1036_AfAm	3656.97		744.689	225.883															CADOJ_NIST1036_Cauc	1060.14		207.192	69.6491															CADOJ_NIST1036_Hisp	2502.94		479.249	150.617
2.8.0	2022-01-16T21:13:11.726-08:00	dukek	4P_4-3-2-1_125pg_Donor Group 1 Amp 2_M4A-LRPrevF6_F5	962678	4	TRUE	CADOJ_NIST1036_AfAm	6.25667e+09		1.49299e+09	5.22642e+08															CADOJ_NIST1036_Cauc	3.79753e+08		8.56582e+07	3.53043e+07															CADOJ_NIST1036_Hisp	2.26204e+09		4.99805e+08	1.60869e+08
2.8.0	2022-01-16T21:14:20.239-08:00	dukek	4P_4-3-2-1_250pg_Donor Group 1 Amp 1_M4A-LRPrevF6_F5	850780	4	TRUE	CADOJ_NIST1036_AfAm	2.5855e+13		5.1321e+12	1.57159e+12															CADOJ_NIST1036_Cauc	1.47547e+11		3.0012e+10	1.0543e+10															CADOJ_NIST1036_Hisp	2.90501e+12		5.8354e+11	1.49338e+11
2.8.0	2022-01-16T21:15:48.876-08:00	dukek	4P_4-3-2-1_250pg_Donor Group 1 Amp 2_M4A-LRPrevF6_F5	599899	4	TRUE	CADOJ_NIST1036_AfAm	2.46056e+13		6.06941e+12	1.79857e+12															CADOJ_NIST1036_Cauc	6.00173e+12		1.41396e+12	4.49691e+11															CADOJ_NIST1036_Hisp	6.35778e+13		1.56375e+13	3.74927e+12
2.8.0	2022-01-16T21:16:45.749-08:00	dukek	4P_4-3-2-1_380pg_Donor Group 1 Amp 1_M4A-LRPrevF6_F5	957284	4	TRUE	CADOJ_NIST1036_AfAm	3.26526e+20		6.12425e+19	1.88669e+19															CADOJ_NIST1036_Cauc	4.37331e+18		8.14538e+17	2.56376e+17															CADOJ_NIST1036_Hisp	3.66737e+20		6.76487e+19	2.00432e+19
2.8.0	2022-01-16T21:17:48.682-08:00	dukek	4P_4-3-2-1_380pg_Donor Group 1 Amp 2_M4A-LRPrevF6_F5	237381	4	TRUE	CADOJ_NIST1036_AfAm	3.51727e+22		6.02448e+21	2.00248e+21															CADOJ_NIST1036_Cauc	2.38942e+20		4.0857e+19	1.26078e+19															CADOJ_NIST1036_Hisp	9.45177e+21		1.6172e+21	4.02539e+20
2.8.0	2022-01-16T21:18:27.121-08:00	dukek	4P_4-3-2-1_500pg_Donor Group 1 Amp 1_M4A-LRPrevF6_F5	345258	4	TRUE	CADOJ_NIST1036_AfAm	5.18865e+19		9.13147e+18	2.97639e+18															CADOJ_NIST1036_Cauc	2.49552e+17		4.37854e+16	1.45161e+16															CADOJ_NIST1036_Hisp	3.57094e+19		6.28772e+18	1.8497e+18
2.8.0	2022-01-16T21:19:14.756-08:00	dukek	4P_4-3-2-1_500pg_Donor Group 1 Amp 2_M4A-LRPrevF6_F5	74332	4	TRUE	CADOJ_NIST1036_AfAm	1.55722e+23		3.46788e+22	9.21224e+21															CADOJ_NIST1036_Cauc	6.84237e+20		1.52249e+20	5.4508e+19															CADOJ_NIST1036_Hisp	5.36681e+22		1.25068e+22	3.41778e+21
2.8.0	2022-01-16T21:19:46.565-08:00	dukek	4P_4-3-2-1_750pg_Donor Group 1 Amp 1_M4A-LRPrevF6_F5	588515	4	TRUE	CADOJ_NIST1036_AfAm	1.38926e+27		2.91605e+26	8.1266e+25															CADOJ_NIST1036_Cauc	3.09747e+25		6.26419e+24	2.25147e+24															CADOJ_NIST1036_Hisp	3.69597e+27		7.6772e+26	2.09664e+26
2.8.0	2022-01-16T21:19:56.755-08:00	dukek	4P_4-3-2-1_750pg_Donor Group 1 Amp 2_M4A-LRPrevF6_F5	301893	4	TRUE	CADOJ_NIST1036_AfAm	9.74974e+27		1.95801e+27	4.97136e+26															CADOJ_NIST1036_Cauc	2.17635e+25		4.42685e+24	1.53242e+24															CADOJ_NIST1036_Hisp	1.83398e+27		3.63238e+26	8.06978e+25
2.8.0	2022-01-16T21:20:21.491-08:00	dukek	4P_4-3-2-1_870pg_Donor Group 1 Amp 1_M4A-LRPrevF6_F5	504908	4	TRUE	CADOJ_NIST1036_AfAm	4.08426e+29		6.8393e+28	2.00069e+28															CADOJ_NIST1036_Cauc	3.05879e+27		5.11385e+26	1.59253e+26															CADOJ_NIST1036_Hisp	1.62437e+29		2.71757e+28	7.79187e+27
2.8.0	2022-01-16T21:20:40.741-08:00	dukek	4P_4-3-2-1_870pg_Donor Group 1 Amp 2_M4A-LRPrevF6_F5	997357	4	TRUE	CADOJ_NIST1036_AfAm	2.18575e+30		4.14726e+29	1.02206e+29															CADOJ_NIST1036_Cauc	9.96443e+27		1.88078e+27	4.22855e+26															CADOJ_NIST1036_Hisp	1.2257e+30		2.34754e+29	6.25089e+28
2.8.0	2022-01-16T21:20:57.483-08:00	dukek	4P_10-5-2-1_1.4ng_Donor Group 1 Amp 1_M4A-LRPrevF6_F5	807876	4	TRUE	CADOJ_NIST1036_AfAm	3.79656e+36		6.3276e+35	2.18778e+35															CADOJ_NIST1036_Cauc	5.87344e+34		9.78906e+33	3.38829e+33															CADOJ_NIST1036_Hisp	3.00538e+36		5.00897e+35	1.18354e+35
2.8.0	2022-01-16T21:21:06.650-08:00	dukek	4P_10-5-2-1_1.4ng_Donor Group 1 Amp 2_M4A-LRPrevF6_F5	570754	4	TRUE	CADOJ_NIST1036_AfAm	1.24285e+30		2.07142e+29	3.71338e+28															CADOJ_NIST1036_Cauc	5.96896e+28		9.94826e+27	1.98159e+27															CADOJ_NIST1036_Hisp	4.85572e+30		8.09287e+29	1.23229e+29
2.8.0	2022-01-16T21:21:15.361-08:00	dukek	4P_10-5-2-1_1.6ng_Donor Group 1 Amp 1_M4A-LRPrevF6_F5	465012	4	TRUE	CADOJ_NIST1036_AfAm	3.33102e+33		5.5517e+32	1.99307e+32															CADOJ_NIST1036_Cauc	1.68112e+31		2.80187e+30	9.48544e+29															CADOJ_NIST1036_Hisp	7.86469e+32		1.31078e+32	3.62337e+31
2.8.0	2022-01-16T21:21:24.234-08:00	dukek	4P_10-5-2-1_1.6ng_Donor Group 1 Amp 2_M4A-LRPrevF6_F5	897177	4	TRUE	CADOJ_NIST1036_AfAm	7.22842e+35		1.20474e+35	4.19722e+34															CADOJ_NIST1036_Cauc	4.81791e+33		8.02985e+32	2.54584e+32															CADOJ_NIST1036_Hisp	2.97933e+35		4.96555e+34	1.43238e+34
2.8.0	2022-01-16T21:21:31.408-08:00	dukek	4P_10-5-2-1_1.8ng_Donor Group 1 Amp 1_M4A-LRPrevF6_F5	316204	4	TRUE	CADOJ_NIST1036_AfAm	2.0298e+39		3.383e+38	8.81195e+37															CADOJ_NIST1036_Cauc	1.31495e+37		2.19159e+36	7.75488e+35															CADOJ_NIST1036_Hisp	9.83903e+38		1.63984e+38	4.71909e+37
2.8.0	2022-01-16T21:21:40.546-08:00	dukek	4P_10-5-2-1_1.8ng_Donor Group 1 Amp 2_M4A-LRPrevF6_F5	180960	4	TRUE	CADOJ_NIST1036_AfAm	4.16326e+33		6.93876e+32	2.02862e+32															CADOJ_NIST1036_Cauc	2.50407e+31		4.17346e+30	1.37736e+30															CADOJ_NIST1036_Hisp	2.34381e+33		3.90634e+32	1.09787e+32
2.8.0	2022-01-16T21:21:50.290-08:00	dukek	4P_10-5-2-1_3.6ng_Donor Group 1 Amp 2_M4A-LRPrevF6_F5	536670	4	TRUE	CADOJ_NIST1036_AfAm	2.67314e+43		4.45523e+42	1.36585e+42															CADOJ_NIST1036_Cauc	1.93995e+41		3.23325e+40	8.29671e+39															CADOJ_NIST1036_Hisp	2.40614e+43		4.01024e+42	8.76452e+41
2.8.0	2022-01-16T21:21:55.407-08:00	dukek	4P_10-5-2-1_3.6ng_Donor Group 1 Amp 1_M4A-LRPrevF6_F5	249610	4	TRUE	CADOJ_NIST1036_AfAm	2.7038e+45		4.50633e+44	1.27505e+44															CADOJ_NIST1036_Cauc	6.78177e+42		1.13029e+42	3.87324e+41															CADOJ_NIST1036_Hisp	6.98834e+44		1.16472e+44	2.62448e+43
2.8.0	2022-01-16T21:22:00.103-08:00	dukek	4P_10-5-2-1_113pg_Donor Group 1 Amp 1_M4A-LRPrevF6_F5	406318	4	TRUE	CADOJ_NIST1036_AfAm	506745		145434	42179.5															CADOJ_NIST1036_Cauc	22331.4		4964.14	2075.18															CADOJ_NIST1036_Hisp	186507		40307.3	14037.9
2.8.0	2022-01-16T21:23:19.318-08:00	dukek	4P_10-5-2-1_113pg_Donor Group 1 Amp 2_M4A-LRPrevF6_F5	440912	4	TRUE	CADOJ_NIST1036_AfAm	188.928		85.2807	42.3184															CADOJ_NIST1036_Cauc	25.1604		7.27495	3.9466															CADOJ_NIST1036_Hisp	63.7962		20.8948	10.7861
2.8.0	2022-01-16T21:24:23.496-08:00	dukek	4P_10-5-2-1_225pg_Donor Group 1 Amp 1_M4A-LRPrevF6_F5	990524	4	TRUE	CADOJ_NIST1036_AfAm	1.92608e+06		337331	118079															CADOJ_NIST1036_Cauc	11248		1932.35	728.028															CADOJ_NIST1036_Hisp	120017		20895.4	6988.73
2.8.0	2022-01-16T21:26:18.493-08:00	dukek	4P_10-5-2-1_225pg_Donor Group 1 Amp 2_M4A-LRPrevF6_F5	779563	4	TRUE	CADOJ_NIST1036_AfAm	2.60129e+11		4.37823e+10	1.38777e+10															CADOJ_NIST1036_Cauc	4.57132e+08		7.68219e+07	2.67801e+07															CADOJ_NIST1036_Hisp	1.99593e+10		3.35766e+09	9.63365e+08
2.8.0	2022-01-16T21:27:39.533-08:00	dukek	4P_10-5-2-1_450pg_Donor Group 1 Amp 1_M4A-LRPrevF6_F5	987701	4	TRUE	CADOJ_NIST1036_AfAm	2.00012e+11		3.33498e+10	1.35454e+10															CADOJ_NIST1036_Cauc	5.42233e+08		9.03881e+07	3.79142e+07															CADOJ_NIST1036_Hisp	1.67385e+10		2.79041e+09	9.69921e+08
2.8.0	2022-01-16T21:29:22.727-08:00	dukek	4P_10-5-2-1_450pg_Donor Group 1 Amp 2_M4A-LRPrevF6_F5	439651	4	TRUE	CADOJ_NIST1036_AfAm	2.61799e+13		4.36348e+12	1.03546e+12															CADOJ_NIST1036_Cauc	3.63125e+11		6.0523e+10	1.60078e+10															CADOJ_NIST1036_Hisp	6.87856e+12		1.14647e+12	2.51272e+11
2.8.0	2022-01-16T21:30:04.192-08:00	dukek	4P_10-5-2-1_684pg_Donor Group 1 Amp 1_M4A-LRPrevF6_F5	624360	4	TRUE	CADOJ_NIST1036_AfAm	1.56981e+23		2.61635e+22	8.32684e+21															CADOJ_NIST1036_Cauc	3.5288e+20		5.88133e+19	1.93913e+19															CADOJ_NIST1036_Hisp	2.07478e+22		3.45796e+21	7.37371e+20
2.8.0	2022-01-16T21:30:34.134-08:00	dukek	4P_10-5-2-1_684pg_Donor Group 1 Amp 2_M4A-LRPrevF6_F5	867525	4	TRUE	CADOJ_NIST1036_AfAm	1.29643e+24		2.16074e+23	7.48932e+22															CADOJ_NIST1036_Cauc	2.72743e+21		4.5458e+20	1.69898e+20															CADOJ_NIST1036_Hisp	1.15755e+23		1.92928e+22	5.58178e+21
2.8.0	2022-01-16T21:31:10.900-08:00	dukek	4P_10-5-2-1_900pg_Donor Group 1 Amp 1_M4A-LRPrevF6_F5	549675	4	TRUE	CADOJ_NIST1036_AfAm	5.05901e+22		8.43169e+21	2.77987e+21															CADOJ_NIST1036_Cauc	3.71965e+20		6.19942e+19	2.31428e+19															CADOJ_NIST1036_Hisp	1.43484e+22		2.3914e+21	6.38245e+20
2.8.0	2022-01-16T21:31:31.395-08:00	dukek	4P_10-5-2-1_900pg_Donor Group 1 Amp 2_M4A-LRPrevF6_F5	560715	4	TRUE	CADOJ_NIST1036_AfAm	7.98026e+27		1.33004e+27	4.51212e+26															CADOJ_NIST1036_Cauc	3.8957e+25		6.49284e+24	2.34396e+24															CADOJ_NIST1036_Hisp	2.72945e+27		4.54909e+26	1.21783e+26
2.8.0	2022-01-16T21:31:46.674-08:00	dukek	4P_100-100-100-6_1.28ng_Donor Group 1 Amp 1_M4A-LRPrevF6_F5	749183	4	TRUE	CADOJ_NIST1036_AfAm	9.70654e+18		1.62177e+18	5.62561e+17															CADOJ_NIST1036_Cauc	1.66469e+18		2.78021e+17	1.02041e+17															CADOJ_NIST1036_Hisp	4.66411e+19		7.78962e+18	1.98795e+18
2.8.0	2022-01-16T21:32:04.973-08:00	dukek	4P_100-100-100-6_1.28ng_Donor Group 1 Amp 2_M4A-LRPrevF6_F5	88072	4	TRUE	CADOJ_NIST1036_AfAm	2.19682e+16		3918090547801020	1398901183412820															CADOJ_NIST1036_Cauc	7783902946238550		1385602360644220	497342164689421															CADOJ_NIST1036_Hisp	1.33983e+17		2.40194e+16	6471132387400540
2.8.0	2022-01-16T21:32:19.453-08:00	dukek	4P_100-100-100-6_319ng_Donor Group 1 Amp 1_M4A-LRPrevF6_F5	177065	4	TRUE	CADOJ_NIST1036_AfAm	1.77168e+12		3.05572e+11	1.12504e+11															CADOJ_NIST1036_Cauc	3.74511e+10		6.29877e+09	2.41654e+09															CADOJ_NIST1036_Hisp	1.63159e+12		2.7532e+11	8.69277e+10
2.8.0	2022-01-16T21:33:49.726-08:00	dukek	4P_100-100-100-6_319ng_Donor Group 1 Amp 2_M4A-LRPrevF6_F5	765420	4	TRUE	CADOJ_NIST1036_AfAm	2.40373e+12		4.24923e+11	1.08299e+11															CADOJ_NIST1036_Cauc	9.50935e+10		1.70825e+10	5.11532e+09															CADOJ_NIST1036_Hisp	1.55015e+12		2.71616e+11	6.17917e+10
2.8.0	2022-01-16T21:35:19.476-08:00	dukek	4P_100-100-100-6_638ng_Donor Group 1 Amp 1_M4A-LRPrevF6_F5	500940	4	TRUE	CADOJ_NIST1036_AfAm	768613630216175		128159702435632	2.30117e+13															CADOJ_NIST1036_Cauc	8.20756e+12		1.36837e+12	2.26396e+11															CADOJ_NIST1036_Hisp	214697153540395		3.57939e+13	5.72319e+12
2.8.0	2022-01-16T21:36:46.401-08:00	dukek	4P_100-100-100-6_638ng_Donor Group 1 Amp 2_M4A-LRPrevF6_F5	283913	4	TRUE	CADOJ_NIST1036_AfAm	1.10676e+18		2.9562e+17	1.12245e+17															CADOJ_NIST1036_Cauc	2.75653e+17		7.40377e+16	2.56573e+16															CADOJ_NIST1036_Hisp	4.02755e+18		1.06766e+18	3.34082e+17
2.8.0	2022-01-16T21:37:38.750-08:00	dukek	4P_4-3-2-1_1ng_Donor Group 1 Amp 1_M4A_LRPrev_3_F5	955277	4	TRUE	CADOJ_NIST1036_AfAm	2144579131090860		792985864168101	312023768408432	256020	191552	2.79072e+07	1.70745e+07	1.5503e+10	8.43462e+09	1.5503e+10	8.43462e+09	1.5503e+10	8.43462e+09	1.41668e+12	6.92903e+11	9.20116e+12	6.79785e+12	CADOJ_NIST1036_Cauc	827537549656028		319323280345792	101178256834352	211428	155521	1.72664e+07	1.01398e+07	9.40492e+09	4.90299e+09	9.40492e+09	4.90299e+09	9.40492e+09	4.90299e+09	7.88661e+11	3.48161e+11	7.44868e+12	5.27642e+12	CADOJ_NIST1036_Hisp	1.22563e+16		4764019240958710	1472043798266150
2.8.0	2022-01-16T21:37:56.388-08:00	dukek	4P_4-3-2-1_1ng_Donor Group 1 Amp 2_M4A_LRPrev_3_F5	583686	4	TRUE	CADOJ_NIST1036_AfAm	1.2434e+17		4.14603e+16	1.53294e+16	2.09985e+06	1.61609e+06	1.1529e+09	6.9477e+08	7.70943e+11	4.01356e+11	7.70943e+11	4.01356e+11	7.70943e+11	4.01356e+11	7.55307e+13	3.47326e+13	7.77026e+13	5.95872e+13	CADOJ_NIST1036_Cauc	3.12566e+16		1.04264e+16	3609731292101220	1.51063e+06	1.15489e+06	4.78597e+08	2.95875e+08	3.033e+11	1.53326e+11	3.033e+11	1.53326e+11	3.033e+11	1.53326e+11	2.7135e+13	1.21449e+13	5.55086e+13	4.21939e+13	CADOJ_NIST1036_Hisp	4.3686e+17		1.45755e+17	4.15786e+16
2.8.0	2022-01-16T21:38:19.878-08:00	dukek	4P_4-3-2-1_2ng_Donor Group 1 Amp 1_M4A_LRPrev_3_F5	353050	4	TRUE	CADOJ_NIST1036_AfAm	1.47071e+17		4.90254e+16	1.84358e+16	2.04662e+06	1.53673e+06	7.2702e+08	4.01561e+08	6.37615e+11	3.2987e+11	6.37615e+11	3.2987e+11	6.37615e+11	3.2987e+11	7.37406e+13	3.41365e+13	7.55587e+13	5.66044e+13	CADOJ_NIST1036_Cauc	3.77624e+16		1.25884e+16	4443220050257030	1.30381e+06	1.00403e+06	2.82935e+08	1.70178e+08	2.36012e+11	1.21652e+11	2.36012e+11	1.21652e+11	2.36012e+11	1.21652e+11	2.54702e+13	1.15673e+13	4.77988e+13	36625483879875	CADOJ_NIST1036_Hisp	5.27921e+17		1.75985e+17	4.92955e+16
2.8.0	2022-01-16T21:38:33.383-08:00	dukek	4P_4-3-2-1_2ng_Donor Group 1 Amp 2_M4A_LRPrev_3_F5	961588	4	TRUE	CADOJ_NIST1036_AfAm	2.22715e+16		7884740134881720	2941751200473230	797795	605172	1.59269e+08	9.39333e+07	1.05555e+11	5.4548e+10	1.05555e+11	5.4548e+10	1.05555e+11	5.4548e+10	1.10913e+13	5.18826e+12	2.92194e+13	22046169076299	CADOJ_NIST1036_Cauc	6191227524104580		2284497037083010	748627808095793	636288	469209	6.47236e+07	3.86723e+07	4.33715e+10	2.1922e+10	4.33715e+10	2.1922e+10	4.33715e+10	2.1922e+10	4.28379e+12	1.86293e+12	2.28657e+13	1.6528e+13	CADOJ_NIST1036_Hisp	8.86572e+16		3.29035e+16	1.05685e+16
2.8.0	2022-01-16T21:38:40.427-08:00	dukek	4P_4-3-2-1_63pg_Donor Group 1 Amp 1_M4A_LRPrev_3_F5	833571	4	TRUE	CADOJ_NIST1036_AfAm	1.86621		1.50711	1.16288	0.887702	0.733322	0.954627	0.768811	1.10498	0.872945	1.10498	0.872945	1.10498	0.872945	1.25926	0.981624	1.50711	1.16288	CADOJ_NIST1036_Cauc	1.23434		0.971067	0.75058	0.877363	0.732469	0.968067	0.788743	0.93822	0.745945	0.93822	0.745945	0.93822	0.745945	0.94571	0.739473	0.971067	0.75058	CADOJ_NIST1036_Hisp	1.42428		1.13066	0.895371
2.8.0	2022-01-16T21:39:04.085-08:00	dukek	4P_4-3-2-1_63pg_Donor Group 1 Amp 2_M4A_LRPrev_3_F5	180692	4	TRUE	CADOJ_NIST1036_AfAm	2.23829		1.40773	1.11405	0.658475	0.577865	0.748721	0.6406	0.735861	0.629953	0.735861	0.629953	0.735861	0.629953	0.922436	0.769476	1.40773	1.11405	CADOJ_NIST1036_Cauc	1.35288		0.798064	0.657371	0.660905	0.596378	0.741623	0.653893	0.630625	0.545913	0.630625	0.545913	0.630625	0.545913	0.665208	0.563957	0.798064	0.657371	CADOJ_NIST1036_Hisp	1.5398		0.95373	0.753992
2.8.0	2022-01-16T21:39:38.572-08:00	dukek	4P_4-3-2-1_125pg_Donor Group 1 Amp 1_M4A_LRPrev_3_F5	200500	4	TRUE	CADOJ_NIST1036_AfAm	1743.6		707.088	380.182	2.4003	1.74908	2.22053	1.553	23.2213	15.128	23.2213	15.128	23.2213	15.128	118.613	71.167	707.063	380.171	CADOJ_NIST1036_Cauc	949.806		394.86	211.228	2.0054	1.55672	2.00806	1.45194	16.4707	11.3747	16.4707	11.3747	16.4707	11.3747	72.9001	46.2007	394.851	211.225	CADOJ_NIST1036_Hisp	1969.47		775.834	357.025
2.8.0	2022-01-16T21:40:31.166-08:00	dukek	4P_4-3-2-1_125pg_Donor Group 1 Amp 2_M4A_LRPrev_3_F5	368147	4	TRUE	CADOJ_NIST1036_AfAm	2.47853e+07		1.41447e+07	6.59003e+06	79.7967	65.8669	304.12	219.347	18416.8	11911.1	18416.8	11911.1	18416.8	11911.1	335701	194459	1.40297e+07	6.55905e+06	CADOJ_NIST1036_Cauc	3.87904e+06		2.28152e+06	1.14518e+06	70.6237	58.3063	158.543	116.189	8130.98	5451.4	8130.98	5451.4	8130.98	5451.4	107288	64190.3	2.27711e+06	1.14388e+06	CADOJ_NIST1036_Hisp	2.10904e+07		1.10909e+07	4.40403e+06
2.8.0	2022-01-16T21:41:17.385-08:00	dukek	4P_4-3-2-1_250pg_Donor Group 1 Amp 1_M4A_LRPrev_3_F5	741456	4	TRUE	CADOJ_NIST1036_AfAm	2.47459e+10		1.53153e+10	6.70784e+09	5588.93	4297.44	68419.3	45196.9	8.65555e+06	5.048e+06	8.65555e+06	5.048e+06	8.65555e+06	5.048e+06	2.20512e+08	1.13713e+08	1.40528e+10	6.35936e+09	CADOJ_NIST1036_Cauc	9.80195e+09		5.10875e+09	2.11658e+09	3892.95	2929.95	23457.6	15365.3	3.28028e+06	1.90149e+06	3.28028e+06	1.90149e+06	3.28028e+06	1.90149e+06	8.44302e+07	4.34396e+07	4.86064e+09	2.05672e+09	CADOJ_NIST1036_Hisp	1.19573e+11		6.00113e+10	2.2758e+10
2.8.0	2022-01-16T21:42:47.822-08:00	dukek	4P_4-3-2-1_250pg_Donor Group 1 Amp 2_M4A_LRPrev_3_F5	236599	4	TRUE	CADOJ_NIST1036_AfAm	3.08981e+12		1.05121e+12	3.86309e+11	5521.03	4076.82	332613	195482	8.21061e+07	4.24169e+07	8.21061e+07	4.24169e+07	8.21061e+07	4.24169e+07	4.41394e+09	2.06706e+09	1.65832e+11	1.05223e+11	CADOJ_NIST1036_Cauc	1.20376e+12		4.14535e+11	1.78087e+11	5700.77	4342.18	168758	107591	4.625e+07	2.68361e+07	4.625e+07	2.68361e+07	4.625e+07	2.68361e+07	2.36564e+09	1.23558e+09	1.32481e+11	7.95231e+10	CADOJ_NIST1036_Hisp	1.09541e+13		3.78787e+12	1.17381e+12
2.8.0	2022-01-16T21:43:45.484-08:00	dukek	4P_4-3-2-1_380pg_Donor Group 1 Amp 1_M4A_LRPrev_3_F5	232714	4	TRUE	CADOJ_NIST1036_AfAm	1.83557e+12		1.06808e+12	4.10699e+11	23023.7	17205.1	428696	262921	1.22235e+08	6.77986e+07	1.22235e+08	6.77986e+07	1.22235e+08	6.77986e+07	6.16015e+09	2.96638e+09	4.40472e+11	2.3498e+11	CADOJ_NIST1036_Cauc	7.68318e+11		3.7315e+11	1.25576e+11	21521.7	14946.4	280432	164489	6.94839e+07	3.38279e+07	6.94839e+07	3.38279e+07	6.94839e+07	3.38279e+07	3.03006e+09	1.28419e+09	2.38979e+11	9.78434e+10	CADOJ_NIST1036_Hisp	1.14581e+13		5.35823e+12	1.47164e+12
2.8.0	2022-01-16T21:45:03.416-08:00	dukek	4P_4-3-2-1_380pg_Donor Group 1 Amp 2_M4A_LRPrev_3_F5	324332	4	TRUE	CADOJ_NIST1036_AfAm	668312463928257		225071443783032	7.72862e+13	86078.9	61175.1	4.97698e+07	2.87173e+07	1.16246e+10	5.95673e+09	1.16246e+10	5.95673e+09	1.16246e+10	5.95673e+09	7.16588e+11	3.24099e+11	3.1473e+12	2.21912e+12	CADOJ_NIST1036_Cauc	153187304529417		5.19586e+13	1.88204e+13	66394.9	48622.4	1.91351e+07	1.11651e+07	4.02705e+09	2.08802e+09	4.02705e+09	2.08802e+09	4.02705e+09	2.08802e+09	2.21705e+11	1.0249e+11	2.34021e+12	1.65416e+12	CADOJ_NIST1036_Hisp	1608521355126730		547131955030876	156415467110240
2.8.0	2022-01-16T21:45:59.488-08:00	dukek	4P_4-3-2-1_500pg_Donor Group 1 Amp 1_M4A_LRPrev_3_F5	181661	4	TRUE	CADOJ_NIST1036_AfAm	240154155751833		8.20395e+13	3.02498e+13	173575	128121	1.62377e+07	9.51102e+06	5.53898e+09	2.86286e+09	5.53898e+09	2.86286e+09	5.53898e+09	2.86286e+09	3.31243e+11	1.55783e+11	5.83872e+12	4.08277e+12	CADOJ_NIST1036_Cauc	3.85225e+13		1.33101e+13	5.03886e+12	111074	82359.9	4.59435e+06	2.80765e+06	1.50065e+09	8.04017e+08	1.50065e+09	8.04017e+08	1.50065e+09	8.04017e+08	7.92731e+10	3.82187e+10	3.00777e+12	1.82093e+12	CADOJ_NIST1036_Hisp	622911633340999		215604556450583	7.03016e+13
2.8.0	2022-01-16T21:46:59.484-08:00	dukek	4P_4-3-2-1_500pg_Donor Group 1 Amp 2_M4A_LRPrev_3_F5	515797	4	TRUE	CADOJ_NIST1036_AfAm	8.09175e+13		2.96157e+13	9.58025e+12	108368	78463.1	4.31378e+06	2.39329e+06	1.68679e+09	8.12422e+08	1.68679e+09	8.12422e+08	1.68679e+09	8.12422e+08	1.11081e+11	4.85295e+10	3.35407e+12	2.1334e+12	CADOJ_NIST1036_Cauc	1.87713e+13		7.19947e+12	2.43594e+12	81387.3	58062.1	1.82562e+06	1.0773e+06	6.87103e+08	3.36375e+08	6.87103e+08	3.36375e+08	6.87103e+08	3.36375e+08	3.99643e+10	1.72386e+10	1.96798e+12	1.07352e+12	CADOJ_NIST1036_Hisp	315972135251438		122536251414839	3.45138e+13
2.8.0	2022-01-16T21:47:46.474-08:00	dukek	4P_4-3-2-1_750pg_Donor Group 1 Amp 1_M4A_LRPrev_3_F5	745888	4	TRUE	CADOJ_NIST1036_AfAm	4528418532488140		1564543597103400	564810286158269	388600	283440	5.25052e+07	2.97936e+07	3.10689e+10	1.60355e+10	3.10689e+10	1.60355e+10	3.10689e+10	1.60355e+10	2.93952e+12	1.34062e+12	14068120174023	1.01355e+13	CADOJ_NIST1036_Cauc	1247664506338530		441127219271989	151185641790130	324956	241469	2.52429e+07	1.52883e+07	1.38061e+10	7.31563e+09	1.38061e+10	7.31563e+09	1.38061e+10	7.31563e+09	1.15238e+12	5.23417e+11	1.14002e+13	8.30223e+12	CADOJ_NIST1036_Hisp	1.82248e+16		6473611193109490	2017945783857340
2.8.0	2022-01-16T21:48:03.352-08:00	dukek	4P_4-3-2-1_750pg_Donor Group 1 Amp 2_M4A_LRPrev_3_F5	387714	4	TRUE	CADOJ_NIST1036_AfAm	405613615369882		137721818558456	5.37798e+13	239014	176897	1.9552e+07	1.19597e+07	6.1932e+09	3.37534e+09	6.1932e+09	3.37534e+09	6.1932e+09	3.37534e+09	4.01112e+11	1.97472e+11	8.11348e+12	5.76996e+12	CADOJ_NIST1036_Cauc	8.47022e+13		2.92323e+13	1.1348e+13	176943	129016	9.04871e+06	5.46793e+06	2.62168e+09	1.40217e+09	2.62168e+09	1.40217e+09	2.62168e+09	1.40217e+09	1.40994e+11	6.82197e+10	5.15788e+12	3.31022e+12	CADOJ_NIST1036_Hisp	1300736156464460		447728678131082	140430447838629
2.8.0	2022-01-16T21:48:43.733-08:00	dukek	4P_4-3-2-1_870pg_Donor Group 1 Amp 1_M4A_LRPrev_3_F5	247420	4	TRUE	CADOJ_NIST1036_AfAm	2.39826e+13		7.9988e+12	2.55274e+12	22302	15244.2	464144	248384	2.41312e+08	1.1366e+08	2.41312e+08	1.1366e+08	2.41312e+08	1.1366e+08	1.96897e+10	8.41863e+09	6.74107e+11	4.10337e+11	CADOJ_NIST1036_Cauc	1.11215e+13		3.71067e+12	1.39198e+12	18255.9	13263.8	304516	189644	1.57989e+08	8.63791e+07	1.57989e+08	8.63791e+07	1.57989e+08	8.63791e+07	1.22487e+10	5.79918e+09	5.06116e+11	3.21417e+11	CADOJ_NIST1036_Hisp	131459050048434		4.38759e+13	1.32764e+13
2.8.0	2022-01-16T21:49:14.137-08:00	dukek	4P_4-3-2-1_870pg_Donor Group 1 Amp 2_M4A_LRPrev_3_F5	126593	4	TRUE	CADOJ_NIST1036_AfAm	2488307559536690		832787513585507	284666413182611	331858	243360	4.81066e+07	2.74153e+07	2.35727e+10	1.17422e+10	2.35727e+10	1.17422e+10	2.35727e+10	1.17422e+10	1.9012e+12	8.58845e+11	1.19644e+13	8.62994e+12	CADOJ_NIST1036_Cauc	584805927382715		196704185179861	7.49918e+13	276729	206409	1.68419e+07	1.01659e+07	8.99034e+09	4.71024e+09	8.99034e+09	4.71024e+09	8.99034e+09	4.71024e+09	6.84718e+11	3.26096e+11	9.40291e+12	6.68439e+12	CADOJ_NIST1036_Hisp	9202207227783270		3097550879451440	1005176194731930
2.8.0	2022-01-16T21:49:41.975-08:00	dukek	4P_10-5-2-1_1.4ng_Donor Group 1 Amp 1_M4A_LRPrev_3_F5	300454	4	TRUE	CADOJ_NIST1036_AfAm	9.08221e+24		3.0274e+24	1.06999e+24	8.94322e+08	7.3821e+08	961864493760314	549544736337846	2.75452e+18	1.42273e+18	2.75452e+18	1.42273e+18	2.75452e+18	1.42273e+18	9.41272e+20	4.48733e+20	3.3317e+16	2.75011e+16	CADOJ_NIST1036_Cauc	1.24973e+24		4.16577e+23	1.54911e+23	6.18457e+08	5.19263e+08	308632616239819	187609264956203	6.67464e+17	3.71362e+17	6.67464e+17	3.71362e+17	6.67464e+17	3.71362e+17	1.8522e+20	9.35476e+19	2.30398e+16	1.93445e+16	CADOJ_NIST1036_Hisp	1.77371e+25		5.91237e+24	1.98197e+24
2.8.0	2022-01-16T21:49:57.689-08:00	dukek	4P_10-5-2-1_1.4ng_Donor Group 1 Amp 2_M4A_LRPrev_3_F5	557637	4	TRUE	CADOJ_NIST1036_AfAm	1.91785e+16		6392842867246390	2052212379518530	16051.9	9090.8	3.66952e+07	1.68225e+07	4.10374e+10	1.76764e+10	4.10374e+10	1.76764e+10	4.10374e+10	1.76764e+10	6.6759e+12	2.70694e+12	5.97242e+11	3.38027e+11	CADOJ_NIST1036_Cauc	6254329569899380		2084776523299790	711611634259247	11325.2	6763.94	1.50616e+07	7.55592e+06	1.55754e+10	7.24836e+09	1.55754e+10	7.24836e+09	1.55754e+10	7.24836e+09	2.38659e+12	9.97831e+11	4.20978e+11	2.51363e+11	CADOJ_NIST1036_Hisp	8.47813e+16		2.82604e+16	7764105331235930
2.8.0	2022-01-16T21:50:11.421-08:00	dukek	4P_10-5-2-1_1.6ng_Donor Group 1 Amp 1_M4A_LRPrev_3_F5	293739	4	TRUE	CADOJ_NIST1036_AfAm	1.32568e+23		4.41893e+22	1.68805e+22	1.25458e+08	1.00706e+08	3.07361e+13	1.86256e+13	7.03578e+16	3.86035e+16	7.03578e+16	3.86035e+16	7.03578e+16	3.86035e+16	1.98454e+19	1.02648e+19	4673747288650730	3751647345268600	CADOJ_NIST1036_Cauc	1.83389e+22		6.11297e+21	2.39948e+21	6.68498e+07	5.54924e+07	1.38756e+13	8.84507e+12	2.14537e+16	1.24492e+16	2.14537e+16	1.24492e+16	2.14537e+16	1.24492e+16	4.40291e+18	2.32146e+18	2490385928956120	2067274984926210	CADOJ_NIST1036_Hisp	1.70481e+23		5.68271e+22	1.96411e+22
2.8.0	2022-01-16T21:50:26.928-08:00	dukek	4P_10-5-2-1_1.6ng_Donor Group 1 Amp 2_M4A_LRPrev_3_F5	585800	4	TRUE	CADOJ_NIST1036_AfAm	4.71554e+23		1.57185e+23	5.39861e+22	1.84855e+08	1.52153e+08	4.02778e+13	2.37521e+13	1.21828e+17	6.67239e+16	1.21828e+17	6.67239e+16	1.21828e+17	6.67239e+16	4.36634e+19	2.14041e+19	6886502657881490	5668201792808340	CADOJ_NIST1036_Cauc	7.70299e+22		2.56766e+22	9.85864e+21	1.13334e+08	9.42662e+07	1.09511e+13	6.6212e+12	2.85888e+16	1.61113e+16	2.85888e+16	1.61113e+16	2.85888e+16	1.61113e+16	9.01309e+18	4.64495e+18	4222017478970060	3511669455758850	CADOJ_NIST1036_Hisp	1.07199e+24		3.57331e+23	1.13483e+23
2.8.0	2022-01-16T21:50:38.799-08:00	dukek	4P_10-5-2-1_1.8ng_Donor Group 1 Amp 1_M4A_LRPrev_3_F5	355334	4	TRUE	CADOJ_NIST1036_AfAm	2.95069e+25		9.83564e+24	3.47426e+24	9.34967e+08	7.69891e+08	954729844514055	551081562306515	4.1812e+18	2.16267e+18	4.1812e+18	2.16267e+18	4.1812e+18	2.16267e+18	1.98675e+21	9.37263e+20	3.48311e+16	2.86814e+16	CADOJ_NIST1036_Cauc	4.00082e+24		1.33361e+24	5.47851e+23	5.29852e+08	4.44225e+08	309110872580385	197278325457435	1.0054e+18	5.83501e+17	1.0054e+18	5.83501e+17	1.0054e+18	5.83501e+17	3.73814e+20	1.96222e+20	1.9739e+16	1.65491e+16	CADOJ_NIST1036_Hisp	6.49754e+25		2.16585e+25	6.87291e+24
2.8.0	2022-01-16T21:50:52.596-08:00	dukek	4P_10-5-2-1_1.8ng_Donor Group 1 Amp 2_M4A_LRPrev_3_F5	151889	4	TRUE	CADOJ_NIST1036_AfAm	2.27429e+21		7.58097e+20	2.60932e+20	1.06501e+08	8.42873e+07	4.80961e+12	2.77923e+12	6293710546856970	3230121834830220	6293710546856970	3230121834830220	6293710546856970	3230121834830220	9.77317e+17	4.51431e+17	3967341975182730	3139770410260380	CADOJ_NIST1036_Cauc	5.27267e+20		1.75756e+20	6.39539e+19	7.86616e+07	6.24663e+07	2.21498e+12	1.33559e+12	2250757210509400	1227361028036100	2250757210509400	1227361028036100	2250757210509400	1227361028036100	3.02169e+17	1.44889e+17	2930129791541510	2326763030248090	CADOJ_NIST1036_Hisp	8.46874e+21		2.82291e+21	7.36675e+20
2.8.0	2022-01-16T21:51:08.742-08:00	dukek	4P_10-5-2-1_3.6ng_Donor Group 1 Amp 2_M4A_LRPrev_3_F5	443969	4	TRUE	CADOJ_NIST1036_AfAm	4.37786e+25		1.45929e+25	5.00496e+24	6.65676e+08	5.39924e+08	1126194194842610	643905313169330	3.91472e+18	2.03173e+18	3.91472e+18	2.03173e+18	3.91472e+18	2.03173e+18	1.81863e+21	8.52357e+20	2.4799e+16	2.01143e+16	CADOJ_NIST1036_Cauc	3.81032e+25		1.27011e+25	5.3229e+24	8.93253e+08	7.61131e+08	1169898299716710	705194901710525	4.01794e+18	2.29106e+18	4.01794e+18	2.29106e+18	4.01794e+18	2.29106e+18	1.8228e+21	9.45296e+20	3.32772e+16	2.83551e+16	CADOJ_NIST1036_Hisp	3.44528e+26		1.14843e+26	3.40611e+25
2.8.0	2022-01-16T21:51:15.178-08:00	dukek	4P_10-5-2-1_3.6ng_Donor Group 1 Amp 1_M4A_LRPrev_3_F5	322117	4	TRUE	CADOJ_NIST1036_AfAm	2.6647e+26		8.88235e+25	3.02811e+25	1.26762e+09	1.05844e+09	2949204957141240	1686400800741460	1.45258e+19	7.58857e+18	1.45258e+19	7.58857e+18	1.45258e+19	7.58857e+18	8.46899e+21	3.93385e+21	4.72237e+16	3.94311e+16	CADOJ_NIST1036_Cauc	1.19568e+26		3.98558e+25	1.63224e+25	1.10838e+09	9.44842e+08	1803113835750100	1076442720722920	8.16969e+18	4.62131e+18	8.16969e+18	4.62131e+18	8.16969e+18	4.62131e+18	4.42766e+21	2.30761e+21	4.12916e+16	3.5199e+16	CADOJ_NIST1036_Hisp	1.71647e+27		5.72158e+26	1.73672e+26
2.8.0	2022-01-16T21:51:22.053-08:00	dukek	4P_10-5-2-1_113pg_Donor Group 1 Amp 1_M4A_LRPrev_3_F5	418693	4	TRUE	CADOJ_NIST1036_AfAm	28945.9		10757.5	5209.51	1.12009	0.870794	6.13865	4.22749	83.856	53.8484	83.856	53.8484	83.856	53.8484	706.433	425.354	10753.2	5208.13	CADOJ_NIST1036_Cauc	3481.56		1484.44	822.543	1.35144	1.12353	5.45718	4.07807	42.1705	29.596	42.1705	29.596	42.1705	29.596	212.035	136.936	1484.36	822.511	CADOJ_NIST1036_Hisp	31739.3		11578.3	4522.35
2.8.0	2022-01-16T21:52:26.852-08:00	dukek	4P_10-5-2-1_113pg_Donor Group 1 Amp 2_M4A_LRPrev_3_F5	711385	4	TRUE	CADOJ_NIST1036_AfAm	17.1032		8.0589	5.62674	0.924662	0.729614	0.61944	0.470229	1.73376	1.33117	1.73376	1.33117	1.73376	1.33117	3.54088	2.64085	8.05888	5.62673	CADOJ_NIST1036_Cauc	9.28089		4.82079	3.43176	0.98508	0.826861	0.649346	0.531591	1.44105	1.141	1.44105	1.141	1.44105	1.141	2.51371	1.91932	4.82079	3.43175	CADOJ_NIST1036_Hisp	16.8444		8.29421	5.81798
2.8.0	2022-01-16T21:53:15.438-08:00	dukek	4P_10-5-2-1_225pg_Donor Group 1 Amp 1_M4A_LRPrev_3_F5	386179	4	TRUE	CADOJ_NIST1036_AfAm	191974		65615.8	33403.6	4.85087	3.83535	31.5098	22.8984	323.355	221.292	323.355	221.292	323.355	221.292	3024.93	1883.08	65580.2	33392.6	CADOJ_NIST1036_Cauc	11196		3861.33	1985.84	3.17781	2.48494	10.9978	7.80336	70.5041	46.8851	70.5041	46.8851	70.5041	46.8851	405.98	248.745	3861.07	1985.76	CADOJ_NIST1036_Hisp	81282		28173.8	12801.8
2.8.0	2022-01-16T21:54:35.452-08:00	dukek	4P_10-5-2-1_225pg_Donor Group 1 Amp 2_M4A_LRPrev_3_F5	77204	4	TRUE	CADOJ_NIST1036_AfAm	4.56163e+08		1.54248e+08	7.20882e+07	456.964	351.756	3324.75	2350.77	162774	101966	162774	101966	162774	101966	2.8766e+06	1.64761e+06	1.5234e+08	7.15998e+07	CADOJ_NIST1036_Cauc	7.33874e+07		2.51275e+07	1.10544e+07	344.277	263.276	1280.95	859.471	60404.6	35290.3	60404.6	35290.3	60404.6	35290.3	833742	445244	2.50418e+07	1.10322e+07	CADOJ_NIST1036_Hisp	5.65285e+08		1.93292e+08	7.75427e+07
2.8.0	2022-01-16T21:55:51.914-08:00	dukek	4P_10-5-2-1_450pg_Donor Group 1 Amp 1_M4A_LRPrev_3_F5	332594	4	TRUE	CADOJ_NIST1036_AfAm	1.71163e+09		5.71845e+08	2.65985e+08	2396.03	1899.66	22856.5	15847.4	946116	577934	946116	577934	946116	577934	1.3751e+07	7.67729e+06	5.67145e+08	2.64639e+08	CADOJ_NIST1036_Cauc	1.12516e+08		3.7697e+07	1.77582e+07	1223.28	962.516	5694.39	3993.28	179966	112091	179966	112091	179966	112091	1.86558e+06	1.03723e+06	3.76468e+07	1.77433e+07	CADOJ_NIST1036_Hisp	1.57665e+09		5.27267e+08	2.10302e+08
2.8.0	2022-01-16T21:57:28.377-08:00	dukek	4P_10-5-2-1_450pg_Donor Group 1 Amp 2_M4A_LRPrev_3_F5	225126	4	TRUE	CADOJ_NIST1036_AfAm	2.4322e+08		8.10746e+07	3.34104e+07	15.6169	10.7919	199.955	119.572	25496.2	14317.6	25496.2	14317.6	25496.2	14317.6	765465	393607	6.93631e+07	3.08685e+07	CADOJ_NIST1036_Cauc	2.61932e+07		8.7314e+06	3.79008e+06	7.00091	4.94988	46.6175	29.9619	5219.95	3111.55	5219.95	3111.55	5219.95	3111.55	134704	73094.2	8.3384e+06	3.6946e+06	CADOJ_NIST1036_Hisp	3.00443e+08		1.00151e+08	3.80085e+07
2.8.0	2022-01-16T21:58:21.790-08:00	dukek	4P_10-5-2-1_684pg_Donor Group 1 Amp 1_M4A_LRPrev_3_F5	972350	4	TRUE	CADOJ_NIST1036_AfAm	2.18191e+17		7.27305e+16	2.60646e+16	4.62668e+06	3.59097e+06	5.57412e+09	3.3809e+09	3.42907e+12	1.83363e+12	3.42907e+12	1.83363e+12	3.42907e+12	1.83363e+12	272117221258857	125835388332078	171574493835435	132856929840495	CADOJ_NIST1036_Cauc	3.62897e+16		1.20966e+16	4938523104441050	3.26555e+06	2.61401e+06	1.69301e+09	1.07871e+09	9.46268e+11	5.50272e+11	9.46268e+11	5.50272e+11	9.46268e+11	5.50272e+11	6.73291e+13	34561863248482	119830998336662	9.50852e+13	CADOJ_NIST1036_Hisp	4.40898e+17		1.46966e+17	4.41216e+16
2.8.0	2022-01-16T21:59:02.510-08:00	dukek	4P_10-5-2-1_684pg_Donor Group 1 Amp 2_M4A_LRPrev_3_F5	852391	4	TRUE	CADOJ_NIST1036_AfAm	5.52193e+16		1.84064e+16	6993571125293590	3.06635e+06	2.38829e+06	4.42073e+09	2.63609e+09	1.72751e+12	9.09571e+11	1.72751e+12	9.09571e+11	1.72751e+12	9.09571e+11	9.52784e+13	4.55432e+13	113319669442155	8.78181e+13	CADOJ_NIST1036_Cauc	7475832284566800		2491954135275030	882778822909583	2.14077e+06	1.70486e+06	1.20972e+09	7.84757e+08	4.29845e+11	2.37341e+11	4.29845e+11	2.37341e+11	4.29845e+11	2.37341e+11	2.01917e+13	9.4373e+12	7.6925e+13	5.98373e+13	CADOJ_NIST1036_Hisp	9.80272e+16		3.26759e+16	1.19042e+16
2.8.0	2022-01-16T21:59:54.870-08:00	dukek	4P_10-5-2-1_900pg_Donor Group 1 Amp 1_M4A_LRPrev_3_F5	860940	4	TRUE	CADOJ_NIST1036_AfAm	5.85571e+18		1.9519e+18	8.51829e+17	1.44645e+07	1.20224e+07	5.93823e+10	3.73932e+10	5.18138e+13	3.02649e+13	5.18138e+13	3.02649e+13	5.18138e+13	3.02649e+13	5629577402684550	2976915440873370	538361692851703	447308421048177	CADOJ_NIST1036_Cauc	4.545e+17		1.515e+17	6.31555e+16	8.94355e+06	7.16027e+06	1.98789e+10	1.30461e+10	1.17679e+13	6.78555e+12	1.17679e+13	6.78555e+12	1.17679e+13	6.78555e+12	859736377675392	442637679519953	332052793246903	265431244977868	CADOJ_NIST1036_Hisp	7.33669e+18		2.44556e+18	7.76945e+17
2.8.0	2022-01-16T22:00:25.970-08:00	dukek	4P_10-5-2-1_900pg_Donor Group 1 Amp 2_M4A_LRPrev_3_F5	600520	4	TRUE	CADOJ_NIST1036_AfAm	1.95099e+19		6.50329e+18	2.37305e+18	1.20402e+07	9.57676e+06	3.65781e+10	2.21689e+10	4.86929e+13	2.60328e+13	4.86929e+13	2.60328e+13	4.86929e+13	2.60328e+13	7976533062810020	3791260674660870	448121131656147	356332097703704	CADOJ_NIST1036_Cauc	2.08516e+18		6.95054e+17	2.75751e+17	5.30204e+06	4.19155e+06	7.72747e+09	4.92336e+09	8.27048e+12	4.64662e+12	8.27048e+12	4.64662e+12	8.27048e+12	4.64662e+12	1157559928540810	574038670768348	197104819083943	155800921315370	CADOJ_NIST1036_Hisp	3.05455e+19		1.01818e+19	3.46063e+18
2.8.0	2022-01-16T22:00:48.893-08:00	dukek	4P_100-100-100-6_1.28ng_Donor Group 1 Amp 1_M4A_LRPrev_3_F5	245579	4	TRUE	CADOJ_NIST1036_AfAm	5.69307e+16		1.90308e+16	6399951619531800	1.02908e+06	746908	2.3241e+08	1.29253e+08	2.00009e+11	9.99637e+10	2.00009e+11	9.99637e+10	2.00009e+11	9.99637e+10	2.42624e+13	1.0955e+13	3.78136e+13	2.74362e+13	CADOJ_NIST1036_Cauc	2.08725e+16		6971096126441730	2560052132034370	831884	618030	1.40628e+08	8.24192e+07	1.10457e+11	5.79212e+10	1.10457e+11	5.79212e+10	1.10457e+11	5.79212e+10	1.2118e+13	5.58207e+12	3.03755e+13	2.2424e+13	CADOJ_NIST1036_Hisp	3.31021e+17		1.10553e+17	3.12089e+16
2.8.0	2022-01-16T22:01:12.939-08:00	dukek	4P_100-100-100-6_1.28ng_Donor Group 1 Amp 2_M4A_LRPrev_3_F5	108571	4	TRUE	CADOJ_NIST1036_AfAm	2.46679e+16		9189974205179760	3124961368525270	829126	614177	2.76234e+08	1.63007e+08	1.55751e+11	8.00548e+10	1.55751e+11	8.00548e+10	1.55751e+11	8.00548e+10	1.49334e+13	6.62896e+12	3.05403e+13	22475814048930	CADOJ_NIST1036_Cauc	8172701019379460		2995795629447850	1142218102992150	699478	538934	1.21472e+08	7.50951e+07	7.02405e+10	3.87477e+10	7.02405e+10	3.87477e+10	7.02405e+10	3.87477e+10	6.30491e+12	3.1251e+12	2.54449e+13	1.94139e+13	CADOJ_NIST1036_Hisp	1.22889e+17		4.5308e+16	1.15454e+16
2.8.0	2022-01-16T22:01:30.414-08:00	dukek	4P_100-100-100-6_319ng_Donor Group 1 Amp 1_M4A_LRPrev_3_F5	166701	4	TRUE	CADOJ_NIST1036_AfAm	4.65521e+10		1.56024e+10	5.91011e+09	1036.48	806.398	27115	17741.5	3.64025e+06	2.10213e+06	3.64025e+06	2.10213e+06	3.64025e+06	2.10213e+06	1.35658e+08	6.73212e+07	1.07909e+10	4.91387e+09	CADOJ_NIST1036_Cauc	9.35281e+09		3.13675e+09	1.381e+09	792.614	632.067	10921.3	7470.83	1.29921e+06	818187	1.29921e+06	818187	1.29921e+06	818187	4.10142e+07	2.31812e+07	2.78292e+09	1.29513e+09	CADOJ_NIST1036_Hisp	2.2678e+11		7.57839e+10	2.53509e+10
2.8.0	2022-01-16T22:02:45.817-08:00	dukek	4P_100-100-100-6_319ng_Donor Group 1 Amp 2_M4A_LRPrev_3_F5	167950	4	TRUE	CADOJ_NIST1036_AfAm	4.47291e+10		1.66882e+10	6.79662e+09	2238.95	1706.97	87432.7	56006.6	8.22324e+06	4.65478e+06	8.22324e+06	4.65478e+06	8.22324e+06	4.65478e+06	2.15991e+08	1.07027e+08	1.37461e+10	6.11537e+09	CADOJ_NIST1036_Cauc	1.22268e+10		4.49398e+09	1.67034e+09	1754.92	1284.59	36891.8	22451.8	3.39684e+06	1.78928e+06	3.39684e+06	1.78928e+06	3.39684e+06	1.78928e+06	7.97371e+07	3.78133e+07	4.17015e+09	1.60958e+09	CADOJ_NIST1036_Hisp	2.05576e+11		7.31335e+10	2.42336e+10
2.8.0	2022-01-16T22:03:57.930-08:00	dukek	4P_100-100-100-6_638ng_Donor Group 1 Amp 1_M4A_LRPrev_3_F5	584591	4	TRUE	CADOJ_NIST1036_AfAm	136136738147828		4.54482e+13	1.85631e+13	34151.7	25791.1	4.63419e+06	2.83886e+06	2.38951e+09	1.32651e+09	2.38951e+09	1.32651e+09	2.38951e+09	1.32651e+09	1.76989e+11	8.7769e+10	1.21434e+12	8.97229e+11	CADOJ_NIST1036_Cauc	2.65294e+13		8.85667e+12	3.27277e+12	22632.4	17126.7	1.83865e+06	1.14026e+06	8.04731e+08	4.23477e+08	8.04731e+08	4.23477e+08	8.04731e+08	4.23477e+08	5.01702e+10	2.33516e+10	7.47353e+11	5.16944e+11	CADOJ_NIST1036_Hisp	582822366931869		194485956450390	6.58136e+13
2.8.0	2022-01-16T22:05:17.620-08:00	dukek	4P_100-100-100-6_638ng_Donor Group 1 Amp 2_M4A_LRPrev_3_F5	338996	4	TRUE	CADOJ_NIST1036_AfAm	1.34076e+17		6.24716e+16	2.23075e+16	2.17693e+06	1.63821e+06	1.42642e+09	8.4531e+08	9.21956e+11	4.57941e+11	9.21956e+11	4.57941e+11	9.21956e+11	4.57941e+11	9.58128e+13	4.18439e+13	8.06654e+13	6.05053e+13	CADOJ_NIST1036_Cauc	4.39786e+16		2.28012e+16	8251266728294490	2.1354e+06	1.6329e+06	6.64433e+08	4.0018e+08	4.61171e+11	2.44301e+11	4.61171e+11	2.44301e+11	4.61171e+11	2.44301e+11	4.57137e+13	2.19915e+13	78602318128774	5.9607e+13	CADOJ_NIST1036_Hisp	6.04641e+17		3.07748e+17	8.95146e+16
2.8.0	2022-01-16T20:05:07.680-08:00	dukek	4P_4-3-2-1_1ng_Donor Group 1 Amp 1_M3A_LRPrev_1_M4	786183	4	TRUE	CADOJ_NIST1036_AfAm	2.66706e+13		8.93938e+12	3.22806e+12	24511.2	18334.6	634081	386403	2.57159e+08	1.41806e+08	2.57159e+08	1.41806e+08	2.57159e+08	1.41806e+08	1.88692e+10	9.11993e+09	7.57324e+11	5.11323e+11	CADOJ_NIST1036_Cauc	1.25901e+12		4.22071e+11	1.64151e+11	11521.4	8884.65	295240	179234	6.56276e+07	3.76269e+07	6.56276e+07	3.76269e+07	6.56276e+07	3.76269e+07	2.68907e+09	1.3165e+09	2.02275e+11	1.06319e+11	CADOJ_NIST1036_Hisp	9.91097e+11		3.32016e+11	1.05098e+11
2.8.0	2022-01-16T20:06:15.471-08:00	dukek	4P_4-3-2-1_1ng_Donor Group 1 Amp 2_M3A_LRPrev_1_M4	542826	4	TRUE	CADOJ_NIST1036_AfAm	1.71899e+11		5.73024e+10	2.36096e+10	4173.87	3245.41	86821.5	54850.2	1.18593e+07	6.94726e+06	1.18593e+07	6.94726e+06	1.18593e+07	6.94726e+06	3.70437e+08	1.98666e+08	4.04543e+10	1.93852e+10	CADOJ_NIST1036_Cauc	1.89955e+10		6.33234e+09	2.58016e+09	2084.74	1584.97	42882.8	25343.7	3.7376e+06	2.01808e+06	3.7376e+06	2.01808e+06	3.7376e+06	2.01808e+06	8.34714e+07	4.14234e+07	5.79697e+09	2.46926e+09	CADOJ_NIST1036_Hisp	1.09337e+10		3.64491e+09	1.32522e+09
2.8.0	2022-01-16T20:07:00.831-08:00	dukek	4P_4-3-2-1_2ng_Donor Group 1 Amp 1_M3A_LRPrev_1_M4	84792	4	TRUE	CADOJ_NIST1036_AfAm	6535663170431890		2179340358019010	671438598182663	227076	170543	4.17006e+07	2.43745e+07	2.755e+10	1.38096e+10	2.755e+10	1.38096e+10	2.755e+10	1.38096e+10	2.75209e+12	1.21335e+12	8.30625e+12	6.20843e+12	CADOJ_NIST1036_Cauc	317442937178258		105838831789717	3.83074e+13	99862.6	76036.2	1.7667e+07	1.07917e+07	6.66292e+09	3.72557e+09	6.66292e+09	3.72557e+09	6.66292e+09	3.72557e+09	3.92949e+11	1.89638e+11	3.54209e+12	2591932978609	CADOJ_NIST1036_Hisp	227858010688970		7.59727e+13	2.43053e+13
2.8.0	2022-01-16T20:07:24.954-08:00	dukek	4P_4-3-2-1_2ng_Donor Group 1 Amp 2_M3A_LRPrev_1_M4	573046	4	TRUE	CADOJ_NIST1036_AfAm	8.03055e+17		2.67687e+17	8.28422e+16	2.09505e+06	1.51214e+06	1.74479e+09	9.2898e+08	1.65077e+12	8.21689e+11	1.65077e+12	8.21689e+11	1.65077e+12	8.21689e+11	225778642891055	9.85903e+13	7.77767e+13	5.60286e+13	CADOJ_NIST1036_Cauc	4.7272e+16		1.57574e+16	6196062594840250	1.26976e+06	928111	1.22779e+09	7.06021e+08	6.36396e+11	3.48724e+11	6.36396e+11	3.48724e+11	6.36396e+11	3.48724e+11	4.85541e+13	24479264181731	4.70323e+13	3.42676e+13	CADOJ_NIST1036_Hisp	2.39826e+16		7994221979143440	2268160679022520
2.8.0	2022-01-16T20:07:47.255-08:00	dukek	4P_4-3-2-1_63pg_Donor Group 1 Amp 1_M3A_LRPrev_1_M4	375839	4	TRUE	CADOJ_NIST1036_AfAm	1.31893		1.22646	0.814189	1.10212	0.841257	1.16558	0.841995	1.1872	0.823583	1.1872	0.823583	1.1872	0.823583	1.20436	0.812898	1.22646	0.814189	CADOJ_NIST1036_Cauc	1.35202		1.28237	0.931438	1.08495	0.875735	1.07312	0.824751	1.17062	0.880218	1.17062	0.880218	1.17062	0.880218	1.22456	0.904727	1.28237	0.931438	CADOJ_NIST1036_Hisp	1.12212		1.07347	0.854243
2.8.0	2022-01-16T20:08:10.177-08:00	dukek	4P_4-3-2-1_63pg_Donor Group 1 Amp 2_M3A_LRPrev_1_M4	376116	4	TRUE	CADOJ_NIST1036_AfAm	833.251		297.242	151.599	3.0769	2.47455	2.17898	1.64641	13.8531	9.86643	13.8531	9.86643	13.8531	9.86643	53.6279	34.3157	297.237	151.598	CADOJ_NIST1036_Cauc	219.231		86.5915	50.969	2.39099	2.01906	1.57809	1.29102	8.65175	6.41926	8.65175	6.41926	8.65175	6.41926	25.7802	17.5304	86.5909	50.9687	CADOJ_NIST1036_Hisp	247.394		97.4584	52.7297
2.8.0	2022-01-16T20:08:45.813-08:00	dukek	4P_4-3-2-1_125pg_Donor Group 1 Amp 1_M3A_LRPrev_1_M4	819979	4	TRUE	CADOJ_NIST1036_AfAm	4.94481		2.75828	1.9606	0.83205	0.704151	0.738813	0.606453	1.1199	0.883509	1.1199	0.883509	1.1199	0.883509	1.66326	1.26037	2.75828	1.9606	CADOJ_NIST1036_Cauc	4.08099		2.37867	1.78372	0.83068	0.701777	0.672517	0.552377	0.976827	0.787724	0.976827	0.787724	0.976827	0.787724	1.43192	1.12463	2.37866	1.78372	CADOJ_NIST1036_Hisp	4.72084		2.68301	1.99557
2.8.0	2022-01-16T20:09:46.814-08:00	dukek	4P_4-3-2-1_125pg_Donor Group 1 Amp 2_M3A_LRPrev_1_M4	50964	4	TRUE	CADOJ_NIST1036_AfAm	298.69		127.047	74.4617	1.19717	1.00125	2.54759	2.02154	8.85166	6.581	8.85166	6.581	8.85166	6.581	27.5909	18.8667	127.046	74.4613	CADOJ_NIST1036_Cauc	163.867		74.9138	49.7338	0.653501	0.551762	1.26684	1.03713	4.85695	3.82892	4.85695	3.82892	4.85695	3.82892	15.9942	12.1421	74.9131	49.7335	CADOJ_NIST1036_Hisp	106.097		50.3637	32.884
2.8.0	2022-01-16T20:11:19.900-08:00	dukek	4P_4-3-2-1_250pg_Donor Group 1 Amp 1_M3A_LRPrev_1_M4	650480	4	TRUE	CADOJ_NIST1036_AfAm	249867		127681	61915.1	9.05274	7.25645	9.90907	7.51004	317.882	216.015	317.882	216.015	317.882	216.015	3699.55	2234.77	127507	61864.7	CADOJ_NIST1036_Cauc	16065		9301.49	4812.35	5.22687	4.24621	4.75491	3.60279	85.6439	59.7416	85.6439	59.7416	85.6439	59.7416	636.422	399.176	9299.58	4811.79	CADOJ_NIST1036_Hisp	15313.5		8433.02	3773.84
2.8.0	2022-01-16T20:13:08.802-08:00	dukek	4P_4-3-2-1_250pg_Donor Group 1 Amp 2_M3A_LRPrev_1_M4	727105	4	TRUE	CADOJ_NIST1036_AfAm	2.02e+07		1.11499e+07	4.60851e+06	107.89	82.4272	274.178	184.615	17699.1	10670.3	17699.1	10670.3	17699.1	10670.3	295065	158316	1.10858e+07	4.59468e+06	CADOJ_NIST1036_Cauc	2.57106e+06		1.39049e+06	580953	41.5706	31.3803	83.7924	56.9861	3945.02	2341.97	3945.02	2341.97	3945.02	2341.97	53448.5	27975.6	1.38752e+06	580252	CADOJ_NIST1036_Hisp	2.81224e+06		1.53318e+06	606194
2.8.0	2022-01-16T20:14:43.281-08:00	dukek	4P_4-3-2-1_380pg_Donor Group 1 Amp 1_M3A_LRPrev_1_M4	176561	4	TRUE	CADOJ_NIST1036_AfAm	152718		51109.8	20140.4	2.92121	2.1123	1.55862	1.09738	64.7062	41.1954	64.7062	41.1954	64.7062	41.1954	1005.06	554.825	50960.2	20117.6	CADOJ_NIST1036_Cauc	4028.3		1381.42	676.019	0.536232	0.404454	0.36987	0.267194	7.68249	4.98023	7.68249	4.98023	7.68249	4.98023	71.4245	41.5403	1380.91	675.872	CADOJ_NIST1036_Hisp	3845		1309.68	558.791
2.8.0	2022-01-16T20:16:45.469-08:00	dukek	4P_4-3-2-1_380pg_Donor Group 1 Amp 2_M3A_LRPrev_1_M4	812084	4	TRUE	CADOJ_NIST1036_AfAm	2.66984e+06		956696	402979	55.2565	41.2104	55.6066	38.1705	2464.39	1462.5	2464.39	1462.5	2464.39	1462.5	33599.9	17934.2	955021	402649	CADOJ_NIST1036_Cauc	647319		240090	118646	48.3333	36.6421	66.2612	46.4795	1693.79	1068.4	1693.79	1068.4	1693.79	1068.4	15204.3	8856.16	239990	118614	CADOJ_NIST1036_Hisp	547625		201322	82072.3
2.8.0	2022-01-16T20:18:38.891-08:00	dukek	4P_4-3-2-1_500pg_Donor Group 1 Amp 1_M3A_LRPrev_1_M4	538265	4	TRUE	CADOJ_NIST1036_AfAm	229167		85470.8	36933.4	7.07597	5.4488	24.9692	17.52	451.534	279.134	451.534	279.134	451.534	279.134	4136.85	2251.84	85419.7	36922.1	CADOJ_NIST1036_Cauc	20034		8534.31	4376.83	3.66621	2.92311	9.4309	6.93263	111.36	74.9007	111.36	74.9007	111.36	74.9007	720.238	429.613	8533.12	4376.39	CADOJ_NIST1036_Hisp	41385		16570.9	7359.69
2.8.0	2022-01-16T20:20:32.303-08:00	dukek	4P_4-3-2-1_500pg_Donor Group 1 Amp 2_M3A_LRPrev_1_M4	938205	4	TRUE	CADOJ_NIST1036_AfAm	1.53618e+10		5.12159e+09	2.0897e+09	681.113	526.355	3378.51	2376.66	633242	408843	633242	408843	633242	408843	2.61987e+07	1.51031e+07	3.90504e+09	1.85354e+09	CADOJ_NIST1036_Cauc	1.57009e+08		5.23707e+07	2.27242e+07	161.92	125.301	527.744	380.137	45483	28743.3	45483	28743.3	45483	28743.3	963266	543422	5.15482e+07	2.25211e+07	CADOJ_NIST1036_Hisp	1.97957e+08		6.60175e+07	2.6839e+07
2.8.0	2022-01-16T20:21:46.545-08:00	dukek	4P_4-3-2-1_750pg_Donor Group 1 Amp 1_M3A_LRPrev_1_M4	725387	4	TRUE	CADOJ_NIST1036_AfAm	322928507110408		107792485322914	3.94727e+13	21779.2	15801.6	2.40178e+06	1.37038e+06	1.40929e+09	7.80197e+08	1.40929e+09	7.80197e+08	1.40929e+09	7.80197e+08	1.40286e+11	7.28491e+10	7.86361e+11	5.65527e+11	CADOJ_NIST1036_Cauc	2.06265e+13		6.88049e+12	2.65946e+12	10890.7	8076.83	1.4184e+06	794012	4.48224e+08	2.31201e+08	4.48224e+08	2.31201e+08	4.48224e+08	2.31201e+08	2.61461e+10	1.25876e+10	3.75817e+11	2.71213e+11	CADOJ_NIST1036_Hisp	1.54387e+13		5.14975e+12	1.47965e+12
2.8.0	2022-01-16T20:22:39.371-08:00	dukek	4P_4-3-2-1_750pg_Donor Group 1 Amp 2_M3A_LRPrev_1_M4	862806	4	TRUE	CADOJ_NIST1036_AfAm	3.70768e+11		1.23827e+11	4.94228e+10	6367.95	4812.89	26031.1	17191.9	8.2607e+06	4.90132e+06	8.2607e+06	4.90132e+06	8.2607e+06	4.90132e+06	4.44772e+08	2.34005e+08	6.64079e+10	3.35725e+10	CADOJ_NIST1036_Cauc	8.36245e+09		2.7948e+09	1.05286e+09	2083.27	1604.24	5991.79	4128.03	932305	558718	932305	558718	932305	558718	2.86825e+07	1.45048e+07	2.61236e+09	1.01083e+09	CADOJ_NIST1036_Hisp	9.19288e+09		3.07135e+09	1.22763e+09
2.8.0	2022-01-16T20:23:53.032-08:00	dukek	4P_4-3-2-1_870pg_Donor Group 1 Amp 1_M3A_LRPrev_1_M4	989273	4	TRUE	CADOJ_NIST1036_AfAm	2.23412e+12		9.23568e+11	3.32406e+11	16123.1	12485.6	340852	215209	8.07737e+07	4.5793e+07	8.07737e+07	4.5793e+07	8.07737e+07	4.5793e+07	3.601e+09	1.81735e+09	3.37903e+11	1.83612e+11	CADOJ_NIST1036_Cauc	1.20673e+11		5.34312e+10	2.25806e+10	6690.56	5267.34	159147	105252	1.98284e+07	1.18171e+07	1.98284e+07	1.18171e+07	1.98284e+07	1.18171e+07	5.18855e+08	2.75215e+08	4.31315e+10	2.01063e+10	CADOJ_NIST1036_Hisp	8.93398e+10		3.92381e+10	1.3357e+10
2.8.0	2022-01-16T20:25:14.500-08:00	dukek	4P_4-3-2-1_870pg_Donor Group 1 Amp 2_M3A_LRPrev_1_M4	583273	4	TRUE	CADOJ_NIST1036_AfAm	5.17041e+13		1.75607e+13	5.57179e+12	55231.7	39427.5	1.48979e+06	869534	6.3206e+08	3.17742e+08	6.3206e+08	3.17742e+08	6.3206e+08	3.17742e+08	4.19181e+10	1.82466e+10	1.6914e+12	1.08094e+12	CADOJ_NIST1036_Cauc	1.81491e+12		6.19723e+11	2.48389e+11	20785.1	15658.5	500048	324264	1.07912e+08	6.28539e+07	1.07912e+08	6.28539e+07	1.07912e+08	6.28539e+07	4.03556e+09	2.09958e+09	3.27915e+11	1.69405e+11	CADOJ_NIST1036_Hisp	1.23894e+12		4.24391e+11	1.30412e+11
2.8.0	2022-01-16T20:26:10.583-08:00	dukek	4P_10-5-2-1_1.4ng_Donor Group 1 Amp 1_M3A_LRPrev_1_M4	899332	4	TRUE	CADOJ_NIST1036_AfAm	105652268233192		3.52174e+13	1.41897e+13	35416.9	28575.9	966903	696838	4.82175e+08	3.07822e+08	4.82175e+08	3.07822e+08	4.82175e+08	3.07822e+08	4.69665e+10	2.65701e+10	1.16193e+12	9.10021e+11	CADOJ_NIST1036_Cauc	4.56884e+12		1.52295e+12	6.97915e+11	17669.3	14368.9	370676	263665	1.23129e+08	8.15103e+07	1.23129e+08	8.15103e+07	1.23129e+08	8.15103e+07	7.61752e+09	4.62583e+09	4.21925e+11	2.88203e+11	CADOJ_NIST1036_Hisp	3.58363e+12		1.19454e+12	4.1685e+11
2.8.0	2022-01-16T20:27:25.294-08:00	dukek	4P_10-5-2-1_1.4ng_Donor Group 1 Amp 2_M3A_LRPrev_1_M4	976418	4	TRUE	CADOJ_NIST1036_AfAm	856370071001739		285456695683394	9.5874e+13	47384.9	38559.2	1.30269e+06	965824	1.10072e+09	7.09555e+08	1.10072e+09	7.09555e+08	1.10072e+09	7.09555e+08	1.64938e+11	9.13886e+10	1.59983e+12	1.28524e+12	CADOJ_NIST1036_Cauc	3.06711e+13		1.02237e+13	4.38013e+12	24544.6	20517.5	540780	403990	2.80547e+08	1.89837e+08	2.80547e+08	1.89837e+08	2.80547e+08	1.89837e+08	2.54917e+10	1.47858e+10	7.551e+11	5.88204e+11	CADOJ_NIST1036_Hisp	3.45564e+13		1.15188e+13	3.98796e+12
2.8.0	2022-01-16T20:28:02.365-08:00	dukek	4P_10-5-2-1_1.6ng_Donor Group 1 Amp 1_M3A_LRPrev_1_M4	744428	4	TRUE	CADOJ_NIST1036_AfAm	7.2568e+16		2.41894e+16	8275963940958270	431112	348095	6.86823e+07	4.57925e+07	6.67297e+10	4.11187e+10	6.67297e+10	4.11187e+10	6.67297e+10	4.11187e+10	11195390809478	6.36769e+12	1.57854e+13	1.27247e+13	CADOJ_NIST1036_Cauc	2138771153609410		712924963757726	237865077536839	173486	138145	2.92063e+07	1.78606e+07	1.48212e+10	8.29381e+09	1.48212e+10	8.29381e+09	1.48212e+10	8.29381e+09	1.3472e+12	6.73773e+11	6.3056e+12	4.96709e+12	CADOJ_NIST1036_Hisp	1856025003733390		618676010172080	210382031890694
2.8.0	2022-01-16T20:28:44.437-08:00	dukek	4P_10-5-2-1_1.6ng_Donor Group 1 Amp 2_M3A_LRPrev_1_M4	421105	4	TRUE	CADOJ_NIST1036_AfAm	2.46269e+16		8210519438940240	2817662198806370	365589	296796	6.51804e+07	4.47097e+07	5.77034e+10	3.59931e+10	5.77034e+10	3.59931e+10	5.77034e+10	3.59931e+10	7.50879e+12	4.02335e+12	1.33966e+13	1.08362e+13	CADOJ_NIST1036_Cauc	920407969546082		306905776307199	125166837014882	134957	112871	2.44974e+07	1.65005e+07	1.19567e+10	7.27797e+09	1.19567e+10	7.27797e+09	1.19567e+10	7.27797e+09	8.96965e+11	4.70728e+11	4.87588e+12	4.03512e+12	CADOJ_NIST1036_Hisp	768031478295390		256096870936035	8.46195e+13
2.8.0	2022-01-16T20:29:36.131-08:00	dukek	4P_10-5-2-1_1.8ng_Donor Group 1 Amp 1_M3A_LRPrev_1_M4	621290	4	TRUE	CADOJ_NIST1036_AfAm	858709128290685		286237007470392	102302547478640	84133.1	68322.9	1.26655e+06	898173	1.34209e+09	8.58257e+08	1.34209e+09	8.58257e+08	1.34209e+09	8.58257e+08	2.086e+11	1.15975e+11	2.63735e+12	2.09907e+12	CADOJ_NIST1036_Cauc	2.121e+13		7.07003e+12	2.91006e+12	30154	24889.8	323828	239384	2.13287e+08	1.3988e+08	2.13287e+08	1.3988e+08	2.13287e+08	1.3988e+08	2.0258e+10	1.13704e+10	7.9786e+11	5.98586e+11	CADOJ_NIST1036_Hisp	1.58023e+13		5.26745e+12	2.07095e+12
2.8.0	2022-01-16T20:30:15.585-08:00	dukek	4P_10-5-2-1_1.8ng_Donor Group 1 Amp 2_M3A_LRPrev_1_M4	466483	4	TRUE	CADOJ_NIST1036_AfAm	2.00229e+16		6674283740994410	2525467284994210	54487.1	43406.3	1.52919e+07	1.00757e+07	1.47638e+10	8.91855e+09	1.47638e+10	8.91855e+09	1.47638e+10	8.91855e+09	2.4541e+12	1.3666e+12	2.01011e+12	1.59649e+12	CADOJ_NIST1036_Cauc	777337930647909		259112643652197	98567211636340	20240.5	16289.6	7.01646e+06	4.52233e+06	3.66063e+09	2.15588e+09	3.66063e+09	2.15588e+09	3.66063e+09	2.15588e+09	3.58802e+11	1.90838e+11	7.46104e+11	5.98618e+11	CADOJ_NIST1036_Hisp	490926485642929		163642161956582	5.16264e+13
2.8.0	2022-01-16T20:30:47.604-08:00	dukek	4P_10-5-2-1_3.6ng_Donor Group 1 Amp 1_M3A_LRPrev_1_M4	129755	4	TRUE	CADOJ_NIST1036_AfAm	2.55396e+20		8.51319e+19	2.66803e+19	9.44826e+06	7.43915e+06	2.25056e+10	1.32978e+10	5.08822e+13	2.68466e+13	5.08822e+13	2.68466e+13	5.08822e+13	2.68466e+13	1.55751e+16	7174839119058220	351589677558653	276834132256514	CADOJ_NIST1036_Cauc	2.61691e+18		8.72303e+17	3.49918e+17	3.44607e+06	2.61394e+06	7.21117e+09	4.2165e+09	6.88683e+12	3.72392e+12	6.88683e+12	3.72392e+12	6.88683e+12	3.72392e+12	954914830786526	480548761419174	128197120839423	9.71971e+13	CADOJ_NIST1036_Hisp	2.5054e+18		8.35135e+17	2.55523e+17
2.8.0	2022-01-16T20:31:03.674-08:00	dukek	4P_10-5-2-1_3.6ng_Donor Group 1 Amp 2_M3A_LRPrev_1_M4	631558	4	TRUE	CADOJ_NIST1036_AfAm	1.23911e+17		4.13325e+16	1.5669e+16	771444	610723	2.24684e+08	1.50921e+08	2.06072e+11	1.20921e+11	2.06072e+11	1.20921e+11	2.06072e+11	1.20921e+11	2.80688e+13	1.46995e+13	2.84584e+13	2.24579e+13	CADOJ_NIST1036_Cauc	3747166068582000		1250131504528920	507308163451077	346511	276314	8.85899e+07	5.62145e+07	4.10104e+10	2.35856e+10	4.10104e+10	2.35856e+10	4.10104e+10	2.35856e+10	3.05656e+12	1.54028e+12	1.26458e+13	10009459812724	CADOJ_NIST1036_Hisp	4121345364766320		1374918113035700	467587730860475
2.8.0	2022-01-16T20:31:16.952-08:00	dukek	4P_10-5-2-1_113pg_Donor Group 1 Amp 1_M3A_LRPrev_1_M4	112824	4	TRUE	CADOJ_NIST1036_AfAm	0.840973		0.370024	0.27437	0.356659	0.284336	0.221512	0.167318	0.22838	0.176464	0.22838	0.176464	0.22838	0.176464	0.273261	0.20832	0.370024	0.27437	CADOJ_NIST1036_Cauc	0.824791		0.354944	0.272462	0.397044	0.334814	0.263238	0.210354	0.253286	0.205332	0.253286	0.205332	0.253286	0.205332	0.28348	0.228231	0.354944	0.272462	CADOJ_NIST1036_Hisp	0.801528		0.344111	0.258033
2.8.0	2022-01-16T20:32:34.023-08:00	dukek	4P_10-5-2-1_113pg_Donor Group 1 Amp 2_M3A_LRPrev_1_M4	343356	4	TRUE	CADOJ_NIST1036_AfAm	0.785792		0.479972	0.353662	0.517683	0.436103	0.448984	0.369686	0.435958	0.345944	0.435958	0.345944	0.435958	0.345944	0.450923	0.350468	0.479972	0.353662	CADOJ_NIST1036_Cauc	0.827703		0.495051	0.38777	0.489782	0.432151	0.384825	0.329896	0.400949	0.342831	0.400949	0.342831	0.400949	0.342831	0.435331	0.362031	0.495051	0.38777	CADOJ_NIST1036_Hisp	0.753357		0.436754	0.34545
2.8.0	2022-01-16T20:33:40.827-08:00	dukek	4P_10-5-2-1_225pg_Donor Group 1 Amp 1_M3A_LRPrev_1_M4	479936	4	TRUE	CADOJ_NIST1036_AfAm	5.54962		3.64766	2.65725	1.28673	1.10488	1.37155	1.15043	1.77097	1.40257	1.77097	1.40257	1.77097	1.40257	2.36294	1.80505	3.64766	2.65725	CADOJ_NIST1036_Cauc	3.8393		2.20792	1.63802	1.00503	0.876703	1.071	0.906053	1.18246	0.976748	1.18246	0.976748	1.18246	0.976748	1.47967	1.17498	2.20792	1.63802	CADOJ_NIST1036_Hisp	4.00499		2.26574	1.65011
2.8.0	2022-01-16T20:35:15.248-08:00	dukek	4P_10-5-2-1_225pg_Donor Group 1 Amp 2_M3A_LRPrev_1_M4	175412	4	TRUE	CADOJ_NIST1036_AfAm	12.2483		4.33589	3.25135	1.35147	1.13686	1.32368	1.06112	1.35451	1.06501	1.35451	1.06501	1.35451	1.06501	2.08626	1.63886	4.33589	3.25135	CADOJ_NIST1036_Cauc	6.30707		2.14865	1.7048	1.20554	1.02195	1.24951	1.0288	0.992141	0.809447	0.992141	0.809447	0.992141	0.809447	1.27133	1.02864	2.14865	1.7048	CADOJ_NIST1036_Hisp	6.79018		2.31974	1.74094
2.8.0	2022-01-16T20:37:08.741-08:00	dukek	4P_10-5-2-1_450pg_Donor Group 1 Amp 1_M3A_LRPrev_1_M4	195219	4	TRUE	CADOJ_NIST1036_AfAm	15.3799		7.86822	4.91432	0.27857	0.234483	0.256165	0.204078	0.747085	0.579241	0.747085	0.579241	0.747085	0.579241	1.96442	1.43339	7.86818	4.91431	CADOJ_NIST1036_Cauc	11.0666		4.42176	2.97189	0.296368	0.251674	0.236239	0.188502	0.652397	0.512635	0.652397	0.512635	0.652397	0.512635	1.48159	1.08249	4.42175	2.97188	CADOJ_NIST1036_Hisp	10.8717		4.47553	2.81749
2.8.0	2022-01-16T20:38:53.313-08:00	dukek	4P_10-5-2-1_450pg_Donor Group 1 Amp 2_M3A_LRPrev_1_M4	772429	4	TRUE	CADOJ_NIST1036_AfAm	630645		230570	104017	80.0253	63.5391	171.199	130.764	3071.93	2027.71	3071.93	2027.71	3071.93	2027.71	20206.4	11615.5	230527	104006	CADOJ_NIST1036_Cauc	52176.7		22716.6	12219.6	37.0796	30.678	62.0524	49.6121	740.639	526.093	740.639	526.093	740.639	526.093	3451.92	2168.77	22715.5	12219.2	CADOJ_NIST1036_Hisp	45345.6		18598	9189.88
2.8.0	2022-01-16T20:40:24.930-08:00	dukek	4P_10-5-2-1_684pg_Donor Group 1 Amp 1_M3A_LRPrev_1_M4	799427	4	TRUE	CADOJ_NIST1036_AfAm	552733		266708	135682	50.451	41.0004	120.129	90.524	2301.88	1546.48	2301.88	1546.48	2301.88	1546.48	18110.2	10959.6	266623	135656	CADOJ_NIST1036_Cauc	86329.9		48930.4	24205.1	38.0384	31.1638	91.5026	70.2174	1077.25	701.846	1077.25	701.846	1077.25	701.846	5723.34	3361.06	48926.5	24203.8	CADOJ_NIST1036_Hisp	74502.3		40574.5	19819.8
2.8.0	2022-01-16T20:42:10.669-08:00	dukek	4P_10-5-2-1_684pg_Donor Group 1 Amp 2_M3A_LRPrev_1_M4	793078	4	TRUE	CADOJ_NIST1036_AfAm	258475		137583	66033	6.11047	4.93614	16.1889	12.1516	296.974	199.606	296.974	199.606	296.974	199.606	3181.41	1921.97	137407	65982.4	CADOJ_NIST1036_Cauc	15913.6		9105.22	4691.01	3.96398	3.26404	6.65838	5.04578	81.6479	57.5686	81.6479	57.5686	81.6479	57.5686	566.958	354.966	9103.61	4690.39	CADOJ_NIST1036_Hisp	17683.8		10650.7	5142.1
2.8.0	2022-01-16T20:44:19.411-08:00	dukek	4P_10-5-2-1_900pg_Donor Group 1 Amp 1_M3A_LRPrev_1_M4	991310	4	TRUE	CADOJ_NIST1036_AfAm	349789		213609	105889	19.8176	16.2191	83.8669	62.4576	1614.59	1079.71	1614.59	1079.71	1614.59	1079.71	13102.8	7866.25	213504	105858	CADOJ_NIST1036_Cauc	64866		33292.5	18356.7	14.8178	12.162	40.6833	31.2992	552.352	381.335	552.352	381.335	552.352	381.335	3311.66	2056.19	33288.3	18354.9	CADOJ_NIST1036_Hisp	56800.9		31601.7	15976.7
2.8.0	2022-01-16T20:45:55.163-08:00	dukek	4P_10-5-2-1_900pg_Donor Group 1 Amp 2_M3A_LRPrev_1_M4	98489	4	TRUE	CADOJ_NIST1036_AfAm	2.15235e+12		7.17449e+11	2.85405e+11	12218.2	9625.49	117411	84450.4	4.01608e+07	2.5635e+07	4.01608e+07	2.5635e+07	4.01608e+07	2.5635e+07	2.49478e+09	1.38616e+09	2.37866e+11	1.44745e+11	CADOJ_NIST1036_Cauc	1.74147e+11		5.8049e+10	2.68942e+10	4694.88	3892.64	37245.4	26713.7	1.02843e+07	6.92339e+06	1.02843e+07	6.92339e+06	1.02843e+07	6.92339e+06	4.9733e+08	3.02727e+08	4.01925e+10	2.18071e+10	CADOJ_NIST1036_Hisp	9.65446e+10		3.21816e+10	1.30336e+10
2.8.0	2022-01-16T20:46:47.660-08:00	dukek	4P_100-100-100-6_1.28ng_Donor Group 1 Amp 1_M3A_LRPrev_1_M4	735756	4	TRUE	CADOJ_NIST1036_AfAm	3.40246e+17		2.04611e+17	6.00082e+16	1.23298e+06	925653	3.02354e+08	1.77061e+08	4.0695e+11	2.15722e+11	4.0695e+11	2.15722e+11	4.0695e+11	2.15722e+11	7.68819e+13	3.46829e+13	4.54286e+13	3.40166e+13	CADOJ_NIST1036_Cauc	2.75483e+16		1.68932e+16	5808596832561190	600670	457541	2.0537e+08	1.22655e+08	1.60515e+11	8.75053e+10	1.60515e+11	8.75053e+10	1.60515e+11	8.75053e+10	1.85431e+13	8.92388e+12	2.21746e+13	1.68468e+13	CADOJ_NIST1036_Hisp	1.79612e+16		1.10772e+16	3299333406441530
2.8.0	2022-01-16T20:47:10.946-08:00	dukek	4P_100-100-100-6_1.28ng_Donor Group 1 Amp 2_M3A_LRPrev_1_M4	821624	4	TRUE	CADOJ_NIST1036_AfAm	1.08038e+19		3.65286e+18	1.19817e+18	5.31017e+06	4.0221e+06	3.05754e+09	1.72819e+09	5.12114e+12	2.7133e+12	5.12114e+12	2.7133e+12	5.12114e+12	2.7133e+12	1135048936616360	537701316190420	196901202744522	148938660368710	CADOJ_NIST1036_Cauc	6.25491e+17		2.11364e+17	7.49282e+16	2.82481e+06	2.19032e+06	1.49249e+09	8.65371e+08	1.51022e+12	7.87579e+11	1.51022e+12	7.87579e+11	1.51022e+12	7.87579e+11	203934623588423	9.67303e+13	104653845132941	8.09061e+13	CADOJ_NIST1036_Hisp	4.66542e+17		1.57588e+17	4.47261e+16
2.8.0	2022-01-16T20:47:28.104-08:00	dukek	4P_100-100-100-6_319ng_Donor Group 1 Amp 1_M3A_LRPrev_1_M4	76600	4	TRUE	CADOJ_NIST1036_AfAm	1.74306e+09		6.36384e+08	2.70084e+08	1045.42	820.96	4997.56	3511.5	519593	317175	519593	317175	519593	317175	1.21348e+07	6.43307e+06	6.20477e+08	2.66653e+08	CADOJ_NIST1036_Cauc	4.81689e+07		1.88459e+07	8.73898e+06	441.074	336.537	1786.29	1225.08	80890.1	48617.6	80890.1	48617.6	80890.1	48617.6	958274	517350	1.88095e+07	8.7284e+06	CADOJ_NIST1036_Hisp	8.2565e+07		3.2168e+07	1.32761e+07
2.8.0	2022-01-16T20:49:11.950-08:00	dukek	4P_100-100-100-6_319ng_Donor Group 1 Amp 2_M3A_LRPrev_1_M4	537851	4	TRUE	CADOJ_NIST1036_AfAm	6.24818e+09		3.43347e+09	1.41539e+09	1510.88	1209.78	18504.3	12870	1.6601e+06	1.02259e+06	1.6601e+06	1.02259e+06	1.6601e+06	1.02259e+06	4.31384e+07	2.39482e+07	3.19515e+09	1.36381e+09	CADOJ_NIST1036_Cauc	6.97733e+08		4.28868e+08	1.95799e+08	765.91	616.332	7601.86	5265.01	511265	323092	511265	323092	511265	323092	1.00409e+07	5.63059e+06	4.20792e+08	1.93837e+08	CADOJ_NIST1036_Hisp	5.70152e+08		3.41391e+08	1.44974e+08
2.8.0	2022-01-16T20:50:29.496-08:00	dukek	4P_100-100-100-6_638ng_Donor Group 1 Amp 1_M3A_LRPrev_1_M4	954341	4	TRUE	CADOJ_NIST1036_AfAm	4.8091e+08		1.7413e+08	6.72589e+07	307.855	231.54	1316.69	892.888	100222	58276.9	100222	58276.9	100222	58276.9	2.47049e+06	1.25114e+06	1.69898e+08	6.63948e+07	CADOJ_NIST1036_Cauc	6.92988e+07		2.5021e+07	1.14838e+07	195.93	154.837	1068.27	751.771	44970.5	27645.6	44970.5	27645.6	44970.5	27645.6	722396	404545	2.48919e+07	1.1448e+07	CADOJ_NIST1036_Hisp	6.49514e+07		2.32962e+07	9.7639e+06
2.8.0	2022-01-16T20:52:03.140-08:00	dukek	4P_100-100-100-6_638ng_Donor Group 1 Amp 2_M3A_LRPrev_1_M4	526668	4	TRUE	CADOJ_NIST1036_AfAm	3.07458e+12		1.28805e+12	4.98526e+11	8978.01	6728.46	84563.1	55217.6	4.26458e+07	2.44969e+07	4.26458e+07	2.44969e+07	4.26458e+07	2.44969e+07	3.37888e+09	1.69427e+09	2.16634e+11	1.4011e+11	CADOJ_NIST1036_Cauc	4.60866e+11		1.91814e+11	6.90529e+10	4149.9	3130.72	31498	19836	1.22039e+07	7.01603e+06	1.22039e+07	7.01603e+06	1.22039e+07	7.01603e+06	7.74362e+08	3.87445e+08	7.16019e+10	3.94515e+10	CADOJ_NIST1036_Hisp	5.44614e+11		2.29893e+11	7.73649e+10
2.8.0	2022-01-16T20:53:16.678-08:00	dukek	4P_4-3-2-1_1ng_Donor Group 1 Amp 1_M3A-LRPrevM4_F6	192698	4	TRUE	CADOJ_NIST1036_AfAm	5.78757e+26		9.6531e+25	2.68255e+25															CADOJ_NIST1036_Cauc	3.75137e+23		6.25762e+22	2.04045e+22															CADOJ_NIST1036_Hisp	2.5632e+24		4.27556e+23	1.32309e+23
2.8.0	2022-01-16T20:53:55.342-08:00	dukek	4P_4-3-2-1_1ng_Donor Group 1 Amp 2_M3A-LRPrevM4_F6	156542	4	TRUE	CADOJ_NIST1036_AfAm	6.71137e+24		1.11856e+24	3.44134e+23															CADOJ_NIST1036_Cauc	4.89908e+22		8.16514e+21	2.74515e+21															CADOJ_NIST1036_Hisp	1.41027e+23		2.35045e+22	6.13873e+21
2.8.0	2022-01-16T20:54:24.429-08:00	dukek	4P_4-3-2-1_2ng_Donor Group 1 Amp 1_M3A-LRPrevM4_F6	448097	4	TRUE	CADOJ_NIST1036_AfAm	9.13598e+33		1.52266e+33	3.44425e+32															CADOJ_NIST1036_Cauc	3.4315e+30		5.71916e+29	1.69893e+29															CADOJ_NIST1036_Hisp	2.14195e+31		3.56992e+30	7.46673e+29
2.8.0	2022-01-16T20:54:38.631-08:00	dukek	4P_4-3-2-1_2ng_Donor Group 1 Amp 2_M3A-LRPrevM4_F6	630575	4	TRUE	CADOJ_NIST1036_AfAm	1.48588e+39		2.47647e+38	7.43578e+37															CADOJ_NIST1036_Cauc	5.59084e+35		9.31806e+34	2.76863e+34															CADOJ_NIST1036_Hisp	2.65939e+36		4.43231e+35	1.1389e+35
2.8.0	2022-01-16T20:54:51.935-08:00	dukek	4P_4-3-2-1_63pg_Donor Group 1 Amp 1_M3A-LRPrevM4_F6	317127	4	TRUE	CADOJ_NIST1036_AfAm	6.32037		3.91949	2.11248															CADOJ_NIST1036_Cauc	3.32175		2.05887	1.20603															CADOJ_NIST1036_Hisp	2.8241		1.76012	1.05348
2.8.0	2022-01-16T20:55:18.903-08:00	dukek	4P_4-3-2-1_63pg_Donor Group 1 Amp 2_M3A-LRPrevM4_F6	939103	4	TRUE	CADOJ_NIST1036_AfAm	5508.64		1499.72	593.441															CADOJ_NIST1036_Cauc	558.277		178.581	84.7682															CADOJ_NIST1036_Hisp	1016.98		294.488	128.117
2.8.0	2022-01-16T20:56:43.955-08:00	dukek	4P_4-3-2-1_125pg_Donor Group 1 Amp 1_M3A-LRPrevM4_F6	874107	4	TRUE	CADOJ_NIST1036_AfAm	4.01098		0.883827	0.390532															CADOJ_NIST1036_Cauc	1.63633		0.321275	0.153778															CADOJ_NIST1036_Hisp	2.6213		0.531437	0.240997
2.8.0	2022-01-16T20:58:20.979-08:00	dukek	4P_4-3-2-1_125pg_Donor Group 1 Amp 2_M3A-LRPrevM4_F6	771912	4	TRUE	CADOJ_NIST1036_AfAm	757.001		149.608	66.9828															CADOJ_NIST1036_Cauc	229.417		43.1908	20.7844															CADOJ_NIST1036_Hisp	209.383		40.8414	19.8481
2.8.0	2022-01-16T21:00:08.583-08:00	dukek	4P_4-3-2-1_250pg_Donor Group 1 Amp 1_M3A-LRPrevM4_F6	719100	4	TRUE	CADOJ_NIST1036_AfAm	23826.4		4017.8	1208.44															CADOJ_NIST1036_Cauc	213.99		35.9093	12.5856															CADOJ_NIST1036_Hisp	567.316		95.3429	29.5767
2.8.0	2022-01-16T21:01:51.969-08:00	dukek	4P_4-3-2-1_250pg_Donor Group 1 Amp 2_M3A-LRPrevM4_F6	715872	4	TRUE	CADOJ_NIST1036_AfAm	1.58705e+06		383759	118450															CADOJ_NIST1036_Cauc	36710.1		9145.59	3253.46															CADOJ_NIST1036_Hisp	70795.1		17561.6	5574.18
2.8.0	2022-01-16T21:03:23.129-08:00	dukek	4P_4-3-2-1_380pg_Donor Group 1 Amp 1_M3A-LRPrevM4_F6	911455	4	TRUE	CADOJ_NIST1036_AfAm	6.37545e+07		1.06304e+07	3.14859e+06															CADOJ_NIST1036_Cauc	538524		89780.1	31479.7															CADOJ_NIST1036_Hisp	2.65377e+06		442521	132810
2.8.0	2022-01-16T21:05:10.702-08:00	dukek	4P_4-3-2-1_380pg_Donor Group 1 Amp 2_M3A-LRPrevM4_F6	284338	4	TRUE	CADOJ_NIST1036_AfAm	4.44179e+11		7.42218e+10	2.31796e+10															CADOJ_NIST1036_Cauc	5.01421e+09		8.3722e+08	3.20289e+08															CADOJ_NIST1036_Hisp	2.20443e+10		3.68166e+09	1.15113e+09
2.8.0	2022-01-16T21:06:21.116-08:00	dukek	4P_4-3-2-1_500pg_Donor Group 1 Amp 1_M3A-LRPrevM4_F6	30889	4	TRUE	CADOJ_NIST1036_AfAm	5.62085e+07		9.37949e+06	2.34505e+06															CADOJ_NIST1036_Cauc	182121		30384.7	10297.1															CADOJ_NIST1036_Hisp	3.71452e+06		619817	169325
2.8.0	2022-01-16T21:07:53.059-08:00	dukek	4P_4-3-2-1_500pg_Donor Group 1 Amp 2_M3A-LRPrevM4_F6	808905	4	TRUE	CADOJ_NIST1036_AfAm	6.13384e+16		1.02233e+16	3192689861307800															CADOJ_NIST1036_Cauc	2.87537e+13		4.79238e+12	1.55923e+12															CADOJ_NIST1036_Hisp	288271377225890		4.80462e+13	14277394281005
2.8.0	2022-01-16T21:08:42.381-08:00	dukek	4P_4-3-2-1_750pg_Donor Group 1 Amp 1_M3A-LRPrevM4_F6	734151	4	TRUE	CADOJ_NIST1036_AfAm	1.36718e+25		2.27921e+24	6.38187e+23															CADOJ_NIST1036_Cauc	9.23486e+22		1.53946e+22	5.1713e+21															CADOJ_NIST1036_Hisp	7.47165e+23		1.24553e+23	3.414e+22
2.8.0	2022-01-16T21:09:16.881-08:00	dukek	4P_4-3-2-1_750pg_Donor Group 1 Amp 2_M3A-LRPrevM4_F6	328090	4	TRUE	CADOJ_NIST1036_AfAm	5.70393e+22		9.50848e+21	2.51656e+21															CADOJ_NIST1036_Cauc	1.23478e+19		2.05837e+18	6.08213e+17															CADOJ_NIST1036_Hisp	1.02265e+20		1.70479e+19	5.05822e+18
2.8.0	2022-01-16T21:10:01.444-08:00	dukek	4P_4-3-2-1_870pg_Donor Group 1 Amp 1_M3A-LRPrevM4_F6	781001	4	TRUE	CADOJ_NIST1036_AfAm	3.78273e+25		7.09023e+24	2.16832e+24															CADOJ_NIST1036_Cauc	4.07817e+22		7.63171e+21	2.13147e+21															CADOJ_NIST1036_Hisp	1.69177e+23		3.18533e+22	8.07376e+21
2.8.0	2022-01-16T21:10:54.157-08:00	dukek	4P_4-3-2-1_870pg_Donor Group 1 Amp 2_M3A-LRPrevM4_F6	241254	4	TRUE	CADOJ_NIST1036_AfAm	3.32152e+25		5.53587e+24	1.35844e+24															CADOJ_NIST1036_Cauc	1.5223e+22		2.53716e+21	7.562e+20															CADOJ_NIST1036_Hisp	1.22579e+23		2.04299e+22	5.60978e+21
2.8.0	2022-01-16T21:11:28.710-08:00	dukek	4P_10-5-2-1_1.4ng_Donor Group 1 Amp 1_M3A-LRPrevM4_F6	38799	4	TRUE	CADOJ_NIST1036_AfAm	5.89074e+24		9.8179e+23	3.45237e+23															CADOJ_NIST1036_Cauc	2.22204e+22		3.70339e+21	1.27875e+21															CADOJ_NIST1036_Hisp	8.17202e+22		1.362e+22	2.83772e+21
2.8.0	2022-01-16T21:12:13.262-08:00	dukek	4P_10-5-2-1_1.4ng_Donor Group 1 Amp 2_M3A-LRPrevM4_F6	533263	4	TRUE	CADOJ_NIST1036_AfAm	7.35474e+27		1.22579e+27	3.41424e+26															CADOJ_NIST1036_Cauc	3.02687e+25		5.04478e+24	1.5865e+24															CADOJ_NIST1036_Hisp	2.15911e+26		3.59852e+25	1.01685e+25
2.8.0	2022-01-16T21:12:35.681-08:00	dukek	4P_10-5-2-1_1.6ng_Donor Group 1 Amp 1_M3A-LRPrevM4_F6	85628	4	TRUE	CADOJ_NIST1036_AfAm	1.67348e+27		2.78913e+26	7.68288e+25															CADOJ_NIST1036_Cauc	1.10181e+24		1.83634e+23	6.35017e+22															CADOJ_NIST1036_Hisp	5.39203e+24		8.98671e+23	2.26332e+23
2.8.0	2022-01-16T21:13:01.405-08:00	dukek	4P_10-5-2-1_1.6ng_Donor Group 1 Amp 2_M3A-LRPrevM4_F6	946355	4	TRUE	CADOJ_NIST1036_AfAm	4.70447e+28		7.84096e+27	2.46912e+27															CADOJ_NIST1036_Cauc	3.92379e+25		6.53977e+24	2.64099e+24															CADOJ_NIST1036_Hisp	1.71735e+26		2.86232e+25	8.60595e+24
2.8.0	2022-01-16T21:13:31.599-08:00	dukek	4P_10-5-2-1_1.8ng_Donor Group 1 Amp 1_M3A-LRPrevM4_F6	485623	4	TRUE	CADOJ_NIST1036_AfAm	8.05851e+29		1.34309e+29	3.90481e+28															CADOJ_NIST1036_Cauc	4.56361e+26		7.60603e+25	2.66272e+25															CADOJ_NIST1036_Hisp	1.75841e+27		2.93068e+26	7.73399e+25
2.8.0	2022-01-16T21:13:55.626-08:00	dukek	4P_10-5-2-1_1.8ng_Donor Group 1 Amp 2_M3A-LRPrevM4_F6	734673	4	TRUE	CADOJ_NIST1036_AfAm	1.56089e+29		2.60149e+28	7.16045e+27															CADOJ_NIST1036_Cauc	9.19888e+25		1.53315e+25	4.84301e+24															CADOJ_NIST1036_Hisp	4.09665e+26		6.82776e+25	1.8114e+25
2.8.0	2022-01-16T21:14:15.507-08:00	dukek	4P_10-5-2-1_3.6ng_Donor Group 1 Amp 1_M3A-LRPrevM4_F6	764117	4	TRUE	CADOJ_NIST1036_AfAm	7.0353e+38		1.17255e+38	2.57275e+37															CADOJ_NIST1036_Cauc	5.94784e+34		9.91307e+33	2.98657e+33															CADOJ_NIST1036_Hisp	3.87048e+35		6.45079e+34	1.66926e+34
2.8.0	2022-01-16T21:14:25.474-08:00	dukek	4P_10-5-2-1_3.6ng_Donor Group 1 Amp 2_M3A-LRPrevM4_F6	859986	4	TRUE	CADOJ_NIST1036_AfAm	4.02751e+33		6.71255e+32	1.34336e+32															CADOJ_NIST1036_Cauc	1.58339e+30		2.639e+29	5.33357e+28															CADOJ_NIST1036_Hisp	1.83305e+31		3.05509e+30	4.82502e+29
2.8.0	2022-01-16T21:14:33.795-08:00	dukek	4P_10-5-2-1_113pg_Donor Group 1 Amp 1_M3A-LRPrevM4_F6	823035	4	TRUE	CADOJ_NIST1036_AfAm	3.97156		0.881517	0.358043															CADOJ_NIST1036_Cauc	0.477823		0.125404	0.0601115															CADOJ_NIST1036_Hisp	0.821456		0.200853	0.0857285
2.8.0	2022-01-16T21:16:24.307-08:00	dukek	4P_10-5-2-1_113pg_Donor Group 1 Amp 2_M3A-LRPrevM4_F6	524766	4	TRUE	CADOJ_NIST1036_AfAm	0.396206		0.183585	0.10341															CADOJ_NIST1036_Cauc	0.238785		0.0833623	0.0493575															CADOJ_NIST1036_Hisp	0.305367		0.117573	0.0664454
2.8.0	2022-01-16T21:17:49.574-08:00	dukek	4P_10-5-2-1_225pg_Donor Group 1 Amp 1_M3A-LRPrevM4_F6	7940	4	TRUE	CADOJ_NIST1036_AfAm	2.12659		0.426851	0.20789															CADOJ_NIST1036_Cauc	0.372413		0.0685051	0.0349108															CADOJ_NIST1036_Hisp	0.585309		0.110806	0.056698
2.8.0	2022-01-16T21:19:49.883-08:00	dukek	4P_10-5-2-1_225pg_Donor Group 1 Amp 2_M3A-LRPrevM4_F6	490439	4	TRUE	CADOJ_NIST1036_AfAm	3.30608		0.853387	0.445806															CADOJ_NIST1036_Cauc	0.0982121		0.030149	0.016106															CADOJ_NIST1036_Hisp	0.460256		0.120234	0.0575913
2.8.0	2022-01-16T21:21:45.876-08:00	dukek	4P_10-5-2-1_450pg_Donor Group 1 Amp 1_M3A-LRPrevM4_F6	141350	4	TRUE	CADOJ_NIST1036_AfAm	0.796518		0.135222	0.0428228															CADOJ_NIST1036_Cauc	0.0825474		0.0139395	0.00564749															CADOJ_NIST1036_Hisp	0.153378		0.0259602	0.00903767
2.8.0	2022-01-16T21:23:52.405-08:00	dukek	4P_10-5-2-1_450pg_Donor Group 1 Amp 2_M3A-LRPrevM4_F6	35871	4	TRUE	CADOJ_NIST1036_AfAm	9.78201e+07		1.72314e+07	6.18016e+06															CADOJ_NIST1036_Cauc	4.1593e+06		717172	301767															CADOJ_NIST1036_Hisp	5.83454e+06		1.01367e+06	372547
2.8.0	2022-01-16T21:25:10.093-08:00	dukek	4P_10-5-2-1_684pg_Donor Group 1 Amp 1_M3A-LRPrevM4_F6	451345	4	TRUE	CADOJ_NIST1036_AfAm	6.3676e+08		1.07059e+08	3.60182e+07															CADOJ_NIST1036_Cauc	7.04774e+06		1.1818e+06	436715															CADOJ_NIST1036_Hisp	2.29818e+07		3.86204e+06	1.23838e+06
2.8.0	2022-01-16T21:26:56.538-08:00	dukek	4P_10-5-2-1_684pg_Donor Group 1 Amp 2_M3A-LRPrevM4_F6	264854	4	TRUE	CADOJ_NIST1036_AfAm	1.66626e+09		2.80066e+08	8.94924e+07															CADOJ_NIST1036_Cauc	4.86507e+06		815586	289917															CADOJ_NIST1036_Hisp	2.14808e+07		3.60507e+06	1.14785e+06
2.8.0	2022-01-16T21:28:17.849-08:00	dukek	4P_10-5-2-1_900pg_Donor Group 1 Amp 1_M3A-LRPrevM4_F6	202314	4	TRUE	CADOJ_NIST1036_AfAm	1.69785e+06		282992	75381.9															CADOJ_NIST1036_Cauc	31203.9		5200.82	1409.61															CADOJ_NIST1036_Hisp	96054.8		16009.9	3991.23
2.8.0	2022-01-16T21:29:32.664-08:00	dukek	4P_10-5-2-1_900pg_Donor Group 1 Amp 2_M3A-LRPrevM4_F6	930821	4	TRUE	CADOJ_NIST1036_AfAm	4.97069e+20		8.28449e+19	2.85893e+19															CADOJ_NIST1036_Cauc	1.51133e+18		2.51889e+17	9.37192e+16															CADOJ_NIST1036_Hisp	5.25097e+18		8.75163e+17	2.90827e+17
2.8.0	2022-01-16T21:30:12.879-08:00	dukek	4P_100-100-100-6_1.28ng_Donor Group 1 Amp 1_M3A-LRPrevM4_F6	610270	4	TRUE	CADOJ_NIST1036_AfAm	3.08387e+19		9.85467e+18	3.33362e+18															CADOJ_NIST1036_Cauc	1.16591e+18		3.59163e+17	1.26291e+17															CADOJ_NIST1036_Hisp	1.58256e+18		4.89257e+17	1.43058e+17
2.8.0	2022-01-16T21:30:31.768-08:00	dukek	4P_100-100-100-6_1.28ng_Donor Group 1 Amp 2_M3A-LRPrevM4_F6	732736	4	TRUE	CADOJ_NIST1036_AfAm	1.14577e+19		1.93397e+18	6.09217e+17															CADOJ_NIST1036_Cauc	5.9417e+17		1.00334e+17	3.12028e+16															CADOJ_NIST1036_Hisp	5.82418e+17		9.8335e+16	3.13609e+16
2.8.0	2022-01-16T21:30:46.736-08:00	dukek	4P_100-100-100-6_319ng_Donor Group 1 Amp 1_M3A-LRPrevM4_F6	187338	4	TRUE	CADOJ_NIST1036_AfAm	6.05921e+07		1.35362e+07	4.66923e+06															CADOJ_NIST1036_Cauc	184421		42982.1	16777.8															CADOJ_NIST1036_Hisp	926261		212154	78596.7
2.8.0	2022-01-16T21:32:36.829-08:00	dukek	4P_100-100-100-6_319ng_Donor Group 1 Amp 2_M3A-LRPrevM4_F6	549681	4	TRUE	CADOJ_NIST1036_AfAm	1.25493e+08		2.49121e+07	8.75992e+06															CADOJ_NIST1036_Cauc	6.41235e+06		1.19618e+06	466020															CADOJ_NIST1036_Hisp	6.20963e+06		1.19857e+06	436578
2.8.0	2022-01-16T21:34:07.200-08:00	dukek	4P_100-100-100-6_638ng_Donor Group 1 Amp 1_M3A-LRPrevM4_F6	222470	4	TRUE	CADOJ_NIST1036_AfAm	1.05773e+07		1.77466e+06	593789															CADOJ_NIST1036_Cauc	315839		53053.7	19877.8															CADOJ_NIST1036_Hisp	651083		109371	32823.9
2.8.0	2022-01-16T21:35:41.881-08:00	dukek	4P_100-100-100-6_638ng_Donor Group 1 Amp 2_M3A-LRPrevM4_F6	481052	4	TRUE	CADOJ_NIST1036_AfAm	3.41637e+12		8.03593e+11	2.94125e+11															CADOJ_NIST1036_Cauc	2.34357e+11		5.38001e+10	2.04669e+10															CADOJ_NIST1036_Hisp	3.6617e+11		8.47975e+10	2.88778e+10
2.8.0	2022-01-16T21:36:48.579-08:00	dukek	4P_4-3-2-1_1ng_Donor Group 1 Amp 1_M3A-LRPrevM4_F6_F5	303429	4	TRUE	CADOJ_NIST1036_AfAm	2.36588e+53		3.94456e+52	8.41922e+51															CADOJ_NIST1036_Cauc	5.3446e+49		8.91092e+48	1.9018e+48															CADOJ_NIST1036_Hisp	3.90318e+51		6.50766e+50	1.2647e+50
2.8.0	2022-01-16T21:37:32.956-08:00	dukek	4P_4-3-2-1_1ng_Donor Group 1 Amp 2_M3A-LRPrevM4_F6_F5	812540	4	TRUE	CADOJ_NIST1036_AfAm	4.69896e+51		7.8316e+50	1.29295e+50															CADOJ_NIST1036_Cauc	2.01958e+49		3.36597e+48	7.8789e+47															CADOJ_NIST1036_Hisp	5.991e+50		9.98501e+49	2.00784e+49
2.8.0	2022-01-16T21:38:06.509-08:00	dukek	4P_4-3-2-1_2ng_Donor Group 1 Amp 1_M3A-LRPrevM4_F6_F5	932496	4	TRUE	CADOJ_NIST1036_AfAm	3.8865e+61		6.4775e+60	1.09787e+60															CADOJ_NIST1036_Cauc	5.90203e+57		9.83671e+56	2.39472e+56															CADOJ_NIST1036_Hisp	5.19153e+59		8.65255e+58	1.61042e+58
2.8.0	2022-01-16T21:38:23.314-08:00	dukek	4P_4-3-2-1_2ng_Donor Group 1 Amp 2_M3A-LRPrevM4_F6_F5	517604	4	TRUE	CADOJ_NIST1036_AfAm	6.84426e+66		1.14071e+66	2.51336e+65															CADOJ_NIST1036_Cauc	1.09233e+63		1.82056e+62	4.74192e+61															CADOJ_NIST1036_Hisp	7.71965e+64		1.28661e+64	3.25298e+63
2.8.0	2022-01-16T21:38:39.332-08:00	dukek	4P_4-3-2-1_63pg_Donor Group 1 Amp 1_M3A-LRPrevM4_F6_F5	497620	4	TRUE	CADOJ_NIST1036_AfAm	7.74644		5.25735	0.128437															CADOJ_NIST1036_Cauc	4.54618		3.0854	0.11064															CADOJ_NIST1036_Hisp	3.71586		2.52188	0.075034
2.8.0	2022-01-16T21:39:44.541-08:00	dukek	4P_4-3-2-1_63pg_Donor Group 1 Amp 2_M3A-LRPrevM4_F6_F5	328512	4	TRUE	CADOJ_NIST1036_AfAm	11901.9		3945.72	12.3138															CADOJ_NIST1036_Cauc	1161.68		385.121	1.21168															CADOJ_NIST1036_Hisp	2204		730.669	2.17074
2.8.0	2022-01-16T21:42:06.566-08:00	dukek	4P_4-3-2-1_125pg_Donor Group 1 Amp 1_M3A-LRPrevM4_F6_F5	21033	4	TRUE	CADOJ_NIST1036_AfAm	91524.7		19882.9	519.448															CADOJ_NIST1036_Cauc	49232		10695.2	241.777															CADOJ_NIST1036_Hisp	153287		33300.2	1008.54
2.8.0	2022-01-16T21:44:46.508-08:00	dukek	4P_4-3-2-1_125pg_Donor Group 1 Amp 2_M3A-LRPrevM4_F6_F5	495179	4	TRUE	CADOJ_NIST1036_AfAm	1.28959e+13		2.37111e+12	4.95372e+11															CADOJ_NIST1036_Cauc	1.68683e+12		3.10149e+11	5.98959e+10															CADOJ_NIST1036_Hisp	5.1334e+12		9.43854e+11	1.59536e+11
2.8.0	2022-01-16T21:47:26.583-08:00	dukek	4P_4-3-2-1_250pg_Donor Group 1 Amp 1_M3A-LRPrevM4_F6_F5	494997	4	TRUE	CADOJ_NIST1036_AfAm	5.20696e+23		8.71292e+22	1.36634e+22															CADOJ_NIST1036_Cauc	6.53164e+21		1.09295e+21	2.17142e+20															CADOJ_NIST1036_Hisp	1.22412e+23		2.04835e+22	2.94534e+21
2.8.0	2022-01-16T21:49:31.988-08:00	dukek	4P_4-3-2-1_250pg_Donor Group 1 Amp 2_M3A-LRPrevM4_F6_F5	583347	4	TRUE	CADOJ_NIST1036_AfAm	3.64775e+25		6.42765e+24	7.06518e+23															CADOJ_NIST1036_Cauc	4.1939e+24		7.39002e+23	1.05938e+23															CADOJ_NIST1036_Hisp	2.058e+25		3.62638e+24	4.07859e+23
2.8.0	2022-01-16T21:51:20.758-08:00	dukek	4P_4-3-2-1_380pg_Donor Group 1 Amp 1_M3A-LRPrevM4_F6_F5	465527	4	TRUE	CADOJ_NIST1036_AfAm	2.54437e+30		4.24137e+29	7.94085e+28															CADOJ_NIST1036_Cauc	1.37782e+28		2.29678e+27	4.89594e+26															CADOJ_NIST1036_Hisp	1.1292e+30		1.88233e+29	3.03152e+28
2.8.0	2022-01-16T21:53:24.577-08:00	dukek	4P_4-3-2-1_380pg_Donor Group 1 Amp 2_M3A-LRPrevM4_F6_F5	345966	4	TRUE	CADOJ_NIST1036_AfAm	4.68119e+35		7.80595e+34	1.83445e+34															CADOJ_NIST1036_Cauc	1.88118e+33		3.1369e+32	7.66804e+31															CADOJ_NIST1036_Hisp	5.09325e+34		8.49306e+33	1.97366e+33
2.8.0	2022-01-16T21:54:44.448-08:00	dukek	4P_4-3-2-1_500pg_Donor Group 1 Amp 1_M3A-LRPrevM4_F6_F5	136847	4	TRUE	CADOJ_NIST1036_AfAm	1.33435e+31		2.22434e+30	4.38912e+29															CADOJ_NIST1036_Cauc	2.59704e+28		4.32924e+27	9.00072e+26															CADOJ_NIST1036_Hisp	4.95013e+30		8.2518e+29	1.28472e+29
2.8.0	2022-01-16T21:56:30.860-08:00	dukek	4P_4-3-2-1_500pg_Donor Group 1 Amp 2_M3A-LRPrevM4_F6_F5	348785	4	TRUE	CADOJ_NIST1036_AfAm	2.00331e+42		3.339e+41	8.01069e+40															CADOJ_NIST1036_Cauc	3.80917e+38		6.34891e+37	1.77259e+37															CADOJ_NIST1036_Hisp	3.62907e+40		6.04872e+39	1.14826e+39
2.8.0	2022-01-16T21:57:28.142-08:00	dukek	4P_4-3-2-1_750pg_Donor Group 1 Amp 1_M3A-LRPrevM4_F6_F5	674101	4	TRUE	CADOJ_NIST1036_AfAm	7.28851e+51		1.21488e+51	3.07154e+50															CADOJ_NIST1036_Cauc	4.21789e+49		7.03053e+48	1.92219e+48															CADOJ_NIST1036_Hisp	2.95162e+51		4.91987e+50	1.10922e+50
2.8.0	2022-01-16T21:58:07.896-08:00	dukek	4P_4-3-2-1_750pg_Donor Group 1 Amp 2_M3A-LRPrevM4_F6_F5	755996	4	TRUE	CADOJ_NIST1036_AfAm	6.89939e+47		1.14999e+47	1.91521e+46															CADOJ_NIST1036_Cauc	9.91756e+43		1.65306e+43	3.33738e+42															CADOJ_NIST1036_Hisp	1.06806e+46		1.78025e+45	2.38785e+44
2.8.0	2022-01-16T21:58:59.661-08:00	dukek	4P_4-3-2-1_870pg_Donor Group 1 Amp 1_M3A-LRPrevM4_F6_F5	950694	4	TRUE	CADOJ_NIST1036_AfAm	1.01356e+52		2.03413e+51	4.35331e+50															CADOJ_NIST1036_Cauc	8.35596e+48		1.67698e+48	4.22171e+47															CADOJ_NIST1036_Hisp	3.49128e+50		7.00674e+49	1.61487e+49
2.8.0	2022-01-16T22:00:00.036-08:00	dukek	4P_4-3-2-1_870pg_Donor Group 1 Amp 2_M3A-LRPrevM4_F6_F5	602593	4	TRUE	CADOJ_NIST1036_AfAm	1.39967e+52		2.33278e+51	4.7641e+50															CADOJ_NIST1036_Cauc	4.66687e+48		7.77811e+47	1.82877e+47															CADOJ_NIST1036_Hisp	4.0911e+50		6.8185e+49	1.60813e+49
2.8.0	2022-01-16T22:00:39.628-08:00	dukek	4P_10-5-2-1_1.4ng_Donor Group 1 Amp 1_M3A-LRPrevM4_F6_F5	552447	4	TRUE	CADOJ_NIST1036_AfAm	1.01169e+52		1.68615e+51	3.47267e+50															CADOJ_NIST1036_Cauc	1.71618e+49		2.86029e+48	7.79435e+47															CADOJ_NIST1036_Hisp	8.54179e+50		1.42363e+50	2.6525e+49
2.8.0	2022-01-16T22:01:29.949-08:00	dukek	4P_10-5-2-1_1.4ng_Donor Group 1 Amp 2_M3A-LRPrevM4_F6_F5	2220	4	TRUE	CADOJ_NIST1036_AfAm	1.63038e+53		2.7173e+52	5.52771e+51															CADOJ_NIST1036_Cauc	2.24163e+50		3.73605e+49	8.60255e+48															CADOJ_NIST1036_Hisp	2.40432e+52		4.00719e+51	7.37676e+50
2.8.0	2022-01-16T22:01:56.326-08:00	dukek	4P_10-5-2-1_1.6ng_Donor Group 1 Amp 1_M3A-LRPrevM4_F6_F5	30385	4	TRUE	CADOJ_NIST1036_AfAm	3.89235e+54		6.48725e+53	1.24984e+53															CADOJ_NIST1036_Cauc	1.52515e+51		2.54191e+50	6.5382e+49															CADOJ_NIST1036_Hisp	9.66483e+52		1.61081e+52	3.65648e+51
2.8.0	2022-01-16T22:02:26.351-08:00	dukek	4P_10-5-2-1_1.6ng_Donor Group 1 Amp 2_M3A-LRPrevM4_F6_F5	290127	4	TRUE	CADOJ_NIST1036_AfAm	1.0705e+56		1.78418e+55	4.45521e+54															CADOJ_NIST1036_Cauc	3.09879e+52		5.1647e+51	1.17506e+51															CADOJ_NIST1036_Hisp	1.93897e+54		3.23165e+53	6.94811e+52
2.8.0	2022-01-16T22:03:01.828-08:00	dukek	4P_10-5-2-1_1.8ng_Donor Group 1 Amp 1_M3A-LRPrevM4_F6_F5	538950	4	TRUE	CADOJ_NIST1036_AfAm	3.38811e+57		5.64685e+56	1.20076e+56															CADOJ_NIST1036_Cauc	6.93677e+53		1.15613e+53	2.45957e+52															CADOJ_NIST1036_Hisp	3.92436e+55		6.54059e+54	1.22539e+54
2.8.0	2022-01-16T22:03:29.397-08:00	dukek	4P_10-5-2-1_1.8ng_Donor Group 1 Amp 2_M3A-LRPrevM4_F6_F5	865320	4	TRUE	CADOJ_NIST1036_AfAm	7.62535e+56		1.27089e+56	2.94907e+55															CADOJ_NIST1036_Cauc	2.03648e+53		3.39413e+52	7.95293e+51															CADOJ_NIST1036_Hisp	1.32566e+55		2.20944e+54	4.34285e+53
2.8.0	2022-01-16T22:03:52.001-08:00	dukek	4P_10-5-2-1_3.6ng_Donor Group 1 Amp 1_M3A-LRPrevM4_F6_F5	644828	4	TRUE	CADOJ_NIST1036_AfAm	3.42167e+66		5.70278e+65	1.33623e+65															CADOJ_NIST1036_Cauc	1.29338e+62		2.15563e+61	5.13244e+60															CADOJ_NIST1036_Hisp	1.22573e+64		2.04289e+63	3.8572e+62
2.8.0	2022-01-16T22:04:03.738-08:00	dukek	4P_10-5-2-1_3.6ng_Donor Group 1 Amp 2_M3A-LRPrevM4_F6_F5	515949	4	TRUE	CADOJ_NIST1036_AfAm	2.09328e+61		3.48881e+60	5.02606e+59															CADOJ_NIST1036_Cauc	3.62028e+57		6.03383e+56	9.98918e+55															CADOJ_NIST1036_Hisp	5.91453e+59		9.85759e+58	1.50309e+58
2.8.0	2022-01-16T22:04:13.675-08:00	dukek	4P_10-5-2-1_113pg_Donor Group 1 Amp 1_M3A-LRPrevM4_F6_F5	8924	4	TRUE	CADOJ_NIST1036_AfAm	1.1944e+06		211691	99.8611															CADOJ_NIST1036_Cauc	19502.4		3456.54	0.66758															CADOJ_NIST1036_Hisp	135534		24021.6	3.59555
2.8.0	2022-01-16T22:06:33.400-08:00	dukek	4P_10-5-2-1_113pg_Donor Group 1 Amp 2_M3A-LRPrevM4_F6_F5	544762	4	TRUE	CADOJ_NIST1036_AfAm	14.5861		3.84652	0.12308															CADOJ_NIST1036_Cauc	4.57069		1.20535	0.0338055															CADOJ_NIST1036_Hisp	12.14		3.20145	0.119973
2.8.0	2022-01-16T22:08:50.792-08:00	dukek	4P_10-5-2-1_225pg_Donor Group 1 Amp 1_M3A-LRPrevM4_F6_F5	321771	4	TRUE	CADOJ_NIST1036_AfAm	5.71698e+09		1.21437e+09	1.37541e+08															CADOJ_NIST1036_Cauc	1.51541e+08		3.21895e+07	3.53722e+06															CADOJ_NIST1036_Hisp	7.38001e+08		1.56762e+08	1.76521e+07
2.8.0	2022-01-16T22:12:40.693-08:00	dukek	4P_10-5-2-1_225pg_Donor Group 1 Amp 2_M3A-LRPrevM4_F6_F5	70446	4	TRUE	CADOJ_NIST1036_AfAm	3.16063e+16		8617796824142910	2104359926340990															CADOJ_NIST1036_Cauc	854694366482629		233041746318967	4.92176e+13															CADOJ_NIST1036_Hisp	1.39424e+16		3801540308573280	854032084309777
2.8.0	2022-01-16T22:15:52.749-08:00	dukek	4P_10-5-2-1_450pg_Donor Group 1 Amp 1_M3A-LRPrevM4_F6_F5	782293	4	TRUE	CADOJ_NIST1036_AfAm	1.28753e+16		2209058234715720	280467748322380															CADOJ_NIST1036_Cauc	581078341109768		9.96973e+13	1.22642e+13															CADOJ_NIST1036_Hisp	1.55125e+16		2661525260864110	277697646490090
2.8.0	2022-01-16T22:19:01.210-08:00	dukek	4P_10-5-2-1_450pg_Donor Group 1 Amp 2_M3A-LRPrevM4_F6_F5	95600	4	TRUE	CADOJ_NIST1036_AfAm	7.59942e+25		1.39691e+25	2.39426e+24															CADOJ_NIST1036_Cauc	7.34325e+23		1.34982e+23	1.85852e+22															CADOJ_NIST1036_Hisp	1.23176e+25		2.26419e+24	2.50526e+23
2.8.0	2022-01-16T22:20:58.700-08:00	dukek	4P_10-5-2-1_684pg_Donor Group 1 Amp 1_M3A-LRPrevM4_F6_F5	60451	4	TRUE	CADOJ_NIST1036_AfAm	3.1815e+34		5.31876e+33	1.19439e+33															CADOJ_NIST1036_Cauc	1.21289e+32		2.02768e+31	4.5194e+30															CADOJ_NIST1036_Hisp	4.9858e+33		8.33515e+32	1.86197e+32
2.8.0	2022-01-16T22:23:01.195-08:00	dukek	4P_10-5-2-1_684pg_Donor Group 1 Amp 2_M3A-LRPrevM4_F6_F5	327327	4	TRUE	CADOJ_NIST1036_AfAm	8.7174e+32		1.46275e+32	3.45645e+31															CADOJ_NIST1036_Cauc	1.03445e+30		1.73578e+29	4.19837e+28															CADOJ_NIST1036_Hisp	4.1553e+31		6.97247e+30	1.26881e+30
2.8.0	2022-01-16T22:24:36.299-08:00	dukek	4P_10-5-2-1_900pg_Donor Group 1 Amp 1_M3A-LRPrevM4_F6_F5	178861	4	TRUE	CADOJ_NIST1036_AfAm	2.12571e+32		3.54288e+31	7.24841e+30															CADOJ_NIST1036_Cauc	1.21718e+30		2.02864e+29	3.54944e+28															CADOJ_NIST1036_Hisp	4.18423e+31		6.97377e+30	1.25083e+30
2.8.0	2022-01-16T22:26:03.590-08:00	dukek	4P_10-5-2-1_900pg_Donor Group 1 Amp 2_M3A-LRPrevM4_F6_F5	175623	4	TRUE	CADOJ_NIST1036_AfAm	3.02257e+46		5.03762e+45	1.21698e+45															CADOJ_NIST1036_Cauc	3.48259e+43		5.80431e+42	1.79921e+42															CADOJ_NIST1036_Hisp	1.49151e+45		2.48584e+44	5.47232e+43
2.8.0	2022-01-16T22:26:51.090-08:00	dukek	4P_100-100-100-6_1.28ng_Donor Group 1 Amp 1_M3A-LRPrevM4_F6_F5	236452	4	TRUE	CADOJ_NIST1036_AfAm	6.62224e+46		1.84996e+46	4.45641e+45															CADOJ_NIST1036_Cauc	9.30637e+44		2.59979e+44	6.04825e+43															CADOJ_NIST1036_Hisp	1.84611e+46		5.1572e+45	1.21679e+45
2.8.0	2022-01-16T22:27:13.377-08:00	dukek	4P_100-100-100-6_1.28ng_Donor Group 1 Amp 2_M3A-LRPrevM4_F6_F5	94770	4	TRUE	CADOJ_NIST1036_AfAm	1.22248e+46		2.06484e+45	4.24264e+44															CADOJ_NIST1036_Cauc	4.1828e+44		7.06496e+43	1.8528e+43															CADOJ_NIST1036_Hisp	6.33588e+45		1.07016e+45	2.10461e+44
2.8.0	2022-01-16T22:27:31.060-08:00	dukek	4P_100-100-100-6_319ng_Donor Group 1 Amp 1_M3A-LRPrevM4_F6_F5	248851	4	TRUE	CADOJ_NIST1036_AfAm	7.85519e+21		1.61115e+21	3.44561e+20															CADOJ_NIST1036_Cauc	1.54355e+19		3.16592e+18	6.08852e+17															CADOJ_NIST1036_Hisp	6.00083e+20		1.2308e+20	2.11692e+19
2.8.0	2022-01-16T22:30:12.455-08:00	dukek	4P_100-100-100-6_319ng_Donor Group 1 Amp 2_M3A-LRPrevM4_F6_F5	96397	4	TRUE	CADOJ_NIST1036_AfAm	4.26264e+24		7.30468e+23	1.21699e+23															CADOJ_NIST1036_Cauc	3.03052e+23		5.19326e+22	7.27721e+21															CADOJ_NIST1036_Hisp	2.51352e+24		4.30731e+23	6.17457e+22
2.8.0	2022-01-16T22:32:09.995-08:00	dukek	4P_100-100-100-6_638ng_Donor Group 1 Amp 1_M3A-LRPrevM4_F6_F5	929658	4	TRUE	CADOJ_NIST1036_AfAm	1.36218e+28		2.27959e+27	3.98745e+26															CADOJ_NIST1036_Cauc	9.63537e+26		1.61247e+26	3.43814e+25															CADOJ_NIST1036_Hisp	1.02734e+28		1.71925e+27	2.29142e+26
2.8.0	2022-01-16T22:34:32.790-08:00	dukek	4P_100-100-100-6_638ng_Donor Group 1 Amp 2_M3A-LRPrevM4_F6_F5	505450	4	TRUE	CADOJ_NIST1036_AfAm	3.62653e+37		7.36369e+36	1.87712e+36															CADOJ_NIST1036_Cauc	1.57039e+36		3.18869e+35	8.48875e+34															CADOJ_NIST1036_Hisp	2.2335e+37		4.53515e+36	8.70203e+35
2.8.0	2022-01-16T22:35:49.420-08:00	dukek	4P_4-3-2-1_1ng_Donor Group 1 Amp 1_M3A-LRPrevM4_F5	553047	4	TRUE	CADOJ_NIST1036_AfAm	3.01271e+38		5.02682e+37	1.18747e+37															CADOJ_NIST1036_Cauc	5.2138e+36		8.69898e+35	2.41023e+35															CADOJ_NIST1036_Hisp	5.701e+37		9.51045e+36	2.01647e+36
2.8.0	2022-01-16T22:36:29.226-08:00	dukek	4P_4-3-2-1_1ng_Donor Group 1 Amp 2_M3A-LRPrevM4_F5	645014	4	TRUE	CADOJ_NIST1036_AfAm	2.33937e+37		3.89896e+36	8.34946e+35															CADOJ_NIST1036_Cauc	1.16151e+36		1.93586e+35	5.65012e+34															CADOJ_NIST1036_Hisp	8.51355e+36		1.41893e+36	3.377e+35
2.8.0	2022-01-16T22:36:56.247-08:00	dukek	4P_4-3-2-1_2ng_Donor Group 1 Amp 1_M3A-LRPrevM4_F5	292663	4	TRUE	CADOJ_NIST1036_AfAm	1.84499e+42		3.07522e+41	6.97308e+40															CADOJ_NIST1036_Cauc	4.37189e+40		7.28696e+39	1.46564e+39															CADOJ_NIST1036_Hisp	5.0741e+41		8.45745e+40	1.68311e+40
2.8.0	2022-01-16T22:37:11.862-08:00	dukek	4P_4-3-2-1_2ng_Donor Group 1 Amp 2_M3A-LRPrevM4_F5	923802	4	TRUE	CADOJ_NIST1036_AfAm	1.17921e+45		1.96535e+44	5.97089e+43															CADOJ_NIST1036_Cauc	2.99819e+43		4.99699e+42	1.31185e+42															CADOJ_NIST1036_Hisp	2.35302e+44		3.9217e+43	8.73974e+42
2.8.0	2022-01-16T22:37:26.458-08:00	dukek	4P_4-3-2-1_63pg_Donor Group 1 Amp 1_M3A-LRPrevM4_F5	2228	4	TRUE	CADOJ_NIST1036_AfAm	4.57915		2.65156	1.08706															CADOJ_NIST1036_Cauc	2.81711		1.90795	0.997842															CADOJ_NIST1036_Hisp	2.50005		1.67551	0.922336
2.8.0	2022-01-16T22:37:54.065-08:00	dukek	4P_4-3-2-1_63pg_Donor Group 1 Amp 2_M3A-LRPrevM4_F5	840078	4	TRUE	CADOJ_NIST1036_AfAm	3647.25		1001.06	398.36															CADOJ_NIST1036_Cauc	463.677		164.452	84.3698															CADOJ_NIST1036_Hisp	765.634		242.241	105.298
2.8.0	2022-01-16T22:38:40.551-08:00	dukek	4P_4-3-2-1_125pg_Donor Group 1 Amp 1_M3A-LRPrevM4_F5	335032	4	TRUE	CADOJ_NIST1036_AfAm	78794.5		24971.2	11999.8															CADOJ_NIST1036_Cauc	69171.7		21361.9	10080.6															CADOJ_NIST1036_Hisp	145896		48412.6	19107.8
2.8.0	2022-01-16T22:39:37.398-08:00	dukek	4P_4-3-2-1_125pg_Donor Group 1 Amp 2_M3A-LRPrevM4_F5	150132	4	TRUE	CADOJ_NIST1036_AfAm	6.39098e+11		1.15055e+11	4.43896e+10															CADOJ_NIST1036_Cauc	1.15507e+11		2.09063e+10	7.83671e+09															CADOJ_NIST1036_Hisp	3.00656e+11		5.4848e+10	1.95908e+10
2.8.0	2022-01-16T22:40:51.621-08:00	dukek	4P_4-3-2-1_250pg_Donor Group 1 Amp 1_M3A-LRPrevM4_F5	756705	4	TRUE	CADOJ_NIST1036_AfAm	3.01752e+21		5.16899e+20	1.62361e+20															CADOJ_NIST1036_Cauc	1.01429e+20		1.78176e+19	4.91425e+18															CADOJ_NIST1036_Hisp	1.03684e+21		1.79929e+20	5.64014e+19
2.8.0	2022-01-16T22:42:03.678-08:00	dukek	4P_4-3-2-1_250pg_Donor Group 1 Amp 2_M3A-LRPrevM4_F5	760098	4	TRUE	CADOJ_NIST1036_AfAm	6.7049e+23		1.3982e+23	3.9934e+22															CADOJ_NIST1036_Cauc	1.28699e+23		2.64494e+22	7.54204e+21															CADOJ_NIST1036_Hisp	6.12092e+23		1.23559e+23	2.81454e+22
2.8.0	2022-01-16T22:43:01.495-08:00	dukek	4P_4-3-2-1_380pg_Donor Group 1 Amp 1_M3A-LRPrevM4_F5	490585	4	TRUE	CADOJ_NIST1036_AfAm	1.84327e+24		3.07248e+23	8.77633e+22															CADOJ_NIST1036_Cauc	2.95305e+22		4.92542e+21	1.42262e+21															CADOJ_NIST1036_Hisp	3.86526e+23		6.44483e+22	1.40437e+22
2.8.0	2022-01-16T22:44:13.431-08:00	dukek	4P_4-3-2-1_380pg_Donor Group 1 Amp 2_M3A-LRPrevM4_F5	355378	4	TRUE	CADOJ_NIST1036_AfAm	1.7634e+27		2.94302e+26	8.68181e+25															CADOJ_NIST1036_Cauc	1.37512e+26		2.29706e+25	6.64118e+24															CADOJ_NIST1036_Hisp	9.73023e+26		1.62501e+26	4.69037e+25
2.8.0	2022-01-16T22:45:18.125-08:00	dukek	4P_4-3-2-1_500pg_Donor Group 1 Amp 1_M3A-LRPrevM4_F5	932372	4	TRUE	CADOJ_NIST1036_AfAm	5.19008e+26		8.65939e+25	2.66132e+25															CADOJ_NIST1036_Cauc	1.6198e+25		2.70595e+24	1.03496e+24															CADOJ_NIST1036_Hisp	3.89122e+26		6.49557e+25	1.86914e+25
2.8.0	2022-01-16T22:46:21.199-08:00	dukek	4P_4-3-2-1_500pg_Donor Group 1 Amp 2_M3A-LRPrevM4_F5	693003	4	TRUE	CADOJ_NIST1036_AfAm	3.69183e+32		6.15312e+31	1.79827e+31															CADOJ_NIST1036_Cauc	2.1155e+30		3.52596e+29	1.05924e+29															CADOJ_NIST1036_Hisp	2.49029e+31		4.15061e+30	1.04632e+30
2.8.0	2022-01-16T22:47:05.474-08:00	dukek	4P_4-3-2-1_750pg_Donor Group 1 Amp 1_M3A-LRPrevM4_F5	475636	4	TRUE	CADOJ_NIST1036_AfAm	1.67718e+39		2.79624e+38	7.7353e+37															CADOJ_NIST1036_Cauc	8.97238e+37		1.49576e+37	4.54358e+36															CADOJ_NIST1036_Hisp	7.06092e+38		1.17707e+38	2.82753e+37
2.8.0	2022-01-16T22:47:38.154-08:00	dukek	4P_4-3-2-1_750pg_Donor Group 1 Amp 2_M3A-LRPrevM4_F5	719241	4	TRUE	CADOJ_NIST1036_AfAm	1.60624e+33		2.67718e+32	6.59244e+31															CADOJ_NIST1036_Cauc	1.94072e+31		3.23478e+30	8.66046e+29															CADOJ_NIST1036_Hisp	2.65516e+32		4.42554e+31	1.01226e+31
2.8.0	2022-01-16T22:48:22.216-08:00	dukek	4P_4-3-2-1_870pg_Donor Group 1 Amp 1_M3A-LRPrevM4_F5	544556	4	TRUE	CADOJ_NIST1036_AfAm	1.79013e+35		3.11431e+34	8.06011e+33															CADOJ_NIST1036_Cauc	4.16427e+33		7.27859e+32	1.88638e+32															CADOJ_NIST1036_Hisp	3.88453e+34		6.79106e+33	1.61837e+33
2.8.0	2022-01-16T22:49:09.284-08:00	dukek	4P_4-3-2-1_870pg_Donor Group 1 Amp 2_M3A-LRPrevM4_F5	692490	4	TRUE	CADOJ_NIST1036_AfAm	3.82177e+37		6.37114e+36	1.52366e+36															CADOJ_NIST1036_Cauc	6.66368e+35		1.11084e+35	3.52784e+34															CADOJ_NIST1036_Hisp	7.42711e+36		1.23814e+36	3.11028e+35
2.8.0	2022-01-16T22:54:38.372-08:00	dukek	4P_10-5-2-1_1.4ng_Donor Group 1 Amp 1_M3A-LRPrevM4_F5	211886	4	TRUE	CADOJ_NIST1036_AfAm	4.44499e+40		7.40832e+39	1.68874e+39															CADOJ_NIST1036_Cauc	8.6746e+38		1.44577e+38	3.9274e+37															CADOJ_NIST1036_Hisp	1.00604e+40		1.67673e+39	3.51661e+38
2.8.0	2022-01-16T22:55:23.878-08:00	dukek	4P_10-5-2-1_1.4ng_Donor Group 1 Amp 2_M3A-LRPrevM4_F5	460231	4	TRUE	CADOJ_NIST1036_AfAm	1.87269e+39		3.12116e+38	8.44133e+37															CADOJ_NIST1036_Cauc	2.22481e+37		3.70801e+36	1.00015e+36															CADOJ_NIST1036_Hisp	4.41985e+38		7.36642e+37	1.60517e+37
2.8.0	2022-01-16T22:55:48.235-08:00	dukek	4P_10-5-2-1_1.6ng_Donor Group 1 Amp 1_M3A-LRPrevM4_F5	585894	4	TRUE	CADOJ_NIST1036_AfAm	7.34102e+43		1.2235e+43	2.83845e+42															CADOJ_NIST1036_Cauc	1.15451e+42		1.92418e+41	4.15388e+40															CADOJ_NIST1036_Hisp	1.37966e+43		2.29943e+42	5.27932e+41
2.8.0	2022-01-16T22:56:14.620-08:00	dukek	4P_10-5-2-1_1.6ng_Donor Group 1 Amp 2_M3A-LRPrevM4_F5	130805	4	TRUE	CADOJ_NIST1036_AfAm	2.76014e+43		4.60051e+42	1.15359e+42															CADOJ_NIST1036_Cauc	3.174e+41		5.29058e+40	1.46534e+40															CADOJ_NIST1036_Hisp	4.2204e+42		7.03477e+41	1.7362e+41
2.8.0	2022-01-16T22:56:45.671-08:00	dukek	4P_10-5-2-1_1.8ng_Donor Group 1 Amp 1_M3A-LRPrevM4_F5	585292	4	TRUE	CADOJ_NIST1036_AfAm	2.24813e+42		3.74689e+41	9.52211e+40															CADOJ_NIST1036_Cauc	1.83209e+40		3.05349e+39	7.67746e+38															CADOJ_NIST1036_Hisp	2.16611e+41		3.6102e+40	7.96439e+39
2.8.0	2022-01-16T22:57:10.972-08:00	dukek	4P_10-5-2-1_1.8ng_Donor Group 1 Amp 2_M3A-LRPrevM4_F5	681527	4	TRUE	CADOJ_NIST1036_AfAm	6.16769e+43		1.02795e+43	2.49162e+42															CADOJ_NIST1036_Cauc	8.41592e+41		1.40265e+41	4.29303e+40															CADOJ_NIST1036_Hisp	8.43962e+42		1.4066e+42	3.25051e+41
2.8.0	2022-01-16T22:57:32-08:00	dukek	4P_10-5-2-1_3.6ng_Donor Group 1 Amp 1_M3A-LRPrevM4_F5	467271	4	TRUE	CADOJ_NIST1036_AfAm	9.33814e+47		1.55636e+47	3.56737e+46															CADOJ_NIST1036_Cauc	3.43305e+45		5.72176e+44	1.56448e+44															CADOJ_NIST1036_Hisp	5.25457e+46		8.75762e+45	1.71434e+45
2.8.0	2022-01-16T22:57:43.393-08:00	dukek	4P_10-5-2-1_3.6ng_Donor Group 1 Amp 2_M3A-LRPrevM4_F5	173976	4	TRUE	CADOJ_NIST1036_AfAm	4.02559e+44		6.71286e+43	1.58931e+43															CADOJ_NIST1036_Cauc	4.91085e+42		8.19044e+41	1.85317e+41															CADOJ_NIST1036_Hisp	7.94024e+43		1.32423e+43	3.60736e+42
2.8.0	2022-01-16T22:57:53.504-08:00	dukek	4P_10-5-2-1_113pg_Donor Group 1 Amp 1_M3A-LRPrevM4_F5	481225	4	TRUE	CADOJ_NIST1036_AfAm	206463		37366.5	16433.4															CADOJ_NIST1036_Cauc	30503.4		5621.62	2516.25															CADOJ_NIST1036_Hisp	151726		27242.5	10553.6
2.8.0	2022-01-16T22:58:43.890-08:00	dukek	4P_10-5-2-1_113pg_Donor Group 1 Amp 2_M3A-LRPrevM4_F5	659360	4	TRUE	CADOJ_NIST1036_AfAm	43.9097		11.9216	6.07766															CADOJ_NIST1036_Cauc	30.4896		8.88176	5.20327															CADOJ_NIST1036_Hisp	52.4088		14.58	7.51123
2.8.0	2022-01-16T22:59:40.456-08:00	dukek	4P_10-5-2-1_225pg_Donor Group 1 Amp 1_M3A-LRPrevM4_F5	231151	4	TRUE	CADOJ_NIST1036_AfAm	9.99426e+09		3.3093e+09	1.46197e+09															CADOJ_NIST1036_Cauc	8.47145e+08		2.17279e+08	1.00902e+08															CADOJ_NIST1036_Hisp	4.46858e+09		1.13679e+09	4.07453e+08
2.8.0	2022-01-16T23:01:15.593-08:00	dukek	4P_10-5-2-1_225pg_Donor Group 1 Amp 2_M3A-LRPrevM4_F5	928196	4	TRUE	CADOJ_NIST1036_AfAm	2969782099294300		542479945172429	195021400861992															CADOJ_NIST1036_Cauc	317919163733803		55576377154161	2.32369e+13															CADOJ_NIST1036_Hisp	2323407718354500		406792816467905	131209515861122
2.8.0	2022-01-16T23:02:50.103-08:00	dukek	4P_10-5-2-1_450pg_Donor Group 1 Amp 1_M3A-LRPrevM4_F5	577696	4	TRUE	CADOJ_NIST1036_AfAm	3693813945967570		744774547106549	245119281316159															CADOJ_NIST1036_Cauc	226677931143120		5.79486e+13	2.37093e+13															CADOJ_NIST1036_Hisp	3656535244627560		853273087858632	246408790634962
2.8.0	2022-01-16T22:49:43.811-08:00	dukek	4P_10-5-2-1_450pg_Donor Group 1 Amp 2_M3A-LRPrevM4_F5	866632	4	TRUE	CADOJ_NIST1036_AfAm	8.10136e+21		1.39101e+21	4.38729e+20															CADOJ_NIST1036_Cauc	1.3802e+20		2.50198e+19	8.50018e+18															CADOJ_NIST1036_Hisp	1.51309e+21		2.67535e+20	7.44024e+19
2.8.0	2022-01-16T22:50:53.963-08:00	dukek	4P_10-5-2-1_684pg_Donor Group 1 Amp 1_M3A-LRPrevM4_F5	503777	4	TRUE	CADOJ_NIST1036_AfAm	1.18033e+30		1.99397e+29	5.88219e+28															CADOJ_NIST1036_Cauc	4.57451e+28		7.80308e+27	2.55269e+27															CADOJ_NIST1036_Hisp	5.57772e+29		9.48391e+28	2.07621e+28
2.8.0	2022-01-16T22:51:56.939-08:00	dukek	4P_10-5-2-1_684pg_Donor Group 1 Amp 2_M3A-LRPrevM4_F5	138903	4	TRUE	CADOJ_NIST1036_AfAm	7.62133e+26		1.29128e+26	3.99471e+25															CADOJ_NIST1036_Cauc	8.89694e+24		1.54766e+24	4.1297e+23															CADOJ_NIST1036_Hisp	1.43715e+26		2.48315e+25	5.54179e+24
2.8.0	2022-01-16T22:53:08.527-08:00	dukek	4P_10-5-2-1_900pg_Donor Group 1 Amp 1_M3A-LRPrevM4_F5	494542	4	TRUE	CADOJ_NIST1036_AfAm	2.18422e+29		3.65534e+28	1.14655e+28															CADOJ_NIST1036_Cauc	9.78187e+27		1.6388e+27	4.99475e+26															CADOJ_NIST1036_Hisp	1.36912e+29		2.29272e+28	5.46957e+27
2.8.0	2022-01-16T22:54:06.173-08:00	dukek	4P_10-5-2-1_900pg_Donor Group 1 Amp 2_M3A-LRPrevM4_F5	49820	4	TRUE	CADOJ_NIST1036_AfAm	1.81067e+38		3.01778e+37	8.54346e+36															CADOJ_NIST1036_Cauc	3.93479e+36		6.55799e+35	1.66306e+35															CADOJ_NIST1036_Hisp	3.34235e+37		5.57058e+36	1.27485e+36
2.8.0	2022-01-16T23:04:17.606-08:00	dukek	4P_100-100-100-6_1.28ng_Donor Group 1 Amp 1_M3A-LRPrevM4_F5	765919	4	TRUE	CADOJ_NIST1036_AfAm	5.60111e+44		1.55709e+44	3.33441e+43															CADOJ_NIST1036_Cauc	1.44806e+43		4.19403e+42	1.36341e+42															CADOJ_NIST1036_Hisp	1.48237e+44		4.30324e+43	9.35066e+42
2.8.0	2022-01-16T23:04:33.120-08:00	dukek	4P_100-100-100-6_1.28ng_Donor Group 1 Amp 2_M3A-LRPrevM4_F5	921968	4	TRUE	CADOJ_NIST1036_AfAm	1.05355e+46		1.78285e+45	3.29266e+44															CADOJ_NIST1036_Cauc	3.3202e+44		5.61139e+43	1.38352e+43															CADOJ_NIST1036_Hisp	4.13383e+45		6.98471e+44	1.73357e+44
2.8.0	2022-01-16T23:04:45.563-08:00	dukek	4P_100-100-100-6_319ng_Donor Group 1 Amp 1_M3A-LRPrevM4_F5	991540	4	TRUE	CADOJ_NIST1036_AfAm	8.16684e+21		2.23285e+21	7.61499e+20															CADOJ_NIST1036_Cauc	1.07659e+20		2.57566e+19	8.58802e+18															CADOJ_NIST1036_Hisp	2.8803e+21		6.67185e+20	1.8062e+20
2.8.0	2022-01-16T23:06:00.564-08:00	dukek	4P_100-100-100-6_319ng_Donor Group 1 Amp 2_M3A-LRPrevM4_F5	66918	4	TRUE	CADOJ_NIST1036_AfAm	5.38689e+24		1.04788e+24	3.43246e+23															CADOJ_NIST1036_Cauc	4.33104e+23		8.39018e+22	2.76409e+22															CADOJ_NIST1036_Hisp	4.03118e+24		7.61043e+23	2.24929e+23
2.8.0	2022-01-16T23:06:58.299-08:00	dukek	4P_100-100-100-6_638ng_Donor Group 1 Amp 1_M3A-LRPrevM4_F5	848642	4	TRUE	CADOJ_NIST1036_AfAm	2.68002e+29		4.53068e+28	1.28536e+28															CADOJ_NIST1036_Cauc	1.70318e+28		2.87323e+27	7.43992e+26															CADOJ_NIST1036_Hisp	1.79293e+29		3.01948e+28	6.41267e+27
2.8.0	2022-01-16T23:08:07.325-08:00	dukek	4P_100-100-100-6_638ng_Donor Group 1 Amp 2_M3A-LRPrevM4_F5	375931	4	TRUE	CADOJ_NIST1036_AfAm	2.92642e+37		5.65109e+36	1.24511e+36															CADOJ_NIST1036_Cauc	1.76869e+36		3.49877e+35	7.92206e+34															CADOJ_NIST1036_Hisp	2.26428e+37		4.51901e+36	1.00477e+36
2.8.0	2022-01-16T23:19:25.924-08:00	dukek	4P_4-3-2-1_1ng_Donor Group 1 Amp 1_M3A_LRPrev_1_F6	649448	4	TRUE	CADOJ_NIST1036_AfAm	5.52203e+09		1.84068e+09	8.2342e+08	1402.94	1158.48	12007	8774.32	1.42882e+06	960470	1.42882e+06	960470	1.42882e+06	960470	3.73504e+07	2.23098e+07	1.75909e+09	8.0335e+08	CADOJ_NIST1036_Cauc	7.89968e+07		2.63323e+07	1.34465e+07	433.015	350.905	2290.72	1676.4	122788	81156	122788	81156	122788	81156	1.66905e+06	995414	2.62669e+07	1.34224e+07	CADOJ_NIST1036_Hisp	7.3429e+08		2.44763e+08	9.3785e+07
2.8.0	2022-01-16T23:20:35.176-08:00	dukek	4P_4-3-2-1_1ng_Donor Group 1 Amp 2_M3A_LRPrev_1_F6	802143	4	TRUE	CADOJ_NIST1036_AfAm	2.27145e+09		7.57157e+08	3.38744e+08	2050.93	1680.27	26453.8	19166.3	1.42695e+06	939853	1.42695e+06	939853	1.42695e+06	939853	2.2799e+07	1.33955e+07	7.48151e+08	3.36753e+08	CADOJ_NIST1036_Cauc	7.15054e+07		2.38352e+07	1.10423e+07	702.799	580.323	6477.87	4866.01	189037	126848	189037	126848	189037	126848	1.80952e+06	1.05944e+06	2.38068e+07	1.10353e+07	CADOJ_NIST1036_Hisp	4.89553e+08		1.63185e+08	7.0052e+07
2.8.0	2022-01-16T23:21:26.314-08:00	dukek	4P_4-3-2-1_2ng_Donor Group 1 Amp 1_M3A_LRPrev_1_F6	840451	4	TRUE	CADOJ_NIST1036_AfAm	9.75463e+09		3.25154e+09	1.29498e+09	1285.59	962.713	21370.9	14135.3	2.25816e+06	1.32885e+06	2.25816e+06	1.32885e+06	2.25816e+06	1.32885e+06	5.5321e+07	2.84479e+07	3.01349e+09	1.24699e+09	CADOJ_NIST1036_Cauc	9.78782e+07		3.26261e+07	1.43766e+07	290.313	224.969	3375.77	2258.48	142098	85373.5	142098	85373.5	142098	85373.5	1.72297e+06	926754	3.25044e+07	1.43464e+07	CADOJ_NIST1036_Hisp	8.17502e+08		2.72501e+08	9.33605e+07
2.8.0	2022-01-16T23:21:53.116-08:00	dukek	4P_4-3-2-1_2ng_Donor Group 1 Amp 2_M3A_LRPrev_1_F6	430940	4	TRUE	CADOJ_NIST1036_AfAm	4291808178799260		1430602726266420	622362463736360	550302	450285	1.51662e+08	1.00044e+08	6.80098e+10	4.0653e+10	6.80098e+10	4.0653e+10	6.80098e+10	4.0653e+10	5.08744e+12	2.79076e+12	2.00195e+13	1.62535e+13	CADOJ_NIST1036_Cauc	1.36206e+13		4.54019e+12	1.85361e+12	109967	89671.7	1.10906e+07	7.36179e+06	2.00399e+09	1.20757e+09	2.00399e+09	1.20757e+09	2.00399e+09	1.20757e+09	7.13834e+10	3.80703e+10	2.12368e+12	1.1734e+12	CADOJ_NIST1036_Hisp	99441512070273		33147170690091	1.22267e+13
2.8.0	2022-01-16T23:22:18.096-08:00	dukek	4P_4-3-2-1_63pg_Donor Group 1 Amp 1_M3A_LRPrev_1_F6	145284	4	TRUE	CADOJ_NIST1036_AfAm	2.80459		2.26635	1.44575	1.08737	0.868049	0.9506	0.716627	1.3731	0.988682	1.3731	0.988682	1.3731	0.988682	1.72968	1.20457	2.26635	1.44575	CADOJ_NIST1036_Cauc	1.1549		0.954954	0.681553	0.825822	0.682461	0.7902	0.617361	0.839864	0.647722	0.839864	0.647722	0.839864	0.647722	0.887593	0.659288	0.954954	0.681553	CADOJ_NIST1036_Hisp	1.13119		0.957331	0.727491
2.8.0	2022-01-16T23:22:30.208-08:00	dukek	4P_4-3-2-1_63pg_Donor Group 1 Amp 2_M3A_LRPrev_1_F6	748558	4	TRUE	CADOJ_NIST1036_AfAm	2.57858		1.5626	1.06385	0.816859	0.620853	0.621552	0.446845	0.804657	0.574444	0.804657	0.574444	0.804657	0.574444	1.06502	0.757512	1.5626	1.06385	CADOJ_NIST1036_Cauc	1.02319		0.579278	0.436492	0.672115	0.556587	0.571378	0.452541	0.536306	0.423048	0.536306	0.423048	0.536306	0.423048	0.546855	0.424203	0.579278	0.436492	CADOJ_NIST1036_Hisp	1.34603		0.858224	0.652224
2.8.0	2022-01-16T23:23:43.819-08:00	dukek	4P_4-3-2-1_125pg_Donor Group 1 Amp 1_M3A_LRPrev_1_F6	621221	4	TRUE	CADOJ_NIST1036_AfAm	0.590821		0.247345	0.161266	0.430477	0.315648	0.365367	0.256224	0.269626	0.185692	0.269626	0.185692	0.269626	0.185692	0.249361	0.16707	0.247345	0.161266	CADOJ_NIST1036_Cauc	0.253404		0.0955442	0.0705838	0.341119	0.273787	0.328382	0.252755	0.178388	0.13703	0.178388	0.13703	0.178388	0.13703	0.130501	0.0986737	0.0955442	0.0705838	CADOJ_NIST1036_Hisp	0.382279		0.149931	0.109841
2.8.0	2022-01-16T23:24:46.488-08:00	dukek	4P_4-3-2-1_125pg_Donor Group 1 Amp 2_M3A_LRPrev_1_F6	549057	4	TRUE	CADOJ_NIST1036_AfAm	2.57497		1.23527	0.892773	0.323149	0.277772	0.320452	0.261723	0.351448	0.28856	0.351448	0.28856	0.351448	0.28856	0.576366	0.454528	1.23527	0.892772	CADOJ_NIST1036_Cauc	1.24352		0.508636	0.384069	0.348546	0.297835	0.316223	0.265127	0.246107	0.204138	0.246107	0.204138	0.246107	0.204138	0.313692	0.253989	0.508636	0.384069	CADOJ_NIST1036_Hisp	1.62839		0.706307	0.499453
2.8.0	2022-01-16T23:26:06.917-08:00	dukek	4P_4-3-2-1_250pg_Donor Group 1 Amp 1_M3A_LRPrev_1_F6	530406	4	TRUE	CADOJ_NIST1036_AfAm	0.0160058		0.00535918	0.00340125	0.0155091	0.0123063	0.0129022	0.009864	0.00496497	0.00364341	0.00496497	0.00364341	0.00496497	0.00364341	0.00446268	0.00310581	0.00535918	0.00340125	CADOJ_NIST1036_Cauc	0.00155817		0.000520092	0.000343798	0.00852994	0.00673651	0.00610139	0.00478479	0.00146544	0.00106446	0.00146544	0.00106446	0.00146544	0.00106446	0.000822983	0.000567441	0.000520092	0.000343798	CADOJ_NIST1036_Hisp	0.00451602		0.00150804	0.000976406
2.8.0	2022-01-16T23:28:46.414-08:00	dukek	4P_4-3-2-1_250pg_Donor Group 1 Amp 2_M3A_LRPrev_1_F6	888372	4	TRUE	CADOJ_NIST1036_AfAm	0.0756948		0.0252447	0.0154558	0.062082	0.0477612	0.0591635	0.0431327	0.0235977	0.0165876	0.0235977	0.0165876	0.0235977	0.0165876	0.0212358	0.0139399	0.0252447	0.0154558	CADOJ_NIST1036_Cauc	0.0122973		0.00409995	0.00261503	0.028025	0.0225848	0.0272573	0.0214648	0.00682605	0.00510692	0.00682605	0.00510692	0.00682605	0.00510692	0.00455663	0.0032335	0.00409995	0.00261503	CADOJ_NIST1036_Hisp	0.0217906		0.00726568	0.00421567
2.8.0	2022-01-16T23:31:06.441-08:00	dukek	4P_4-3-2-1_380pg_Donor Group 1 Amp 1_M3A_LRPrev_1_F6	372644	4	TRUE	CADOJ_NIST1036_AfAm	16.3661		5.4893	3.43761	0.15988	0.111552	0.28643	0.195997	0.308114	0.227064	0.308114	0.227064	0.308114	0.227064	0.8689	0.63511	5.48927	3.4376	CADOJ_NIST1036_Cauc	5.42897		1.81067	1.20526	0.364518	0.285124	0.350777	0.267636	0.316423	0.236377	0.316423	0.236377	0.316423	0.236377	0.589119	0.443559	1.81066	1.20526	CADOJ_NIST1036_Hisp	20.7229		6.92469	4.01171
2.8.0	2022-01-16T23:08:50.829-08:00	dukek	4P_4-3-2-1_380pg_Donor Group 1 Amp 2_M3A_LRPrev_1_F6	885150	4	TRUE	CADOJ_NIST1036_AfAm	13593.7		4546.59	2352.07	12.1374	9.83001	9.33885	7.29842	94.5135	66.6709	94.5135	66.6709	94.5135	66.6709	486.728	306.882	4546.35	2351.99	CADOJ_NIST1036_Cauc	647.766		216.162	114.263	5.04273	4.12142	3.62478	2.90499	19.0809	13.2101	19.0809	13.2101	19.0809	13.2101	56.4947	34.9877	216.16	114.262	CADOJ_NIST1036_Hisp	2556.75		853.679	390.961
2.8.0	2022-01-16T23:10:40.751-08:00	dukek	4P_4-3-2-1_500pg_Donor Group 1 Amp 1_M3A_LRPrev_1_F6	705906	4	TRUE	CADOJ_NIST1036_AfAm	124.428		41.4916	23.1098	1.21099	0.93861	1.29909	0.984689	4.05198	2.87188	4.05198	2.87188	4.05198	2.87188	10.1214	6.52995	41.4914	23.1097	CADOJ_NIST1036_Cauc	4.88421		1.6282	0.968745	0.407117	0.319128	0.366722	0.282758	0.598609	0.438173	0.598609	0.438173	0.598609	0.438173	0.900085	0.609855	1.6282	0.968745	CADOJ_NIST1036_Hisp	37.747		12.5841	6.70903
2.8.0	2022-01-16T23:13:09.220-08:00	dukek	4P_4-3-2-1_500pg_Donor Group 1 Amp 2_M3A_LRPrev_1_F6	707058	4	TRUE	CADOJ_NIST1036_AfAm	46950.3		15651.4	7960.48	15.5077	12.7288	14.7332	11.5889	248.174	181.418	248.174	181.418	248.174	181.418	1486.7	967.569	15649.7	7959.98	CADOJ_NIST1036_Cauc	1227.25		409.098	228.428	4.56474	3.83668	3.386	2.74625	29.1953	22.1992	29.1953	22.1992	29.1953	22.1992	100.149	66.9508	409.092	228.425	CADOJ_NIST1036_Hisp	11310.8		3770.44	1743.6
2.8.0	2022-01-16T23:14:30.656-08:00	dukek	4P_4-3-2-1_750pg_Donor Group 1 Amp 1_M3A_LRPrev_1_F6	448382	4	TRUE	CADOJ_NIST1036_AfAm	4.79039e+08		1.5968e+08	7.27803e+07	491.273	402.863	3883.74	3030.56	231841	163002	231841	163002	231841	163002	4.34017e+06	2.72397e+06	1.57822e+08	7.22912e+07	CADOJ_NIST1036_Cauc	2.17415e+07		7.24716e+06	3.66241e+06	254.811	207.39	1338.97	1062.41	47890.8	33568.5	47890.8	33568.5	47890.8	33568.5	552270	348833	7.23867e+06	3.65968e+06	CADOJ_NIST1036_Hisp	2.21407e+08		7.38022e+07	3.03664e+07
2.8.0	2022-01-16T23:15:33.832-08:00	dukek	4P_4-3-2-1_750pg_Donor Group 1 Amp 2_M3A_LRPrev_1_F6	627071	4	TRUE	CADOJ_NIST1036_AfAm	9.7378e+07		3.25049e+07	1.38551e+07	345.013	269.923	2210.98	1531.81	89633.6	56045.9	89633.6	56045.9	89633.6	56045.9	1.11068e+06	603139	3.23871e+07	1.38313e+07	CADOJ_NIST1036_Cauc	1.0016e+06		334026	158945	67.822	53.9471	339.042	245.626	5590.76	3510.37	5590.76	3510.37	5590.76	3510.37	34529.7	19382.7	333955	158924	CADOJ_NIST1036_Hisp	7.47857e+06		2.49448e+06	947469
2.8.0	2022-01-16T23:16:49.614-08:00	dukek	4P_4-3-2-1_870pg_Donor Group 1 Amp 1_M3A_LRPrev_1_F6	198413	4	TRUE	CADOJ_NIST1036_AfAm	1.24833e+08		4.5488e+07	2.13652e+07	526.883	417.591	1317.59	978.985	88651.3	58271.8	88651.3	58271.8	88651.3	58271.8	1.4202e+06	846483	4.52678e+07	2.13102e+07	CADOJ_NIST1036_Cauc	2.29573e+06		812892	403708	136.744	107.855	208.807	155.719	7057.26	4715.55	7057.26	4715.55	7057.26	4715.55	64701.5	38072.3	812521	403597	CADOJ_NIST1036_Hisp	1.40996e+07		5.04597e+06	1.92749e+06
2.8.0	2022-01-16T23:18:25.954-08:00	dukek	4P_4-3-2-1_870pg_Donor Group 1 Amp 2_M3A_LRPrev_1_F6	397849	4	TRUE	CADOJ_NIST1036_AfAm	2.04368e+08		6.81226e+07	2.77886e+07	266.615	203.011	1306.52	876.842	91949	55442.4	91949	55442.4	91949	55442.4	1.70386e+06	903970	6.74013e+07	2.76136e+07	CADOJ_NIST1036_Cauc	2.12967e+06		709892	302290	62.8374	48.1781	250.778	169.548	6633.97	3989.99	6633.97	3989.99	6633.97	3989.99	57979.9	31005.2	709521	302210	CADOJ_NIST1036_Hisp	1.79521e+07		5.98405e+06	2.38554e+06
2.8.0	2022-01-16T23:33:34.252-08:00	dukek	4P_10-5-2-1_1.4ng_Donor Group 1 Amp 1_M3A_LRPrev_1_F6	46087	4	TRUE	CADOJ_NIST1036_AfAm	9.53336e+07		3.1781e+07	1.4053e+07	278.538	227.471	2446.18	1793.94	87304	57355.7	87304	57355.7	87304	57355.7	1.08521e+06	643354	3.16529e+07	1.40148e+07	CADOJ_NIST1036_Cauc	7.21561e+06		2.40529e+06	1.20175e+06	167.74	134.849	1253.24	898.13	24957.9	15936.8	24957.9	15936.8	24957.9	15936.8	192503	114606	2.404e+06	1.20138e+06	CADOJ_NIST1036_Hisp	2.09904e+07		6.99719e+06	2.79608e+06
2.8.0	2022-01-16T23:34:47.055-08:00	dukek	4P_10-5-2-1_1.4ng_Donor Group 1 Amp 2_M3A_LRPrev_1_F6	467210	4	TRUE	CADOJ_NIST1036_AfAm	3.46809e+09		1.15603e+09	4.95686e+08	1866.92	1538.29	16987.1	11917.5	1.27782e+06	814611	1.27782e+06	814611	1.27782e+06	814611	2.48507e+07	1.42791e+07	1.13156e+09	4.89959e+08	CADOJ_NIST1036_Cauc	3.18786e+08		1.06262e+08	5.09465e+07	883.77	750.888	6470.03	4909.92	315520	218204	315520	218204	315520	218204	4.29857e+06	2.60993e+06	1.05791e+08	5.08168e+07	CADOJ_NIST1036_Hisp	1.55346e+09		5.17821e+08	1.85534e+08
2.8.0	2022-01-16T23:35:26.736-08:00	dukek	4P_10-5-2-1_1.6ng_Donor Group 1 Amp 1_M3A_LRPrev_1_F6	694002	4	TRUE	CADOJ_NIST1036_AfAm	1.31824e+07		4.39419e+06	1.9207e+06	81.9849	64.5939	505.465	355.848	16219.9	10306.4	16219.9	10306.4	16219.9	10306.4	185980	107114	4.38497e+06	1.91835e+06	CADOJ_NIST1036_Cauc	556742		185582	94229.7	28.4349	23.0239	140.062	102.02	2356.12	1573.65	2356.12	1573.65	2356.12	1573.65	16627.2	10125.9	185530	94212.8	CADOJ_NIST1036_Hisp	2.47546e+06		825161	333065
2.8.0	2022-01-16T23:36:13.068-08:00	dukek	4P_10-5-2-1_1.6ng_Donor Group 1 Amp 2_M3A_LRPrev_1_F6	678083	4	TRUE	CADOJ_NIST1036_AfAm	4.85847e+08		1.61994e+08	7.45877e+07	1431.62	1184.84	10956.7	8395.82	465951	322287	465951	322287	465951	322287	6.25342e+06	3.88428e+06	1.61325e+08	7.44195e+07	CADOJ_NIST1036_Cauc	1.2868e+07		4.29013e+06	2.27292e+06	447.598	367.411	2506.5	1908.38	50093.4	34065	50093.4	34065	50093.4	34065	383712	239190	4.28845e+06	2.27233e+06	CADOJ_NIST1036_Hisp	5.25092e+07		1.7507e+07	8.21195e+06
2.8.0	2022-01-16T23:37:07.823-08:00	dukek	4P_10-5-2-1_1.8ng_Donor Group 1 Amp 1_M3A_LRPrev_1_F6	841199	4	TRUE	CADOJ_NIST1036_AfAm	1.06519e+11		3.5507e+10	1.52852e+10	10733.5	9014.9	188675	136333	2.27702e+07	1.50707e+07	2.27702e+07	1.50707e+07	2.27702e+07	1.50707e+07	5.82707e+08	3.37195e+08	3.2206e+10	1.45513e+10	CADOJ_NIST1036_Cauc	2.84356e+09		9.47868e+08	4.92564e+08	3430.31	2927.31	51417.4	38097.9	2.83557e+06	1.93291e+06	2.83557e+06	1.93291e+06	2.83557e+06	1.93291e+06	4.00904e+07	2.53436e+07	9.39611e+08	4.90162e+08	CADOJ_NIST1036_Hisp	1.41217e+10		4.70729e+09	1.86892e+09
2.8.0	2022-01-16T23:37:50.159-08:00	dukek	4P_10-5-2-1_1.8ng_Donor Group 1 Amp 2_M3A_LRPrev_1_F6	705775	4	TRUE	CADOJ_NIST1036_AfAm	7.69057e+08		2.56353e+08	1.15338e+08	582.375	484.569	4698.35	3458.83	309185	201630	309185	201630	309185	201630	5.61853e+06	3.32029e+06	2.52354e+08	1.14416e+08	CADOJ_NIST1036_Cauc	1.48517e+07		4.95056e+06	2.38326e+06	157.624	130.519	1015.39	725.4	29706.5	19781.4	29706.5	19781.4	29706.5	19781.4	294712	179656	4.94454e+06	2.38161e+06	CADOJ_NIST1036_Hisp	1.01587e+08		3.38624e+07	1.41718e+07
2.8.0	2022-01-16T23:38:26.404-08:00	dukek	4P_10-5-2-1_3.6ng_Donor Group 1 Amp 1_M3A_LRPrev_1_F6	431960	4	TRUE	CADOJ_NIST1036_AfAm	5.12762e+13		1.70921e+13	7.28172e+12	72250.3	56951.3	8.1052e+06	5.40063e+06	2.29295e+09	1.3714e+09	2.29295e+09	1.3714e+09	2.29295e+09	1.3714e+09	1.14307e+11	6.45363e+10	2.27829e+12	1.64903e+12	CADOJ_NIST1036_Cauc	9.47939e+10		3.1598e+10	1.39206e+10	10394.2	8233.29	781060	533119	5.88476e+07	3.70756e+07	5.88476e+07	3.70756e+07	5.88476e+07	3.70756e+07	1.07878e+09	6.08974e+08	2.91339e+10	1.32937e+10	CADOJ_NIST1036_Hisp	6.76098e+11		2.25366e+11	7.38467e+10
2.8.0	2022-01-16T23:38:45.708-08:00	dukek	4P_10-5-2-1_3.6ng_Donor Group 1 Amp 2_M3A_LRPrev_1_F6	994700	4	TRUE	CADOJ_NIST1036_AfAm	1.10685e+09		3.68961e+08	9.55931e+07	29.4581	9.09877	530.128	160.3	95160.7	26768.5	95160.7	26768.5	95160.7	26768.5	3.35367e+06	891234	2.66093e+08	7.15043e+07	CADOJ_NIST1036_Cauc	1.02999e+07		3.43341e+06	961498	6.81449	2.03856	89.3698	26.9662	6758.61	2007.3	6758.61	2007.3	6758.61	2007.3	115322	32882.4	3.37818e+06	951143	CADOJ_NIST1036_Hisp	8.87147e+07		2.95725e+07	6.66931e+06
2.8.0	2022-01-16T23:39:02.414-08:00	dukek	4P_10-5-2-1_113pg_Donor Group 1 Amp 1_M3A_LRPrev_1_F6	941022	4	TRUE	CADOJ_NIST1036_AfAm	3.45818		2.23795	1.58826	0.800595	0.646423	0.854816	0.654841	1.03301	0.795481	1.03301	0.795481	1.03301	0.795481	1.40046	1.0445	2.23795	1.58825	CADOJ_NIST1036_Cauc	0.886228		0.43743	0.34189	0.580203	0.48759	0.617289	0.50161	0.463758	0.372679	0.463758	0.372679	0.463758	0.372679	0.435554	0.343304	0.43743	0.34189	CADOJ_NIST1036_Hisp	1.21613		0.657682	0.473987
2.8.0	2022-01-16T23:40:09.223-08:00	dukek	4P_10-5-2-1_113pg_Donor Group 1 Amp 2_M3A_LRPrev_1_F6	255046	4	TRUE	CADOJ_NIST1036_AfAm	0.832158		0.475396	0.386264	0.506535	0.444629	0.547311	0.47098	0.454556	0.387159	0.454556	0.387159	0.454556	0.387159	0.45129	0.377233	0.475396	0.386264	CADOJ_NIST1036_Cauc	0.452305		0.212256	0.181467	0.416323	0.375062	0.44552	0.39734	0.291794	0.254713	0.291794	0.254713	0.291794	0.254713	0.245751	0.212144	0.212256	0.181467	CADOJ_NIST1036_Hisp	0.643492		0.327799	0.274863
2.8.0	2022-01-16T23:40:45.006-08:00	dukek	4P_10-5-2-1_225pg_Donor Group 1 Amp 1_M3A_LRPrev_1_F6	495009	4	TRUE	CADOJ_NIST1036_AfAm	0.270269		0.105501	0.0768285	0.234913	0.19252	0.198295	0.155594	0.122096	0.0952307	0.122096	0.0952307	0.122096	0.0952307	0.106759	0.0808602	0.105501	0.0768286	CADOJ_NIST1036_Cauc	0.078908		0.0283093	0.0214142	0.159901	0.134597	0.148058	0.120523	0.0654294	0.0522842	0.0654294	0.0522842	0.0654294	0.0522842	0.0428199	0.0333744	0.0283093	0.0214142	CADOJ_NIST1036_Hisp	0.133816		0.0490466	0.0365369
2.8.0	2022-01-16T23:42:10.197-08:00	dukek	4P_10-5-2-1_225pg_Donor Group 1 Amp 2_M3A_LRPrev_1_F6	538133	4	TRUE	CADOJ_NIST1036_AfAm	0.971351		0.464195	0.320242	0.269782	0.227393	0.209219	0.169817	0.183492	0.14692	0.183492	0.14692	0.183492	0.14692	0.230296	0.176787	0.464195	0.320242	CADOJ_NIST1036_Cauc	0.239408		0.0875048	0.0653974	0.209065	0.176301	0.173679	0.145825	0.107385	0.0877604	0.107385	0.0877604	0.107385	0.0877604	0.0893654	0.071192	0.0875049	0.0653974	CADOJ_NIST1036_Hisp	0.579826		0.227926	0.144278
2.8.0	2022-01-16T23:44:10.227-08:00	dukek	4P_10-5-2-1_450pg_Donor Group 1 Amp 1_M3A_LRPrev_1_F6	538254	4	TRUE	CADOJ_NIST1036_AfAm	0.348719		0.116443	0.0840894	0.176618	0.147197	0.107712	0.0831829	0.0780052	0.0614154	0.0780052	0.0614154	0.0780052	0.0614154	0.0842213	0.0646777	0.116443	0.0840894	CADOJ_NIST1036_Cauc	0.0620452		0.0206916	0.0158088	0.108052	0.0896857	0.0662536	0.0526753	0.0335664	0.0266691	0.0335664	0.0266691	0.0335664	0.0266691	0.025315	0.0197218	0.0206916	0.0158088	CADOJ_NIST1036_Hisp	0.121898		0.040664	0.0289202
2.8.0	2022-01-16T23:46:07.074-08:00	dukek	4P_10-5-2-1_450pg_Donor Group 1 Amp 2_M3A_LRPrev_1_F6	492272	4	TRUE	CADOJ_NIST1036_AfAm	2.29933		0.972446	0.580797	0.141276	0.115894	0.214577	0.160376	0.22316	0.159028	0.22316	0.159028	0.22316	0.159028	0.358991	0.243872	0.972445	0.580797	CADOJ_NIST1036_Cauc	0.779055		0.279541	0.179149	0.143677	0.122167	0.187514	0.142438	0.163507	0.120307	0.163507	0.120307	0.163507	0.120307	0.183774	0.131026	0.279541	0.179149	CADOJ_NIST1036_Hisp	1.36931		0.507296	0.277166
2.8.0	2022-01-16T23:47:47.492-08:00	dukek	4P_10-5-2-1_684pg_Donor Group 1 Amp 1_M3A_LRPrev_1_F6	166385	4	TRUE	CADOJ_NIST1036_AfAm	12.2997		4.11762	2.39414	0.727892	0.572962	1.4915	1.14993	1.32615	0.981046	1.32615	0.981046	1.32615	0.981046	1.84902	1.29238	4.11761	2.39414	CADOJ_NIST1036_Cauc	1.06484		0.355605	0.22105	0.29464	0.22915	0.558667	0.429701	0.293733	0.208458	0.293733	0.208458	0.293733	0.208458	0.287605	0.194504	0.355605	0.22105	CADOJ_NIST1036_Hisp	3.6341		1.2151	0.655198
2.8.0	2022-01-16T23:50:53.326-08:00	dukek	4P_10-5-2-1_684pg_Donor Group 1 Amp 2_M3A_LRPrev_1_F6	565987	4	TRUE	CADOJ_NIST1036_AfAm	190.951		64.1355	31.8868	1.10713	0.884545	1.35597	1.04063	4.59827	3.17382	4.59827	3.17382	4.59827	3.17382	12.8615	7.95351	64.135	31.8866	CADOJ_NIST1036_Cauc	14.4745		4.83761	2.68718	0.422688	0.345188	0.443238	0.342059	0.911979	0.637727	0.911979	0.637727	0.911979	0.637727	1.77162	1.14334	4.8376	2.68718	CADOJ_NIST1036_Hisp	44.0051		14.7233	7.01552
2.8.0	2022-01-16T23:52:38.016-08:00	dukek	4P_10-5-2-1_900pg_Donor Group 1 Amp 1_M3A_LRPrev_1_F6	948770	4	TRUE	CADOJ_NIST1036_AfAm	0.914546		0.304851	0.167567	0.0305786	0.0235591	0.0283129	0.0212049	0.0465943	0.0315107	0.0465943	0.0315107	0.0465943	0.0315107	0.0915008	0.059251	0.30485	0.167567	CADOJ_NIST1036_Cauc	0.0636228		0.0212077	0.0120496	0.0150488	0.0115577	0.0107684	0.0081118	0.0114204	0.00787165	0.0114204	0.00787165	0.0114204	0.00787165	0.0137067	0.00878759	0.0212077	0.0120496	CADOJ_NIST1036_Hisp	0.133114		0.0443714	0.0233605
2.8.0	2022-01-16T23:54:31.693-08:00	dukek	4P_10-5-2-1_900pg_Donor Group 1 Amp 2_M3A_LRPrev_1_F6	11701	4	TRUE	CADOJ_NIST1036_AfAm	57698.5		19238.6	9834.36	22.2652	18.3325	47.0748	37.2052	425.982	301.742	425.982	301.742	425.982	301.742	2182.99	1391.2	19237.5	9834.05	CADOJ_NIST1036_Cauc	9374.11		3124.9	1535.52	16.9056	13.7228	34.9404	27.0315	208.493	139.352	208.493	139.352	208.493	139.352	730.641	443.346	3124.86	1535.5	CADOJ_NIST1036_Hisp	40552		13518.4	6716.07
2.8.0	2022-01-17T00:00:03.024-08:00	dukek	4P_100-100-100-6_1.28ng_Donor Group 1 Amp 1_M3A_LRPrev_1_F6	67764	4	TRUE	CADOJ_NIST1036_AfAm	144.056		48.0186	34.289	5.24466	4.74748	5.23076	4.65399	17.8799	15.2601	17.8799	15.2601	17.8799	15.2601	33.8769	27.0016	48.0186	34.2889	CADOJ_NIST1036_Cauc	49.982		16.6607	12.0845	3.65748	3.35761	3.67516	3.30011	9.90877	8.52938	9.90877	8.52938	9.90877	8.52938	16.4342	13.2206	16.6606	12.0845	CADOJ_NIST1036_Hisp	98.8448		32.9483	21.4333
2.8.0	2022-01-17T00:00:38.903-08:00	dukek	4P_100-100-100-6_1.28ng_Donor Group 1 Amp 2_M3A_LRPrev_1_F6	812839	4	TRUE	CADOJ_NIST1036_AfAm	1.02987		0.343289	0.302585	0.989269	0.912185	1.0351	0.934352	0.86975	0.761025	0.86975	0.761025	0.86975	0.761025	0.537748	0.455029	0.343289	0.302585	CADOJ_NIST1036_Cauc	0.963895		0.321298	0.284135	0.962559	0.887246	0.98626	0.890823	0.914013	0.811834	0.914013	0.811834	0.914013	0.811834	0.638491	0.55315	0.321298	0.284135	CADOJ_NIST1036_Hisp	1.19071		0.396905	0.346062
2.8.0	2022-01-17T00:01:06.996-08:00	dukek	4P_100-100-100-6_319ng_Donor Group 1 Amp 1_M3A_LRPrev_1_F6	479779	4	TRUE	CADOJ_NIST1036_AfAm	0.0359656		0.0119985	0.00772363	0.0537977	0.0417326	0.138646	0.105835	0.022206	0.0162299	0.022206	0.0162299	0.022206	0.0162299	0.0140034	0.00961696	0.0119985	0.00772363	CADOJ_NIST1036_Cauc	0.00140747		0.000469277	0.000333648	0.0133594	0.0105224	0.0305168	0.0236608	0.00259417	0.00192278	0.00259417	0.00192278	0.00259417	0.00192278	0.00101622	0.000736283	0.000469277	0.000333648	CADOJ_NIST1036_Hisp	0.00478418		0.00159533	0.00109027
2.8.0	2022-01-17T00:03:50.933-08:00	dukek	4P_100-100-100-6_319ng_Donor Group 1 Amp 2_M3A_LRPrev_1_F6	952246	4	TRUE	CADOJ_NIST1036_AfAm	0.0381945		0.0127318	0.00879336	0.0722511	0.0591813	0.0776191	0.0623439	0.0233809	0.0180577	0.0233809	0.0180577	0.0233809	0.0180577	0.0150113	0.0112532	0.0127318	0.00879336	CADOJ_NIST1036_Cauc	0.0094278		0.00314263	0.00222822	0.0413095	0.0343739	0.0415123	0.0338501	0.00974859	0.00770379	0.00974859	0.00770379	0.00974859	0.00770379	0.00498265	0.00378762	0.00314263	0.00222822	CADOJ_NIST1036_Hisp	0.00991947		0.00330654	0.00225955
2.8.0	2022-01-16T23:55:43.015-08:00	dukek	4P_100-100-100-6_638ng_Donor Group 1 Amp 1_M3A_LRPrev_1_F6	278685	4	TRUE	CADOJ_NIST1036_AfAm	0.019761		0.006587	0.00440775	0.0462161	0.0379366	0.0445461	0.036269	0.0165613	0.0127103	0.0165613	0.0127103	0.0165613	0.0127103	0.00972015	0.00708304	0.006587	0.00440775	CADOJ_NIST1036_Cauc	0.00789224		0.00263075	0.00185178	0.0348821	0.0293368	0.0312317	0.0258677	0.0102346	0.00802005	0.0102346	0.00802005	0.0102346	0.00802005	0.00513537	0.00383843	0.00263075	0.00185178	CADOJ_NIST1036_Hisp	0.0140867		0.00469556	0.00313461
2.8.0	2022-01-16T23:58:04.889-08:00	dukek	4P_100-100-100-6_638ng_Donor Group 1 Amp 2_M3A_LRPrev_1_F6	452344	4	TRUE	CADOJ_NIST1036_AfAm	1.58902		0.529672	0.42596	1.05996	0.938301	1.07069	0.917603	1.12119	0.943602	1.12119	0.943602	1.12119	0.943602	0.844482	0.699777	0.529672	0.42596	CADOJ_NIST1036_Cauc	0.688556		0.229519	0.191305	0.737299	0.656675	0.741726	0.643127	0.662044	0.56269	0.662044	0.56269	0.662044	0.56269	0.48277	0.405206	0.229519	0.191305	CADOJ_NIST1036_Hisp	0.793344		0.264448	0.213857
2.8.0	2022-01-17T00:06:17.212-08:00	dukek	4P_4-3-2-1_1ng_Donor Group 1 Amp 1_M3A-LRPrevF6_F5	215385	4	TRUE	CADOJ_NIST1036_AfAm	1.96615e+29		3.27911e+28	8.1045e+27															CADOJ_NIST1036_Cauc	1.12728e+27		1.87963e+26	5.36329e+25															CADOJ_NIST1036_Hisp	1.17014e+29		1.95118e+28	3.99816e+27
2.8.0	2022-01-17T00:06:58.494-08:00	dukek	4P_4-3-2-1_1ng_Donor Group 1 Amp 2_M3A-LRPrevF6_F5	987901	4	TRUE	CADOJ_NIST1036_AfAm	6.022e+31		1.00367e+31	3.19393e+30															CADOJ_NIST1036_Cauc	1.04135e+30		1.73559e+29	5.12278e+28															CADOJ_NIST1036_Hisp	9.1136e+31		1.51894e+31	3.87249e+30
2.8.0	2022-01-17T00:07:28.798-08:00	dukek	4P_4-3-2-1_2ng_Donor Group 1 Amp 1_M3A-LRPrevF6_F5	198031	4	TRUE	CADOJ_NIST1036_AfAm	7.58577e+34		1.26429e+34	2.84928e+33															CADOJ_NIST1036_Cauc	3.0814e+32		5.13566e+31	1.52533e+31															CADOJ_NIST1036_Hisp	3.73376e+34		6.22294e+33	1.37983e+33
2.8.0	2022-01-17T00:07:46.078-08:00	dukek	4P_4-3-2-1_2ng_Donor Group 1 Amp 2_M3A-LRPrevF6_F5	10435	4	TRUE	CADOJ_NIST1036_AfAm	7.92174e+38		1.32029e+38	4.04401e+37															CADOJ_NIST1036_Cauc	1.08678e+36		1.8113e+35	5.24549e+34															CADOJ_NIST1036_Hisp	1.2105e+38		2.01751e+37	4.66304e+36
2.8.0	2022-01-17T00:08:02.147-08:00	dukek	4P_4-3-2-1_63pg_Donor Group 1 Amp 1_M3A-LRPrevF6_F5	97838	4	TRUE	CADOJ_NIST1036_AfAm	3.1536		2.26836	1.22119															CADOJ_NIST1036_Cauc	1.86631		1.18445	0.67396															CADOJ_NIST1036_Hisp	1.72192		1.08159	0.638528
2.8.0	2022-01-17T00:08:30.722-08:00	dukek	4P_4-3-2-1_63pg_Donor Group 1 Amp 2_M3A-LRPrevF6_F5	644464	4	TRUE	CADOJ_NIST1036_AfAm	11.4871		3.05018	1.39764															CADOJ_NIST1036_Cauc	5.25664		1.22619	0.605535															CADOJ_NIST1036_Hisp	8.21749		1.99631	1.00025
2.8.0	2022-01-17T00:10:04.494-08:00	dukek	4P_4-3-2-1_125pg_Donor Group 1 Amp 1_M3A-LRPrevF6_F5	345974	4	TRUE	CADOJ_NIST1036_AfAm	15963.3		3156.36	1237.35															CADOJ_NIST1036_Cauc	14671.6		2807.88	1200.87															CADOJ_NIST1036_Hisp	34738		6806.57	2434.16
2.8.0	2022-01-17T00:11:41.139-08:00	dukek	4P_4-3-2-1_125pg_Donor Group 1 Amp 2_M3A-LRPrevF6_F5	840130	4	TRUE	CADOJ_NIST1036_AfAm	7.42998e+09		1.903e+09	7.29907e+08															CADOJ_NIST1036_Cauc	1.12821e+09		2.49942e+08	9.59624e+07															CADOJ_NIST1036_Hisp	4.17871e+09		9.49342e+08	3.38439e+08
2.8.0	2022-01-17T00:13:07.806-08:00	dukek	4P_4-3-2-1_250pg_Donor Group 1 Amp 1_M3A-LRPrevF6_F5	971084	4	TRUE	CADOJ_NIST1036_AfAm	6.99417e+12		1.18197e+12	4.39454e+11															CADOJ_NIST1036_Cauc	5.73743e+11		9.63729e+10	3.42007e+10															CADOJ_NIST1036_Hisp	1.1612e+13		1.95209e+12	5.70663e+11
2.8.0	2022-01-17T00:14:43.570-08:00	dukek	4P_4-3-2-1_250pg_Donor Group 1 Amp 2_M3A-LRPrevF6_F5	9013	4	TRUE	CADOJ_NIST1036_AfAm	1.87667e+12		3.21545e+11	1.11929e+11															CADOJ_NIST1036_Cauc	1.13558e+12		1.93036e+11	5.99814e+10															CADOJ_NIST1036_Hisp	6.55038e+12		1.11317e+12	2.60813e+11
2.8.0	2022-01-17T00:16:09.112-08:00	dukek	4P_4-3-2-1_380pg_Donor Group 1 Amp 1_M3A-LRPrevF6_F5	74820	4	TRUE	CADOJ_NIST1036_AfAm	5.13695e+18		8.93292e+17	3.38823e+17															CADOJ_NIST1036_Cauc	1.03603e+18		1.74277e+17	6.58066e+16															CADOJ_NIST1036_Hisp	4.02695e+19		6.85181e+18	1.97972e+18
2.8.0	2022-01-17T00:17:32.584-08:00	dukek	4P_4-3-2-1_380pg_Donor Group 1 Amp 2_M3A-LRPrevF6_F5	22040	4	TRUE	CADOJ_NIST1036_AfAm	9.34431e+22		1.56792e+22	4.93005e+21															CADOJ_NIST1036_Cauc	2.19655e+21		3.68122e+20	1.2449e+20															CADOJ_NIST1036_Hisp	7.31911e+22		1.22769e+22	3.14848e+21
2.8.0	2022-01-17T00:18:38.231-08:00	dukek	4P_4-3-2-1_500pg_Donor Group 1 Amp 1_M3A-LRPrevF6_F5	679859	4	TRUE	CADOJ_NIST1036_AfAm	3.71884e+19		6.22482e+18	2.00678e+18															CADOJ_NIST1036_Cauc	9.50665e+17		1.58799e+17	5.66822e+16															CADOJ_NIST1036_Hisp	6.44523e+19		1.07703e+19	3.09489e+18
2.8.0	2022-01-17T00:20:01.974-08:00	dukek	4P_4-3-2-1_500pg_Donor Group 1 Amp 2_M3A-LRPrevF6_F5	21123	4	TRUE	CADOJ_NIST1036_AfAm	1.24925e+25		2.08572e+24	5.7751e+23															CADOJ_NIST1036_Cauc	2.22285e+23		3.70763e+22	1.19152e+22															CADOJ_NIST1036_Hisp	1.87315e+25		3.12467e+24	7.73193e+23
2.8.0	2022-01-17T00:20:49.881-08:00	dukek	4P_4-3-2-1_750pg_Donor Group 1 Amp 1_M3A-LRPrevF6_F5	263360	4	TRUE	CADOJ_NIST1036_AfAm	2.99727e+28		4.99596e+27	1.58878e+27															CADOJ_NIST1036_Cauc	9.48685e+26		1.58128e+26	4.41965e+25															CADOJ_NIST1036_Hisp	8.95084e+28		1.49193e+28	3.43727e+27
2.8.0	2022-01-17T00:21:28.027-08:00	dukek	4P_4-3-2-1_750pg_Donor Group 1 Amp 2_M3A-LRPrevF6_F5	413865	4	TRUE	CADOJ_NIST1036_AfAm	2.93013e+26		4.90852e+25	1.38744e+25															CADOJ_NIST1036_Cauc	2.16893e+24		3.62557e+23	1.01525e+23															CADOJ_NIST1036_Hisp	1.88908e+26		3.15867e+25	6.56005e+24
2.8.0	2022-01-17T00:22:13.946-08:00	dukek	4P_4-3-2-1_870pg_Donor Group 1 Amp 1_M3A-LRPrevF6_F5	822644	4	TRUE	CADOJ_NIST1036_AfAm	1.59024e+30		5.08565e+29	1.48381e+29															CADOJ_NIST1036_Cauc	1.63808e+28		5.16478e+27	1.7311e+27															CADOJ_NIST1036_Hisp	1.14715e+30		3.70309e+29	8.42727e+28
2.8.0	2022-01-17T00:23:08.834-08:00	dukek	4P_4-3-2-1_870pg_Donor Group 1 Amp 2_M3A-LRPrevF6_F5	979159	4	TRUE	CADOJ_NIST1036_AfAm	7.1386e+28		1.18977e+28	3.27745e+27															CADOJ_NIST1036_Cauc	4.28707e+26		7.14512e+25	1.97051e+25															CADOJ_NIST1036_Hisp	4.43839e+28		7.39732e+27	1.65417e+27
2.8.0	2022-01-17T00:23:46.569-08:00	dukek	4P_10-5-2-1_1.4ng_Donor Group 1 Amp 1_M3A-LRPrevF6_F5	136921	4	TRUE	CADOJ_NIST1036_AfAm	2.68807e+33		4.48015e+32	1.25727e+32															CADOJ_NIST1036_Cauc	9.76476e+31		1.62747e+31	5.41166e+30															CADOJ_NIST1036_Hisp	3.94368e+33		6.57285e+32	1.79417e+32
2.8.0	2022-01-17T00:24:31.336-08:00	dukek	4P_10-5-2-1_1.4ng_Donor Group 1 Amp 2_M3A-LRPrevF6_F5	204899	4	TRUE	CADOJ_NIST1036_AfAm	1.18041e+35		1.96736e+34	5.99306e+33															CADOJ_NIST1036_Cauc	3.71292e+33		6.18824e+32	2.18444e+32															CADOJ_NIST1036_Hisp	2.76783e+35		4.61308e+34	1.34613e+34
2.8.0	2022-01-17T00:24:55.989-08:00	dukek	4P_10-5-2-1_1.6ng_Donor Group 1 Amp 1_M3A-LRPrevF6_F5	252717	4	TRUE	CADOJ_NIST1036_AfAm	1.79637e+33		2.99396e+32	8.22975e+31															CADOJ_NIST1036_Cauc	2.97921e+31		4.96536e+30	1.6439e+30															CADOJ_NIST1036_Hisp	2.20058e+33		3.66764e+32	8.25466e+31
2.8.0	2022-01-17T00:25:24.407-08:00	dukek	4P_10-5-2-1_1.6ng_Donor Group 1 Amp 2_M3A-LRPrevF6_F5	606193	4	TRUE	CADOJ_NIST1036_AfAm	1.33886e+35		2.23214e+34	6.39182e+33															CADOJ_NIST1036_Cauc	1.32713e+33		2.2125e+32	6.55966e+31															CADOJ_NIST1036_Hisp	8.1315e+34		1.35565e+34	3.76305e+33
2.8.0	2022-01-17T00:25:58.047-08:00	dukek	4P_10-5-2-1_1.8ng_Donor Group 1 Amp 1_M3A-LRPrevF6_F5	389434	4	TRUE	CADOJ_NIST1036_AfAm	2.15344e+38		3.5891e+37	1.03404e+37															CADOJ_NIST1036_Cauc	2.23805e+36		3.73011e+35	1.06832e+35															CADOJ_NIST1036_Hisp	1.71441e+38		2.85736e+37	6.74245e+36
2.8.0	2022-01-17T00:26:24.119-08:00	dukek	4P_10-5-2-1_1.8ng_Donor Group 1 Amp 2_M3A-LRPrevF6_F5	900338	4	TRUE	CADOJ_NIST1036_AfAm	5.26786e+35		8.77977e+34	2.44818e+34															CADOJ_NIST1036_Cauc	3.84027e+33		6.40045e+32	1.97801e+32															CADOJ_NIST1036_Hisp	4.08467e+35		6.80778e+34	1.68955e+34
2.8.0	2022-01-17T00:26:46.706-08:00	dukek	4P_10-5-2-1_3.6ng_Donor Group 1 Amp 1_M3A-LRPrevF6_F5	172987	4	TRUE	CADOJ_NIST1036_AfAm	1.42123e+41		2.36871e+40	6.36641e+39															CADOJ_NIST1036_Cauc	1.02726e+38		1.71211e+37	4.57146e+36															CADOJ_NIST1036_Hisp	1.21099e+40		2.01832e+39	4.66973e+38
2.8.0	2022-01-17T00:26:59.655-08:00	dukek	4P_10-5-2-1_3.6ng_Donor Group 1 Amp 2_M3A-LRPrevF6_F5	659342	4	TRUE	CADOJ_NIST1036_AfAm	3.08728e+36		5.14556e+35	8.4697e+34															CADOJ_NIST1036_Cauc	1.18288e+34		1.97149e+33	3.19974e+32															CADOJ_NIST1036_Hisp	1.56994e+36		2.61661e+35	4.03516e+34
2.8.0	2022-01-17T00:27:10.583-08:00	dukek	4P_10-5-2-1_113pg_Donor Group 1 Amp 1_M3A-LRPrevF6_F5	816123	4	TRUE	CADOJ_NIST1036_AfAm	3.34342e+06		1.11776e+06	529376															CADOJ_NIST1036_Cauc	270125		68548.7	33923.7															CADOJ_NIST1036_Hisp	1.51561e+06		404730	166882
2.8.0	2022-01-17T00:28:02.522-08:00	dukek	4P_10-5-2-1_113pg_Donor Group 1 Amp 2_M3A-LRPrevF6_F5	228498	4	TRUE	CADOJ_NIST1036_AfAm	81.1929		26.3948	15.172															CADOJ_NIST1036_Cauc	45.2288		13.662	8.51901															CADOJ_NIST1036_Hisp	94.3345		28.988	16.2699
2.8.0	2022-01-17T00:28:53.397-08:00	dukek	4P_10-5-2-1_225pg_Donor Group 1 Amp 1_M3A-LRPrevF6_F5	884709	4	TRUE	CADOJ_NIST1036_AfAm	1.12149e+09		2.36057e+08	1.00704e+08															CADOJ_NIST1036_Cauc	1.0257e+08		1.94381e+07	8.80962e+06															CADOJ_NIST1036_Hisp	5.65097e+08		1.08059e+08	3.8912e+07
2.8.0	2022-01-17T00:30:51.410-08:00	dukek	4P_10-5-2-1_225pg_Donor Group 1 Amp 2_M3A-LRPrevF6_F5	423890	4	TRUE	CADOJ_NIST1036_AfAm	1742733664622860		414743433761516	144915069347358															CADOJ_NIST1036_Cauc	7.89556e+13		2.55637e+13	1.05041e+13															CADOJ_NIST1036_Hisp	1267013284192120		381649553221013	131980537247868
2.8.0	2022-01-17T00:32:43.398-08:00	dukek	4P_10-5-2-1_450pg_Donor Group 1 Amp 1_M3A-LRPrevF6_F5	602170	4	TRUE	CADOJ_NIST1036_AfAm	6.83893e+12		1.16986e+12	4.51675e+11															CADOJ_NIST1036_Cauc	5.34092e+11		9.03932e+10	3.80475e+10															CADOJ_NIST1036_Hisp	1.25635e+13		2131343159760	7.53401e+11
2.8.0	2022-01-17T00:34:36.322-08:00	dukek	4P_10-5-2-1_450pg_Donor Group 1 Amp 2_M3A-LRPrevF6_F5	17606	4	TRUE	CADOJ_NIST1036_AfAm	8.87648e+16		2.08802e+16	6831877932815790															CADOJ_NIST1036_Cauc	3687657909538360		1190922249718890	404467911683200															CADOJ_NIST1036_Hisp	8.38875e+16		2.37604e+16	5596439092549960
2.8.0	2022-01-17T00:35:53.474-08:00	dukek	4P_10-5-2-1_684pg_Donor Group 1 Amp 1_M3A-LRPrevF6_F5	614738	4	TRUE	CADOJ_NIST1036_AfAm	4.34842e+23		7.42262e+22	2.52663e+22															CADOJ_NIST1036_Cauc	1.76789e+22		3.0018e+21	9.84048e+20															CADOJ_NIST1036_Hisp	6.34173e+23		1.08208e+23	3.14694e+22
2.8.0	2022-01-17T00:37:31.922-08:00	dukek	4P_10-5-2-1_684pg_Donor Group 1 Amp 2_M3A-LRPrevF6_F5	883734	4	TRUE	CADOJ_NIST1036_AfAm	1.01731e+22		1.74806e+21	6.41651e+20															CADOJ_NIST1036_Cauc	3.99461e+20		6.77856e+19	2.36166e+19															CADOJ_NIST1036_Hisp	1.14986e+22		1.95841e+21	5.1343e+20
2.8.0	2022-01-17T00:38:32.855-08:00	dukek	4P_10-5-2-1_900pg_Donor Group 1 Amp 1_M3A-LRPrevF6_F5	52124	4	TRUE	CADOJ_NIST1036_AfAm	1.91462e+21		3.19118e+20	9.94306e+19															CADOJ_NIST1036_Cauc	4.82329e+19		8.03916e+18	2.3604e+18															CADOJ_NIST1036_Hisp	1.30638e+21		2.17743e+20	5.62932e+19
2.8.0	2022-01-17T00:39:37.496-08:00	dukek	4P_10-5-2-1_900pg_Donor Group 1 Amp 2_M3A-LRPrevF6_F5	561514	4	TRUE	CADOJ_NIST1036_AfAm	2.34741e+29		3.91248e+28	1.35676e+28															CADOJ_NIST1036_Cauc	1.36887e+28		2.28148e+27	7.93747e+26															CADOJ_NIST1036_Hisp	7.69524e+29		1.28256e+29	3.39796e+28
2.8.0	2022-01-17T00:40:18.448-08:00	dukek	4P_100-100-100-6_1.28ng_Donor Group 1 Amp 1_M3A-LRPrevF6_F5	55257	4	TRUE	CADOJ_NIST1036_AfAm	3.33567e+19		8.06363e+18	2.79549e+18															CADOJ_NIST1036_Cauc	3.26188e+18		8.25856e+17	2.66819e+17															CADOJ_NIST1036_Hisp	9.07299e+19		2.28044e+19	5.5243e+18
2.8.0	2022-01-17T00:40:40.721-08:00	dukek	4P_100-100-100-6_1.28ng_Donor Group 1 Amp 2_M3A-LRPrevF6_F5	914769	4	TRUE	CADOJ_NIST1036_AfAm	1.01985e+18		1.72684e+17	6.46114e+16															CADOJ_NIST1036_Cauc	3.27956e+17		5.55334e+16	1.84669e+16															CADOJ_NIST1036_Hisp	6.00868e+18		1.0174e+18	3.04092e+17
2.8.0	2022-01-17T00:40:59.342-08:00	dukek	4P_100-100-100-6_319ng_Donor Group 1 Amp 1_M3A-LRPrevF6_F5	317143	4	TRUE	CADOJ_NIST1036_AfAm	5.50731e+09		9.539e+08	3.39727e+08															CADOJ_NIST1036_Cauc	1.12866e+08		1.93008e+07	6.60284e+06															CADOJ_NIST1036_Hisp	3.83754e+09		6.55096e+08	1.54643e+08
2.8.0	2022-01-17T00:42:53.025-08:00	dukek	4P_100-100-100-6_319ng_Donor Group 1 Amp 2_M3A-LRPrevF6_F5	483367	4	TRUE	CADOJ_NIST1036_AfAm	6.65628e+09		1.24186e+09	4.62372e+08															CADOJ_NIST1036_Cauc	1.44008e+09		2.65538e+08	9.90216e+07															CADOJ_NIST1036_Hisp	1.34952e+10		2.43833e+09	8.28433e+08
2.8.0	2022-01-17T00:44:28.631-08:00	dukek	4P_100-100-100-6_638ng_Donor Group 1 Amp 1_M3A-LRPrevF6_F5	370133	4	TRUE	CADOJ_NIST1036_AfAm	1.14663e+13		1.97418e+12	6.74826e+11															CADOJ_NIST1036_Cauc	5.15428e+12		8.77281e+11	3.24742e+11															CADOJ_NIST1036_Hisp	7.30051e+13		1.24252e+13	3.80602e+12
2.8.0	2022-01-17T00:46:20.730-08:00	dukek	4P_100-100-100-6_638ng_Donor Group 1 Amp 2_M3A-LRPrevF6_F5	769809	4	TRUE	CADOJ_NIST1036_AfAm	7.56368e+16		1.93715e+16	6497743547623140															CADOJ_NIST1036_Cauc	1.09423e+16		3031476078173710	1084194338603400															CADOJ_NIST1036_Hisp	1.18915e+17		3.16037e+16	9227558844986160
2.8.0	2022-01-17T00:47:27.124-08:00	dukek	4P_4-3-2-1_1ng_Donor Group 1 Amp 1_M3A_LRPrev_1_F5	762917	4	TRUE	CADOJ_NIST1036_AfAm	6.49159e+18		2.16665e+18	7.88637e+17	1.47682e+07	1.14471e+07	3.65018e+10	2.1322e+10	3.75154e+13	1.95247e+13	3.75154e+13	1.95247e+13	3.75154e+13	1.95247e+13	4445937327645470	2072668186435060	549441400877897	425608374259959	CADOJ_NIST1036_Cauc	2.02219e+18		6.74701e+17	2.45531e+17	9.33814e+06	7.32944e+06	1.47003e+10	8.68589e+09	1.39976e+13	7.28171e+12	1.39976e+13	7.28171e+12	1.39976e+13	7.28171e+12	1544293774290560	730840743317306	347114305342043	272180014318323	CADOJ_NIST1036_Hisp	3.39091e+19		1.13125e+19	3.47809e+18
2.8.0	2022-01-17T00:48:40.430-08:00	dukek	4P_4-3-2-1_1ng_Donor Group 1 Amp 2_M3A_LRPrev_1_F5	520863	4	TRUE	CADOJ_NIST1036_AfAm	2.88546e+21		9.6182e+20	3.14424e+20	4.9548e+07	3.76952e+07	6.35297e+11	3.64575e+11	1688673083556100	895065938497461	1688673083556100	895065938497461	1688673083556100	895065938497461	5.05964e+17	2.31126e+17	1845472393002830	1403941075580770	CADOJ_NIST1036_Cauc	1.09753e+21		3.65843e+20	1.21416e+20	4.63283e+07	3.59267e+07	5.09933e+11	2.77897e+11	1169389035874200	589973795564288	1169389035874200	589973795564288	1169389035874200	589973795564288	2.88728e+17	1.26821e+17	1725487289117000	1337997929379330	CADOJ_NIST1036_Hisp	2.17412e+22		7.24707e+21	2.02504e+21
2.8.0	2022-01-17T00:49:28.697-08:00	dukek	4P_4-3-2-1_2ng_Donor Group 1 Amp 1_M3A_LRPrev_1_F5	680941	4	TRUE	CADOJ_NIST1036_AfAm	5.89804e+22		1.96601e+22	4.69572e+21	4.60915e+07	2.98986e+07	2.10758e+12	8.94492e+11	7694350332623890	2894383790671500	7694350332623890	2894383790671500	7694350332623890	2894383790671500	3.44514e+18	1.13588e+18	1716990241256670	1113726801356900	CADOJ_NIST1036_Cauc	2.54671e+22		8.48904e+21	2.40045e+21	3.72988e+07	2.55302e+07	1.29112e+12	5.93967e+11	4234687955679260	1820835042996190	4234687955679260	1820835042996190	4234687955679260	1820835042996190	1.70929e+18	6.71175e+17	1389420024314520	951017553132342	CADOJ_NIST1036_Hisp	5.03745e+23		1.67915e+23	3.12109e+22
2.8.0	2022-01-17T00:49:57.145-08:00	dukek	4P_4-3-2-1_2ng_Donor Group 1 Amp 2_M3A_LRPrev_1_F5	366904	4	TRUE	CADOJ_NIST1036_AfAm	8.80767e+21		2.93594e+21	9.36777e+20	1.32277e+08	1.03729e+08	6.96422e+12	3.76676e+12	1.30482e+16	6457826053378050	1.30482e+16	6457826053378050	1.30482e+16	6457826053378050	2.71557e+18	1.15264e+18	4927585308028510	3863996103424160	CADOJ_NIST1036_Cauc	1.66468e+21		5.54899e+20	1.64738e+20	7.81485e+07	5.85874e+07	1.73915e+12	8.66108e+11	2914801320623070	1298813252846470	2914801320623070	1298813252846470	2914801320623070	1298813252846470	5.58506e+17	2.20427e+17	2910975140348970	2182189777894550	CADOJ_NIST1036_Hisp	3.47401e+22		1.15802e+22	2.89107e+21
2.8.0	2022-01-17T00:50:24.559-08:00	dukek	4P_4-3-2-1_63pg_Donor Group 1 Amp 1_M3A_LRPrev_1_F5	842253	4	TRUE	CADOJ_NIST1036_AfAm	2.27057		1.59188	1.22662	1.15881	0.975182	1.23843	1.0087	1.37649	1.0907	1.37649	1.0907	1.37649	1.0907	1.47161	1.1484	1.59188	1.22662	CADOJ_NIST1036_Cauc	1.67223		1.30836	1.07815	1.09744	0.96118	1.16739	0.997065	1.22342	1.02576	1.22342	1.02576	1.22342	1.02576	1.26164	1.04563	1.30835	1.07815	CADOJ_NIST1036_Hisp	1.73384		1.32913	1.08236
2.8.0	2022-01-17T00:50:51.469-08:00	dukek	4P_4-3-2-1_63pg_Donor Group 1 Amp 2_M3A_LRPrev_1_F5	754818	4	TRUE	CADOJ_NIST1036_AfAm	5.50502		2.77395	2.10593	1.16843	0.97608	1.29252	1.04975	1.58807	1.27409	1.58807	1.27409	1.58807	1.27409	1.99189	1.56264	2.77395	2.10593	CADOJ_NIST1036_Cauc	4.22699		2.27256	1.7548	1.17833	1.02128	1.26034	1.06977	1.4812	1.21996	1.4812	1.21996	1.4812	1.21996	1.76203	1.4163	2.27256	1.7548	CADOJ_NIST1036_Hisp	5.39189		2.77461	2.1316
2.8.0	2022-01-17T00:52:08.502-08:00	dukek	4P_4-3-2-1_125pg_Donor Group 1 Amp 1_M3A_LRPrev_1_F5	576851	4	TRUE	CADOJ_NIST1036_AfAm	32908.5		11214.9	6102.39	43.4142	33.3539	81.1804	57.0455	730.501	476.035	730.501	476.035	730.501	476.035	2731.51	1650.5	11214.7	6102.31	CADOJ_NIST1036_Cauc	40635.4		13831.7	7542.45	34.8357	28.1634	73.9897	54.9769	661.108	452.387	661.108	452.387	661.108	452.387	2692.18	1689.6	13831.3	7542.3	CADOJ_NIST1036_Hisp	76315.6		25887.5	12229.5
2.8.0	2022-01-17T00:52:55.472-08:00	dukek	4P_4-3-2-1_125pg_Donor Group 1 Amp 2_M3A_LRPrev_1_F5	493280	4	TRUE	CADOJ_NIST1036_AfAm	5.45386e+08		1.83319e+08	7.80177e+07	573.241	442.923	2522.51	1699.48	239266	140500	239266	140500	239266	140500	5.08937e+06	2.66098e+06	1.80806e+08	7.73977e+07	CADOJ_NIST1036_Cauc	8.77307e+07		2.9847e+07	1.53897e+07	367.837	296.655	1167.64	850.24	86300	55139.2	86300	55139.2	86300	55139.2	1.33121e+06	768875	2.97263e+07	1.53468e+07	CADOJ_NIST1036_Hisp	3.7066e+08		1.25231e+08	5.09287e+07
2.8.0	2022-01-17T00:54:19.799-08:00	dukek	4P_4-3-2-1_250pg_Donor Group 1 Amp 1_M3A_LRPrev_1_F5	330805	4	TRUE	CADOJ_NIST1036_AfAm	34323985666800		1.14809e+13	4.56795e+12	161225	123681	8.20132e+06	5.15442e+06	2.83479e+09	1.54881e+09	2.83479e+09	1.54881e+09	2.83479e+09	1.54881e+09	1.247e+11	6.03284e+10	3.81136e+12	2.24375e+12	CADOJ_NIST1036_Cauc	1.59323e+13		5330213661002	2.16499e+12	99067.1	74486.2	2.98234e+06	1.91612e+06	1.05364e+09	5.84252e+08	1.05364e+09	5.84252e+08	1.05364e+09	5.84252e+08	4.91737e+10	2.38596e+10	2.07166e+12	1.16296e+12	CADOJ_NIST1036_Hisp	167981258972850		5.61389e+13	1.86013e+13
2.8.0	2022-01-17T00:55:54.388-08:00	dukek	4P_4-3-2-1_250pg_Donor Group 1 Amp 2_M3A_LRPrev_1_F5	478326	4	TRUE	CADOJ_NIST1036_AfAm	4.2707e+12		1.56969e+12	6.24689e+11	26794.5	20019	1.69662e+06	1.03276e+06	3.95964e+08	2.12344e+08	3.95964e+08	2.12344e+08	3.95964e+08	2.12344e+08	1.53268e+10	7.47246e+09	5.94732e+11	3.34118e+11	CADOJ_NIST1036_Cauc	5.01057e+12		1.83708e+12	6.98512e+11	32560.9	23934.4	1.79866e+06	1.07878e+06	4.27304e+08	2.21975e+08	4.27304e+08	2.21975e+08	4.27304e+08	2.21975e+08	1.65431e+10	7.6133e+09	7.09789e+11	3.76267e+11	CADOJ_NIST1036_Hisp	2.59287e+13		9.32196e+12	3.14678e+12
2.8.0	2022-01-17T00:57:08.562-08:00	dukek	4P_4-3-2-1_380pg_Donor Group 1 Amp 1_M3A_LRPrev_1_F5	695477	4	TRUE	CADOJ_NIST1036_AfAm	1.10973e+16		3699623408166440	1593010550190480	720409	553278	2.00883e+08	1.29395e+08	1.47714e+11	8.46808e+10	1.47714e+11	8.46808e+10	1.47714e+11	8.46808e+10	1.35104e+13	7.02756e+12	2.63935e+13	2.01729e+13	CADOJ_NIST1036_Cauc	6230637846137710		2077126256860780	850814970832992	563692	433400	1.64159e+08	1.01265e+08	9.77448e+10	5.41829e+10	9.77448e+10	5.41829e+10	9.77448e+10	5.41829e+10	7.90755e+12	3.9209e+12	2.06022e+13	1.56935e+13	CADOJ_NIST1036_Hisp	6.34431e+16		2.11495e+16	6619507738094470
2.8.0	2022-01-17T00:58:32.305-08:00	dukek	4P_4-3-2-1_380pg_Donor Group 1 Amp 2_M3A_LRPrev_1_F5	853703	4	TRUE	CADOJ_NIST1036_AfAm	1.16824e+17		3.89522e+16	1.60762e+16	2.94077e+06	2.2846e+06	4.1244e+09	2.58146e+09	2.14626e+12	1.22045e+12	2.14626e+12	1.22045e+12	2.14626e+12	1.22045e+12	163335940134229	8.3333e+13	109040378084456	8.46873e+13	CADOJ_NIST1036_Cauc	4.56235e+16		1.52106e+16	5292862793177260	1.98141e+06	1.56517e+06	1.67972e+09	1.02981e+09	8.34243e+11	4.63497e+11	8.34243e+11	4.63497e+11	8.34243e+11	4.63497e+11	6.20655e+13	2.86268e+13	7.32288e+13	5.75936e+13	CADOJ_NIST1036_Hisp	4.91422e+17		1.63831e+17	5.80723e+16
2.8.0	2022-01-17T00:59:59.970-08:00	dukek	4P_4-3-2-1_500pg_Donor Group 1 Amp 1_M3A_LRPrev_1_F5	268784	4	TRUE	CADOJ_NIST1036_AfAm	1.4869e+17		4.96021e+16	2.00502e+16	4.47613e+06	3.51935e+06	2.18735e+09	1.41006e+09	1.91805e+12	1.08739e+12	1.91805e+12	1.08739e+12	1.91805e+12	1.08739e+12	182389317536755	9.02116e+13	165293960084483	129284572974524	CADOJ_NIST1036_Cauc	5.25995e+16		1.75443e+16	6789911090230150	2.73118e+06	2.13701e+06	9.56027e+08	5.96154e+08	7.31706e+11	4.11291e+11	7.31706e+11	4.11291e+11	7.31706e+11	4.11291e+11	6.48484e+13	3.23588e+13	100397964823029	7.83303e+13	CADOJ_NIST1036_Hisp	5.93407e+17		1.97901e+17	6.29166e+16
2.8.0	2022-01-17T01:01:18.706-08:00	dukek	4P_4-3-2-1_500pg_Donor Group 1 Amp 2_M3A_LRPrev_1_F5	925428	4	TRUE	CADOJ_NIST1036_AfAm	6.99691e+18		2.3323e+18	7.53385e+17	4.1396e+06	2.9758e+06	3.90998e+09	2.06329e+09	8.25144e+12	4.00896e+12	8.25144e+12	4.00896e+12	8.25144e+12	4.00896e+12	1968735299403920	859923037327392	153771770930982	110452306742949	CADOJ_NIST1036_Cauc	2.91763e+18		9.72542e+17	3.62029e+17	2.3333e+06	1.74989e+06	2.53686e+09	1.45158e+09	4534510584595	2.44867e+12	4534510584595	2.44867e+12	4534510584595	2.44867e+12	950326877650500	473067651441663	8.67039e+13	6.49936e+13	CADOJ_NIST1036_Hisp	4.0008e+19		1.3336e+19	2.95824e+18
2.8.0	2022-01-17T01:02:29.634-08:00	dukek	4P_4-3-2-1_750pg_Donor Group 1 Amp 1_M3A_LRPrev_1_F5	454060	4	TRUE	CADOJ_NIST1036_AfAm	6.80268e+19		2.26845e+19	8.10977e+18	2.0812e+07	1.61269e+07	2.48762e+11	1.43542e+11	295225766766153	154044862614561	295225766766153	154044862614561	295225766766153	154044862614561	4.10679e+16	1.91661e+16	775128920537471	600568021651718	CADOJ_NIST1036_Cauc	4.11902e+19		1.37336e+19	4.67318e+18	1.73879e+07	1.3574e+07	1.26136e+11	6.96447e+10	154309459442192	7.60979e+13	154309459442192	7.60979e+13	154309459442192	7.60979e+13	2.22054e+16	9772075204994270	647498747912266	505404555714821	CADOJ_NIST1036_Hisp	6.3093e+20		2.10357e+20	5.95343e+19
2.8.0	2022-01-17T01:03:28.356-08:00	dukek	4P_4-3-2-1_750pg_Donor Group 1 Amp 2_M3A_LRPrev_1_F5	134034	4	TRUE	CADOJ_NIST1036_AfAm	7.13498e+16		2.37841e+16	8955676329968690	1.12275e+06	834394	2.73537e+08	1.53547e+08	3.31874e+11	1.71448e+11	3.31874e+11	1.71448e+11	3.31874e+11	1.71448e+11	46795858414490	21908073347142	4.13014e+13	3.06035e+13	CADOJ_NIST1036_Cauc	4.18459e+16		1.39491e+16	4821873530699150	928038	682340	2.93665e+08	1.69413e+08	2.96089e+11	1.53796e+11	2.96089e+11	1.53796e+11	2.96089e+11	1.53796e+11	3.47815e+13	1.65097e+13	3.41995e+13	2.50793e+13	CADOJ_NIST1036_Hisp	5.94951e+17		1.98321e+17	6.42459e+16
2.8.0	2022-01-17T01:04:44.993-08:00	dukek	4P_4-3-2-1_870pg_Donor Group 1 Amp 1_M3A_LRPrev_1_F5	449633	4	TRUE	CADOJ_NIST1036_AfAm	5.25616e+19		1.75205e+19	6.02876e+18	1.33393e+07	9.90866e+06	5.84355e+10	3.12938e+10	9.3483e+13	46353770748085	9.3483e+13	46353770748085	9.3483e+13	46353770748085	1.85914e+16	8107985443014240	496626689268078	368858395317283	CADOJ_NIST1036_Cauc	1.9264e+19		6.42133e+18	2.14674e+18	9.5516e+06	7.08611e+06	2.97153e+10	1.59483e+10	4.32588e+13	2.1149e+13	4.32588e+13	2.1149e+13	4.32588e+13	2.1149e+13	7748891822341260	3402724474774100	355509932916150	263682340137075	CADOJ_NIST1036_Hisp	3.30847e+20		1.10282e+20	2.98334e+19
2.8.0	2022-01-17T01:06:11.544-08:00	dukek	4P_4-3-2-1_870pg_Donor Group 1 Amp 2_M3A_LRPrev_1_F5	342789	4	TRUE	CADOJ_NIST1036_AfAm	1.60275e+19		5.34269e+18	1.77609e+18	1.15441e+07	8.51922e+06	4.63713e+10	2.61196e+10	5.64953e+13	2.81778e+13	5.64953e+13	2.81778e+13	5.64953e+13	2.81778e+13	8435415544540550	3689674500113350	429742354633139	317078606032840	CADOJ_NIST1036_Cauc	4.1201e+18		1.37342e+18	5.04857e+17	9.45493e+06	7.02464e+06	2.82183e+10	1.54637e+10	2.69455e+13	1.33246e+13	2.69455e+13	1.33246e+13	2.69455e+13	1.33246e+13	3074856528141240	1371997194675810	351828216751180	261303840174264	CADOJ_NIST1036_Hisp	7.98244e+19		2.66089e+19	6.47319e+18
2.8.0	2022-01-17T01:07:13.512-08:00	dukek	4P_10-5-2-1_1.4ng_Donor Group 1 Amp 1_M3A_LRPrev_1_F5	319181	4	TRUE	CADOJ_NIST1036_AfAm	1.55108e+25		5.17027e+24	1.59855e+24	5.59589e+08	4.55364e+08	175580706493446	9.89661e+13	9.35556e+17	4.78561e+17	9.35556e+17	4.78561e+17	9.35556e+17	4.78561e+17	5.66086e+20	2.54889e+20	2.08467e+16	1.69639e+16	CADOJ_NIST1036_Cauc	4.97005e+24		1.65668e+24	5.84232e+23	3.70463e+08	3.06881e+08	6.87435e+13	4.11897e+13	3.3121e+17	1.80382e+17	3.3121e+17	1.80382e+17	3.3121e+17	1.80382e+17	1.84822e+20	9.10646e+19	1.3801e+16	1.14323e+16	CADOJ_NIST1036_Hisp	8.58483e+25		2.86161e+25	6.86039e+24
2.8.0	2022-01-17T01:08:27.945-08:00	dukek	4P_10-5-2-1_1.4ng_Donor Group 1 Amp 2_M3A_LRPrev_1_F5	520153	4	TRUE	CADOJ_NIST1036_AfAm	6.77034e+24		2.25678e+24	7.72373e+23	9.53878e+07	7.33222e+07	3.24305e+13	1.84174e+13	2.00817e+17	1.04805e+17	2.00817e+17	1.04805e+17	2.00817e+17	1.04805e+17	1.43156e+20	6.7591e+19	3553544409474070	2731517021094780	CADOJ_NIST1036_Cauc	1.81315e+24		6.04384e+23	2.09356e+23	6.7222e+07	5.28172e+07	1.189e+13	6.87793e+12	6.59167e+16	3.38301e+16	6.59167e+16	3.38301e+16	6.59167e+16	3.38301e+16	4.28621e+19	2.01514e+19	2504246098375400	1967610244584020	CADOJ_NIST1036_Hisp	3.257e+25		1.08567e+25	3.37414e+24
2.8.0	2022-01-17T01:09:10.124-08:00	dukek	4P_10-5-2-1_1.6ng_Donor Group 1 Amp 1_M3A_LRPrev_1_F5	792800	4	TRUE	CADOJ_NIST1036_AfAm	1.29528e+26		4.31759e+25	1.29554e+25	6.42059e+08	4.83803e+08	356236364442171	191319806039160	2.53881e+18	1.25462e+18	2.53881e+18	1.25462e+18	2.53881e+18	1.25462e+18	2.09035e+21	9.26028e+20	2.39191e+16	1.80235e+16	CADOJ_NIST1036_Cauc	4.17722e+25		1.39241e+25	4.77566e+24	5.06156e+08	4.10122e+08	189395690203163	103852720844545	1.13268e+18	5.77005e+17	1.13268e+18	5.77005e+17	1.13268e+18	5.77005e+17	8.01441e+20	3.7317e+20	1.88562e+16	1.52785e+16	CADOJ_NIST1036_Hisp	7.73179e+26		2.57726e+26	6.63766e+25
2.8.0	2022-01-17T01:09:57.683-08:00	dukek	4P_10-5-2-1_1.6ng_Donor Group 1 Amp 2_M3A_LRPrev_1_F5	936354	4	TRUE	CADOJ_NIST1036_AfAm	1.94627e+26		6.48757e+25	2.12005e+25	8.87324e+08	7.25597e+08	1050535520778700	580647501777254	6.30184e+18	3.15678e+18	6.30184e+18	3.15678e+18	6.30184e+18	3.15678e+18	4.41795e+21	1.99011e+21	3.30563e+16	2.70313e+16	CADOJ_NIST1036_Cauc	6.58394e+25		2.19465e+25	7.6106e+24	6.61549e+08	5.56815e+08	498713938195015	297329302301226	2.63935e+18	1.40551e+18	2.63935e+18	1.40551e+18	2.63935e+18	1.40551e+18	1.66296e+21	7.80609e+20	2.46452e+16	2.07435e+16	CADOJ_NIST1036_Hisp	1.08225e+27		3.60749e+26	1.10641e+26
2.8.0	2022-01-17T01:10:54.183-08:00	dukek	4P_10-5-2-1_1.8ng_Donor Group 1 Amp 1_M3A_LRPrev_1_F5	876748	4	TRUE	CADOJ_NIST1036_AfAm	7.88171e+26		2.62724e+26	7.97685e+25	1.19338e+09	9.85376e+08	1996382955442320	1094538825933610	1.39114e+19	7.02584e+18	1.39114e+19	7.02584e+18	1.39114e+19	7.02584e+18	1.15264e+22	5.09141e+21	4.4458e+16	3.67091e+16	CADOJ_NIST1036_Cauc	2.75048e+26		9.16826e+25	2.80493e+25	9.38025e+08	7.82365e+08	954503088086878	517222066764584	6.09523e+18	2.99139e+18	6.09523e+18	2.99139e+18	6.09523e+18	2.99139e+18	4.62014e+21	2.01345e+21	3.4945e+16	2.91461e+16	CADOJ_NIST1036_Hisp	4.55284e+27		1.51761e+27	3.99772e+26
2.8.0	2022-01-17T01:11:37.922-08:00	dukek	4P_10-5-2-1_1.8ng_Donor Group 1 Amp 2_M3A_LRPrev_1_F5	566174	4	TRUE	CADOJ_NIST1036_AfAm	2.16598e+26		7.21994e+25	2.28566e+25	8.33087e+08	6.57105e+08	608675035869972	324141813928337	4.17409e+18	2.04267e+18	4.17409e+18	2.04267e+18	4.17409e+18	2.04267e+18	3.36156e+21	1.44655e+21	3.10357e+16	2.44796e+16	CADOJ_NIST1036_Cauc	7.11377e+25		2.37126e+25	7.40374e+24	5.60399e+08	4.36495e+08	323750037153774	171937145207194	1.82286e+18	9.17614e+17	1.82286e+18	9.17614e+17	1.82286e+18	9.17614e+17	1.26137e+21	5.52859e+20	2.0877e+16	1.62611e+16	CADOJ_NIST1036_Hisp	1.28608e+27		4.28693e+26	1.172e+26
2.8.0	2022-01-17T01:12:14.653-08:00	dukek	4P_10-5-2-1_3.6ng_Donor Group 1 Amp 1_M3A_LRPrev_1_F5	814965	4	TRUE	CADOJ_NIST1036_AfAm	1.03256e+27		3.44188e+26	1.14042e+26	1.32364e+09	1.10038e+09	1702620923254140	935062446948499	1.37343e+19	6.89117e+18	1.37343e+19	6.89117e+18	1.37343e+19	6.89117e+18	1.27966e+22	5.84421e+21	4.93107e+16	4.09933e+16	CADOJ_NIST1036_Cauc	7.74679e+25		2.58226e+25	8.36907e+24	4.37875e+08	2.89831e+08	186742573117412	9.39705e+13	1.29174e+18	6.06963e+17	1.29174e+18	6.06963e+17	1.29174e+18	6.06963e+17	1.06247e+21	4.57182e+20	1.63125e+16	1.07972e+16	CADOJ_NIST1036_Hisp	1.79114e+27		5.97048e+26	1.70074e+26
2.8.0	2022-01-17T01:12:36.025-08:00	dukek	4P_10-5-2-1_3.6ng_Donor Group 1 Amp 2_M3A_LRPrev_1_F5	501907	4	TRUE	CADOJ_NIST1036_AfAm	3.90021e+26		1.30007e+26	4.13173e+25	9.75885e+08	7.83843e+08	984500983391746	526744831486239	7.30586e+18	3.74897e+18	7.30586e+18	3.74897e+18	7.30586e+18	3.74897e+18	6.18642e+21	2.87996e+21	3.63555e+16	2.92011e+16	CADOJ_NIST1036_Cauc	1.15525e+26		3.85082e+25	1.2148e+25	7.8441e+08	6.28583e+08	456633549181506	235337480274200	2.8743e+18	1.35459e+18	2.8743e+18	1.35459e+18	2.8743e+18	1.35459e+18	2.12281e+21	9.19937e+20	2.92222e+16	2.34171e+16	CADOJ_NIST1036_Hisp	1.8668e+27		6.22266e+26	1.32938e+26
2.8.0	2022-01-17T01:12:54.984-08:00	dukek	4P_10-5-2-1_113pg_Donor Group 1 Amp 1_M3A_LRPrev_1_F5	463628	4	TRUE	CADOJ_NIST1036_AfAm	873058		296734	143850	60.6715	49.7769	347.549	243.506	5467.03	3501.46	5467.03	3501.46	5467.03	3501.46	34420.7	19711.5	296674	143832	CADOJ_NIST1036_Cauc	157407		54594.9	29409.9	39.3255	32.8439	190.422	138.611	1928.43	1267.69	1928.43	1267.69	1928.43	1267.69	8853.81	5360.56	54591.5	29408.7	CADOJ_NIST1036_Hisp	802001		274438	113391
2.8.0	2022-01-17T01:13:33.552-08:00	dukek	4P_10-5-2-1_113pg_Donor Group 1 Amp 2_M3A_LRPrev_1_F5	921631	4	TRUE	CADOJ_NIST1036_AfAm	105.236		45.6512	32.098	4.50556	3.80372	4.23739	3.44608	12.8432	9.92647	12.8432	9.92647	12.8432	9.92647	23.8239	17.5809	45.6511	32.098	CADOJ_NIST1036_Cauc	89.6901		42.5492	28.9475	4.08779	3.55079	3.90763	3.31341	11.1312	8.80533	11.1312	8.80533	11.1312	8.80533	20.7688	15.6105	42.5491	28.9475	CADOJ_NIST1036_Hisp	152.326		70.2429	45.4347
2.8.0	2022-01-17T01:14:19.027-08:00	dukek	4P_10-5-2-1_225pg_Donor Group 1 Amp 1_M3A_LRPrev_1_F5	638330	4	TRUE	CADOJ_NIST1036_AfAm	4.21156e+09		1.4045e+09	7.06017e+08	3293.49	2711.21	81160.4	56145.4	4.60248e+06	2.93957e+06	4.60248e+06	2.93957e+06	4.60248e+06	2.93957e+06	6.71897e+07	3.86204e+07	1.38684e+09	7.00273e+08	CADOJ_NIST1036_Cauc	6.18117e+08		2.06252e+08	1.09224e+08	1931.05	1568.27	27138.4	19149.6	1.16317e+06	760242	1.16317e+06	760242	1.16317e+06	760242	1.32628e+07	7.99792e+06	2.05545e+08	1.08975e+08	CADOJ_NIST1036_Hisp	3.35536e+09		1.11923e+09	4.66248e+08
2.8.0	2022-01-17T01:15:31.391-08:00	dukek	4P_10-5-2-1_225pg_Donor Group 1 Amp 2_M3A_LRPrev_1_F5	131718	4	TRUE	CADOJ_NIST1036_AfAm	251378546142312		8.37931e+13	3.81105e+13	110395	89535.6	1.48249e+07	9.59651e+06	6.72307e+09	4.04851e+09	6.72307e+09	4.04851e+09	6.72307e+09	4.04851e+09	4.74768e+11	2.57471e+11	3847102896789	3.00871e+12	CADOJ_NIST1036_Cauc	5.26166e+13		1.7539e+13	7.92951e+12	81967	66666.1	6.76481e+06	4.60554e+06	2.57926e+09	1.5397e+09	2.57926e+09	1.5397e+09	2.57926e+09	1.5397e+09	1.46467e+11	8.02761e+10	2.53077e+12	1.85369e+12	CADOJ_NIST1036_Hisp	371938264797876		123980015541120	4.41287e+13
2.8.0	2022-01-17T01:17:01.843-08:00	dukek	4P_10-5-2-1_450pg_Donor Group 1 Amp 1_M3A_LRPrev_1_F5	851813	4	TRUE	CADOJ_NIST1036_AfAm	4.50071e+12		1.5074e+12	6.90559e+11	60637.7	48035.6	1.52577e+06	1.00453e+06	4.1249e+08	2.44667e+08	4.1249e+08	2.44667e+08	4.1249e+08	2.44667e+08	1.68867e+10	9.01975e+09	8.67051e+11	4.87006e+11	CADOJ_NIST1036_Cauc	1.34653e+12		4.51913e+11	1.94183e+11	48431.3	38284.6	826183	555934	1.98657e+08	1.19605e+08	1.98657e+08	1.19605e+08	1.98657e+08	1.19605e+08	6.86252e+09	3.6257e+09	3.50332e+11	1.67289e+11	CADOJ_NIST1036_Hisp	16117332665951		5.40017e+12	2.00783e+12
2.8.0	2022-01-17T01:18:17.929-08:00	dukek	4P_10-5-2-1_450pg_Donor Group 1 Amp 2_M3A_LRPrev_1_F5	660307	4	TRUE	CADOJ_NIST1036_AfAm	710799030911126		236933014272343	9.47058e+13	41641.2	32058.1	5.38448e+06	3.54128e+06	4.89181e+09	2.73469e+09	4.89181e+09	2.73469e+09	4.89181e+09	2.73469e+09	5.89346e+11	2.89821e+11	1.5102e+12	1.151e+12	CADOJ_NIST1036_Cauc	160805459733595		5.36018e+13	2.35435e+13	19358.9	15411.4	1.51869e+06	1.02196e+06	1.39307e+09	8.45504e+08	1.39307e+09	8.45504e+08	1.39307e+09	8.45504e+08	1.59917e+11	8.688e+10	6.8848e+11	5.44183e+11	CADOJ_NIST1036_Hisp	1971418814666260		657139616916679	207919424581925
2.8.0	2022-01-17T01:19:45.733-08:00	dukek	4P_10-5-2-1_684pg_Donor Group 1 Amp 1_M3A_LRPrev_1_F5	656938	4	TRUE	CADOJ_NIST1036_AfAm	3.50863e+21		1.16954e+21	4.52446e+20	6.60587e+07	5.40181e+07	1.41709e+12	8.74875e+11	2857849382419700	1606062546956520	2857849382419700	1606062546956520	2857849382419700	1606062546956520	7.19016e+17	3.74703e+17	2460637188024220	2012048176698200	CADOJ_NIST1036_Cauc	9.43364e+20		3.14455e+20	1.15055e+20	5.10006e+07	4.12089e+07	7.82637e+11	4.60561e+11	1321257554912440	714346499972302	1321257554912440	714346499972302	1321257554912440	714346499972302	2.72459e+17	1.27675e+17	1899630362255840	1534806800270610	CADOJ_NIST1036_Hisp	1.2692e+22		4.23067e+21	1.23904e+21
2.8.0	2022-01-17T01:21:13.054-08:00	dukek	4P_10-5-2-1_684pg_Donor Group 1 Amp 2_M3A_LRPrev_1_F5	913388	4	TRUE	CADOJ_NIST1036_AfAm	2.37788e+18		7.92629e+17	3.01311e+17	9.70751e+06	7.62552e+06	1.55241e+10	9.54472e+09	1.66043e+13	9.03146e+12	1.66043e+13	9.03146e+12	1.66043e+13	9.03146e+12	2029976294029030	971062561085366	360875733462760	283151731925467	CADOJ_NIST1036_Cauc	6.74938e+17		2.2498e+17	8.98883e+16	6.23021e+06	5.02172e+06	6.6667e+09	4.2622e+09	6.16368e+12	3.58206e+12	6.16368e+12	3.58206e+12	6.16368e+12	3.58206e+12	658998578112325	339291468058689	231283797842614	186229184164625	CADOJ_NIST1036_Hisp	9.18144e+18		3.06049e+18	8.81137e+17
2.8.0	2022-01-17T01:22:42.634-08:00	dukek	4P_10-5-2-1_900pg_Donor Group 1 Amp 1_M3A_LRPrev_1_F5	683049	4	TRUE	CADOJ_NIST1036_AfAm	7.46727e+19		2.48914e+19	9.50694e+18	2.77518e+07	2.20663e+07	1.4263e+11	8.69196e+10	212776090503316	114360320273701	212776090503316	114360320273701	212776090503316	114360320273701	3.58047e+16	1.74087e+16	1033286141130200	821589963185961	CADOJ_NIST1036_Cauc	1.64154e+19		5.4719e+18	1.92606e+18	1.30978e+07	1.01303e+07	3.40103e+10	1.90453e+10	4.56239e+13	2.36733e+13	4.56239e+13	2.36733e+13	4.56239e+13	2.36733e+13	7284150373007330	3329555286586070	487398643588915	376891572871924	CADOJ_NIST1036_Hisp	2.97419e+20		9.91406e+19	3.38693e+19
2.8.0	2022-01-17T01:24:04.941-08:00	dukek	4P_10-5-2-1_900pg_Donor Group 1 Amp 2_M3A_LRPrev_1_F5	455760	4	TRUE	CADOJ_NIST1036_AfAm	3.00495e+24		1.00165e+24	3.09464e+23	2.3458e+08	1.84856e+08	3.30966e+13	1.77483e+13	1.64664e+17	8.27183e+16	1.64664e+17	8.27183e+16	1.64664e+17	8.27183e+16	9.61392e+19	4.2878e+19	8738885924793510	6886468728860880	CADOJ_NIST1036_Cauc	1.04163e+24		3.4721e+23	1.2306e+23	1.90769e+08	1.54868e+08	2.04732e+13	1.17096e+13	9.14402e+16	4.7432e+16	9.14402e+16	4.7432e+16	9.14402e+16	4.7432e+16	4.69232e+19	2.21432e+19	7106715239816990	5769243661803600	CADOJ_NIST1036_Hisp	1.80896e+25		6.02986e+24	1.80869e+24
2.8.0	2022-01-17T01:24:58.184-08:00	dukek	4P_100-100-100-6_1.28ng_Donor Group 1 Amp 1_M3A_LRPrev_1_F5	700866	4	TRUE	CADOJ_NIST1036_AfAm	1.84767e+17		8.95656e+16	3.02298e+16	2.76577e+06	2.02559e+06	1.28448e+09	7.18497e+08	1.17103e+12	5.78743e+11	1.17103e+12	5.78743e+11	1.17103e+12	5.78743e+11	139253540764444	5.93783e+13	102329363849900	7.47189e+13	CADOJ_NIST1036_Cauc	4.33187e+16		2.24683e+16	7261324172778970	1.35803e+06	1.02193e+06	4.03023e+08	2.33038e+08	3.48063e+11	1.7709e+11	3.48063e+11	1.7709e+11	3.48063e+11	1.7709e+11	3.84021e+13	16988037896961	5.00287e+13	3.7503e+13	CADOJ_NIST1036_Hisp	6.67433e+17		3.45035e+17	9.78656e+16
2.8.0	2022-01-17T01:25:27.119-08:00	dukek	4P_100-100-100-6_1.28ng_Donor Group 1 Amp 2_M3A_LRPrev_1_F5	538077	4	TRUE	CADOJ_NIST1036_AfAm	8.80852e+17		2.98495e+17	1.06297e+17	4.79045e+06	3.57322e+06	2.91333e+09	1.66216e+09	3.16207e+12	1.61096e+12	3.16207e+12	1.61096e+12	3.16207e+12	1.61096e+12	420832621063521	192249763867870	177576792665864	132161571059283	CADOJ_NIST1036_Cauc	2.67371e+17		9.04999e+16	3.36891e+16	2.86503e+06	2.1195e+06	1.10549e+09	6.77004e+08	1.12281e+12	5.93917e+11	1.12281e+12	5.93917e+11	1.12281e+12	5.93917e+11	138348304461367	6.49196e+13	105875724507038	7.81244e+13	CADOJ_NIST1036_Hisp	4.29021e+18		1.45177e+18	4.10928e+17
2.8.0	2022-01-17T01:25:49.775-08:00	dukek	4P_100-100-100-6_319ng_Donor Group 1 Amp 1_M3A_LRPrev_1_F5	623004	4	TRUE	CADOJ_NIST1036_AfAm	1.00776e+11		3.55981e+10	1.44707e+10	4559.5	3545.86	216922	132300	2.06402e+07	1.13003e+07	2.06402e+07	1.13003e+07	2.06402e+07	1.13003e+07	5.35002e+08	2.61833e+08	2.91412e+10	1.30102e+10	CADOJ_NIST1036_Cauc	2.60367e+10		9.09134e+09	3.98763e+09	3069.02	2364.81	82892.6	56267.7	7.26235e+06	4.30145e+06	7.26235e+06	4.30145e+06	7.26235e+06	4.30145e+06	1.66802e+08	8.92695e+07	8.35946e+09	3.80217e+09	CADOJ_NIST1036_Hisp	4.32483e+11		1.4941e+11	5.30509e+10
2.8.0	2022-01-17T01:27:30.414-08:00	dukek	4P_100-100-100-6_319ng_Donor Group 1 Amp 2_M3A_LRPrev_1_F5	911903	4	TRUE	CADOJ_NIST1036_AfAm	4.44733e+10		1.66064e+10	6.98722e+09	4888.25	3830.82	105010	68387.2	1.19951e+07	7.0137e+06	1.19951e+07	7.0137e+06	1.19951e+07	7.0137e+06	2.99834e+08	1.57304e+08	1.50596e+10	6.62126e+09	CADOJ_NIST1036_Cauc	1.5745e+10		5.8547e+09	2.60492e+09	3026.3	2392.81	42147	27856.3	5.01105e+06	3.08132e+06	5.01105e+06	3.08132e+06	5.01105e+06	3.08132e+06	1.17329e+08	6.42601e+07	5.51266e+09	2.51361e+09	CADOJ_NIST1036_Hisp	2.10489e+11		7.57928e+10	2.64082e+10
2.8.0	2022-01-17T01:29:10.193-08:00	dukek	4P_100-100-100-6_638ng_Donor Group 1 Amp 1_M3A_LRPrev_1_F5	436239	4	TRUE	CADOJ_NIST1036_AfAm	565815196985233		192434846193219	6.40393e+13	359663	266537	2.77955e+07	1.66294e+07	1.40795e+10	7.11126e+09	1.40795e+10	7.11126e+09	1.40795e+10	7.11126e+09	9.50864e+11	3.95862e+11	1.21337e+13	8.46928e+12	CADOJ_NIST1036_Cauc	162620300502692		5.50017e+13	2.21381e+13	185328	143150	1.08713e+07	6.81198e+06	5.10978e+09	2.81454e+09	5.10978e+09	2.81454e+09	5.10978e+09	2.81454e+09	3.09853e+11	1.55569e+11	5.89505e+12	4.10977e+12	CADOJ_NIST1036_Hisp	2292363908259800		773168507306683	250220199758010
2.8.0	2022-01-17T01:30:29.275-08:00	dukek	4P_100-100-100-6_638ng_Donor Group 1 Amp 2_M3A_LRPrev_1_F5	912187	4	TRUE	CADOJ_NIST1036_AfAm	5.02968e+16		2.39024e+16	8255624234764510	1.34615e+06	1.01394e+06	4.67323e+08	2.69724e+08	3.77132e+11	1.93421e+11	3.77132e+11	1.93421e+11	3.77132e+11	1.93421e+11	4.17591e+13	1.88049e+13	49662657285784	3.71799e+13	CADOJ_NIST1036_Cauc	1.2365e+16		6532874607223380	2407766953661480	727749	559290	1.46261e+08	8.69753e+07	1.17586e+11	6.11318e+10	1.17586e+11	6.11318e+10	1.17586e+11	6.11318e+10	1.23563e+13	5.75289e+12	2.66465e+13	2.03562e+13	CADOJ_NIST1036_Hisp	1.33236e+17		6.99502e+16	2.29152e+16
2.8.0	2022-01-17T01:31:32.013-08:00	dukek	4P_4-3-2-1_1ng_Donor Group 1 Amp 1_F6A_LRPrev_1_M4	338653	4	TRUE	CADOJ_NIST1036_AfAm	7.87619e+18		2.6254e+18	8.88092e+17	3.58313e+06	2.87344e+06	4.76985e+09	3.10714e+09	6.10162e+12	3.68047e+12	6.10162e+12	3.68047e+12	6.10162e+12	3.68047e+12	1181121921300220	615906957878408	133211549588287	106773667556744	CADOJ_NIST1036_Cauc	2.27832e+17		7.5944e+16	3.04261e+16	1.42683e+06	1.1883e+06	2.10129e+09	1.38634e+09	1.34486e+12	8.02265e+11	1.34486e+12	8.02265e+11	1.34486e+12	8.02265e+11	139035556914112	7.60838e+13	53021618408571	4.41117e+13	CADOJ_NIST1036_Hisp	1.8882e+17		6.294e+16	2.09967e+16
2.8.0	2022-01-17T01:31:58.503-08:00	dukek	4P_4-3-2-1_1ng_Donor Group 1 Amp 2_F6A_LRPrev_1_M4	535898	4	TRUE	CADOJ_NIST1036_AfAm	4.02048e+13		1.34016e+13	5.37701e+12	16016.5	12436.8	4.27437e+06	2.73076e+06	1.0572e+09	6.11027e+08	1.0572e+09	6.11027e+08	1.0572e+09	6.11027e+08	5.28766e+10	2.85294e+10	5.65787e+11	4.3141e+11	CADOJ_NIST1036_Cauc	3.30896e+12		1.10299e+12	4.67868e+11	6420.18	5060	1.83921e+06	1.14292e+06	3.05667e+08	1.76645e+08	3.05667e+08	1.76645e+08	3.05667e+08	1.76645e+08	1.02988e+10	5.37827e+09	1.95045e+11	1.34297e+11	CADOJ_NIST1036_Hisp	1.82781e+12		6.0927e+11	1.94574e+11
2.8.0	2022-01-17T01:32:32.708-08:00	dukek	4P_4-3-2-1_2ng_Donor Group 1 Amp 1_F6A_LRPrev_1_M4	611337	4	TRUE	CADOJ_NIST1036_AfAm	1.77913e+22		5.93045e+21	2.19477e+21	2.56492e+07	2.11534e+07	5.18714e+11	3.23746e+11	1173364359065510	678910496004968	1173364359065510	678910496004968	1173364359065510	678910496004968	4.23044e+17	2.29524e+17	955407870820225	787913851005900	CADOJ_NIST1036_Cauc	6.21601e+20		2.072e+20	8.32145e+19	9.71529e+06	8.14288e+06	2.50553e+11	1.5893e+11	300599470467585	181720810714741	300599470467585	181720810714741	300599470467585	181720810714741	6.06133e+16	3.37189e+16	361894962739685	303308194361894	CADOJ_NIST1036_Hisp	4.82678e+20		1.60893e+20	5.07263e+19
2.8.0	2022-01-17T01:32:53.072-08:00	dukek	4P_4-3-2-1_2ng_Donor Group 1 Amp 2_F6A_LRPrev_1_M4	52058	4	TRUE	CADOJ_NIST1036_AfAm	2.19858e+23		7.32859e+22	2.30805e+22	1.69061e+08	1.31071e+08	1.90354e+13	1.05397e+13	5.11321e+16	2.59213e+16	5.11321e+16	2.59213e+16	5.11321e+16	2.59213e+16	1.64823e+19	7.21102e+18	6298040171617060	4882780321100730	CADOJ_NIST1036_Cauc	2.11637e+22		7.05458e+21	2.07588e+21	1.17125e+08	9.2195e+07	2.25035e+13	1.25324e+13	3.35525e+16	1.63035e+16	3.35525e+16	1.63035e+16	3.35525e+16	1.63035e+16	6.11401e+18	2.5749e+18	4363294918001360	3434556167229640	CADOJ_NIST1036_Hisp	1.46764e+22		4.89212e+21	1.37494e+21
2.8.0	2022-01-17T01:33:04.304-08:00	dukek	4P_4-3-2-1_63pg_Donor Group 1 Amp 1_F6A_LRPrev_1_M4	689537	4	TRUE	CADOJ_NIST1036_AfAm	1.249		1.19471	0.873845	1.04382	0.846582	1.07948	0.838172	1.12817	0.854463	1.12817	0.854463	1.12817	0.854463	1.15885	0.86375	1.19471	0.873845	CADOJ_NIST1036_Cauc	1.44056		1.34073	0.961831	1.04516	0.831686	0.992955	0.756651	1.14264	0.846032	1.14264	0.846032	1.14264	0.846032	1.23448	0.899635	1.34073	0.961831	CADOJ_NIST1036_Hisp	1.12338		1.04553	0.825588
2.8.0	2022-01-17T01:33:31.389-08:00	dukek	4P_4-3-2-1_63pg_Donor Group 1 Amp 2_F6A_LRPrev_1_M4	612876	4	TRUE	CADOJ_NIST1036_AfAm	550.457		246.494	129.249	1.69687	1.32736	1.36769	0.972851	8.58745	5.94571	8.58745	5.94571	8.58745	5.94571	36.119	23.0284	246.488	129.248	CADOJ_NIST1036_Cauc	126.057		70.7983	42.0931	1.54727	1.27158	1.07262	0.817442	5.8511	4.28605	5.8511	4.28605	5.8511	4.28605	18.5773	12.75	70.7977	42.0929	CADOJ_NIST1036_Hisp	116.372		66.0473	37.9331
2.8.0	2022-01-17T01:34:52.201-08:00	dukek	4P_4-3-2-1_125pg_Donor Group 1 Amp 1_F6A_LRPrev_1_M4	864516	4	TRUE	CADOJ_NIST1036_AfAm	5.86487		3.05921	2.18991	1.07661	0.884449	0.969822	0.774295	1.15152	0.890942	1.15152	0.890942	1.15152	0.890942	1.66337	1.25861	3.05921	2.18991	CADOJ_NIST1036_Cauc	3.33782		1.98486	1.53464	0.927535	0.795557	0.78177	0.646775	0.845689	0.688288	0.845689	0.688288	0.845689	0.688288	1.1681	0.938469	1.98486	1.53464	CADOJ_NIST1036_Hisp	3.12279		1.84741	1.35876
2.8.0	2022-01-17T01:36:53.557-08:00	dukek	4P_4-3-2-1_125pg_Donor Group 1 Amp 2_F6A_LRPrev_1_M4	686360	4	TRUE	CADOJ_NIST1036_AfAm	61.0143		33.3338	21.5121	0.565244	0.457112	1.41935	1.12597	2.74148	2.11601	2.74148	2.11601	2.74148	2.11601	7.50574	5.44609	33.3336	21.512	CADOJ_NIST1036_Cauc	29.6551		17.3543	11.9093	0.457738	0.367293	0.909427	0.726987	1.86719	1.51807	1.86719	1.51807	1.86719	1.51807	4.68994	3.59341	17.3543	11.9093	CADOJ_NIST1036_Hisp	25.7064		14.4814	9.91949
2.8.0	2022-01-17T01:38:40.725-08:00	dukek	4P_4-3-2-1_250pg_Donor Group 1 Amp 1_F6A_LRPrev_1_M4	722280	4	TRUE	CADOJ_NIST1036_AfAm	241712		92352.5	41092	7.55944	5.72516	11.3786	8.09485	272.428	171.013	272.428	171.013	272.428	171.013	2806.91	1588.7	92263.9	41069.2	CADOJ_NIST1036_Cauc	6215.3		2236.05	1003.96	2.11513	1.62329	2.73949	1.96476	31.6671	20.3904	31.6671	20.3904	31.6671	20.3904	187.539	105.329	2235.83	1003.91	CADOJ_NIST1036_Hisp	5745.39		2075.47	892.231
2.8.0	2022-01-17T01:40:28.229-08:00	dukek	4P_4-3-2-1_250pg_Donor Group 1 Amp 2_F6A_LRPrev_1_M4	241594	4	TRUE	CADOJ_NIST1036_AfAm	7.79153e+07		2.61855e+07	1.28431e+07	624.937	495.64	1856.98	1361.3	71955.5	47304.3	71955.5	47304.3	71955.5	47304.3	855363	514502	2.61283e+07	1.28268e+07	CADOJ_NIST1036_Cauc	4.51114e+06		1.51191e+06	759144	247.584	193.275	570.452	405.791	12059	7408.49	12059	7408.49	12059	7408.49	95864	53261.1	1.51135e+06	758976	CADOJ_NIST1036_Hisp	6.1788e+06		2.07177e+06	933757
2.8.0	2022-01-17T01:41:39.604-08:00	dukek	4P_4-3-2-1_380pg_Donor Group 1 Amp 1_F6A_LRPrev_1_M4	805287	4	TRUE	CADOJ_NIST1036_AfAm	1.81299e+06		604332	305230	55.0787	44.4389	38.2201	26.5807	1324.07	879.789	1324.07	879.789	1324.07	879.789	15895.6	9670.55	603429	304979	CADOJ_NIST1036_Cauc	58163.9		19388	9645.56	26.4382	20.9116	18.7049	13.4931	266.35	179.265	266.35	179.265	266.35	179.265	1632.19	1002.35	19386	9644.91	CADOJ_NIST1036_Hisp	60351.7		20117.3	9211.39
2.8.0	2022-01-17T01:43:24.813-08:00	dukek	4P_4-3-2-1_380pg_Donor Group 1 Amp 2_F6A_LRPrev_1_M4	958258	4	TRUE	CADOJ_NIST1036_AfAm	9.19801e+06		3.07153e+06	1.35868e+06	49.5023	35.7153	188.173	124.241	7677.08	4674.29	7677.08	4674.29	7677.08	4674.29	100457	54738.6	3.06266e+06	1.35666e+06	CADOJ_NIST1036_Cauc	439530		146676	70107.8	22.1536	16.6313	84.0873	59.0486	1555.76	959.248	1555.76	959.248	1555.76	959.248	11305	6280.22	146630	70093	CADOJ_NIST1036_Hisp	654408		218407	91237.8
2.8.0	2022-01-17T01:44:41.492-08:00	dukek	4P_4-3-2-1_500pg_Donor Group 1 Amp 1_F6A_LRPrev_1_M4	596409	4	TRUE	CADOJ_NIST1036_AfAm	823857		274620	123300	13.961	10.6649	77.5304	54.9058	1501.71	938.24	1501.71	938.24	1501.71	938.24	13475.4	7570.02	274398	123244	CADOJ_NIST1036_Cauc	26395		8798.34	4210.82	5.75045	4.5342	23.2448	16.4617	221.531	142.339	221.531	142.339	221.531	142.339	1096.64	626.753	8797.69	4210.62	CADOJ_NIST1036_Hisp	83483.2		27827.8	11423.2
2.8.0	2022-01-17T01:46:00.532-08:00	dukek	4P_4-3-2-1_500pg_Donor Group 1 Amp 2_F6A_LRPrev_1_M4	688588	4	TRUE	CADOJ_NIST1036_AfAm	1.21049e+11		4.03498e+10	1.45548e+10	1561.41	1179.44	9007.01	6290.21	2.56184e+06	1.57932e+06	2.56184e+06	1.57932e+06	2.56184e+06	1.57932e+06	1.42648e+08	7.66649e+07	2.00086e+10	1.01233e+10	CADOJ_NIST1036_Cauc	1.15216e+09		3.84055e+08	1.70477e+08	493.501	379.659	1970.45	1415.08	239906	157074	239906	157074	239906	157074	6.24695e+06	3.56978e+06	3.7104e+08	1.67181e+08	CADOJ_NIST1036_Hisp	1.23058e+09		4.10192e+08	1.50077e+08
2.8.0	2022-01-17T01:46:55.093-08:00	dukek	4P_4-3-2-1_750pg_Donor Group 1 Amp 1_F6A_LRPrev_1_M4	144235	4	TRUE	CADOJ_NIST1036_AfAm	1.78471e+16		5950813571442600	2195597381508930	406816	311711	1.41981e+08	8.91578e+07	9.37693e+10	5.14956e+10	9.37693e+10	5.14956e+10	9.37693e+10	5.14956e+10	9.1875e+12	4.54136e+12	1.50023e+13	1.14425e+13	CADOJ_NIST1036_Cauc	1024621579200190		341632381117263	125122358452340	226894	179981	1.04067e+08	6.34012e+07	3.42076e+10	1.8918e+10	3.42076e+10	1.8918e+10	3.42076e+10	1.8918e+10	1.78596e+12	8.74939e+11	8.2018e+12	6.41758e+12	CADOJ_NIST1036_Hisp	884168148937106		294795167154599	105426365864753
2.8.0	2022-01-17T01:47:28.608-08:00	dukek	4P_4-3-2-1_750pg_Donor Group 1 Amp 2_F6A_LRPrev_1_M4	368681	4	TRUE	CADOJ_NIST1036_AfAm	3.10439e+13		1.03491e+13	3.83161e+12	25024.9	19359.5	212489	137760	1.53848e+08	9.09768e+07	1.53848e+08	9.09768e+07	1.53848e+08	9.09768e+07	1.62897e+10	8.84443e+09	6.63537e+11	4.73098e+11	CADOJ_NIST1036_Cauc	2.7908e+11		9.30376e+10	3.90442e+10	7626.75	5850.66	54509.2	37029.9	1.59206e+07	1.00382e+07	1.59206e+07	1.00382e+07	1.59206e+07	1.00382e+07	7.36831e+08	4.07936e+08	6.41428e+10	3.18754e+10	CADOJ_NIST1036_Hisp	3.01148e+11		1.00396e+11	3.54977e+10
2.8.0	2022-01-17T01:48:14.712-08:00	dukek	4P_4-3-2-1_870pg_Donor Group 1 Amp 1_F6A_LRPrev_1_M4	832540	4	TRUE	CADOJ_NIST1036_AfAm	5.90192e+16		1.96731e+16	6586122756571790	429081	341398	2.01732e+08	1.30849e+08	1.47308e+11	8.29944e+10	1.47308e+11	8.29944e+10	1.47308e+11	8.29944e+10	1.81779e+13	9.16805e+12	1.58817e+13	1.26421e+13	CADOJ_NIST1036_Cauc	1952974784846050		650991594949769	243343169531054	192422	156434	1.00691e+08	6.48152e+07	3.54703e+10	2.02232e+10	3.54703e+10	2.02232e+10	3.54703e+10	2.02232e+10	2.29375e+12	1.16325e+12	7.05466e+12	5.68122e+12	CADOJ_NIST1036_Hisp	1534594430678620		511531476893894	169187005763587
2.8.0	2022-01-17T01:49:06.038-08:00	dukek	4P_4-3-2-1_870pg_Donor Group 1 Amp 2_F6A_LRPrev_1_M4	139016	4	TRUE	CADOJ_NIST1036_AfAm	1.11325e+18		3.71083e+17	1.28854e+17	955541	724122	4.5706e+08	2.75654e+08	6.08192e+11	3.50439e+11	6.08192e+11	3.50439e+11	6.08192e+11	3.50439e+11	123905880633251	6.49626e+13	3.53967e+13	2.67998e+13	CADOJ_NIST1036_Cauc	3.60575e+16		1.20192e+16	4665370479730980	317025	252535	2.74227e+08	1.63747e+08	1.69631e+11	9.76397e+10	1.69631e+11	9.76397e+10	1.69631e+11	9.76397e+10	1.73886e+13	9.0449e+12	11762484609962	9361286179093	CADOJ_NIST1036_Hisp	2.81508e+16		9383612342393070	2907553228706570
2.8.0	2022-01-17T01:49:45.331-08:00	dukek	4P_10-5-2-1_1.4ng_Donor Group 1 Amp 1_F6A_LRPrev_1_M4	704448	4	TRUE	CADOJ_NIST1036_AfAm	2.83791e+16		9459709309957440	3579037910067450	220015	185040	1.52488e+07	1.13887e+07	1.3913e+10	9.71107e+09	1.3913e+10	9.71107e+09	1.3913e+10	9.71107e+09	2.48783e+12	1.48937e+12	7.88553e+12	6.57889e+12	CADOJ_NIST1036_Cauc	661503595726098		220501198575366	8.37899e+13	99272.2	84610.3	4.99787e+06	3.72539e+06	2.69016e+09	1.81478e+09	2.69016e+09	1.81478e+09	2.69016e+09	1.81478e+09	2.87335e+11	1.71487e+11	3.45654e+12	2.88903e+12	CADOJ_NIST1036_Hisp	704375744737570		234791914912524	7.66639e+13
2.8.0	2022-01-17T01:50:12.809-08:00	dukek	4P_10-5-2-1_1.4ng_Donor Group 1 Amp 2_F6A_LRPrev_1_M4	730488	4	TRUE	CADOJ_NIST1036_AfAm	7.23072e+17		2.41024e+17	8.34559e+16	269275	222756	2.50868e+07	1.82952e+07	5.05636e+10	3.32348e+10	5.05636e+10	3.32348e+10	5.05636e+10	3.32348e+10	1.7027e+13	10013177654122	9.75177e+12	8.04309e+12	CADOJ_NIST1036_Cauc	1.18778e+16		3959274208992750	1628001595499220	112445	92376.9	8.94311e+06	6.74294e+06	9.07192e+09	6.16669e+09	9.07192e+09	6.16669e+09	9.07192e+09	6.16669e+09	1.64775e+12	1.00746e+12	4.04873e+12	3.3217e+12	CADOJ_NIST1036_Hisp	1.85987e+16		6199567820720020	2057450833643490
2.8.0	2022-01-17T01:50:29.004-08:00	dukek	4P_10-5-2-1_1.6ng_Donor Group 1 Amp 1_F6A_LRPrev_1_M4	654037	4	TRUE	CADOJ_NIST1036_AfAm	7.74129e+19		2.58043e+19	8.76606e+18	2.13132e+06	1.73853e+06	2.48638e+09	1.69083e+09	4.95462e+12	3.03927e+12	4.95462e+12	3.03927e+12	4.95462e+12	3.03927e+12	1623347692783580	903813438060901	7.92187e+13	6.45931e+13	CADOJ_NIST1036_Cauc	1.02742e+18		3.42472e+17	1.25245e+17	668096	549548	7.34351e+08	4.80811e+08	6.93825e+11	4.22874e+11	6.93825e+11	4.22874e+11	6.93825e+11	4.22874e+11	116913915923392	6.60292e+13	2.48271e+13	2.03964e+13	CADOJ_NIST1036_Hisp	8.00898e+17		2.66966e+17	8.14333e+16
2.8.0	2022-01-17T01:50:45.293-08:00	dukek	4P_10-5-2-1_1.6ng_Donor Group 1 Amp 2_F6A_LRPrev_1_M4	178800	4	TRUE	CADOJ_NIST1036_AfAm	1.872e+20		6.24001e+19	2.359e+19	1.63133e+06	1.39339e+06	5.37107e+09	3.68693e+09	1.06015e+13	6.7466e+12	1.06015e+13	6.7466e+12	1.06015e+13	6.7466e+12	3597271790063440	2064002420846710	6.07241e+13	5.18462e+13	CADOJ_NIST1036_Cauc	3.19143e+18		1.06381e+18	4.34686e+17	544824	471410	1.61113e+09	1.07461e+09	1.58219e+12	9.81175e+11	1.58219e+12	9.81175e+11	1.58219e+12	9.81175e+11	292869673302227	169726681599382	20278143770842	1.7545e+13	CADOJ_NIST1036_Hisp	3.33534e+18		1.11178e+18	3.76522e+17
2.8.0	2022-01-17T01:50:56.192-08:00	dukek	4P_10-5-2-1_1.8ng_Donor Group 1 Amp 1_F6A_LRPrev_1_M4	721247	4	TRUE	CADOJ_NIST1036_AfAm	2.3927e+18		7.97566e+17	2.97207e+17	571494	467185	5.38526e+07	3.74662e+07	1.30282e+11	8.4278e+10	1.30282e+11	8.4278e+10	1.30282e+11	8.4278e+10	4.92897e+13	27859384617964	2.07035e+13	1.68911e+13	CADOJ_NIST1036_Cauc	1.92102e+16		6403403126491860	2549303342529360	163338	134738	9.87438e+06	7.04603e+06	1.2213e+10	8.04435e+09	1.2213e+10	8.04435e+09	1.2213e+10	8.04435e+09	2.48689e+12	1.47375e+12	5.82221e+12	4.79807e+12	CADOJ_NIST1036_Hisp	1.53656e+16		5121862268338040	1842725258196630
2.8.0	2022-01-17T01:51:10.741-08:00	dukek	4P_10-5-2-1_1.8ng_Donor Group 1 Amp 2_F6A_LRPrev_1_M4	869373	4	TRUE	CADOJ_NIST1036_AfAm	1.2799e+17		4.26633e+16	1.54551e+16	19287.8	14522.5	2.4295e+07	1.53705e+07	2.25571e+10	1.33359e+10	2.25571e+10	1.33359e+10	2.25571e+10	1.33359e+10	4.75448e+12	2.50591e+12	7.17014e+11	5.39833e+11	CADOJ_NIST1036_Cauc	1101709304651140		367236434883713	134513137822253	2757.22	2059.53	4.3271e+06	2.6252e+06	1.77181e+09	1.02884e+09	1.77181e+09	1.02884e+09	1.77181e+09	1.02884e+09	1.94423e+11	1.05123e+11	1.02514e+11	7.65493e+10	CADOJ_NIST1036_Hisp	933035091731467		311011697243822	9.97075e+13
2.8.0	2022-01-17T01:51:22.236-08:00	dukek	4P_10-5-2-1_3.6ng_Donor Group 1 Amp 1_F6A_LRPrev_1_M4	444581	4	TRUE	CADOJ_NIST1036_AfAm	8.45771e+22		2.81924e+22	1.01234e+22	1.30132e+07	1.06745e+07	2.93421e+11	1.85285e+11	1195395452215460	696358538270621	1195395452215460	696358538270621	1195395452215460	696358538270621	6.93048e+17	3.6775e+17	484736253186587	397608668981317	CADOJ_NIST1036_Cauc	3.98636e+21		1.32879e+21	4.20035e+20	6.48296e+06	5.38174e+06	1.95268e+11	1.24827e+11	430529776886568	242926537757391	430529776886568	242926537757391	430529776886568	242926537757391	1.42083e+17	7.13012e+16	241494340559431	200467414435928	CADOJ_NIST1036_Hisp	3.42848e+21		1.14283e+21	3.47429e+20
2.8.0	2022-01-17T01:51:28.059-08:00	dukek	4P_10-5-2-1_3.6ng_Donor Group 1 Amp 2_F6A_LRPrev_1_M4	832504	4	TRUE	CADOJ_NIST1036_AfAm	2.30669e+21		7.68896e+20	2.53685e+20	8.36226e+06	7.03852e+06	3.36527e+10	2.15715e+10	8.98121e+13	5.52957e+13	8.98121e+13	5.52957e+13	8.98121e+13	5.52957e+13	3.64761e+16	2.03195e+16	311320773107122	262012967257246	CADOJ_NIST1036_Cauc	7.10733e+19		2.36911e+19	8.12994e+18	3.04294e+06	2.62102e+06	1.34213e+10	8.69307e+09	1.89459e+13	1.13835e+13	1.89459e+13	1.13835e+13	1.89459e+13	1.13835e+13	4491334566641760	2448211822113450	113292249998805	9.75644e+13	CADOJ_NIST1036_Hisp	9.12898e+19		3.04299e+19	9.45954e+18
2.8.0	2022-01-17T01:51:36.864-08:00	dukek	4P_10-5-2-1_113pg_Donor Group 1 Amp 1_F6A_LRPrev_1_M4	645691	4	TRUE	CADOJ_NIST1036_AfAm	1.28538		0.636152	0.507571	0.666997	0.567093	0.538111	0.438367	0.453032	0.359127	0.453032	0.359127	0.453032	0.359127	0.485916	0.388513	0.636152	0.50757	CADOJ_NIST1036_Cauc	1.10269		0.507804	0.413356	0.619071	0.543612	0.501698	0.427345	0.408745	0.340394	0.408745	0.340394	0.408745	0.340394	0.421277	0.351815	0.507804	0.413356	CADOJ_NIST1036_Hisp	1.06698		0.500229	0.401065
2.8.0	2022-01-17T01:53:35.146-08:00	dukek	4P_10-5-2-1_113pg_Donor Group 1 Amp 2_F6A_LRPrev_1_M4	926593	4	TRUE	CADOJ_NIST1036_AfAm	0.984469		0.522752	0.406497	0.607362	0.523796	0.530317	0.444677	0.480777	0.395115	0.480777	0.395115	0.480777	0.395115	0.489425	0.394595	0.522752	0.406497	CADOJ_NIST1036_Cauc	0.819867		0.422604	0.337029	0.517854	0.452268	0.409168	0.345056	0.371235	0.31318	0.371235	0.31318	0.371235	0.31318	0.383778	0.315994	0.422604	0.337029	CADOJ_NIST1036_Hisp	0.747558		0.379869	0.302402
2.8.0	2022-01-17T01:55:08.592-08:00	dukek	4P_10-5-2-1_225pg_Donor Group 1 Amp 1_F6A_LRPrev_1_M4	910735	4	TRUE	CADOJ_NIST1036_AfAm	18.1779		6.19794	4.31643	1.65468	1.40549	2.64498	2.18014	2.68905	2.10702	2.68905	2.10702	2.68905	2.10702	3.45169	2.55444	6.19794	4.31643	CADOJ_NIST1036_Cauc	4.60528		1.54615	1.14704	1.10288	0.962964	1.55161	1.31082	1.06965	0.871989	1.06965	0.871989	1.06965	0.871989	1.11943	0.880317	1.54615	1.14704	CADOJ_NIST1036_Hisp	5.02759		1.68959	1.25841
2.8.0	2022-01-17T01:57:03.497-08:00	dukek	4P_10-5-2-1_225pg_Donor Group 1 Amp 2_F6A_LRPrev_1_M4	897635	4	TRUE	CADOJ_NIST1036_AfAm	5.38537		1.79522	1.25655	0.794525	0.633404	1.15318	0.911649	0.612566	0.451214	0.612566	0.451214	0.612566	0.451214	0.812545	0.592865	1.79521	1.25655	CADOJ_NIST1036_Cauc	0.736991		0.245665	0.184169	0.402222	0.338531	0.548871	0.458324	0.180763	0.145321	0.180763	0.145321	0.180763	0.145321	0.173282	0.137173	0.245665	0.184169	CADOJ_NIST1036_Hisp	0.967931		0.322647	0.22914
2.8.0	2022-01-17T01:58:44.702-08:00	dukek	4P_10-5-2-1_450pg_Donor Group 1 Amp 1_F6A_LRPrev_1_M4	862421	4	TRUE	CADOJ_NIST1036_AfAm	23.8415		8.02351	4.21307	0.217004	0.166878	0.25721	0.184991	0.728977	0.490848	0.728977	0.490848	0.728977	0.490848	1.87789	1.17815	8.02347	4.21305	CADOJ_NIST1036_Cauc	1.51651		0.507915	0.298566	0.0671278	0.0532279	0.0661071	0.050266	0.120515	0.0850429	0.120515	0.0850429	0.120515	0.0850429	0.215622	0.142428	0.507915	0.298566	CADOJ_NIST1036_Hisp	1.91748		0.642828	0.337908
2.8.0	2022-01-17T02:00:40.155-08:00	dukek	4P_10-5-2-1_450pg_Donor Group 1 Amp 2_F6A_LRPrev_1_M4	210022	4	TRUE	CADOJ_NIST1036_AfAm	2.5008e+07		8.33599e+06	4.07978e+06	269.528	227.962	767.499	624.982	26125.9	19854.5	26125.9	19854.5	26125.9	19854.5	332281	223315	8.32221e+06	4.07614e+06	CADOJ_NIST1036_Cauc	3.48734e+06		1.16245e+06	607322	160.525	140.24	429.753	364.623	10312.1	7912.09	10312.1	7912.09	10312.1	7912.09	97071.4	65610	1.16198e+06	607179	CADOJ_NIST1036_Hisp	2.20961e+06		736537	313460
2.8.0	2022-01-17T02:01:36.739-08:00	dukek	4P_10-5-2-1_684pg_Donor Group 1 Amp 1_F6A_LRPrev_1_M4	510072	4	TRUE	CADOJ_NIST1036_AfAm	3.30419e+06		1.1014e+06	526386	32.9432	26.5927	212.035	159.003	4362.02	3060.2	4362.02	3060.2	4362.02	3060.2	47946.8	30406.4	1.09996e+06	525980	CADOJ_NIST1036_Cauc	195636		65212.1	33839.9	16.5756	13.57	99.1545	73.7137	1103.94	763.762	1103.94	763.762	1103.94	763.762	7278.06	4607.52	65201.5	33836.5	CADOJ_NIST1036_Hisp	251536		83845.2	38497.6
2.8.0	2022-01-17T02:02:26.403-08:00	dukek	4P_10-5-2-1_684pg_Donor Group 1 Amp 2_F6A_LRPrev_1_M4	942393	4	TRUE	CADOJ_NIST1036_AfAm	8.91723e+07		2.97241e+07	1.27144e+07	154.19	122.636	859.674	609.236	37714.6	24702.2	37714.6	24702.2	37714.6	24702.2	550649	328335	2.9495e+07	1.26627e+07	CADOJ_NIST1036_Cauc	2.18886e+06		729620	359458	68.9084	55.9423	309.339	227.842	6909.88	4680.43	6909.88	4680.43	6909.88	4680.43	53051.7	32130.8	729278	359360	CADOJ_NIST1036_Hisp	2.51599e+06		838664	323563
2.8.0	2022-01-17T02:03:30.994-08:00	dukek	4P_10-5-2-1_900pg_Donor Group 1 Amp 1_F6A_LRPrev_1_M4	177647	4	TRUE	CADOJ_NIST1036_AfAm	980094		326698	149176	13.953	10.7668	132.393	95.3933	2551.56	1616.9	2551.56	1616.9	2551.56	1616.9	21481.7	12135.9	326429	149111	CADOJ_NIST1036_Cauc	60849.2		20283.1	10618.2	5.45025	4.2067	51.167	35.8879	558.395	366.273	558.395	366.273	558.395	366.273	3007.43	1793.37	20280.3	10617.3	CADOJ_NIST1036_Hisp	97016.7		32338.9	15169.6
2.8.0	2022-01-17T02:04:14.794-08:00	dukek	4P_10-5-2-1_900pg_Donor Group 1 Amp 2_F6A_LRPrev_1_M4	909740	4	TRUE	CADOJ_NIST1036_AfAm	133794554013572		4.45982e+13	16953915368247	43607.9	36597.9	795426	592140	4.38009e+08	2.90209e+08	4.38009e+08	2.90209e+08	4.38009e+08	2.90209e+08	4.45539e+10	2.56514e+10	1.37308e+12	1.11335e+12	CADOJ_NIST1036_Cauc	1.61201e+12		5.37336e+11	2.36974e+11	11720.4	9914.08	126873	95893.7	3.87424e+07	2.69821e+07	3.87424e+07	2.69821e+07	3.87424e+07	2.69821e+07	2.31975e+09	1.40097e+09	2.11899e+11	1.32812e+11	CADOJ_NIST1036_Hisp	1.20111e+12		4.00372e+11	1.60484e+11
2.8.0	2022-01-17T02:04:45.681-08:00	dukek	4P_100-100-100-6_1.28ng_Donor Group 1 Amp 1_F6A_LRPrev_1_M4	987501	4	TRUE	CADOJ_NIST1036_AfAm	4.68346e+13		2.82648e+13	9.29525e+12	76495.9	53362.8	2.22873e+06	1.28563e+06	8.68046e+08	4.32601e+08	8.68046e+08	4.32601e+08	8.68046e+08	4.32601e+08	5.80313e+10	2.48136e+10	2.38909e+12	1.53776e+12	CADOJ_NIST1036_Cauc	3.58935e+12		2.15009e+12	7.69689e+11	39878.3	29185.9	1.24363e+06	746597	2.98374e+08	1.61e+08	2.98374e+08	1.61e+08	2.98374e+08	1.61e+08	1.21828e+10	5.7968e+09	8.35938e+11	4.33719e+11	CADOJ_NIST1036_Hisp	2.61345e+12		1.50684e+12	4.12276e+11
2.8.0	2022-01-17T02:05:08.755-08:00	dukek	4P_100-100-100-6_1.28ng_Donor Group 1 Amp 2_F6A_LRPrev_1_M4	382131	4	TRUE	CADOJ_NIST1036_AfAm	271524704017199		136453244061693	4.25516e+13	189559	138836	7.52294e+06	4.41213e+06	3.53283e+09	1.77686e+09	3.53283e+09	1.77686e+09	3.53283e+09	1.77686e+09	2.59615e+11	1.1183e+11	6.30952e+12	4.33526e+12	CADOJ_NIST1036_Cauc	1.27721e+13		6.58769e+12	2.38576e+12	99456.9	73531	3.49411e+06	2.10181e+06	9.2506e+08	4.91806e+08	9.2506e+08	4.91806e+08	9.2506e+08	4.91806e+08	3.85196e+10	1.77891e+10	2.26073e+12	1.24125e+12	CADOJ_NIST1036_Hisp	1.01213e+13		5.20248e+12	1.58085e+12
2.8.0	2022-01-17T02:05:25.268-08:00	dukek	4P_100-100-100-6_319ng_Donor Group 1 Amp 1_F6A_LRPrev_1_M4	655144	4	TRUE	CADOJ_NIST1036_AfAm	1.85587e+08		7.64286e+07	3.26802e+07	355.927	270.995	1696.05	1120.9	108352	64667.5	108352	64667.5	108352	64667.5	1.86712e+06	1.00171e+06	7.57398e+07	3.25309e+07	CADOJ_NIST1036_Cauc	5.22655e+06		2.30397e+06	974579	153.437	113.429	576.538	375.985	15848.9	9360.97	15848.9	9360.97	15848.9	9360.97	143752	75398.1	2.30233e+06	974150	CADOJ_NIST1036_Hisp	6.93416e+06		3.10237e+06	1.24493e+06
2.8.0	2022-01-17T02:06:48.117-08:00	dukek	4P_100-100-100-6_319ng_Donor Group 1 Amp 2_F6A_LRPrev_1_M4	806951	4	TRUE	CADOJ_NIST1036_AfAm	2.3953e+09		1.13871e+09	5.05144e+08	1675.97	1305.26	9758.95	6697.89	817148	508458	817148	508458	817148	508458	1.74973e+07	9.66672e+06	1.10899e+09	4.97464e+08	CADOJ_NIST1036_Cauc	2.06725e+08		1.02191e+08	4.55053e+07	936.641	725.976	4380.54	2964.99	237932	143068	237932	143068	237932	143068	3.39474e+06	1.83937e+06	1.01716e+08	4.53814e+07	CADOJ_NIST1036_Hisp	1.78752e+08		8.69461e+07	3.57341e+07
2.8.0	2022-01-17T02:08:02.954-08:00	dukek	4P_100-100-100-6_638ng_Donor Group 1 Amp 1_F6A_LRPrev_1_M4	892952	4	TRUE	CADOJ_NIST1036_AfAm	2.08938e+07		1.35394e+07	5.36253e+06	130.637	98.4292	466.403	304.163	19101.5	10987	19101.5	10987	19101.5	10987	304150	151896	1.34725e+07	5.34848e+06	CADOJ_NIST1036_Cauc	1.65182e+06		1.00134e+06	465558	74.7504	57.9147	258.806	181.144	5506.06	3371.9	5506.06	3371.9	5506.06	3371.9	52254.5	28379.4	1.00067e+06	465358	CADOJ_NIST1036_Hisp	1.52634e+06		993690	396894
2.8.0	2022-01-17T02:09:28.579-08:00	dukek	4P_100-100-100-6_638ng_Donor Group 1 Amp 2_F6A_LRPrev_1_M4	434784	4	TRUE	CADOJ_NIST1036_AfAm	1.00378e+10		5.03817e+09	1.8647e+09	1053.02	732.684	5101.65	3274.87	1.04031e+06	536844	1.04031e+06	536844	1.04031e+06	536844	3.76693e+07	1.65907e+07	4.19908e+09	1.67675e+09	CADOJ_NIST1036_Cauc	1.16921e+09		6.18528e+08	2.32294e+08	614.513	444.81	1714.81	1138.67	281532	159045	281532	159045	281532	159045	7.89732e+06	3.84183e+06	5.87307e+08	2.2663e+08	CADOJ_NIST1036_Hisp	1.29068e+09		6.56739e+08	2.20239e+08
2.8.0	2022-01-17T02:10:18.705-08:00	dukek	4P_4-3-2-1_1ng_Donor Group 1 Amp 1_F6A-LRPrevM4_M3	765673	4	TRUE	CADOJ_NIST1036_AfAm	1.04885e+35		1.89168e+34	4.70499e+33															CADOJ_NIST1036_Cauc	1.74117e+29		3.19103e+28	1.06389e+28															CADOJ_NIST1036_Hisp	7.5273e+29		1.376e+29	4.06393e+28
2.8.0	2022-01-17T02:10:36.065-08:00	dukek	4P_4-3-2-1_1ng_Donor Group 1 Amp 2_F6A-LRPrevM4_M3	140374	4	TRUE	CADOJ_NIST1036_AfAm	8.96315e+30		1.52404e+30	3.84691e+29															CADOJ_NIST1036_Cauc	4.52271e+25		7.73695e+24	2.45238e+24															CADOJ_NIST1036_Hisp	1.29743e+26		2.20886e+25	5.38154e+24
2.8.0	2022-01-17T02:10:58.955-08:00	dukek	4P_4-3-2-1_2ng_Donor Group 1 Amp 1_F6A-LRPrevM4_M3	384362	4	TRUE	CADOJ_NIST1036_AfAm	4.15582e+39		6.94044e+38	1.84431e+38															CADOJ_NIST1036_Cauc	8.58641e+33		1.43464e+33	4.38267e+32															CADOJ_NIST1036_Hisp	3.31587e+34		5.54019e+33	1.21112e+33
2.8.0	2022-01-17T02:11:13.103-08:00	dukek	4P_4-3-2-1_2ng_Donor Group 1 Amp 2_F6A-LRPrevM4_M3	871607	4	TRUE	CADOJ_NIST1036_AfAm	4.70683e+39		1.15314e+39	2.74402e+38															CADOJ_NIST1036_Cauc	2.85074e+34		6.9531e+33	2.01728e+33															CADOJ_NIST1036_Hisp	9.841e+34		2.40653e+34	5.29479e+33
2.8.0	2022-01-17T02:11:20.048-08:00	dukek	4P_4-3-2-1_63pg_Donor Group 1 Amp 1_F6A-LRPrevM4_M3	643126	4	TRUE	CADOJ_NIST1036_AfAm	10.1463		6.46157	3.40774															CADOJ_NIST1036_Cauc	7.8757		4.94029	2.81215															CADOJ_NIST1036_Hisp	4.16969		2.83463	1.75501
2.8.0	2022-01-17T02:11:52.445-08:00	dukek	4P_4-3-2-1_63pg_Donor Group 1 Amp 2_F6A-LRPrevM4_M3	605779	4	TRUE	CADOJ_NIST1036_AfAm	1.01085e+06		275726	97292.8															CADOJ_NIST1036_Cauc	46325.4		13478.1	5449.92															CADOJ_NIST1036_Hisp	68634.3		19530.6	6620.04
2.8.0	2022-01-17T02:13:25.489-08:00	dukek	4P_4-3-2-1_125pg_Donor Group 1 Amp 1_F6A-LRPrevM4_M3	847905	4	TRUE	CADOJ_NIST1036_AfAm	3089.06		947.02	292.56															CADOJ_NIST1036_Cauc	98.036		28.4193	13.3351															CADOJ_NIST1036_Hisp	160.683		48.5875	21.0983
2.8.0	2022-01-17T02:15:00.267-08:00	dukek	4P_4-3-2-1_125pg_Donor Group 1 Amp 2_F6A-LRPrevM4_M3	350558	4	TRUE	CADOJ_NIST1036_AfAm	2.02533e+06		475696	174443															CADOJ_NIST1036_Cauc	13034.3		3993.33	1785.99															CADOJ_NIST1036_Hisp	29919.1		8191.81	2747.31
2.8.0	2022-01-17T02:16:22.500-08:00	dukek	4P_4-3-2-1_250pg_Donor Group 1 Amp 1_F6A-LRPrevM4_M3	164748	4	TRUE	CADOJ_NIST1036_AfAm	1399401236672880		442309825203587	127732456010845															CADOJ_NIST1036_Cauc	2.60216e+10		6.85834e+09	2.77246e+09															CADOJ_NIST1036_Hisp	8.77948e+10		2.45847e+10	7.67389e+09
2.8.0	2022-01-17T02:17:28.307-08:00	dukek	4P_4-3-2-1_250pg_Donor Group 1 Amp 2_F6A-LRPrevM4_M3	942875	4	TRUE	CADOJ_NIST1036_AfAm	2.25008e+19		3.86497e+18	1.00059e+18															CADOJ_NIST1036_Cauc	7.75606e+13		1.35908e+13	4.40036e+12															CADOJ_NIST1036_Hisp	370183636702636		6.43608e+13	1.67122e+13
2.8.0	2022-01-17T02:18:21.076-08:00	dukek	4P_4-3-2-1_380pg_Donor Group 1 Amp 1_F6A-LRPrevM4_M3	609857	4	TRUE	CADOJ_NIST1036_AfAm	2.98423e+19		9.71983e+18	2.80982e+18															CADOJ_NIST1036_Cauc	185870236332891		5.97647e+13	2.12215e+13															CADOJ_NIST1036_Hisp	927356931235760		305010830988491	8.7833e+13
2.8.0	2022-01-17T02:19:28.412-08:00	dukek	4P_4-3-2-1_380pg_Donor Group 1 Amp 2_F6A-LRPrevM4_M3	465769	4	TRUE	CADOJ_NIST1036_AfAm	6.58341e+19		1.23505e+19	3.49831e+18															CADOJ_NIST1036_Cauc	594051595263907		114534335109172	4.02964e+13															CADOJ_NIST1036_Hisp	3932317457000560		761990978394742	208173328160511
2.8.0	2022-01-17T02:20:19.792-08:00	dukek	4P_4-3-2-1_500pg_Donor Group 1 Amp 1_F6A-LRPrevM4_M3	501036	4	TRUE	CADOJ_NIST1036_AfAm	8.86056e+21		1.54573e+21	5.02716e+20															CADOJ_NIST1036_Cauc	3.19092e+16		5631063943770470	2054201517082910															CADOJ_NIST1036_Hisp	4.76402e+17		8.37483e+16	2.86555e+16
2.8.0	2022-01-17T02:21:07.715-08:00	dukek	4P_4-3-2-1_500pg_Donor Group 1 Amp 2_F6A-LRPrevM4_M3	954383	4	TRUE	CADOJ_NIST1036_AfAm	1.90476e+25		4.06189e+24	1.15703e+24															CADOJ_NIST1036_Cauc	1.76166e+19		4.10049e+18	1.44721e+18															CADOJ_NIST1036_Hisp	1.29633e+20		2.98216e+19	8.60888e+18
2.8.0	2022-01-17T02:21:42.894-08:00	dukek	4P_4-3-2-1_750pg_Donor Group 1 Amp 1_F6A-LRPrevM4_M3	812515	4	TRUE	CADOJ_NIST1036_AfAm	1.1785e+31		2.57339e+30	6.99562e+29															CADOJ_NIST1036_Cauc	8.51125e+25		1.96054e+25	6.33651e+24															CADOJ_NIST1036_Hisp	4.31527e+26		9.6313e+25	2.71809e+25
2.8.0	2022-01-17T02:22:05.043-08:00	dukek	4P_4-3-2-1_750pg_Donor Group 1 Amp 2_F6A-LRPrevM4_M3	889565	4	TRUE	CADOJ_NIST1036_AfAm	3.10259e+30		5.18598e+29	1.23608e+29															CADOJ_NIST1036_Cauc	2.3851e+24		3.99002e+23	1.04514e+23															CADOJ_NIST1036_Hisp	1.16973e+25		1.95721e+24	5.83442e+23
2.8.0	2022-01-17T02:22:34.425-08:00	dukek	4P_4-3-2-1_870pg_Donor Group 1 Amp 1_F6A-LRPrevM4_M3	339407	4	TRUE	CADOJ_NIST1036_AfAm	2.75093e+32		4.81758e+31	1.0817e+31															CADOJ_NIST1036_Cauc	6.71945e+26		1.17853e+26	3.73042e+25															CADOJ_NIST1036_Hisp	2.61883e+27		4.59529e+26	1.33616e+26
2.8.0	2022-01-17T02:23:07.476-08:00	dukek	4P_4-3-2-1_870pg_Donor Group 1 Amp 2_F6A-LRPrevM4_M3	65861	4	TRUE	CADOJ_NIST1036_AfAm	3.08911e+33		5.76353e+32	1.25252e+32															CADOJ_NIST1036_Cauc	6.27903e+27		1.22424e+27	3.67167e+26															CADOJ_NIST1036_Hisp	2.69681e+28		5.1297e+27	1.54814e+27
2.8.0	2022-01-17T02:23:31.144-08:00	dukek	4P_10-5-2-1_1.4ng_Donor Group 1 Amp 1_F6A-LRPrevM4_M3	739547	4	TRUE	CADOJ_NIST1036_AfAm	8.35837e+39		1.39306e+39	3.53095e+38															CADOJ_NIST1036_Cauc	6.21703e+33		1.03617e+33	2.96584e+32															CADOJ_NIST1036_Hisp	3.27872e+34		5.46453e+33	1.27553e+33
2.8.0	2022-01-17T02:23:46.905-08:00	dukek	4P_10-5-2-1_1.4ng_Donor Group 1 Amp 2_F6A-LRPrevM4_M3	972606	4	TRUE	CADOJ_NIST1036_AfAm	2.82605e+38		4.71008e+37	1.33527e+37															CADOJ_NIST1036_Cauc	2.32748e+32		3.87913e+31	9.87424e+30															CADOJ_NIST1036_Hisp	1.77636e+33		2.9606e+32	7.39243e+31
2.8.0	2022-01-17T02:23:57.374-08:00	dukek	4P_10-5-2-1_1.6ng_Donor Group 1 Amp 1_F6A-LRPrevM4_M3	798442	4	TRUE	CADOJ_NIST1036_AfAm	1.87479e+43		3.12465e+42	7.45276e+41															CADOJ_NIST1036_Cauc	5.80433e+36		9.67388e+35	2.62475e+35															CADOJ_NIST1036_Hisp	2.24263e+37		3.73771e+36	9.01344e+35
2.8.0	2022-01-17T02:24:09.498-08:00	dukek	4P_10-5-2-1_1.6ng_Donor Group 1 Amp 2_F6A-LRPrevM4_M3	864945	4	TRUE	CADOJ_NIST1036_AfAm	1.49299e+44		2.48831e+43	6.08691e+42															CADOJ_NIST1036_Cauc	7.0414e+37		1.17357e+37	3.6442e+36															CADOJ_NIST1036_Hisp	3.77692e+38		6.29487e+37	1.48909e+37
2.8.0	2022-01-17T02:24:18.751-08:00	dukek	4P_10-5-2-1_1.8ng_Donor Group 1 Amp 1_F6A-LRPrevM4_M3	114034	4	TRUE	CADOJ_NIST1036_AfAm	1.10063e+44		1.83438e+43	4.22603e+42															CADOJ_NIST1036_Cauc	3.62346e+37		6.0391e+36	1.74296e+36															CADOJ_NIST1036_Hisp	1.52503e+38		2.54172e+37	4.75998e+36
2.8.0	2022-01-17T02:24:30.631-08:00	dukek	4P_10-5-2-1_1.8ng_Donor Group 1 Amp 2_F6A-LRPrevM4_M3	314419	4	TRUE	CADOJ_NIST1036_AfAm	3.37595e+36		5.6266e+35	9.44765e+34															CADOJ_NIST1036_Cauc	1.61845e+30		2.69741e+29	5.41395e+28															CADOJ_NIST1036_Hisp	6.80534e+30		1.13423e+30	1.91258e+29
2.8.0	2022-01-17T02:24:40.170-08:00	dukek	4P_10-5-2-1_3.6ng_Donor Group 1 Amp 1_F6A-LRPrevM4_M3	617517	4	TRUE	CADOJ_NIST1036_AfAm	4.65802e+50		7.76337e+49	1.89741e+49															CADOJ_NIST1036_Cauc	8.52146e+44		1.42024e+44	3.983e+43															CADOJ_NIST1036_Hisp	3.67707e+45		6.12845e+44	1.2806e+44
2.8.0	2022-01-17T02:24:44.074-08:00	dukek	4P_10-5-2-1_3.6ng_Donor Group 1 Amp 2_F6A-LRPrevM4_M3	119126	4	TRUE	CADOJ_NIST1036_AfAm	6.65004e+43		1.10834e+43	2.93294e+42															CADOJ_NIST1036_Cauc	6.5877e+37		1.09795e+37	2.76526e+36															CADOJ_NIST1036_Hisp	4.26492e+38		7.1082e+37	1.83369e+37
2.8.0	2022-01-17T02:24:51.625-08:00	dukek	4P_10-5-2-1_113pg_Donor Group 1 Amp 1_F6A-LRPrevM4_M3	994194	4	TRUE	CADOJ_NIST1036_AfAm	6804.61		1351.3	415.828															CADOJ_NIST1036_Cauc	63.0284		18.767	9.20901															CADOJ_NIST1036_Hisp	80.9156		25.7775	11.3732
2.8.0	2022-01-17T02:26:24.850-08:00	dukek	4P_10-5-2-1_113pg_Donor Group 1 Amp 2_F6A-LRPrevM4_M3	899293	4	TRUE	CADOJ_NIST1036_AfAm	4279.02		964.68	324.346															CADOJ_NIST1036_Cauc	193.498		47.771	19.1216															CADOJ_NIST1036_Hisp	309.391		73.0038	28.046
2.8.0	2022-01-17T02:28:00.249-08:00	dukek	4P_10-5-2-1_225pg_Donor Group 1 Amp 1_F6A-LRPrevM4_M3	618786	4	TRUE	CADOJ_NIST1036_AfAm	6.89101e+12		1.17377e+12	3.75954e+11															CADOJ_NIST1036_Cauc	3.57653e+09		6.66177e+08	3.08488e+08															CADOJ_NIST1036_Hisp	1.95458e+10		3.54315e+09	1.22379e+09
2.8.0	2022-01-17T02:29:33.013-08:00	dukek	4P_10-5-2-1_225pg_Donor Group 1 Amp 2_F6A-LRPrevM4_M3	891465	4	TRUE	CADOJ_NIST1036_AfAm	765047694037563		127601178172715	4.24387e+13															CADOJ_NIST1036_Cauc	2.51024e+10		4.19343e+09	1.65209e+09															CADOJ_NIST1036_Hisp	8.6029e+10		1.43646e+10	4.77034e+09
2.8.0	2022-01-17T02:30:49.168-08:00	dukek	4P_10-5-2-1_450pg_Donor Group 1 Amp 1_F6A-LRPrevM4_M3	151218	4	TRUE	CADOJ_NIST1036_AfAm	3.59087e+18		6.03858e+17	1.82968e+17															CADOJ_NIST1036_Cauc	52631594527489		8.83221e+12	3.32157e+12															CADOJ_NIST1036_Hisp	238578558042900		4.00618e+13	9.79374e+12
2.8.0	2022-01-17T02:31:56.982-08:00	dukek	4P_10-5-2-1_450pg_Donor Group 1 Amp 2_F6A-LRPrevM4_M3	546475	4	TRUE	CADOJ_NIST1036_AfAm	1.90499e+26		3.17667e+25	1.11846e+25															CADOJ_NIST1036_Cauc	2.08467e+21		3.47737e+20	1.26468e+20															CADOJ_NIST1036_Hisp	6.33569e+21		1.05677e+21	3.34297e+20
2.8.0	2022-01-17T02:32:32.388-08:00	dukek	4P_10-5-2-1_684pg_Donor Group 1 Amp 1_F6A-LRPrevM4_M3	440553	4	TRUE	CADOJ_NIST1036_AfAm	1.23007e+29		2.05012e+28	5.96159e+27															CADOJ_NIST1036_Cauc	3.27745e+23		5.46241e+22	2.05137e+22															CADOJ_NIST1036_Hisp	2.03695e+24		3.39492e+23	1.04621e+23
2.8.0	2022-01-17T02:33:05.514-08:00	dukek	4P_10-5-2-1_684pg_Donor Group 1 Amp 2_F6A-LRPrevM4_M3	669754	4	TRUE	CADOJ_NIST1036_AfAm	3.84403e+28		6.40676e+27	1.96956e+27															CADOJ_NIST1036_Cauc	5.73943e+22		9.56584e+21	3.15745e+21															CADOJ_NIST1036_Hisp	3.20669e+23		5.34455e+22	1.58953e+22
2.8.0	2022-01-17T02:33:46.356-08:00	dukek	4P_10-5-2-1_900pg_Donor Group 1 Amp 1_F6A-LRPrevM4_M3	199216	4	TRUE	CADOJ_NIST1036_AfAm	3.89961e+28		6.49935e+27	1.86701e+27															CADOJ_NIST1036_Cauc	8.41401e+22		1.40234e+22	4.7149e+21															CADOJ_NIST1036_Hisp	6.95357e+23		1.15893e+23	3.10083e+22
2.8.0	2022-01-17T02:34:15.602-08:00	dukek	4P_10-5-2-1_900pg_Donor Group 1 Amp 2_F6A-LRPrevM4_M3	101622	4	TRUE	CADOJ_NIST1036_AfAm	7.70169e+33		1.28362e+33	2.58418e+32															CADOJ_NIST1036_Cauc	4.81073e+27		8.01788e+26	2.94561e+26															CADOJ_NIST1036_Hisp	1.74254e+28		2.90424e+27	7.97482e+26
2.8.0	2022-01-17T02:34:36.213-08:00	dukek	4P_100-100-100-6_1.28ng_Donor Group 1 Amp 1_F6A-LRPrevM4_M3	724057	4	TRUE	CADOJ_NIST1036_AfAm	2.61923e+30		6.51866e+29	1.77765e+29															CADOJ_NIST1036_Cauc	2.10308e+25		5.29869e+24	1.67931e+24															CADOJ_NIST1036_Hisp	7.45905e+25		1.88055e+25	4.73337e+24
2.8.0	2022-01-17T02:34:50.342-08:00	dukek	4P_100-100-100-6_1.28ng_Donor Group 1 Amp 2_F6A-LRPrevM4_M3	13848	4	TRUE	CADOJ_NIST1036_AfAm	2.17962e+31		7.11122e+30	1.853e+30															CADOJ_NIST1036_Cauc	6.84013e+25		2.22551e+25	7.59491e+24															CADOJ_NIST1036_Hisp	3.11324e+26		1.0154e+26	2.44243e+25
2.8.0	2022-01-17T02:35:01.096-08:00	dukek	4P_100-100-100-6_319ng_Donor Group 1 Amp 1_F6A-LRPrevM4_M3	354232	4	TRUE	CADOJ_NIST1036_AfAm	2.9447e+13		6.81645e+12	2.04308e+12															CADOJ_NIST1036_Cauc	4.34698e+09		9.01179e+08	3.44467e+08															CADOJ_NIST1036_Hisp	2.75221e+10		5.94655e+09	2.09326e+09
2.8.0	2022-01-17T02:36:36.722-08:00	dukek	4P_100-100-100-6_319ng_Donor Group 1 Amp 2_F6A-LRPrevM4_M3	935042	4	TRUE	CADOJ_NIST1036_AfAm	1.34297e+17		3.8415e+16	1.15666e+16															CADOJ_NIST1036_Cauc	3.19537e+13		8.35579e+12	3527203229421															CADOJ_NIST1036_Hisp	36375535101653		1.05481e+13	3.21932e+12
2.8.0	2022-01-17T02:37:32.313-08:00	dukek	4P_100-100-100-6_638ng_Donor Group 1 Amp 1_F6A-LRPrevM4_M3	395951	4	TRUE	CADOJ_NIST1036_AfAm	1.37636e+18		5.0177e+17	1.58291e+17															CADOJ_NIST1036_Cauc	164523280360355		5.16924e+13	1.79001e+13															CADOJ_NIST1036_Hisp	382742679495078		132196152457076	4.18839e+13
2.8.0	2022-01-17T02:38:33.105-08:00	dukek	4P_100-100-100-6_638ng_Donor Group 1 Amp 2_F6A-LRPrevM4_M3	153095	4	TRUE	CADOJ_NIST1036_AfAm	7.87123e+21		1.96071e+21	5.1019e+20															CADOJ_NIST1036_Cauc	2.11503e+17		4.88636e+16	1.5013e+16															CADOJ_NIST1036_Hisp	1.18702e+18		2.85053e+17	7.82214e+16
2.8.0	2022-01-17T02:39:12.629-08:00	dukek	4P_4-3-2-1_1ng_Donor Group 1 Amp 1_F6A-LRPrevM4_M3_F5	634906	4	TRUE	CADOJ_NIST1036_AfAm	1.71816e+62		3.12044e+61	4.88021e+60															CADOJ_NIST1036_Cauc	1.12055e+56		2.03509e+55	4.94032e+54															CADOJ_NIST1036_Hisp	5.34873e+57		9.71413e+56	2.08561e+56
2.8.0	2022-01-17T02:39:31.865-08:00	dukek	4P_4-3-2-1_1ng_Donor Group 1 Amp 2_F6A-LRPrevM4_M3_F5	767948	4	TRUE	CADOJ_NIST1036_AfAm	6.70052e+57		1.1454e+57	2.29067e+56															CADOJ_NIST1036_Cauc	2.0881e+52		3.56944e+51	7.90261e+50															CADOJ_NIST1036_Hisp	5.69083e+53		9.72803e+52	1.80268e+52
2.8.0	2022-01-17T02:39:58.141-08:00	dukek	4P_4-3-2-1_2ng_Donor Group 1 Amp 1_F6A-LRPrevM4_M3_F5	924267	4	TRUE	CADOJ_NIST1036_AfAm	1.78242e+67		2.97531e+66	6.36631e+65															CADOJ_NIST1036_Cauc	1.50641e+61		2.51459e+60	6.64441e+59															CADOJ_NIST1036_Hisp	7.63026e+62		1.27368e+62	3.17686e+61
2.8.0	2022-01-17T02:40:12.575-08:00	dukek	4P_4-3-2-1_2ng_Donor Group 1 Amp 2_F6A-LRPrevM4_M3_F5	884709	4	TRUE	CADOJ_NIST1036_AfAm	2.39745e+67		5.87252e+66	1.23972e+66															CADOJ_NIST1036_Cauc	6.54811e+61		1.60395e+61	4.81852e+60															CADOJ_NIST1036_Hisp	3.15442e+63		7.72671e+62	1.89035e+62
2.8.0	2022-01-17T02:40:21.418-08:00	dukek	4P_4-3-2-1_63pg_Donor Group 1 Amp 1_F6A-LRPrevM4_M3_F5	732132	4	TRUE	CADOJ_NIST1036_AfAm	10.9104		8.69103	0.308803															CADOJ_NIST1036_Cauc	8.97962		7.15297	0.411623															CADOJ_NIST1036_Hisp	4.91627		3.91619	0.224336
2.8.0	2022-01-17T02:41:37.008-08:00	dukek	4P_4-3-2-1_63pg_Donor Group 1 Amp 2_F6A-LRPrevM4_M3_F5	478499	4	TRUE	CADOJ_NIST1036_AfAm	2.01434e+06		561023	2453.58															CADOJ_NIST1036_Cauc	86130.1		23988.5	74.6772															CADOJ_NIST1036_Hisp	135957		37866.1	164.079
2.8.0	2022-01-17T02:44:08.508-08:00	dukek	4P_4-3-2-1_125pg_Donor Group 1 Amp 1_F6A-LRPrevM4_M3_F5	292645	4	TRUE	CADOJ_NIST1036_AfAm	2.00197e+08		3.69827e+07	1.9824e+06															CADOJ_NIST1036_Cauc	1.14673e+07		2.11838e+06	111508															CADOJ_NIST1036_Hisp	3.98176e+07		7.35559e+06	411277
2.8.0	2022-01-17T02:46:51.085-08:00	dukek	4P_4-3-2-1_125pg_Donor Group 1 Amp 2_F6A-LRPrevM4_M3_F5	884166	4	TRUE	CADOJ_NIST1036_AfAm	5250548028410090		1024415909049890	171474741182676															CADOJ_NIST1036_Cauc	6.88532e+13		1.34337e+13	1.64084e+12															CADOJ_NIST1036_Hisp	247277161332115		48245374890899	6.2552e+12
2.8.0	2022-01-17T02:49:26.052-08:00	dukek	4P_4-3-2-1_250pg_Donor Group 1 Amp 1_F6A-LRPrevM4_M3_F5	681572	4	TRUE	CADOJ_NIST1036_AfAm	1.69378e+34		4.84254e+33	1.15097e+33															CADOJ_NIST1036_Cauc	2.30581e+29		6.59235e+28	1.83967e+28															CADOJ_NIST1036_Hisp	5.17832e+30		1.48049e+30	3.95908e+29
2.8.0	2022-01-17T02:50:47.976-08:00	dukek	4P_4-3-2-1_250pg_Donor Group 1 Amp 2_F6A-LRPrevM4_M3_F5	506008	4	TRUE	CADOJ_NIST1036_AfAm	2.10746e+36		3.51244e+35	1.58512e+34															CADOJ_NIST1036_Cauc	6.60615e+31		1.10102e+31	4.05901e+29															CADOJ_NIST1036_Hisp	7.47704e+32		1.24617e+32	4.94185e+30
2.8.0	2022-01-17T02:51:48.772-08:00	dukek	4P_4-3-2-1_380pg_Donor Group 1 Amp 1_F6A-LRPrevM4_M3_F5	239452	4	TRUE	CADOJ_NIST1036_AfAm	4.06761e+42		1.14671e+42	2.35346e+41															CADOJ_NIST1036_Cauc	2.40154e+37		6.77023e+36	1.36333e+36															CADOJ_NIST1036_Hisp	1.96299e+39		5.53392e+38	1.061e+38
2.8.0	2022-01-17T02:53:04.823-08:00	dukek	4P_4-3-2-1_380pg_Donor Group 1 Amp 2_F6A-LRPrevM4_M3_F5	110514	4	TRUE	CADOJ_NIST1036_AfAm	4.87031e+44		9.48033e+43	1.8547e+43															CADOJ_NIST1036_Cauc	1.32854e+39		2.58608e+38	7.17207e+37															CADOJ_NIST1036_Hisp	5.91772e+40		1.15192e+40	1.98511e+39
2.8.0	2022-01-17T02:54:04.347-08:00	dukek	4P_4-3-2-1_500pg_Donor Group 1 Amp 1_F6A-LRPrevM4_M3_F5	771975	4	TRUE	CADOJ_NIST1036_AfAm	2.09406e+46		3.63147e+45	7.67763e+44															CADOJ_NIST1036_Cauc	2.40118e+40		4.16407e+39	1.09841e+39															CADOJ_NIST1036_Hisp	3.65534e+42		6.339e+41	1.13962e+41
2.8.0	2022-01-17T02:54:59.690-08:00	dukek	4P_4-3-2-1_500pg_Donor Group 1 Amp 2_F6A-LRPrevM4_M3_F5	241718	4	TRUE	CADOJ_NIST1036_AfAm	2.0899e+50		4.39678e+49	9.133e+48															CADOJ_NIST1036_Cauc	1.01502e+44		2.13542e+43	4.73035e+42															CADOJ_NIST1036_Hisp	7.04584e+45		1.48232e+45	3.49233e+44
2.8.0	2022-01-17T02:55:39.962-08:00	dukek	4P_4-3-2-1_750pg_Donor Group 1 Amp 1_F6A-LRPrevM4_M3_F5	978538	4	TRUE	CADOJ_NIST1036_AfAm	4.80523e+57		1.22014e+57	2.89214e+56															CADOJ_NIST1036_Cauc	3.24079e+52		8.22899e+51	2.04958e+51															CADOJ_NIST1036_Hisp	1.28332e+54		3.25858e+53	5.97484e+52
2.8.0	2022-01-17T02:56:05.689-08:00	dukek	4P_4-3-2-1_750pg_Donor Group 1 Amp 2_F6A-LRPrevM4_M3_F5	502871	4	TRUE	CADOJ_NIST1036_AfAm	7.39261e+55		1.24828e+55	2.25368e+54															CADOJ_NIST1036_Cauc	2.27986e+49		3.84967e+48	9.2817e+47															CADOJ_NIST1036_Hisp	1.82069e+51		3.07434e+50	6.20824e+49
2.8.0	2022-01-17T02:56:40.586-08:00	dukek	4P_4-3-2-1_870pg_Donor Group 1 Amp 1_F6A-LRPrevM4_M3_F5	851493	4	TRUE	CADOJ_NIST1036_AfAm	1.32449e+59		2.28547e+58	4.58223e+57															CADOJ_NIST1036_Cauc	2.43967e+53		4.20975e+52	1.02e+52															CADOJ_NIST1036_Hisp	1.02168e+55		1.76296e+54	3.04393e+53
2.8.0	2022-01-17T02:57:17.836-08:00	dukek	4P_4-3-2-1_870pg_Donor Group 1 Amp 2_F6A-LRPrevM4_M3_F5	486227	4	TRUE	CADOJ_NIST1036_AfAm	2.3977e+60		4.82878e+59	9.87126e+58															CADOJ_NIST1036_Cauc	2.62232e+54		5.28114e+53	1.37338e+53															CADOJ_NIST1036_Hisp	1.32684e+56		2.67216e+55	4.73022e+54
2.8.0	2022-01-17T02:57:48.119-08:00	dukek	4P_10-5-2-1_1.4ng_Donor Group 1 Amp 1_F6A-LRPrevM4_M3_F5	576211	4	TRUE	CADOJ_NIST1036_AfAm	1.29532e+67		2.15887e+66	4.86227e+65															CADOJ_NIST1036_Cauc	3.46085e+60		5.76809e+59	1.47544e+59															CADOJ_NIST1036_Hisp	2.31054e+62		3.8509e+61	6.99182e+60
2.8.0	2022-01-17T02:58:06.868-08:00	dukek	4P_10-5-2-1_1.4ng_Donor Group 1 Amp 2_F6A-LRPrevM4_M3_F5	33750	4	TRUE	CADOJ_NIST1036_AfAm	7.57477e+61		1.26246e+61	4.31313e+59															CADOJ_NIST1036_Cauc	2.4417e+55		4.06951e+54	2.2098e+53															CADOJ_NIST1036_Hisp	2.62248e+57		4.3708e+56	1.80176e+55
2.8.0	2022-01-17T02:58:19.218-08:00	dukek	4P_10-5-2-1_1.6ng_Donor Group 1 Amp 1_F6A-LRPrevM4_M3_F5	680657	4	TRUE	CADOJ_NIST1036_AfAm	7.54615e+70		1.25769e+70	2.76693e+69															CADOJ_NIST1036_Cauc	1.42496e+64		2.37494e+63	7.22833e+62															CADOJ_NIST1036_Hisp	7.20126e+65		1.20021e+65	2.07163e+64
2.8.0	2022-01-17T02:58:33.089-08:00	dukek	4P_10-5-2-1_1.6ng_Donor Group 1 Amp 2_F6A-LRPrevM4_M3_F5	469257	4	TRUE	CADOJ_NIST1036_AfAm	4.34405e+71		7.24008e+70	1.44963e+70															CADOJ_NIST1036_Cauc	9.03299e+64		1.5055e+64	4.01059e+63															CADOJ_NIST1036_Hisp	6.6192e+66		1.1032e+66	1.63695e+65
2.8.0	2022-01-17T02:58:44.560-08:00	dukek	4P_10-5-2-1_1.8ng_Donor Group 1 Amp 1_F6A-LRPrevM4_M3_F5	210664	4	TRUE	CADOJ_NIST1036_AfAm	4.52039e+71		7.53398e+70	1.90032e+70															CADOJ_NIST1036_Cauc	5.98831e+64		9.98052e+63	2.48316e+63															CADOJ_NIST1036_Hisp	3.58888e+66		5.98147e+65	1.18178e+65
2.8.0	2022-01-17T02:58:54.937-08:00	dukek	4P_10-5-2-1_1.8ng_Donor Group 1 Amp 2_F6A-LRPrevM4_M3_F5	447665	4	TRUE	CADOJ_NIST1036_AfAm	1.4294e+64		2.38233e+63	3.05095e+62															CADOJ_NIST1036_Cauc	3.20694e+57		5.3449e+56	1.10315e+56															CADOJ_NIST1036_Hisp	1.85677e+59		3.09461e+58	4.32018e+57
2.8.0	2022-01-17T02:59:05.820-08:00	dukek	4P_10-5-2-1_3.6ng_Donor Group 1 Amp 1_F6A-LRPrevM4_M3_F5	750423	4	TRUE	CADOJ_NIST1036_AfAm	3.03474e+78		5.05791e+77	1.23034e+77															CADOJ_NIST1036_Cauc	2.75381e+72		4.58968e+71	1.27838e+71															CADOJ_NIST1036_Hisp	1.64369e+74		2.73949e+73	5.46705e+72
2.8.0	2022-01-17T02:59:10.044-08:00	dukek	4P_10-5-2-1_3.6ng_Donor Group 1 Amp 2_F6A-LRPrevM4_M3_F5	624711	4	TRUE	CADOJ_NIST1036_AfAm	3.85922e+71		6.43203e+70	1.25283e+70															CADOJ_NIST1036_Cauc	1.69066e+65		2.81777e+64	7.89469e+63															CADOJ_NIST1036_Hisp	1.50645e+67		2.51075e+66	5.45779e+65
2.8.0	2022-01-17T02:59:18.624-08:00	dukek	4P_10-5-2-1_113pg_Donor Group 1 Amp 1_F6A-LRPrevM4_M3_F5	622030	4	TRUE	CADOJ_NIST1036_AfAm	1.27973e+09		3.61452e+08	5.16348e+07															CADOJ_NIST1036_Cauc	4.94496e+06		1.39667e+06	251542															CADOJ_NIST1036_Hisp	2.6237e+07		7.4105e+06	1.26771e+06
2.8.0	2022-01-17T03:01:20.101-08:00	dukek	4P_10-5-2-1_113pg_Donor Group 1 Amp 2_F6A-LRPrevM4_M3_F5	648076	4	TRUE	CADOJ_NIST1036_AfAm	91744.6		16267.4	83.1254															CADOJ_NIST1036_Cauc	4031.04		714.75	6.46067															CADOJ_NIST1036_Hisp	10748.9		1905.91	14.1598
2.8.0	2022-01-17T03:03:46.067-08:00	dukek	4P_10-5-2-1_225pg_Donor Group 1 Amp 1_F6A-LRPrevM4_M3_F5	154140	4	TRUE	CADOJ_NIST1036_AfAm	1.18672e+22		1.98243e+21	1.51589e+20															CADOJ_NIST1036_Cauc	8.50383e+17		1.42058e+17	1.38365e+16															CADOJ_NIST1036_Hisp	1.42801e+19		2.38552e+18	2.60251e+17
2.8.0	2022-01-17T03:06:52.160-08:00	dukek	4P_10-5-2-1_225pg_Donor Group 1 Amp 2_F6A-LRPrevM4_M3_F5	135885	4	TRUE	CADOJ_NIST1036_AfAm	1.15083e+31		1.91862e+30	3.43168e+29															CADOJ_NIST1036_Cauc	1.76161e+26		2.93689e+25	7.95185e+24															CADOJ_NIST1036_Hisp	3.52675e+27		5.87966e+26	1.26608e+26
2.8.0	2022-01-17T03:08:58.802-08:00	dukek	4P_10-5-2-1_450pg_Donor Group 1 Amp 1_F6A-LRPrevM4_M3_F5	335422	4	TRUE	CADOJ_NIST1036_AfAm	1.67793e+34		2.7971e+33	6.45601e+32															CADOJ_NIST1036_Cauc	3.66024e+28		6.10162e+27	1.61815e+27															CADOJ_NIST1036_Hisp	2.56368e+30		4.27366e+29	7.35782e+28
2.8.0	2022-01-17T03:10:54.569-08:00	dukek	4P_10-5-2-1_450pg_Donor Group 1 Amp 2_F6A-LRPrevM4_M3_F5	352160	4	TRUE	CADOJ_NIST1036_AfAm	9.31016e+43		1.55172e+43	2.83602e+42															CADOJ_NIST1036_Cauc	9.52637e+37		1.58776e+37	3.16909e+36															CADOJ_NIST1036_Hisp	4.23645e+39		7.06089e+38	1.34067e+38
2.8.0	2022-01-17T03:11:43.416-08:00	dukek	4P_10-5-2-1_684pg_Donor Group 1 Amp 1_F6A-LRPrevM4_M3_F5	827426	4	TRUE	CADOJ_NIST1036_AfAm	5.53332e+55		9.22221e+54	1.88293e+54															CADOJ_NIST1036_Cauc	5.55805e+49		9.26342e+48	2.68717e+48															CADOJ_NIST1036_Hisp	4.46345e+51		7.43908e+50	1.66491e+50
2.8.0	2022-01-17T03:12:21.179-08:00	dukek	4P_10-5-2-1_684pg_Donor Group 1 Amp 2_F6A-LRPrevM4_M3_F5	478179	4	TRUE	CADOJ_NIST1036_AfAm	8.11456e+53		1.35243e+53	2.33906e+52															CADOJ_NIST1036_Cauc	2.18829e+47		3.64715e+46	9.34201e+45															CADOJ_NIST1036_Hisp	1.55378e+49		2.58963e+48	6.42366e+47
2.8.0	2022-01-17T03:13:07.130-08:00	dukek	4P_10-5-2-1_900pg_Donor Group 1 Amp 1_F6A-LRPrevM4_M3_F5	451463	4	TRUE	CADOJ_NIST1036_AfAm	3.25679e+54		5.42798e+53	1.26279e+53															CADOJ_NIST1036_Cauc	1.99946e+48		3.33243e+47	8.27378e+46															CADOJ_NIST1036_Hisp	1.96987e+50		3.28311e+49	6.3276e+48
2.8.0	2022-01-17T03:13:41.019-08:00	dukek	4P_10-5-2-1_900pg_Donor Group 1 Amp 2_F6A-LRPrevM4_M3_F5	231078	4	TRUE	CADOJ_NIST1036_AfAm	3.16167e+59		5.26945e+58	9.21527e+57															CADOJ_NIST1036_Cauc	5.41548e+52		9.0258e+51	2.38543e+51															CADOJ_NIST1036_Hisp	2.16403e+54		3.60672e+53	9.78748e+52
2.8.0	2022-01-17T03:14:04.691-08:00	dukek	4P_100-100-100-6_1.28ng_Donor Group 1 Amp 1_F6A-LRPrevM4_M3_F5	830144	4	TRUE	CADOJ_NIST1036_AfAm	3.38541e+57		8.80579e+56	1.70952e+56															CADOJ_NIST1036_Cauc	1.35883e+52		3.53444e+51	8.16965e+50															CADOJ_NIST1036_Hisp	6.29539e+53		1.63749e+53	3.22206e+52
2.8.0	2022-01-17T03:14:21.746-08:00	dukek	4P_100-100-100-6_1.28ng_Donor Group 1 Amp 2_F6A-LRPrevM4_M3_F5	924349	4	TRUE	CADOJ_NIST1036_AfAm	1.55607e+58		5.07736e+57	1.02091e+57															CADOJ_NIST1036_Cauc	4.12929e+52		1.34736e+52	3.15823e+51															CADOJ_NIST1036_Hisp	2.6259e+54		8.56814e+53	1.46027e+53
2.8.0	2022-01-17T03:14:34.480-08:00	dukek	4P_100-100-100-6_319ng_Donor Group 1 Amp 1_F6A-LRPrevM4_M3_F5	948609	4	TRUE	CADOJ_NIST1036_AfAm	9.90029e+28		2.55651e+28	6.93573e+27															CADOJ_NIST1036_Cauc	2.9934e+24		7.72972e+23	2.25703e+23															CADOJ_NIST1036_Hisp	2.40281e+26		6.20467e+25	1.11025e+25
2.8.0	2022-01-17T03:16:47.562-08:00	dukek	4P_100-100-100-6_319ng_Donor Group 1 Amp 2_F6A-LRPrevM4_M3_F5	173504	4	TRUE	CADOJ_NIST1036_AfAm	1.38699e+33		4.08417e+32	5.41453e+31															CADOJ_NIST1036_Cauc	3.03947e+29		8.95009e+28	1.47757e+28															CADOJ_NIST1036_Hisp	4.29695e+30		1.26529e+30	1.41006e+29
2.8.0	2022-01-17T03:18:00.555-08:00	dukek	4P_100-100-100-6_638ng_Donor Group 1 Amp 1_F6A-LRPrevM4_M3_F5	710220	4	TRUE	CADOJ_NIST1036_AfAm	1.74667e+39		3.96542e+38	6.69383e+37															CADOJ_NIST1036_Cauc	1.99733e+35		4.53449e+34	7.81066e+33															CADOJ_NIST1036_Hisp	4.03356e+36		9.15728e+35	1.63394e+35
2.8.0	2022-01-17T03:19:38.952-08:00	dukek	4P_100-100-100-6_638ng_Donor Group 1 Amp 2_F6A-LRPrevM4_M3_F5	154243	4	TRUE	CADOJ_NIST1036_AfAm	2.94051e+47		5.51839e+46	9.50772e+45															CADOJ_NIST1036_Cauc	4.56921e+42		8.57494e+41	1.91398e+41															CADOJ_NIST1036_Hisp	2.57141e+44		4.82571e+43	1.16147e+43
2.8.0	2022-01-17T03:20:24.998-08:00	dukek	4P_4-3-2-1_1ng_Donor Group 1 Amp 1_F6A-LRPrevM4_F5	592091	4	TRUE	CADOJ_NIST1036_AfAm	3.34208e+34		6.16848e+33	1.54545e+33															CADOJ_NIST1036_Cauc	2.54859e+32		4.72879e+31	1.32724e+31															CADOJ_NIST1036_Hisp	2.81578e+33		5.23042e+32	1.15936e+32
2.8.0	2022-01-17T03:20:44.153-08:00	dukek	4P_4-3-2-1_1ng_Donor Group 1 Amp 2_F6A-LRPrevM4_F5	889493	4	TRUE	CADOJ_NIST1036_AfAm	1.91225e+30		3.33484e+29	8.89416e+28															CADOJ_NIST1036_Cauc	6.16174e+28		1.07335e+28	2.87927e+27															CADOJ_NIST1036_Hisp	4.83938e+29		8.4996e+28	1.73756e+28
2.8.0	2022-01-17T03:21:07.188-08:00	dukek	4P_4-3-2-1_2ng_Donor Group 1 Amp 1_F6A-LRPrevM4_F5	232933	4	TRUE	CADOJ_NIST1036_AfAm	1.33982e+39		2.23702e+38	5.71875e+37															CADOJ_NIST1036_Cauc	1.50693e+37		2.51654e+36	6.96127e+35															CADOJ_NIST1036_Hisp	1.71518e+38		2.86474e+37	7.53978e+36
2.8.0	2022-01-17T03:21:20.249-08:00	dukek	4P_4-3-2-1_2ng_Donor Group 1 Amp 2_F6A-LRPrevM4_F5	337898	4	TRUE	CADOJ_NIST1036_AfAm	1.54076e+39		3.91679e+38	7.97017e+37															CADOJ_NIST1036_Cauc	5.4099e+37		1.37126e+37	3.75048e+36															CADOJ_NIST1036_Hisp	5.75043e+38		1.4553e+38	3.02692e+37
2.8.0	2022-01-17T03:21:31.578-08:00	dukek	4P_4-3-2-1_63pg_Donor Group 1 Amp 1_F6A-LRPrevM4_F5	367294	4	TRUE	CADOJ_NIST1036_AfAm	4.3551		2.76741	1.10327															CADOJ_NIST1036_Cauc	3.74998		2.44791	1.13394															CADOJ_NIST1036_Hisp	2.34217		1.69651	0.891829
2.8.0	2022-01-17T03:22:04.655-08:00	dukek	4P_4-3-2-1_63pg_Donor Group 1 Amp 2_F6A-LRPrevM4_F5	126935	4	TRUE	CADOJ_NIST1036_AfAm	1895.26		614.532	189.262															CADOJ_NIST1036_Cauc	282.764		104.688	39.1602															CADOJ_NIST1036_Hisp	289.482		109.288	38.2587
2.8.0	2022-01-17T03:23:38.886-08:00	dukek	4P_4-3-2-1_125pg_Donor Group 1 Amp 1_F6A-LRPrevM4_F5	470264	4	TRUE	CADOJ_NIST1036_AfAm	31359.2		5910.64	2090															CADOJ_NIST1036_Cauc	16818		3142.37	1120.41															CADOJ_NIST1036_Hisp	30019		5523.92	1892.79
2.8.0	2022-01-17T03:25:08.008-08:00	dukek	4P_4-3-2-1_125pg_Donor Group 1 Amp 2_F6A-LRPrevM4_F5	665682	4	TRUE	CADOJ_NIST1036_AfAm	3.52331e+10		7.21726e+09	2.59182e+09															CADOJ_NIST1036_Cauc	5.71276e+09		1.11939e+09	4.13757e+08															CADOJ_NIST1036_Hisp	2.00471e+10		3.90064e+09	1.33812e+09
2.8.0	2022-01-17T03:26:27.225-08:00	dukek	4P_4-3-2-1_250pg_Donor Group 1 Amp 1_F6A-LRPrevM4_F5	465515	4	TRUE	CADOJ_NIST1036_AfAm	6.6711e+16		1.71958e+16	6032997022667030															CADOJ_NIST1036_Cauc	816392756473374		211983399554236	8.57793e+13															CADOJ_NIST1036_Hisp	6423176805922350		1631803085604540	488575609327166
2.8.0	2022-01-17T03:27:40.609-08:00	dukek	4P_4-3-2-1_250pg_Donor Group 1 Amp 2_F6A-LRPrevM4_F5	642128	4	TRUE	CADOJ_NIST1036_AfAm	1.10066e+20		2.07401e+19	7.2342e+18															CADOJ_NIST1036_Cauc	5.60352e+18		1.05138e+18	3.75948e+17															CADOJ_NIST1036_Hisp	5.43989e+19		1.03359e+19	2.59829e+18
2.8.0	2022-01-17T03:28:29.911-08:00	dukek	4P_4-3-2-1_380pg_Donor Group 1 Amp 1_F6A-LRPrevM4_F5	964807	4	TRUE	CADOJ_NIST1036_AfAm	1.02271e+21		2.40303e+20	7.903e+19															CADOJ_NIST1036_Cauc	1.24018e+19		2.87488e+18	9.41243e+17															CADOJ_NIST1036_Hisp	1.98521e+20		4.52948e+19	1.28875e+19
2.8.0	2022-01-17T03:29:37.836-08:00	dukek	4P_4-3-2-1_380pg_Donor Group 1 Amp 2_F6A-LRPrevM4_F5	932138	4	TRUE	CADOJ_NIST1036_AfAm	1.83273e+23		3.94791e+22	1.1314e+22															CADOJ_NIST1036_Cauc	2.0162e+21		4.38781e+20	1.51238e+20															CADOJ_NIST1036_Hisp	2.79528e+22		6.21284e+21	1.53769e+21
2.8.0	2022-01-17T03:30:28.006-08:00	dukek	4P_4-3-2-1_500pg_Donor Group 1 Amp 1_F6A-LRPrevM4_F5	571328	4	TRUE	CADOJ_NIST1036_AfAm	1.32459e+21		2.44944e+20	7.25154e+19															CADOJ_NIST1036_Cauc	1.04527e+19		1.92793e+18	6.64413e+17															CADOJ_NIST1036_Hisp	5.10577e+20		9.44786e+19	2.67836e+19
2.8.0	2022-01-17T03:31:19.017-08:00	dukek	4P_4-3-2-1_500pg_Donor Group 1 Amp 2_F6A-LRPrevM4_F5	567323	4	TRUE	CADOJ_NIST1036_AfAm	2.49229e+25		6.34217e+24	2.07455e+24															CADOJ_NIST1036_Cauc	6.22283e+22		1.60101e+22	5.50354e+21															CADOJ_NIST1036_Hisp	1.18343e+24		3.21014e+23	6.80097e+22
2.8.0	2022-01-17T03:31:56.279-08:00	dukek	4P_4-3-2-1_750pg_Donor Group 1 Amp 1_F6A-LRPrevM4_F5	65131	4	TRUE	CADOJ_NIST1036_AfAm	5.29896e+31		1.45206e+31	3.78702e+30															CADOJ_NIST1036_Cauc	1.64807e+30		4.14069e+29	1.16296e+29															CADOJ_NIST1036_Hisp	2.10988e+31		5.4696e+30	1.38955e+30
2.8.0	2022-01-17T03:32:19.851-08:00	dukek	4P_4-3-2-1_750pg_Donor Group 1 Amp 2_F6A-LRPrevM4_F5	412115	4	TRUE	CADOJ_NIST1036_AfAm	1.59171e+29		2.89569e+28	7.80612e+27															CADOJ_NIST1036_Cauc	4.45e+26		8.23697e+25	2.47321e+25															CADOJ_NIST1036_Hisp	7.99122e+27		1.44934e+27	3.40938e+26
2.8.0	2022-01-17T03:32:51.244-08:00	dukek	4P_4-3-2-1_870pg_Donor Group 1 Amp 1_F6A-LRPrevM4_F5	864074	4	TRUE	CADOJ_NIST1036_AfAm	1.00153e+32		1.72292e+31	4.3971e+30															CADOJ_NIST1036_Cauc	1.62636e+30		2.80063e+29	8.2176e+28															CADOJ_NIST1036_Hisp	1.73422e+31		2.99489e+30	7.59371e+29
2.8.0	2022-01-17T03:33:25.789-08:00	dukek	4P_4-3-2-1_870pg_Donor Group 1 Amp 2_F6A-LRPrevM4_F5	742020	4	TRUE	CADOJ_NIST1036_AfAm	1.88237e+33		3.40296e+32	9.65884e+31															CADOJ_NIST1036_Cauc	2.07125e+31		3.73206e+30	1.11873e+30															CADOJ_NIST1036_Hisp	2.4516e+32		4.4731e+31	1.12392e+31
2.8.0	2022-01-17T03:33:50.597-08:00	dukek	4P_10-5-2-1_1.4ng_Donor Group 1 Amp 1_F6A-LRPrevM4_F5	619484	4	TRUE	CADOJ_NIST1036_AfAm	1.1064e+39		1.844e+38	4.95922e+37															CADOJ_NIST1036_Cauc	4.2684e+36		7.11401e+35	2.23538e+35															CADOJ_NIST1036_Hisp	6.18728e+37		1.03121e+37	2.77045e+36
2.8.0	2022-01-17T03:34:08.503-08:00	dukek	4P_10-5-2-1_1.4ng_Donor Group 1 Amp 2_F6A-LRPrevM4_F5	81639	4	TRUE	CADOJ_NIST1036_AfAm	4.67538e+34		7.7923e+33	2.6533e+32															CADOJ_NIST1036_Cauc	2.67243e+32		4.45405e+31	2.17984e+30															CADOJ_NIST1036_Hisp	6.53812e+33		1.08969e+33	5.19397e+31
2.8.0	2022-01-17T03:34:18.984-08:00	dukek	4P_10-5-2-1_1.6ng_Donor Group 1 Amp 1_F6A-LRPrevM4_F5	747455	4	TRUE	CADOJ_NIST1036_AfAm	5.27251e+42		8.78751e+41	2.05413e+41															CADOJ_NIST1036_Cauc	1.31044e+40		2.18406e+39	6.29432e+38															CADOJ_NIST1036_Hisp	1.43968e+41		2.39947e+40	4.23454e+39
2.8.0	2022-01-17T03:34:28.959-08:00	dukek	4P_10-5-2-1_1.6ng_Donor Group 1 Amp 2_F6A-LRPrevM4_F5	61878	4	TRUE	CADOJ_NIST1036_AfAm	3.07323e+43		5.12206e+42	1.13235e+42															CADOJ_NIST1036_Cauc	8.39485e+40		1.39914e+40	4.3105e+39															CADOJ_NIST1036_Hisp	1.34756e+42		2.24594e+41	4.51537e+40
2.8.0	2022-01-17T03:34:40.661-08:00	dukek	4P_10-5-2-1_1.8ng_Donor Group 1 Amp 1_F6A-LRPrevM4_F5	482377	4	TRUE	CADOJ_NIST1036_AfAm	3.52462e+43		5.87436e+42	1.61565e+42															CADOJ_NIST1036_Cauc	6.18811e+40		1.03135e+40	3.41072e+39															CADOJ_NIST1036_Hisp	8.06093e+41		1.34349e+41	3.57675e+40
2.8.0	2022-01-17T03:34:51.327-08:00	dukek	4P_10-5-2-1_1.8ng_Donor Group 1 Amp 2_F6A-LRPrevM4_F5	673439	4	TRUE	CADOJ_NIST1036_AfAm	1.86035e+36		3.10058e+35	6.15722e+34															CADOJ_NIST1036_Cauc	4.72197e+33		7.86995e+32	1.44446e+32															CADOJ_NIST1036_Hisp	6.54783e+34		1.0913e+34	1.60112e+33
2.8.0	2022-01-17T03:34:58.151-08:00	dukek	4P_10-5-2-1_3.6ng_Donor Group 1 Amp 1_F6A-LRPrevM4_F5	328364	4	TRUE	CADOJ_NIST1036_AfAm	1.87988e+50		3.13313e+49	7.14522e+48															CADOJ_NIST1036_Cauc	2.247e+48		3.745e+47	1.03717e+47															CADOJ_NIST1036_Hisp	3.00009e+49		5.00014e+48	1.33472e+48
2.8.0	2022-01-17T03:35:03.398-08:00	dukek	4P_10-5-2-1_3.6ng_Donor Group 1 Amp 2_F6A-LRPrevM4_F5	714364	4	TRUE	CADOJ_NIST1036_AfAm	3.08006e+43		5.13343e+42	1.42372e+42															CADOJ_NIST1036_Cauc	1.80642e+41		3.0107e+40	9.77075e+39															CADOJ_NIST1036_Hisp	3.6057e+42		6.0095e+41	1.36389e+41
2.8.0	2022-01-17T03:35:13.129-08:00	dukek	4P_10-5-2-1_113pg_Donor Group 1 Amp 1_F6A-LRPrevM4_F5	776283	4	TRUE	CADOJ_NIST1036_AfAm	81733.3		14780.4	5452.86															CADOJ_NIST1036_Cauc	8819.86		1785.91	844.831															CADOJ_NIST1036_Hisp	63694		11561.4	4120.08
2.8.0	2022-01-17T03:36:47.565-08:00	dukek	4P_10-5-2-1_113pg_Donor Group 1 Amp 2_F6A-LRPrevM4_F5	925301	4	TRUE	CADOJ_NIST1036_AfAm	23.8338		5.3086	2.51009															CADOJ_NIST1036_Cauc	15.1642		3.23368	1.8113															CADOJ_NIST1036_Hisp	24.7617		5.35599	2.63488
2.8.0	2022-01-17T03:38:00.644-08:00	dukek	4P_10-5-2-1_225pg_Donor Group 1 Amp 1_F6A-LRPrevM4_F5	232328	4	TRUE	CADOJ_NIST1036_AfAm	2.84923e+06		502160	195091															CADOJ_NIST1036_Cauc	54018.8		9258.79	3900.55															CADOJ_NIST1036_Hisp	393228		68663	23855.2
2.8.0	2022-01-17T03:40:02.939-08:00	dukek	4P_10-5-2-1_225pg_Donor Group 1 Amp 2_F6A-LRPrevM4_F5	809199	4	TRUE	CADOJ_NIST1036_AfAm	3.30773e+10		5.52351e+09	2.02727e+09															CADOJ_NIST1036_Cauc	9.56666e+08		1.59641e+08	5.91342e+07															CADOJ_NIST1036_Hisp	1.21209e+10		2.02316e+09	6.49776e+08
2.8.0	2022-01-17T03:41:30.805-08:00	dukek	4P_10-5-2-1_450pg_Donor Group 1 Amp 1_F6A-LRPrevM4_F5	349179	4	TRUE	CADOJ_NIST1036_AfAm	7.0713e+10		1.18133e+10	3.90782e+09															CADOJ_NIST1036_Cauc	4.86243e+08		8.11902e+07	3.14668e+07															CADOJ_NIST1036_Hisp	1.07027e+10		1.78678e+09	5.72666e+08
2.8.0	2022-01-17T03:43:14.328-08:00	dukek	4P_10-5-2-1_450pg_Donor Group 1 Amp 2_F6A-LRPrevM4_F5	786177	4	TRUE	CADOJ_NIST1036_AfAm	5.13034e+16		8550901885346160	2231146026429610															CADOJ_NIST1036_Cauc	683707228248240		113955951158765	3.18841e+13															CADOJ_NIST1036_Hisp	5947467893529160		991286555536711	214212835456275
2.8.0	2022-01-17T03:43:59.552-08:00	dukek	4P_10-5-2-1_684pg_Donor Group 1 Amp 1_F6A-LRPrevM4_F5	281774	4	TRUE	CADOJ_NIST1036_AfAm	4.64627e+27		7.74379e+26	2.36332e+26															CADOJ_NIST1036_Cauc	6.46138e+25		1.0769e+25	3.479e+24															CADOJ_NIST1036_Hisp	1.12392e+27		1.8732e+26	5.07492e+25
2.8.0	2022-01-17T03:44:34.501-08:00	dukek	4P_10-5-2-1_684pg_Donor Group 1 Amp 2_F6A-LRPrevM4_F5	705950	4	TRUE	CADOJ_NIST1036_AfAm	2.04823e+26		3.41372e+25	9.87354e+24															CADOJ_NIST1036_Cauc	7.97953e+23		1.32992e+23	4.43926e+22															CADOJ_NIST1036_Hisp	1.29544e+25		2.15907e+24	5.94933e+23
2.8.0	2022-01-17T03:45:14.654-08:00	dukek	4P_10-5-2-1_900pg_Donor Group 1 Amp 1_F6A-LRPrevM4_F5	943853	4	TRUE	CADOJ_NIST1036_AfAm	3.53661e+26		5.89434e+25	1.75322e+25															CADOJ_NIST1036_Cauc	3.06166e+24		5.10277e+23	1.7877e+23															CADOJ_NIST1036_Hisp	6.73776e+25		1.12296e+25	3.33258e+24
2.8.0	2022-01-17T03:45:45.774-08:00	dukek	4P_10-5-2-1_900pg_Donor Group 1 Amp 2_F6A-LRPrevM4_F5	401893	4	TRUE	CADOJ_NIST1036_AfAm	1.44182e+32		2.40303e+31	6.37636e+30															CADOJ_NIST1036_Cauc	2.63042e+29		4.38403e+28	1.3701e+28															CADOJ_NIST1036_Hisp	2.64727e+30		4.41211e+29	1.21228e+29
2.8.0	2022-01-17T03:46:07.428-08:00	dukek	4P_100-100-100-6_1.28ng_Donor Group 1 Amp 1_F6A-LRPrevM4_F5	761196	4	TRUE	CADOJ_NIST1036_AfAm	1.51675e+31		4.45978e+30	1.05442e+30															CADOJ_NIST1036_Cauc	4.64536e+29		1.33313e+29	3.50576e+28															CADOJ_NIST1036_Hisp	4.58472e+30		1.26561e+30	2.78369e+29
2.8.0	2022-01-17T03:46:21.654-08:00	dukek	4P_100-100-100-6_1.28ng_Donor Group 1 Amp 2_F6A-LRPrevM4_F5	8708	4	TRUE	CADOJ_NIST1036_AfAm	3.51882e+31		1.16049e+31	2.5896e+30															CADOJ_NIST1036_Cauc	6.75076e+29		2.17361e+29	5.58528e+28															CADOJ_NIST1036_Hisp	7.21193e+30		2.35533e+30	4.49378e+29
2.8.0	2022-01-17T03:46:35.143-08:00	dukek	4P_100-100-100-6_319ng_Donor Group 1 Amp 1_F6A-LRPrevM4_F5	160103	4	TRUE	CADOJ_NIST1036_AfAm	1.00448e+19		2.38369e+18	7.50282e+17															CADOJ_NIST1036_Cauc	6.6008e+16		1.73006e+16	5083444095674360															CADOJ_NIST1036_Hisp	1.6915e+18		4.54175e+17	1.11833e+17
2.8.0	2022-01-17T03:47:47.702-08:00	dukek	4P_100-100-100-6_319ng_Donor Group 1 Amp 2_F6A-LRPrevM4_F5	672696	4	TRUE	CADOJ_NIST1036_AfAm	2.46356e+20		6.67223e+19	1.88751e+19															CADOJ_NIST1036_Cauc	5.36444e+18		1.66499e+18	5.34345e+17															CADOJ_NIST1036_Hisp	7.72221e+19		2.23247e+19	5.93143e+18
2.8.0	2022-01-17T03:48:43.120-08:00	dukek	4P_100-100-100-6_638ng_Donor Group 1 Amp 1_F6A-LRPrevM4_F5	251275	4	TRUE	CADOJ_NIST1036_AfAm	1.98494e+21		6.83442e+20	1.40538e+20															CADOJ_NIST1036_Cauc	3.84036e+19		1.31728e+19	2.50803e+18															CADOJ_NIST1036_Hisp	5.92072e+20		2.10733e+20	3.24443e+19
2.8.0	2022-01-17T03:49:47.389-08:00	dukek	4P_100-100-100-6_638ng_Donor Group 1 Amp 2_F6A-LRPrevM4_F5	151586	4	TRUE	CADOJ_NIST1036_AfAm	9.79477e+26		4.42158e+26	1.19799e+26															CADOJ_NIST1036_Cauc	6.51768e+25		2.94458e+25	8.45029e+24															CADOJ_NIST1036_Hisp	8.37851e+26		3.72109e+26	8.13132e+25
2.8.0	2022-01-17T03:50:21.406-08:00	dukek	4P_4-3-2-1_1ng_Donor Group 1 Amp 1_F6A_LRPrev_2_M3	899410	4	TRUE	CADOJ_NIST1036_AfAm	4597805851892510		1562641616528440	501527745500357	254890	170846	5.36051e+07	2.68099e+07	3.514e+10	1.59018e+10	3.514e+10	1.59018e+10	3.514e+10	1.59018e+10	3.22037e+12	1.32501e+12	9.32046e+12	6.19345e+12	CADOJ_NIST1036_Cauc	1.6821e+11		5.87476e+10	2.60603e+10	14362.1	10039.9	497193	283013	5.97952e+07	3.14684e+07	5.97952e+07	3.14684e+07	5.97952e+07	3.14684e+07	1.31896e+09	6.40927e+08	5.25282e+10	2.42439e+10	CADOJ_NIST1036_Hisp	1.08643e+12		3.76029e+11	1.16029e+11
2.8.0	2022-01-17T03:50:49.186-08:00	dukek	4P_4-3-2-1_1ng_Donor Group 1 Amp 2_F6A_LRPrev_2_M3	864015	4	TRUE	CADOJ_NIST1036_AfAm	1.65135e+16		5525084434027340	1763574137589590	482137	346409	2.41292e+08	1.25464e+08	1.32004e+11	5.9714e+10	1.32004e+11	5.9714e+10	1.32004e+11	5.9714e+10	1.1561e+13	4.71214e+12	1.78084e+13	1.276e+13	CADOJ_NIST1036_Cauc	4.91223e+11		1.6551e+11	6.20685e+10	24321.7	16907.6	1.24684e+06	692599	1.57179e+08	7.59299e+07	1.57179e+08	7.59299e+07	1.57179e+08	7.59299e+07	3.67044e+09	1.59553e+09	1.38813e+11	5.56269e+10	CADOJ_NIST1036_Hisp	3.2174e+12		1.08064e+12	3.35736e+11
2.8.0	2022-01-17T03:51:27.541-08:00	dukek	4P_4-3-2-1_2ng_Donor Group 1 Amp 1_F6A_LRPrev_2_M3	684924	4	TRUE	CADOJ_NIST1036_AfAm	2.72682e+16		9567831256687230	3250886766510760	642692	460522	1.71026e+08	9.40062e+07	1.24084e+11	6.06176e+10	1.24084e+11	6.06176e+10	1.24084e+11	6.06176e+10	1.3113e+13	5.77202e+12	23646050244473	1.6873e+13	CADOJ_NIST1036_Cauc	9.61138e+11		3.45189e+11	1.37229e+11	32150.3	23012.6	1.10573e+06	671935	1.88305e+08	9.89186e+07	1.88305e+08	9.89186e+07	1.88305e+08	9.89186e+07	5.45298e+09	2.55723e+09	2.63338e+11	1.17086e+11	CADOJ_NIST1036_Hisp	5.31132e+12		1.89715e+12	6.40079e+11
2.8.0	2022-01-17T03:51:46.596-08:00	dukek	4P_4-3-2-1_2ng_Donor Group 1 Amp 2_F6A_LRPrev_2_M3	743941	4	TRUE	CADOJ_NIST1036_AfAm	1457029339162240		502365066302589	177596787471132	209010	149205	4.44984e+07	2.52503e+07	1.96214e+10	9.58125e+09	1.96214e+10	9.58125e+09	1.96214e+10	9.58125e+09	1.4294e+12	6.3131e+11	7.57376e+12	5.29369e+12	CADOJ_NIST1036_Cauc	6.94708e+10		2.42545e+10	1.00921e+10	11288.8	8173.15	289308	185431	3.09859e+07	1.75514e+07	3.09859e+07	1.75514e+07	3.09859e+07	1.75514e+07	6.50076e+08	3.24759e+08	2.28001e+10	9.75385e+09	CADOJ_NIST1036_Hisp	3.92662e+11		1.3587e+11	4.94354e+10
2.8.0	2022-01-17T03:51:58.503-08:00	dukek	4P_4-3-2-1_63pg_Donor Group 1 Amp 1_F6A_LRPrev_2_M3	682805	4	TRUE	CADOJ_NIST1036_AfAm	5.2093		3.65708	2.19551	1.44103	1.1591	1.44676	1.07697	2.18557	1.52628	2.18557	1.52628	2.18557	1.52628	2.78565	1.84863	3.65708	2.19551	CADOJ_NIST1036_Cauc	3.22023		2.40237	1.71201	1.22622	1.03245	1.29075	1.03145	1.66632	1.31188	1.66632	1.31188	1.66632	1.31188	1.97099	1.49657	2.40237	1.71201	CADOJ_NIST1036_Hisp	1.85402		1.60876	1.24203
2.8.0	2022-01-17T03:52:17.686-08:00	dukek	4P_4-3-2-1_63pg_Donor Group 1 Amp 2_F6A_LRPrev_2_M3	663948	4	TRUE	CADOJ_NIST1036_AfAm	407.295		193.172	97.7077	2.45899	1.60199	2.03221	1.19726	13.0477	7.63115	13.0477	7.63115	13.0477	7.63115	46.0793	25.3496	193.17	97.7069	CADOJ_NIST1036_Cauc	41.001		26.5173	16.6971	1.67809	1.27772	1.35592	0.955307	4.97275	3.4457	4.97275	3.4457	4.97275	3.4457	11.1509	7.41668	26.5172	16.6971	CADOJ_NIST1036_Hisp	68.6798		39.7732	23.2528
2.8.0	2022-01-17T03:53:39.222-08:00	dukek	4P_4-3-2-1_125pg_Donor Group 1 Amp 1_F6A_LRPrev_2_M3	649372	4	TRUE	CADOJ_NIST1036_AfAm	632.654		344.012	180.391	0.504758	0.399104	1.16146	0.863344	7.75649	5.39141	7.75649	5.39141	7.75649	5.39141	40.9696	26.1444	343.996	180.386	CADOJ_NIST1036_Cauc	23.6976		11.641	8.19778	0.472056	0.379622	0.735217	0.580177	1.76047	1.39949	1.76047	1.39949	1.76047	1.39949	4.12684	3.12462	11.641	8.19776	CADOJ_NIST1036_Hisp	44.035		21.4156	13.0884
2.8.0	2022-01-17T03:55:01.228-08:00	dukek	4P_4-3-2-1_125pg_Donor Group 1 Amp 2_F6A_LRPrev_2_M3	96014	4	TRUE	CADOJ_NIST1036_AfAm	8670.16		5138.88	2819.14	1.30829	1.02717	16.3523	11.3211	83.9208	55.7399	83.9208	55.7399	83.9208	55.7399	471.873	290.634	5138.17	2818.87	CADOJ_NIST1036_Cauc	143.713		60.1685	37.8734	0.83216	0.676402	3.5773	2.72343	7.17744	5.23449	7.17744	5.23449	7.17744	5.23449	17.8141	12.1099	60.1682	37.8733	CADOJ_NIST1036_Hisp	341.18		146.624	80.2859
2.8.0	2022-01-17T03:56:31.070-08:00	dukek	4P_4-3-2-1_250pg_Donor Group 1 Amp 1_F6A_LRPrev_2_M3	200246	4	TRUE	CADOJ_NIST1036_AfAm	6.04274e+09		3.4783e+09	1.3766e+09	770.189	593.693	12506.3	7707.2	1.44415e+06	790902	1.44415e+06	790902	1.44415e+06	790902	3.84354e+07	1.90019e+07	3.04716e+09	1.28546e+09	CADOJ_NIST1036_Cauc	1.64497e+06		782253	401691	67.3726	53.2319	271.776	187.568	7084.26	4504.24	7084.26	4504.24	7084.26	4504.24	57249.1	33544.1	781835	401540	CADOJ_NIST1036_Hisp	5.77747e+06		2.82868e+06	1.03789e+06
2.8.0	2022-01-17T03:58:09.886-08:00	dukek	4P_4-3-2-1_250pg_Donor Group 1 Amp 2_F6A_LRPrev_2_M3	111819	4	TRUE	CADOJ_NIST1036_AfAm	1.09353e+11		6.52748e+10	2.45391e+10	887.088	655.322	22677.2	13001.6	7.33039e+06	3.82116e+06	7.33039e+06	3.82116e+06	7.33039e+06	3.82116e+06	3.75125e+08	1.74273e+08	2.05105e+10	1.16229e+10	CADOJ_NIST1036_Cauc	7.15243e+06		2.91955e+06	1.21132e+06	46.6127	35.6073	207.721	128.889	11608.5	6593.19	11608.5	6593.19	11608.5	6593.19	148121	74182.9	2.91162e+06	1.20946e+06	CADOJ_NIST1036_Hisp	2.44907e+07		1.06629e+07	4.3946e+06
2.8.0	2022-01-17T03:59:32.897-08:00	dukek	4P_4-3-2-1_380pg_Donor Group 1 Amp 1_F6A_LRPrev_2_M3	12849	4	TRUE	CADOJ_NIST1036_AfAm	1.62243e+12		9.39542e+11	3.51022e+11	14901.1	11254.1	827550	509164	2.01393e+08	1.0623e+08	2.01393e+08	1.0623e+08	2.01393e+08	1.0623e+08	7.92787e+09	3.7498e+09	3.38642e+11	1.90285e+11	CADOJ_NIST1036_Cauc	3.81308e+08		1.87643e+08	8.64614e+07	937.048	703.748	10909.6	7201.07	678137	398764	678137	398764	678137	398764	8.86254e+06	4.63576e+06	1.86404e+08	8.61468e+07	CADOJ_NIST1036_Hisp	1.71454e+09		8.76699e+08	3.32016e+08
2.8.0	2022-01-17T04:01:22.101-08:00	dukek	4P_4-3-2-1_380pg_Donor Group 1 Amp 2_F6A_LRPrev_2_M3	601053	4	TRUE	CADOJ_NIST1036_AfAm	6.39405e+11		2.57783e+11	9.49385e+10	5755.86	4211.7	260305	147949	4.74656e+07	2.46022e+07	4.74656e+07	2.46022e+07	4.74656e+07	2.46022e+07	1.76654e+09	8.21391e+08	1.13368e+11	5.91398e+10	CADOJ_NIST1036_Cauc	3.31942e+07		1.52452e+07	6.99014e+06	300.442	220.809	2109.25	1333.48	76390.2	43237.3	76390.2	43237.3	76390.2	43237.3	809134	421460	1.52162e+07	6.98157e+06	CADOJ_NIST1036_Hisp	1.64579e+08		7.63408e+07	3.02001e+07
2.8.0	2022-01-17T04:02:36.981-08:00	dukek	4P_4-3-2-1_500pg_Donor Group 1 Amp 1_F6A_LRPrev_2_M3	334553	4	TRUE	CADOJ_NIST1036_AfAm	1361871584526260		472335236210890	152537952994150	345559	249492	4.02608e+07	2.22224e+07	1.9871e+10	9.80652e+09	1.9871e+10	9.80652e+09	1.9871e+10	9.80652e+09	1.44636e+12	6.17342e+11	1.22577e+13	8.5312e+12	CADOJ_NIST1036_Cauc	7.84482e+10		2.82686e+10	1.24583e+10	20353	14975	293570	181946	3.64188e+07	2.02867e+07	3.64188e+07	2.02867e+07	3.64188e+07	2.02867e+07	7.57514e+08	3.86554e+08	2.70697e+10	1.21354e+10	CADOJ_NIST1036_Hisp	4.16089e+11		1.48205e+11	4.99908e+10
2.8.0	2022-01-17T04:03:59.044-08:00	dukek	4P_4-3-2-1_500pg_Donor Group 1 Amp 2_F6A_LRPrev_2_M3	251678	4	TRUE	CADOJ_NIST1036_AfAm	2.5504e+13		1.10141e+13	3.8031e+12	43511.1	30583.3	1.46745e+06	808647	6.27946e+08	2.97744e+08	6.27946e+08	2.97744e+08	6.27946e+08	2.97744e+08	4.1257e+10	1.76379e+10	1.32149e+12	8.13258e+11	CADOJ_NIST1036_Cauc	1.11647e+09		6.2323e+08	2.7093e+08	3138.67	2231.13	24917.1	15017.3	1.64079e+06	884775	1.64079e+06	884775	1.64079e+06	884775	2.40053e+07	1.1958e+07	6.18789e+08	2.69776e+08	CADOJ_NIST1036_Hisp	7.61675e+09		4.18006e+09	1.36845e+09
2.8.0	2022-01-17T04:04:54.764-08:00	dukek	4P_4-3-2-1_750pg_Donor Group 1 Amp 1_F6A_LRPrev_2_M3	661798	4	TRUE	CADOJ_NIST1036_AfAm	5.23205e+13		20655324919028	7.52249e+12	44337.1	31783.2	6.93102e+06	3.87334e+06	1.95727e+09	9.65267e+08	1.95727e+09	9.65267e+08	1.95727e+09	9.65267e+08	9.81585e+10	4.24472e+10	1.50548e+12	1.02385e+12	CADOJ_NIST1036_Cauc	2.40267e+09		9.75812e+08	4.36489e+08	2253.32	1607.35	45476.2	28699.8	2.84496e+06	1.62183e+06	2.84496e+06	1.62183e+06	2.84496e+06	1.62183e+06	3.95483e+07	2.03917e+07	9.63088e+08	4.32972e+08	CADOJ_NIST1036_Hisp	1.40782e+10		5.57345e+09	1.70719e+09
2.8.0	2022-01-17T04:05:34.590-08:00	dukek	4P_4-3-2-1_750pg_Donor Group 1 Amp 2_F6A_LRPrev_2_M3	184414	4	TRUE	CADOJ_NIST1036_AfAm	2942996214411090		984758124425109	313321353586180	280445	196032	4.6637e+07	2.48864e+07	2.94633e+10	1.39891e+10	2.94633e+10	1.39891e+10	2.94633e+10	1.39891e+10	2.50456e+12	1.06556e+12	10176029065031	7.04267e+12	CADOJ_NIST1036_Cauc	1.1887e+11		4.00096e+10	1.60333e+10	14917.6	10738.1	383288	229025	4.75037e+07	2.50376e+07	4.75037e+07	2.50376e+07	4.75037e+07	2.50376e+07	1.02766e+09	4.9071e+08	3.706e+10	1.53165e+10	CADOJ_NIST1036_Hisp	5.71941e+11		1.92428e+11	6.21539e+10
2.8.0	2022-01-17T04:06:23.008-08:00	dukek	4P_4-3-2-1_870pg_Donor Group 1 Amp 1_F6A_LRPrev_2_M3	551811	4	TRUE	CADOJ_NIST1036_AfAm	364709779284871		137380756472303	4.61626e+13	115386	82017	9.60362e+06	5.39663e+06	4.75426e+09	2.32247e+09	4.75426e+09	2.32247e+09	4.75426e+09	2.32247e+09	3.61093e+11	1.57303e+11	4.04208e+12	2.79397e+12	CADOJ_NIST1036_Cauc	1.79492e+10		7.20577e+09	3.07166e+09	5209.05	3542.56	66708.6	39455.9	7.84746e+06	4.11374e+06	7.84746e+06	4.11374e+06	7.84746e+06	4.11374e+06	1.72349e+08	8.21714e+07	6.89547e+09	2.98579e+09	CADOJ_NIST1036_Hisp	1.02567e+11		4.1394e+10	1.51236e+10
2.8.0	2022-01-17T04:07:19.556-08:00	dukek	4P_4-3-2-1_870pg_Donor Group 1 Amp 2_F6A_LRPrev_2_M3	908744	4	TRUE	CADOJ_NIST1036_AfAm	635386573579131		242208138465441	7.89888e+13	36370.3	24950.9	1.01501e+07	5.32702e+06	5.4176e+09	2.5207e+09	5.4176e+09	2.5207e+09	5.4176e+09	2.5207e+09	4.75799e+11	1.95895e+11	1.33467e+12	9.10026e+11	CADOJ_NIST1036_Cauc	1.67817e+10		9.80615e+09	4.10647e+09	2214.71	1676.01	64725.1	39919.2	8.16848e+06	4.50654e+06	8.16848e+06	4.50654e+06	8.16848e+06	4.50654e+06	1.9896e+08	9.99002e+07	8.67897e+09	3.84525e+09	CADOJ_NIST1036_Hisp	9.78553e+10		4.86809e+10	1.50811e+10
2.8.0	2022-01-17T04:08:05.983-08:00	dukek	4P_10-5-2-1_1.4ng_Donor Group 1 Amp 1_F6A_LRPrev_2_M3	952978	4	TRUE	CADOJ_NIST1036_AfAm	2.07101e+22		6.90335e+21	2.35291e+21	4.44736e+07	3.41592e+07	2.63696e+12	1.44095e+12	6238835245482130	3122358822180210	6238835245482130	3122358822180210	6238835245482130	3122358822180210	1.90141e+18	8.59146e+17	1656743547894170	1272505407567690	CADOJ_NIST1036_Cauc	4.07037e+17		1.35679e+17	4.93027e+16	3.55282e+06	2.64532e+06	8.39769e+09	4.52311e+09	6.17367e+12	2.996e+12	6.17367e+12	2.996e+12	6.17367e+12	2.996e+12	570207501576962	250576366916642	132078460916241	9.82337e+13	CADOJ_NIST1036_Hisp	1.90678e+18		6.35592e+17	2.07164e+17
2.8.0	2022-01-17T04:08:36.185-08:00	dukek	4P_10-5-2-1_1.4ng_Donor Group 1 Amp 2_F6A_LRPrev_2_M3	888416	4	TRUE	CADOJ_NIST1036_AfAm	7.23546e+19		2.41182e+19	7.40081e+18	1.16961e+07	8.36317e+06	2.54279e+10	1.2773e+10	50935337319037	2.31004e+13	50935337319037	2.31004e+13	50935337319037	2.31004e+13	1.26073e+16	5096567381025390	435184829761842	311071433192036	CADOJ_NIST1036_Cauc	1527613566591970		509204522320538	211964909598231	573625	411782	8.92229e+07	5.31361e+07	5.39212e+10	2.9347e+10	5.39212e+10	2.9347e+10	5.39212e+10	2.9347e+10	3.75732e+12	1.8877e+12	2.0176e+13	1.41621e+13	CADOJ_NIST1036_Hisp	7680439314842690		2560146438728910	944771070165988
2.8.0	2022-01-17T04:08:53.136-08:00	dukek	4P_10-5-2-1_1.6ng_Donor Group 1 Amp 1_F6A_LRPrev_2_M3	983765	4	TRUE	CADOJ_NIST1036_AfAm	6.11935e+22		2.03978e+22	5.52815e+21	9.92547e+06	5.95898e+06	1.21102e+12	4.96266e+11	5086087608188130	1917271666342350	5086087608188130	1917271666342350	5086087608188130	1917271666342350	2.44669e+18	8.66594e+17	369754790378382	221989107744129	CADOJ_NIST1036_Cauc	1.13495e+18		3.78316e+17	1.2647e+17	755710	466003	4.85981e+09	2.35319e+09	5.68543e+12	2.43703e+12	5.68543e+12	2.43703e+12	5.68543e+12	2.43703e+12	791897888769013	323602372291017	2.81394e+13	1.73503e+13	CADOJ_NIST1036_Hisp	4.16635e+18		1.38878e+18	3.52732e+17
2.8.0	2022-01-17T04:09:13.089-08:00	dukek	4P_10-5-2-1_1.6ng_Donor Group 1 Amp 2_F6A_LRPrev_2_M3	225648	4	TRUE	CADOJ_NIST1036_AfAm	1.08845e+22		3.62816e+21	1.06917e+21	8.5683e+06	5.90253e+06	3.25385e+11	1.5729e+11	1023064153497640	433316342433152	1023064153497640	433316342433152	1023064153497640	433316342433152	4.28181e+17	1.66652e+17	319180717812231	219873493792535	CADOJ_NIST1036_Cauc	3.53086e+17		1.17695e+17	4.23492e+16	1.1067e+06	725649	2.89754e+09	1.50977e+09	2.77161e+12	1.30704e+12	2.77161e+12	1.30704e+12	2.77161e+12	1.30704e+12	328892510226511	143786917030513	4.11724e+13	2.69865e+13	CADOJ_NIST1036_Hisp	1.69304e+18		5.64347e+17	1.49276e+17
2.8.0	2022-01-17T04:09:26.950-08:00	dukek	4P_10-5-2-1_1.8ng_Donor Group 1 Amp 1_F6A_LRPrev_2_M3	78014	4	TRUE	CADOJ_NIST1036_AfAm	4.18643e+24		1.39548e+24	4.4284e+23	1.95637e+08	1.44663e+08	6.09364e+13	3.25049e+13	2.75412e+17	1.35351e+17	2.75412e+17	1.35351e+17	2.75412e+17	1.35351e+17	1.42956e+20	6.33267e+19	7288187161473440	5389200317328430	CADOJ_NIST1036_Cauc	9.46015e+19		3.15338e+19	1.3056e+19	1.48373e+07	1.09311e+07	2.82321e+11	1.61624e+11	381030178701343	210003596441590	381030178701343	210003596441590	381030178701343	210003596441590	5.92821e+16	3.00399e+16	552660151653235	407164731537524	CADOJ_NIST1036_Hisp	5.32773e+20		1.77591e+20	4.8386e+19
2.8.0	2022-01-17T04:09:46.213-08:00	dukek	4P_10-5-2-1_1.8ng_Donor Group 1 Amp 2_F6A_LRPrev_2_M3	792733	4	TRUE	CADOJ_NIST1036_AfAm	1.80843e+19		6.02909e+18	1.79749e+18	8.12851e+06	6.06369e+06	2.30995e+10	1.27221e+10	2.84669e+13	1.37888e+13	2.84669e+13	1.37888e+13	2.84669e+13	1.37888e+13	4436155751209960	1909830957789340	302519476264076	225547986641014	CADOJ_NIST1036_Cauc	883376704670150		294546533832038	118213960563042	751623	558167	1.85628e+08	1.09913e+08	5.907e+10	3.10445e+10	5.907e+10	3.10445e+10	5.907e+10	3.10445e+10	2.58191e+12	1.24319e+12	2.53189e+13	1.75772e+13	CADOJ_NIST1036_Hisp	5735818239756340		1912427356774460	676173831225418
2.8.0	2022-01-17T04:09:59.466-08:00	dukek	4P_10-5-2-1_3.6ng_Donor Group 1 Amp 1_F6A_LRPrev_2_M3	616069	4	TRUE	CADOJ_NIST1036_AfAm	6.91961e+24		2.30654e+24	6.99821e+23	1.63351e+08	1.14361e+08	3.07952e+13	1.473e+13	1.74258e+17	7.55565e+16	1.74258e+17	7.55565e+16	1.74258e+17	7.55565e+16	1.17025e+20	4.63627e+19	6085368099199790	4260328601719410	CADOJ_NIST1036_Cauc	2.82987e+20		9.43289e+19	3.34076e+19	2.47072e+07	1.71586e+07	4.03387e+11	1.93269e+11	663602749567509	306995297710019	663602749567509	306995297710019	663602749567509	306995297710019	1.24319e+17	5.28565e+16	920282559191635	639066262397235	CADOJ_NIST1036_Hisp	1.39678e+21		4.65593e+20	1.28086e+20
2.8.0	2022-01-17T04:10:09.655-08:00	dukek	4P_10-5-2-1_3.6ng_Donor Group 1 Amp 2_F6A_LRPrev_2_M3	306417	4	TRUE	CADOJ_NIST1036_AfAm	3.16893e+20		1.05631e+20	3.14255e+19	1.90994e+07	1.39351e+07	4.76359e+11	2.48404e+11	535036774460222	240932251572640	535036774460222	240932251572640	535036774460222	240932251572640	8.29068e+16	3.25036e+16	711446820435249	519068893202018	CADOJ_NIST1036_Cauc	1.09742e+16		3658051702689000	1354582379142940	1.95595e+06	1.40226e+06	3.32469e+09	1.80892e+09	9.82961e+11	4.78452e+11	9.82961e+11	4.78452e+11	9.82961e+11	4.78452e+11	3.905e+13	1.71362e+13	7.13334e+13	5.04041e+13	CADOJ_NIST1036_Hisp	5.76245e+16		1.92082e+16	5447766243323970
2.8.0	2022-01-17T04:10:21.878-08:00	dukek	4P_10-5-2-1_113pg_Donor Group 1 Amp 1_F6A_LRPrev_2_M3	434003	4	TRUE	CADOJ_NIST1036_AfAm	4416.9		1897.46	954.197	0.537397	0.377755	1.45287	0.912536	14.2518	9.14201	14.2518	9.14201	14.2518	9.14201	122.23	75.0459	1897.06	954.078	CADOJ_NIST1036_Cauc	69.2285		36.3493	24.7394	0.489749	0.385125	1.02707	0.795991	3.11058	2.43061	3.11058	2.43061	3.11058	2.43061	9.69184	7.36962	36.3491	24.7393	CADOJ_NIST1036_Hisp	93.1171		50.6082	30.1685
2.8.0	2022-01-17T04:11:25.498-08:00	dukek	4P_10-5-2-1_113pg_Donor Group 1 Amp 2_F6A_LRPrev_2_M3	147991	4	TRUE	CADOJ_NIST1036_AfAm	4997.79		1766.33	994.04	10.3698	8.40732	14.932	11.4373	113.091	79.7987	113.091	79.7987	113.091	79.7987	422.148	266.121	1766.3	994.029	CADOJ_NIST1036_Cauc	204.981		82.9546	56.433	3.66625	3.14072	4.94126	4.12672	16.632	12.9283	16.632	12.9283	16.632	12.9283	36.1121	26.4267	82.9544	56.4329	CADOJ_NIST1036_Hisp	374.468		147.475	88.682
2.8.0	2022-01-17T04:12:11.101-08:00	dukek	4P_10-5-2-1_225pg_Donor Group 1 Amp 1_F6A_LRPrev_2_M3	791898	4	TRUE	CADOJ_NIST1036_AfAm	6.41008e+11		2.15332e+11	8.2696e+10	3194.45	2443.41	190831	120011	3.95523e+07	2.21422e+07	3.95523e+07	2.21422e+07	3.95523e+07	2.21422e+07	1.6906e+09	8.18815e+08	7.44839e+10	4.27904e+10	CADOJ_NIST1036_Cauc	4.39146e+08		1.53815e+08	7.37364e+07	524.663	418.595	9269.4	6295.91	545489	335719	545489	335719	545489	335719	7.43377e+06	4.12756e+06	1.52428e+08	7.33594e+07	CADOJ_NIST1036_Hisp	2.78388e+09		9.60937e+08	3.92485e+08
2.8.0	2022-01-17T04:13:26.814-08:00	dukek	4P_10-5-2-1_225pg_Donor Group 1 Amp 2_F6A_LRPrev_2_M3	385550	4	TRUE	CADOJ_NIST1036_AfAm	272582514035827		9.12288e+13	28859332629150	39936.6	29441.5	7.96826e+06	4.19249e+06	3.70954e+09	1.7926e+09	3.70954e+09	1.7926e+09	3.70954e+09	1.7926e+09	2.72996e+11	1.13442e+11	1.44484e+12	1.04531e+12	CADOJ_NIST1036_Cauc	2.49236e+10		8.4591e+09	3.26213e+09	3072.67	2269.66	60886.2	35258.7	8.24706e+06	4.13821e+06	8.24706e+06	4.13821e+06	8.24706e+06	4.13821e+06	1.97484e+08	8.99474e+07	7.80363e+09	3.14151e+09	CADOJ_NIST1036_Hisp	7.10138e+10		2.40108e+10	8.43993e+09
2.8.0	2022-01-17T04:15:06.010-08:00	dukek	4P_10-5-2-1_450pg_Donor Group 1 Amp 1_F6A_LRPrev_2_M3	117349	4	TRUE	CADOJ_NIST1036_AfAm	2.13545e+17		7.11886e+16	2.48988e+16	994884	779306	1.37916e+09	7.7085e+08	1.10359e+12	5.66608e+11	1.10359e+12	5.66608e+11	1.10359e+12	5.66608e+11	124250099766454	5.55268e+13	3.69728e+13	2.89508e+13	CADOJ_NIST1036_Cauc	1.43079e+13		4.7717e+12	1.97054e+12	97657.8	76068.8	1.04761e+07	6.30737e+06	2.42576e+09	1.28302e+09	2.42576e+09	1.28302e+09	2.42576e+09	1.28302e+09	7.91409e+10	3.87577e+10	2.0353e+12	1.15424e+12	CADOJ_NIST1036_Hisp	5.84358e+13		19486203707513	8.18091e+12
2.8.0	2022-01-17T04:16:16.482-08:00	dukek	4P_10-5-2-1_450pg_Donor Group 1 Amp 2_F6A_LRPrev_2_M3	549661	4	TRUE	CADOJ_NIST1036_AfAm	2.58553e+18		8.64184e+17	3.03214e+17	3.30926e+06	2.37049e+06	2.62438e+09	1.40068e+09	3.52812e+12	1.67731e+12	3.52812e+12	1.67731e+12	3.52812e+12	1.67731e+12	589378034190742	250841452413104	122851613178689	8.78061e+13	CADOJ_NIST1036_Cauc	140461118767449		4.70938e+13	1.99672e+13	197674	144852	1.92349e+07	1.12861e+07	7.18641e+09	3.74588e+09	7.18641e+09	3.74588e+09	7.18641e+09	3.74588e+09	3.62712e+11	1.81396e+11	6.22011e+12	4.18395e+12	CADOJ_NIST1036_Hisp	739946179701664		247917907479519	74889502969831
2.8.0	2022-01-17T04:17:10.533-08:00	dukek	4P_10-5-2-1_684pg_Donor Group 1 Amp 1_F6A_LRPrev_2_M3	73540	4	TRUE	CADOJ_NIST1036_AfAm	7.43049e+20		2.47683e+20	8.41132e+19	4.37954e+06	3.11259e+06	6.49025e+10	3.32269e+10	164531257358110	80772714552678	164531257358110	80772714552678	164531257358110	80772714552678	5.41271e+16	2.45655e+16	163125819940472	115934408649347	CADOJ_NIST1036_Cauc	2.01782e+16		6726058544798460	2547365794221650	397001	273008	4.52831e+08	2.24181e+08	3.16517e+11	1.47252e+11	3.16517e+11	1.47252e+11	3.16517e+11	1.47252e+11	2.86931e+13	1.25374e+13	1.4723e+13	1.01121e+13	CADOJ_NIST1036_Hisp	1.18564e+17		3.95214e+16	1.29925e+16
2.8.0	2022-01-17T04:17:55.698-08:00	dukek	4P_10-5-2-1_684pg_Donor Group 1 Amp 2_F6A_LRPrev_2_M3	326019	4	TRUE	CADOJ_NIST1036_AfAm	5.95386e+19		1.98467e+19	6.27194e+18	1.22893e+07	8.92837e+06	9.92731e+10	5.03638e+10	123599303711573	5.64982e+13	123599303711573	5.64982e+13	123599303711573	5.64982e+13	1.92184e+16	7788879600170770	457662913726653	332470474189294	CADOJ_NIST1036_Cauc	1807788407893520		602643335677863	232895192384023	964264	713937	6.46939e+08	3.76441e+08	1.82174e+11	9.45934e+10	1.82174e+11	9.45934e+10	1.82174e+11	9.45934e+10	7.33942e+12	3.36311e+12	3.37742e+13	2.38926e+13	CADOJ_NIST1036_Hisp	8678864499063820		2893192191826160	961661346734065
2.8.0	2022-01-17T04:18:57.198-08:00	dukek	4P_10-5-2-1_900pg_Donor Group 1 Amp 1_F6A_LRPrev_2_M3	38422	4	TRUE	CADOJ_NIST1036_AfAm	2.60747e+21		8.69157e+20	2.54373e+20	1.37986e+07	9.94556e+06	3.57553e+11	1.88172e+11	827105163128684	389394388503437	827105163128684	389394388503437	827105163128684	389394388503437	2.45545e+17	1.02546e+17	513999939621046	370465813387356	CADOJ_NIST1036_Cauc	3.40164e+16		1.13388e+16	4158074163654250	891828	630760	1.24878e+09	6.82547e+08	7.29414e+11	3.7257e+11	7.29414e+11	3.7257e+11	7.29414e+11	3.7257e+11	5.70437e+13	2.59829e+13	3.3064e+13	2.31368e+13	CADOJ_NIST1036_Hisp	2.03958e+17		6.79859e+16	2.10313e+16
2.8.0	2022-01-17T04:19:46.174-08:00	dukek	4P_10-5-2-1_900pg_Donor Group 1 Amp 2_F6A_LRPrev_2_M3	726253	4	TRUE	CADOJ_NIST1036_AfAm	6.33635e+18		2.11215e+18	7.28419e+17	4.12e+06	2.99017e+06	5.5324e+09	3.0084e+09	8.08075e+12	3.99113e+12	8.08075e+12	3.99113e+12	8.08075e+12	3.99113e+12	1465785900428030	656030386137041	153170706605026	111113507654997	CADOJ_NIST1036_Cauc	212225978156703		7.07463e+13	2.89449e+13	276724	199333	3.51433e+07	2.09542e+07	1.33015e+10	7.12365e+09	1.33015e+10	7.12365e+09	1.33015e+10	7.12365e+09	6.47447e+11	3.16339e+11	8.8351e+12	5.84645e+12	CADOJ_NIST1036_Hisp	1104146606516440		368072003798327	138197401594451
2.8.0	2022-01-17T04:20:20.096-08:00	dukek	4P_100-100-100-6_1.28ng_Donor Group 1 Amp 1_F6A_LRPrev_2_M3	70944	4	TRUE	CADOJ_NIST1036_AfAm	2.22644e+13		7.47356e+12	2.50875e+12	99901.2	71926.8	3.47035e+06	1.97335e+06	9.67721e+08	4.9267e+08	9.67721e+08	4.9267e+08	9.67721e+08	4.9267e+08	4.2176e+10	1.85529e+10	2.36253e+12	1.25074e+12	CADOJ_NIST1036_Cauc	1.53613e+09		5.15446e+08	2.14179e+08	5757.97	4071.11	40237.3	24891.9	2.09825e+06	1.10742e+06	2.09825e+06	1.10742e+06	2.09825e+06	1.10742e+06	2.39055e+07	1.15609e+07	5.13722e+08	2.13768e+08	CADOJ_NIST1036_Hisp	7.71273e+09		2.58847e+09	9.39546e+08
2.8.0	2022-01-17T04:20:43.422-08:00	dukek	4P_100-100-100-6_1.28ng_Donor Group 1 Amp 2_F6A_LRPrev_2_M3	6476	4	TRUE	CADOJ_NIST1036_AfAm	4.77993e+12		1.87096e+12	5.96866e+11	37646.6	25492.9	1.26193e+06	669972	2.77074e+08	1.27311e+08	2.77074e+08	1.27311e+08	2.77074e+08	1.27311e+08	1.09935e+10	4.46824e+09	7.66428e+11	3.58004e+11	CADOJ_NIST1036_Cauc	2.69365e+08		1.05909e+08	4.39001e+07	1720.01	1243.03	10351.9	6534.1	461957	249271	461957	249271	461957	249271	5.08334e+06	2.47238e+06	1.05653e+08	4.38402e+07	CADOJ_NIST1036_Hisp	1.45709e+09		5.72677e+08	2.0921e+08
2.8.0	2022-01-17T04:21:05.309-08:00	dukek	4P_100-100-100-6_319ng_Donor Group 1 Amp 1_F6A_LRPrev_2_M3	710293	4	TRUE	CADOJ_NIST1036_AfAm	17235.5		10009.2	4540.5	1.72279	1.37697	2.13066	1.51324	49.104	31.6179	49.104	31.6179	49.104	31.6179	472.397	272.947	10004	4539.26	CADOJ_NIST1036_Cauc	29.0076		14.9694	9.05044	0.338365	0.273522	0.26787	0.206083	1.25375	0.899634	1.25375	0.899634	1.25375	0.899634	3.72967	2.4755	14.9693	9.05039	CADOJ_NIST1036_Hisp	134.354		83.2226	44.45
2.8.0	2022-01-17T04:24:19.663-08:00	dukek	4P_100-100-100-6_319ng_Donor Group 1 Amp 2_F6A_LRPrev_2_M3	258870	4	TRUE	CADOJ_NIST1036_AfAm	2.16371e+07		1.23371e+07	4.69496e+06	42.1007	32.1668	455.777	274.081	19314.7	10309.4	19314.7	10309.4	19314.7	10309.4	282033	134574	1.22162e+07	4.67353e+06	CADOJ_NIST1036_Cauc	13867.5		8294.27	4301.56	4.44354	3.45149	9.72689	6.71945	139.184	88.8608	139.184	88.8608	139.184	88.8608	830.074	490.072	8293.28	4301.19	CADOJ_NIST1036_Hisp	23348.7		14909.6	6816.52
2.8.0	2022-01-17T04:26:12.653-08:00	dukek	4P_100-100-100-6_638ng_Donor Group 1 Amp 1_F6A_LRPrev_2_M3	145896	4	TRUE	CADOJ_NIST1036_AfAm	1.01023e+10		5.16314e+09	2.28882e+09	3760.78	2919.63	48559.5	31056.4	4.47995e+06	2.60681e+06	4.47995e+06	2.60681e+06	4.47995e+06	2.60681e+06	9.07558e+07	4.78441e+07	4.94254e+09	2.23015e+09	CADOJ_NIST1036_Cauc	1.04151e+07		4.32472e+06	2.2795e+06	423.891	331.269	1534.54	1043.04	42784.2	27213.5	42784.2	27213.5	42784.2	27213.5	337262	199835	4.3226e+06	2.27873e+06	CADOJ_NIST1036_Hisp	2.69159e+07		1.21195e+07	5.25535e+06
2.8.0	2022-01-17T04:28:21.975-08:00	dukek	4P_100-100-100-6_638ng_Donor Group 1 Amp 2_F6A_LRPrev_2_M3	84275	4	TRUE	CADOJ_NIST1036_AfAm	3.2727e+09		1.64996e+09	6.04414e+08	930.927	647.306	19111.7	10645.8	1.25798e+06	614459	1.25798e+06	614459	1.25798e+06	614459	2.40257e+07	1.06219e+07	1.5655e+09	5.87338e+08	CADOJ_NIST1036_Cauc	463302		231961	103015	46.2495	34.7	199.824	132.485	3173.15	1834.16	3173.15	1834.16	3173.15	1834.16	20118.3	10582.8	231908	103000	CADOJ_NIST1036_Hisp	1.83448e+06		938937	385533
2.8.0	2022-01-17T04:29:37.060-08:00	dukek	4P_4-3-2-1_1ng_Donor Group 1 Amp 1_F6A-LRPrevM3_F5	368909	4	TRUE	CADOJ_NIST1036_AfAm	2.1635e+37		4.61392e+36	1.08897e+36															CADOJ_NIST1036_Cauc	3.58115e+32		1.00311e+32	3.0447e+31															CADOJ_NIST1036_Hisp	2.93204e+34		8.23843e+33	2.13528e+33
2.8.0	2022-01-17T04:30:05.668-08:00	dukek	4P_4-3-2-1_1ng_Donor Group 1 Amp 2_F6A-LRPrevM3_F5	66962	4	TRUE	CADOJ_NIST1036_AfAm	2.06895e+38		3.49482e+37	9.76945e+36															CADOJ_NIST1036_Cauc	3.50498e+33		6.05832e+32	2.13685e+32															CADOJ_NIST1036_Hisp	3.0206e+35		5.19798e+34	1.16859e+34
2.8.0	2022-01-17T04:30:31.973-08:00	dukek	4P_4-3-2-1_2ng_Donor Group 1 Amp 1_F6A-LRPrevM3_F5	999267	4	TRUE	CADOJ_NIST1036_AfAm	1.45003e+41		2.57616e+40	6.31145e+39															CADOJ_NIST1036_Cauc	2.64013e+36		4.98528e+35	1.44676e+35															CADOJ_NIST1036_Hisp	2.02905e+38		3.8044e+37	8.45553e+36
2.8.0	2022-01-17T04:30:51.063-08:00	dukek	4P_4-3-2-1_2ng_Donor Group 1 Amp 2_F6A-LRPrevM3_F5	730537	4	TRUE	CADOJ_NIST1036_AfAm	1.36031e+39		3.07158e+38	7.51405e+37															CADOJ_NIST1036_Cauc	3.96265e+34		8.47569e+33	2.48299e+33															CADOJ_NIST1036_Hisp	2.88512e+36		6.33232e+35	1.53488e+35
2.8.0	2022-01-17T04:31:04.010-08:00	dukek	4P_4-3-2-1_63pg_Donor Group 1 Amp 1_F6A-LRPrevM3_F5	444464	4	TRUE	CADOJ_NIST1036_AfAm	4.72982		3.63628	1.99032															CADOJ_NIST1036_Cauc	3.54964		2.79963	1.6237															CADOJ_NIST1036_Hisp	2.07098		1.71526	1.03099
2.8.0	2022-01-17T04:31:41.434-08:00	dukek	4P_4-3-2-1_63pg_Donor Group 1 Amp 2_F6A-LRPrevM3_F5	147836	4	TRUE	CADOJ_NIST1036_AfAm	1153.81		318.267	73.9187															CADOJ_NIST1036_Cauc	112.272		45.5875	14.6841															CADOJ_NIST1036_Hisp	196.61		68.9549	21.0748
2.8.0	2022-01-17T04:33:24.083-08:00	dukek	4P_4-3-2-1_125pg_Donor Group 1 Amp 1_F6A-LRPrevM3_F5	813238	4	TRUE	CADOJ_NIST1036_AfAm	3.3636e+07		6.09741e+06	2.08339e+06															CADOJ_NIST1036_Cauc	3.47144e+06		647368	255856															CADOJ_NIST1036_Hisp	1.12374e+07		2.05394e+06	674668
2.8.0	2022-01-17T04:35:11.395-08:00	dukek	4P_4-3-2-1_125pg_Donor Group 1 Amp 2_F6A-LRPrevM3_F5	692084	4	TRUE	CADOJ_NIST1036_AfAm	3.60929e+12		6.69411e+11	1.75206e+11															CADOJ_NIST1036_Cauc	3.03297e+10		5.96693e+09	1.85665e+09															CADOJ_NIST1036_Hisp	1.83225e+11		3.53164e+10	9.29321e+09
2.8.0	2022-01-17T04:36:52.283-08:00	dukek	4P_4-3-2-1_250pg_Donor Group 1 Amp 1_F6A-LRPrevM3_F5	853097	4	TRUE	CADOJ_NIST1036_AfAm	1.78215e+24		3.88863e+23	1.06222e+23															CADOJ_NIST1036_Cauc	2.84925e+20		5.56767e+19	1.97612e+19															CADOJ_NIST1036_Hisp	8.38809e+21		1.66613e+21	4.46668e+20
2.8.0	2022-01-17T04:38:00.262-08:00	dukek	4P_4-3-2-1_250pg_Donor Group 1 Amp 2_F6A-LRPrevM3_F5	597772	4	TRUE	CADOJ_NIST1036_AfAm	1.36415e+25		2.96886e+24	8.05679e+23															CADOJ_NIST1036_Cauc	7.26494e+20		2.13012e+20	6.21116e+19															CADOJ_NIST1036_Hisp	1.20404e+22		3.479e+21	8.01799e+20
2.8.0	2022-01-17T04:38:54.182-08:00	dukek	4P_4-3-2-1_380pg_Donor Group 1 Amp 1_F6A-LRPrevM3_F5	495308	4	TRUE	CADOJ_NIST1036_AfAm	2.43463e+31		5.32384e+30	1.60107e+30															CADOJ_NIST1036_Cauc	4.11604e+27		8.32653e+26	2.64434e+26															CADOJ_NIST1036_Hisp	2.12463e+29		4.31578e+28	9.69086e+27
2.8.0	2022-01-17T04:39:56.514-08:00	dukek	4P_4-3-2-1_380pg_Donor Group 1 Amp 2_F6A-LRPrevM3_F5	217766	4	TRUE	CADOJ_NIST1036_AfAm	6.14391e+31		1.29401e+31	3.64737e+30															CADOJ_NIST1036_Cauc	1.44637e+27		3.49014e+26	1.20184e+26															CADOJ_NIST1036_Hisp	6.64645e+28		1.61781e+28	4.17657e+27
2.8.0	2022-01-17T04:40:45.649-08:00	dukek	4P_4-3-2-1_500pg_Donor Group 1 Amp 1_F6A-LRPrevM3_F5	297642	4	TRUE	CADOJ_NIST1036_AfAm	3.71878e+34		6.6503e+33	1.79682e+33															CADOJ_NIST1036_Cauc	1.01905e+30		1.91244e+29	6.21572e+28															CADOJ_NIST1036_Hisp	5.98523e+31		1.11848e+31	2.61492e+30
2.8.0	2022-01-17T04:41:34.465-08:00	dukek	4P_4-3-2-1_500pg_Donor Group 1 Amp 2_F6A-LRPrevM3_F5	125840	4	TRUE	CADOJ_NIST1036_AfAm	8.48567e+32		2.57578e+32	7.25423e+31															CADOJ_NIST1036_Cauc	6.31434e+28		1.73712e+28	5.27253e+27															CADOJ_NIST1036_Hisp	3.76789e+30		1.01554e+30	2.52755e+29
2.8.0	2022-01-17T04:42:12.558-08:00	dukek	4P_4-3-2-1_750pg_Donor Group 1 Amp 1_F6A-LRPrevM3_F5	960355	4	TRUE	CADOJ_NIST1036_AfAm	1.27096e+34		3.23467e+33	9.14511e+32															CADOJ_NIST1036_Cauc	4.68113e+29		1.15577e+29	3.77916e+28															CADOJ_NIST1036_Hisp	2.23828e+31		5.59339e+30	1.32275e+30
2.8.0	2022-01-17T04:42:38.916-08:00	dukek	4P_4-3-2-1_750pg_Donor Group 1 Amp 2_F6A-LRPrevM3_F5	547486	4	TRUE	CADOJ_NIST1036_AfAm	2.10022e+34		3.58516e+33	8.66351e+32															CADOJ_NIST1036_Cauc	5.75789e+29		1.00972e+29	3.14957e+28															CADOJ_NIST1036_Hisp	3.50473e+31		6.16028e+30	1.45231e+30
2.8.0	2022-01-17T04:43:13.901-08:00	dukek	4P_4-3-2-1_870pg_Donor Group 1 Amp 1_F6A-LRPrevM3_F5	56690	4	TRUE	CADOJ_NIST1036_AfAm	1.48559e+37		2.7996e+36	6.31183e+35															CADOJ_NIST1036_Cauc	4.87555e+32		9.71047e+31	3.59676e+31															CADOJ_NIST1036_Hisp	3.49811e+34		7.03207e+33	1.82954e+33
2.8.0	2022-01-17T04:43:49.380-08:00	dukek	4P_4-3-2-1_870pg_Donor Group 1 Amp 2_F6A-LRPrevM3_F5	631173	4	TRUE	CADOJ_NIST1036_AfAm	2.90723e+36		5.37848e+35	1.51741e+35															CADOJ_NIST1036_Cauc	3.82706e+31		9.68463e+30	2.62084e+30															CADOJ_NIST1036_Hisp	2.62966e+33		6.38055e+32	1.56682e+32
2.8.0	2022-01-17T04:44:15.163-08:00	dukek	4P_10-5-2-1_1.4ng_Donor Group 1 Amp 1_F6A-LRPrevM3_F5	171962	4	TRUE	CADOJ_NIST1036_AfAm	2.25742e+48		3.76237e+47	8.40279e+46															CADOJ_NIST1036_Cauc	2.08524e+43		3.4754e+42	1.13616e+42															CADOJ_NIST1036_Hisp	1.2734e+45		2.12233e+44	4.61274e+43
2.8.0	2022-01-17T04:44:35.608-08:00	dukek	4P_10-5-2-1_1.4ng_Donor Group 1 Amp 2_F6A-LRPrevM3_F5	355640	4	TRUE	CADOJ_NIST1036_AfAm	1.48828e+44		2.48046e+43	5.94307e+42															CADOJ_NIST1036_Cauc	1.14451e+39		1.90751e+38	5.8357e+37															CADOJ_NIST1036_Hisp	7.80523e+40		1.30087e+40	3.3135e+39
2.8.0	2022-01-17T04:44:51.119-08:00	dukek	4P_10-5-2-1_1.6ng_Donor Group 1 Amp 1_F6A-LRPrevM3_F5	888925	4	TRUE	CADOJ_NIST1036_AfAm	1.02195e+49		1.70326e+48	4.37924e+47															CADOJ_NIST1036_Cauc	8.07801e+43		1.34634e+43	3.80503e+42															CADOJ_NIST1036_Hisp	4.91309e+45		8.18849e+44	2.01887e+44
2.8.0	2022-01-17T04:45:03.137-08:00	dukek	4P_10-5-2-1_1.6ng_Donor Group 1 Amp 2_F6A-LRPrevM3_F5	376843	4	TRUE	CADOJ_NIST1036_AfAm	1.8051e+49		3.00851e+48	7.86609e+47															CADOJ_NIST1036_Cauc	2.77158e+44		4.61929e+43	1.36272e+43															CADOJ_NIST1036_Hisp	1.96629e+46		3.27716e+45	5.29757e+44
2.8.0	2022-01-17T04:45:11.582-08:00	dukek	4P_10-5-2-1_1.8ng_Donor Group 1 Amp 1_F6A-LRPrevM3_F5	17125	4	TRUE	CADOJ_NIST1036_AfAm	8.30668e+51		1.38445e+51	3.24998e+50															CADOJ_NIST1036_Cauc	8.79984e+46		1.46664e+46	3.94862e+45															CADOJ_NIST1036_Hisp	7.11212e+48		1.18535e+48	2.4342e+47
2.8.0	2022-01-17T04:45:24.410-08:00	dukek	4P_10-5-2-1_1.8ng_Donor Group 1 Amp 2_F6A-LRPrevM3_F5	720089	4	TRUE	CADOJ_NIST1036_AfAm	3.12656e+44		5.21163e+43	1.47604e+43															CADOJ_NIST1036_Cauc	6.48823e+39		1.08164e+39	3.03444e+38															CADOJ_NIST1036_Hisp	6.29296e+41		1.04907e+41	2.62945e+40
2.8.0	2022-01-17T04:45:33.139-08:00	dukek	4P_10-5-2-1_3.6ng_Donor Group 1 Amp 1_F6A-LRPrevM3_F5	730240	4	TRUE	CADOJ_NIST1036_AfAm	3.44206e+52		5.73676e+51	1.31708e+51															CADOJ_NIST1036_Cauc	6.15658e+47		1.0261e+47	2.89185e+46															CADOJ_NIST1036_Hisp	4.72441e+49		7.87402e+48	1.43374e+48
2.8.0	2022-01-17T04:45:40.014-08:00	dukek	4P_10-5-2-1_3.6ng_Donor Group 1 Amp 2_F6A-LRPrevM3_F5	655847	4	TRUE	CADOJ_NIST1036_AfAm	5.71272e+47		9.5212e+46	2.55631e+46															CADOJ_NIST1036_Cauc	1.18107e+43		1.96845e+42	5.79771e+41															CADOJ_NIST1036_Hisp	7.98764e+44		1.33127e+44	2.6233e+43
2.8.0	2022-01-17T04:45:50.693-08:00	dukek	4P_10-5-2-1_113pg_Donor Group 1 Amp 1_F6A-LRPrevM3_F5	615977	4	TRUE	CADOJ_NIST1036_AfAm	5.36061e+09		1.08334e+09	4.40973e+08															CADOJ_NIST1036_Cauc	4.78289e+07		9.37701e+06	4.48575e+06															CADOJ_NIST1036_Hisp	2.5196e+08		4.88721e+07	1.57598e+07
2.8.0	2022-01-17T04:46:47.162-08:00	dukek	4P_10-5-2-1_113pg_Donor Group 1 Amp 2_F6A-LRPrevM3_F5	12795	4	TRUE	CADOJ_NIST1036_AfAm	355369		72808.7	31560.9															CADOJ_NIST1036_Cauc	18530.4		4087.86	1972.8															CADOJ_NIST1036_Hisp	42124		9320.19	4290.07
2.8.0	2022-01-17T04:47:50.608-08:00	dukek	4P_10-5-2-1_225pg_Donor Group 1 Amp 1_F6A-LRPrevM3_F5	886186	4	TRUE	CADOJ_NIST1036_AfAm	2.92644e+21		4.90304e+20	1.52065e+20															CADOJ_NIST1036_Cauc	5.40967e+17		9.10272e+16	3.2919e+16															CADOJ_NIST1036_Hisp	1.05556e+19		1.7786e+18	5.71569e+17
2.8.0	2022-01-17T04:49:57.318-08:00	dukek	4P_10-5-2-1_225pg_Donor Group 1 Amp 2_F6A-LRPrevM3_F5	427804	4	TRUE	CADOJ_NIST1036_AfAm	1.06213e+30		1.77376e+29	4.84422e+28															CADOJ_NIST1036_Cauc	4.03043e+25		6.74557e+24	2.54274e+24															CADOJ_NIST1036_Hisp	6.47671e+26		1.08436e+26	2.5315e+25
2.8.0	2022-01-17T04:51:31.026-08:00	dukek	4P_10-5-2-1_450pg_Donor Group 1 Amp 1_F6A-LRPrevM3_F5	843737	4	TRUE	CADOJ_NIST1036_AfAm	3.7135e+30		6.19804e+29	1.92012e+29															CADOJ_NIST1036_Cauc	5.61525e+25		9.38142e+24	3.43417e+24															CADOJ_NIST1036_Hisp	3.29728e+27		5.50508e+26	1.53919e+26
2.8.0	2022-01-17T04:52:57.322-08:00	dukek	4P_10-5-2-1_450pg_Donor Group 1 Amp 2_F6A-LRPrevM3_F5	601106	4	TRUE	CADOJ_NIST1036_AfAm	2.27808e+35		3.79696e+34	8.75081e+33															CADOJ_NIST1036_Cauc	1.5765e+30		2.6277e+29	7.20606e+28															CADOJ_NIST1036_Hisp	1.07873e+32		1.79802e+31	3.20424e+30
2.8.0	2022-01-17T04:53:37.608-08:00	dukek	4P_10-5-2-1_684pg_Donor Group 1 Amp 1_F6A-LRPrevM3_F5	83859	4	TRUE	CADOJ_NIST1036_AfAm	7.11861e+44		1.18643e+44	2.96275e+43															CADOJ_NIST1036_Cauc	9.43727e+39		1.57288e+39	4.08569e+38															CADOJ_NIST1036_Hisp	6.10262e+41		1.0171e+41	2.16024e+40
2.8.0	2022-01-17T04:54:08.155-08:00	dukek	4P_10-5-2-1_684pg_Donor Group 1 Amp 2_F6A-LRPrevM3_F5	258978	4	TRUE	CADOJ_NIST1036_AfAm	2.86243e+42		4.77074e+41	1.18506e+41															CADOJ_NIST1036_Cauc	3.13247e+37		5.22086e+36	1.7012e+36															CADOJ_NIST1036_Hisp	1.91135e+39		3.18564e+38	7.70588e+37
2.8.0	2022-01-17T04:54:47.410-08:00	dukek	4P_10-5-2-1_900pg_Donor Group 1 Amp 1_F6A-LRPrevM3_F5	621035	4	TRUE	CADOJ_NIST1036_AfAm	1.37161e+43		2.28602e+42	5.61332e+41															CADOJ_NIST1036_Cauc	7.29345e+37		1.21558e+37	3.6642e+36															CADOJ_NIST1036_Hisp	5.99966e+39		9.99944e+38	2.77269e+38
2.8.0	2022-01-17T04:55:15.461-08:00	dukek	4P_10-5-2-1_900pg_Donor Group 1 Amp 2_F6A-LRPrevM3_F5	435123	4	TRUE	CADOJ_NIST1036_AfAm	1.28768e+43		2.14613e+42	5.93923e+41															CADOJ_NIST1036_Cauc	1.45655e+38		2.42759e+37	7.52471e+36															CADOJ_NIST1036_Hisp	8.84948e+39		1.47492e+39	2.96495e+38
2.8.0	2022-01-17T04:55:37.942-08:00	dukek	4P_100-100-100-6_1.28ng_Donor Group 1 Amp 1_F6A-LRPrevM3_F5	632243	4	TRUE	CADOJ_NIST1036_AfAm	2.52617e+30		7.50657e+29	1.89181e+29															CADOJ_NIST1036_Cauc	7.25555e+25		1.97817e+25	5.89671e+24															CADOJ_NIST1036_Hisp	4.52429e+27		1.23206e+27	3.19844e+26
2.8.0	2022-01-17T04:55:55.082-08:00	dukek	4P_100-100-100-6_1.28ng_Donor Group 1 Amp 2_F6A-LRPrevM3_F5	160476	4	TRUE	CADOJ_NIST1036_AfAm	2.10774e+30		5.97914e+29	1.31809e+29															CADOJ_NIST1036_Cauc	5.14024e+25		1.49015e+25	4.02959e+24															CADOJ_NIST1036_Hisp	3.61276e+27		1.04085e+27	2.42044e+26
2.8.0	2022-01-17T04:56:11.301-08:00	dukek	4P_100-100-100-6_319ng_Donor Group 1 Amp 1_F6A-LRPrevM3_F5	101491	4	TRUE	CADOJ_NIST1036_AfAm	2.96139e+16		6836826339886250	1932016136951060															CADOJ_NIST1036_Cauc	1.27339e+13		3.40245e+12	1.19825e+12															CADOJ_NIST1036_Hisp	990638216801573		257862760404908	7.59854e+13
2.8.0	2022-01-17T04:57:54.279-08:00	dukek	4P_100-100-100-6_319ng_Donor Group 1 Amp 2_F6A-LRPrevM3_F5	80627	4	TRUE	CADOJ_NIST1036_AfAm	1.19177e+18		5.04312e+17	1.54699e+17															CADOJ_NIST1036_Cauc	565582259215166		193407587768438	5.82959e+13															CADOJ_NIST1036_Hisp	1.04164e+16		3719472549549290	1015428816142480
2.8.0	2022-01-17T04:59:12.322-08:00	dukek	4P_100-100-100-6_638ng_Donor Group 1 Amp 1_F6A-LRPrevM3_F5	463164	4	TRUE	CADOJ_NIST1036_AfAm	4.89059e+24		1.3404e+24	4.05852e+23															CADOJ_NIST1036_Cauc	2.12857e+21		6.7087e+20	2.14419e+20															CADOJ_NIST1036_Hisp	6.48637e+22		1.92161e+22	6.7507e+21
2.8.0	2022-01-17T05:00:42.013-08:00	dukek	4P_100-100-100-6_638ng_Donor Group 1 Amp 2_F6A-LRPrevM3_F5	678405	4	TRUE	CADOJ_NIST1036_AfAm	4.08793e+26		9.66919e+25	2.71618e+25															CADOJ_NIST1036_Cauc	2.17126e+22		5.29634e+21	1.63338e+21															CADOJ_NIST1036_Hisp	8.82032e+23		2.08136e+23	5.23854e+22
2.8.0	2022-01-17T05:01:26.059-08:00	dukek	4P_4-3-2-1_1ng_Donor Group 1 Amp 1_F6A_LRPrev_3_F5	252081	4	TRUE	CADOJ_NIST1036_AfAm	8.27321e+12		5.46446e+12	2.02366e+12	27046.2	19499.8	1.04482e+06	594111	3.52903e+08	1.86055e+08	3.52903e+08	1.86055e+08	3.52903e+08	1.86055e+08	2.07731e+10	9.88087e+09	8.036e+11	5.18794e+11	CADOJ_NIST1036_Cauc	5.32361e+12		2.47578e+12	8.95085e+11	25706.7	18342.3	641330	375117	2.39616e+08	1.23014e+08	2.39616e+08	1.23014e+08	2.39616e+08	1.23014e+08	1.33816e+10	6.23866e+09	6.40891e+11	3.69334e+11	CADOJ_NIST1036_Hisp	90311963286773		4.15258e+13	1.03081e+13
2.8.0	2022-01-17T05:01:56.670-08:00	dukek	4P_4-3-2-1_1ng_Donor Group 1 Amp 2_F6A_LRPrev_3_F5	39380	4	TRUE	CADOJ_NIST1036_AfAm	4.99802e+13		2.03253e+13	7.26007e+12	70213.3	50160.2	5.63467e+06	3.27375e+06	1.53568e+09	7.91653e+08	1.53568e+09	7.91653e+08	1.53568e+09	7.91653e+08	8.22427e+10	3.76825e+10	2.25072e+12	1.49019e+12	CADOJ_NIST1036_Cauc	1.41036e+13		7.12896e+12	2.53537e+12	71666.2	51634.5	3.42092e+06	2.00215e+06	9.74857e+08	5.01725e+08	9.74857e+08	5.01725e+08	9.74857e+08	5.01725e+08	4.45759e+10	2.00909e+10	1.86602e+12	1072488799706	CADOJ_NIST1036_Hisp	255259076050318		126828447278423	3.97866e+13
2.8.0	2022-01-17T05:02:38.577-08:00	dukek	4P_4-3-2-1_2ng_Donor Group 1 Amp 1_F6A_LRPrev_3_F5	974050	4	TRUE	CADOJ_NIST1036_AfAm	1299744603884900		510571111737482	173347088980910	233008	166052	3.52578e+07	1.9929e+07	1.47642e+10	7.38691e+09	1.47642e+10	7.38691e+09	1.47642e+10	7.38691e+09	1.13414e+12	5.11409e+11	8.38927e+12	5.86555e+12	CADOJ_NIST1036_Cauc	372822653869029		164808208167852	5.71861e+13	202587	145255	1.72329e+07	9.99643e+06	7.39384e+09	3.72665e+09	7.39384e+09	3.72665e+09	7.39384e+09	3.72665e+09	5.2033e+11	2.29078e+11	7.00571e+12	4.8549e+12	CADOJ_NIST1036_Hisp	5474957153734300		2407541555476630	610291348852906
2.8.0	2022-01-17T05:03:01.924-08:00	dukek	4P_4-3-2-1_2ng_Donor Group 1 Amp 2_F6A_LRPrev_3_F5	945304	4	TRUE	CADOJ_NIST1036_AfAm	1029726740587050		347174769435659	114384252518657	272939	197178	3.38077e+07	1.90288e+07	1.60451e+10	7.82595e+09	1.60451e+10	7.82595e+09	1.60451e+10	7.82595e+09	1.16599e+12	4.95437e+11	9.67549e+12	6.76116e+12	CADOJ_NIST1036_Cauc	447143775283730		150497879064021	4.86333e+13	232235	167618	1.47142e+07	8.68421e+06	7.81382e+09	3.79539e+09	7.81382e+09	3.79539e+09	7.81382e+09	3.79539e+09	5.85158e+11	2.38231e+11	7.86704e+12	5.28044e+12	CADOJ_NIST1036_Hisp	6585311765961190		2216484754172980	652669966265941
2.8.0	2022-01-17T05:03:17.263-08:00	dukek	4P_4-3-2-1_63pg_Donor Group 1 Amp 1_F6A_LRPrev_3_F5	494310	4	TRUE	CADOJ_NIST1036_AfAm	1.89552		1.54131	1.21447	1.17038	0.995805	1.25171	1.03467	1.36819	1.10547	1.36819	1.10547	1.36819	1.10547	1.44606	1.15285	1.54131	1.21447	CADOJ_NIST1036_Cauc	1.7298		1.39512	1.13791	1.0932	0.940563	1.151	0.970003	1.23945	1.03425	1.23945	1.03425	1.23945	1.03425	1.30643	1.08029	1.39512	1.13791	CADOJ_NIST1036_Hisp	1.50729		1.28097	1.0431
2.8.0	2022-01-17T05:03:48.494-08:00	dukek	4P_4-3-2-1_63pg_Donor Group 1 Amp 2_F6A_LRPrev_3_F5	861544	4	TRUE	CADOJ_NIST1036_AfAm	9.58592		4.75582	3.09533	1.34825	1.04212	1.46635	1.08149	2.02171	1.46277	2.02171	1.46277	2.02171	1.46277	2.82729	1.98157	4.75581	3.09533	CADOJ_NIST1036_Cauc	5.66107		3.07801	2.10175	1.20526	0.95243	1.28173	0.95617	1.61369	1.17768	1.61369	1.17768	1.61369	1.17768	2.08194	1.4765	3.07801	2.10175	CADOJ_NIST1036_Hisp	6.40646		3.39797	2.18061
2.8.0	2022-01-17T05:05:09.706-08:00	dukek	4P_4-3-2-1_125pg_Donor Group 1 Amp 1_F6A_LRPrev_3_F5	504685	4	TRUE	CADOJ_NIST1036_AfAm	21691.5		7423.01	3588.24	12.3465	8.47238	16.4827	10.309	201.427	118.57	201.427	118.57	201.427	118.57	1108.76	605.351	7422.61	3588.12	CADOJ_NIST1036_Cauc	16726.5		5729.79	2865.42	9.68398	7.12364	13.1338	8.97355	149.165	94.4671	149.165	94.4671	149.165	94.4671	810.004	477.894	5729.49	2865.32	CADOJ_NIST1036_Hisp	29646.9		10113	4720.12
2.8.0	2022-01-17T05:07:12.832-08:00	dukek	4P_4-3-2-1_125pg_Donor Group 1 Amp 2_F6A_LRPrev_3_F5	119770	4	TRUE	CADOJ_NIST1036_AfAm	5.15024e+08		1.77404e+08	7.70689e+07	203.969	161.319	1397.64	955.032	122978	75838.4	122978	75838.4	122978	75838.4	3.01447e+06	1.62807e+06	1.71796e+08	7.57332e+07	CADOJ_NIST1036_Cauc	1.04789e+08		3.66873e+07	1.56413e+07	194.465	151.323	706.885	483.883	61109.8	37543.9	61109.8	37543.9	61109.8	37543.9	1.16041e+06	617261	3.63648e+07	1.55612e+07	CADOJ_NIST1036_Hisp	4.57528e+08		1.58311e+08	5.46196e+07
2.8.0	2022-01-17T05:08:58.374-08:00	dukek	4P_4-3-2-1_250pg_Donor Group 1 Amp 1_F6A_LRPrev_3_F5	200805	4	TRUE	CADOJ_NIST1036_AfAm	2.9166e+11		1.25853e+11	5.21934e+10	17016.7	12711	473647	284127	6.53351e+07	3.52492e+07	6.53351e+07	3.52492e+07	6.53351e+07	3.52492e+07	1.72463e+09	8.45321e+08	1.03342e+11	4.648e+10	CADOJ_NIST1036_Cauc	1.02479e+11		4.15275e+10	1.74089e+10	11486.6	8497.15	145692	90320.4	2.26725e+07	1.22637e+07	2.26725e+07	1.22637e+07	2.26725e+07	1.22637e+07	6.19828e+08	3.10517e+08	3.71539e+10	1.63799e+10	CADOJ_NIST1036_Hisp	1.16412e+12		4.67241e+11	1.48965e+11
2.8.0	2022-01-17T05:11:10.796-08:00	dukek	4P_4-3-2-1_250pg_Donor Group 1 Amp 2_F6A_LRPrev_3_F5	343237	4	TRUE	CADOJ_NIST1036_AfAm	1.38775e+11		5.04087e+10	1.83518e+10	2146.83	1529.17	116984	68447.2	1.47147e+07	7.44355e+06	1.47147e+07	7.44355e+06	1.47147e+07	7.44355e+06	4.64194e+08	2.16914e+08	3.03369e+10	1.41166e+10	CADOJ_NIST1036_Cauc	6.35897e+10		2.45867e+10	9.63702e+09	2768.06	2105.89	78895.9	50208.6	1.04798e+07	5.93351e+06	1.04798e+07	5.93351e+06	1.04798e+07	5.93351e+06	2.95731e+08	1.51822e+08	1.94966e+10	8.55972e+09	CADOJ_NIST1036_Hisp	6.33274e+11		2.49115e+11	7.22318e+10
2.8.0	2022-01-17T05:12:40.656-08:00	dukek	4P_4-3-2-1_380pg_Donor Group 1 Amp 1_F6A_LRPrev_3_F5	729332	4	TRUE	CADOJ_NIST1036_AfAm	1.25655e+13		5.69841e+12	2.01437e+12	50813.7	35376.1	1.82127e+06	1.01335e+06	5.60446e+08	2.73165e+08	5.60446e+08	2.73165e+08	5.60446e+08	2.73165e+08	2.96789e+10	1.274e+10	1.34534e+12	7.67945e+11	CADOJ_NIST1036_Cauc	6.42114e+12		2.66042e+12	9.38646e+11	51463.3	37255.2	1.31548e+06	806453	3.87184e+08	2.03273e+08	3.87184e+08	2.03273e+08	3.87184e+08	2.03273e+08	1.84164e+10	8.3393e+09	1.05013e+12	5.38518e+11	CADOJ_NIST1036_Hisp	90267974415011		3.70184e+13	1.21445e+13
2.8.0	2022-01-17T05:14:31.512-08:00	dukek	4P_4-3-2-1_380pg_Donor Group 1 Amp 2_F6A_LRPrev_3_F5	72017	4	TRUE	CADOJ_NIST1036_AfAm	117076734624241		5.35211e+13	1.96552e+13	138243	105155	4.03161e+07	2.37764e+07	7.87138e+09	4.02483e+09	7.87138e+09	4.02483e+09	7.87138e+09	4.02483e+09	3.2518e+11	1.47409e+11	4.65875e+12	3.29051e+12	CADOJ_NIST1036_Cauc	2.79889e+13		1.47149e+13	5.33909e+12	107040	80008.2	1.10826e+07	6.56722e+06	2.54681e+09	1.31037e+09	2.54681e+09	1.31037e+09	2.54681e+09	1.31037e+09	1.05682e+11	4.79567e+10	3.07459e+12	1.89614e+12	CADOJ_NIST1036_Hisp	368685780995823		197781882489862	6.73977e+13
2.8.0	2022-01-17T05:16:08.590-08:00	dukek	4P_4-3-2-1_500pg_Donor Group 1 Amp 1_F6A_LRPrev_3_F5	170929	4	TRUE	CADOJ_NIST1036_AfAm	5.14152e+12		2.5911e+12	9.95771e+11	42133	30985.6	1.91655e+06	1.14159e+06	4.57788e+08	2.4326e+08	4.57788e+08	2.4326e+08	4.57788e+08	2.4326e+08	1.89778e+10	9.19031e+09	9.42774e+11	5.27636e+11	CADOJ_NIST1036_Cauc	1.19103e+12		6.8748e+11	2.35988e+11	31003.2	21755.4	632055	368465	1.6254e+08	8.24631e+07	1.6254e+08	8.24631e+07	1.6254e+08	8.24631e+07	6.4288e+09	2.82874e+09	4.10754e+11	1.76932e+11	CADOJ_NIST1036_Hisp	1.77569e+13		1.06746e+13	2.94115e+12
2.8.0	2022-01-17T05:17:30.475-08:00	dukek	4P_4-3-2-1_500pg_Donor Group 1 Amp 2_F6A_LRPrev_3_F5	149438	4	TRUE	CADOJ_NIST1036_AfAm	1.88075e+13		9.22848e+12	3.18245e+12	54921.9	38593.3	2.00291e+06	1.11066e+06	6.96769e+08	3.54773e+08	6.96769e+08	3.54773e+08	6.96769e+08	3.54773e+08	4.05376e+10	1.82372e+10	1.57965e+12	9.58887e+11	CADOJ_NIST1036_Cauc	9.58779e+12		4.11181e+12	1.41628e+12	57759.4	40725.2	1.30467e+06	752005	4.72358e+08	2.37876e+08	4.72358e+08	2.37876e+08	4.72358e+08	2.37876e+08	2.52274e+10	1.08858e+10	1.31043e+12	6.80805e+11	CADOJ_NIST1036_Hisp	190635103832949		78145660334878	1.85889e+13
2.8.0	2022-01-17T05:18:38.160-08:00	dukek	4P_4-3-2-1_750pg_Donor Group 1 Amp 1_F6A_LRPrev_3_F5	20958	4	TRUE	CADOJ_NIST1036_AfAm	83664300127726		3.05761e+13	1.05444e+13	96212.4	64735.7	1.08273e+07	5.81519e+06	3.07006e+09	1.43662e+09	3.07006e+09	1.43662e+09	3.07006e+09	1.43662e+09	1.55791e+11	6.61065e+10	3.14111e+12	1.9464e+12	CADOJ_NIST1036_Cauc	25817663460330		9.43254e+12	3.29321e+12	76691.8	54770.3	3.42969e+06	1.93735e+06	1.15365e+09	5.75365e+08	1.15365e+09	5.75365e+08	1.15365e+09	5.75365e+08	5.87764e+10	2.60565e+10	2.09634e+12	1.24106e+12	CADOJ_NIST1036_Hisp	441294790018567		160775804890051	4.09018e+13
2.8.0	2022-01-17T05:19:23.347-08:00	dukek	4P_4-3-2-1_750pg_Donor Group 1 Amp 2_F6A_LRPrev_3_F5	906620	4	TRUE	CADOJ_NIST1036_AfAm	1.53695e+12		9.84617e+11	4.04715e+11	15483.2	11267.7	514717	309834	1.09695e+08	5.92517e+07	1.09695e+08	5.92517e+07	1.09695e+08	5.92517e+07	5.02374e+09	2.40324e+09	3.46058e+11	1.95019e+11	CADOJ_NIST1036_Cauc	7.35924e+11		4.13749e+11	1.41367e+11	15183.5	10456.2	393094	222207	8.00243e+07	3.91738e+07	8.00243e+07	3.91738e+07	8.00243e+07	3.91738e+07	3.13959e+09	1.33394e+09	2.28899e+11	1.00643e+11	CADOJ_NIST1036_Hisp	10095391495035		5.37752e+12	1.28757e+12
2.8.0	2022-01-17T05:20:09.971-08:00	dukek	4P_4-3-2-1_870pg_Donor Group 1 Amp 1_F6A_LRPrev_3_F5	912439	4	TRUE	CADOJ_NIST1036_AfAm	3.89613e+13		1.48234e+13	5.65993e+12	44443.8	31725.3	2.37099e+06	1.37686e+06	8.03827e+08	4.22299e+08	8.03827e+08	4.22299e+08	8.03827e+08	4.22299e+08	5.06667e+10	2.41397e+10	1.4249e+12	9.35042e+11	CADOJ_NIST1036_Cauc	1.29413e+13		5.2029e+12	1.75602e+12	36646.7	26687.3	1.21725e+06	720312	4.26101e+08	2.21847e+08	4.26101e+08	2.21847e+08	4.26101e+08	2.21847e+08	2.45636e+10	1.0915e+10	1.01644e+12	5.93617e+11	CADOJ_NIST1036_Hisp	196549920676688		8.0352e+13	2.42157e+13
2.8.0	2022-01-17T05:21:05.611-08:00	dukek	4P_4-3-2-1_870pg_Donor Group 1 Amp 2_F6A_LRPrev_3_F5	846756	4	TRUE	CADOJ_NIST1036_AfAm	4.13661e+13		1.47078e+13	5.93774e+12	65072.6	48950.7	4.81233e+06	2.88483e+06	1.1901e+09	6.39584e+08	1.1901e+09	6.39584e+08	1.1901e+09	6.39584e+08	6.2305e+10	3.05754e+10	2.01819e+12	1.36631e+12	CADOJ_NIST1036_Cauc	8.15535e+12		3.2752e+12	1.18518e+12	55313.2	40111.2	2.02941e+06	1.21161e+06	5.14445e+08	2.74522e+08	5.14445e+08	2.74522e+08	5.14445e+08	2.74522e+08	2.21469e+10	1.00816e+10	1.21041e+12	6.40902e+11	CADOJ_NIST1036_Hisp	114626490933517		46673116907847	1.64148e+13
2.8.0	2022-01-17T05:21:52.724-08:00	dukek	4P_10-5-2-1_1.4ng_Donor Group 1 Amp 1_F6A_LRPrev_3_F5	925647	4	TRUE	CADOJ_NIST1036_AfAm	2.68034e+20		8.93448e+19	3.39768e+19	3.6773e+07	3.00951e+07	7.14463e+11	4.44824e+11	817964629541504	457774078536524	817964629541504	457774078536524	817964629541504	457774078536524	1.22977e+17	6.18327e+16	1369730489104480	1120950318151790	CADOJ_NIST1036_Cauc	4.23648e+19		1.41216e+19	6.06767e+18	2.31591e+07	1.92663e+07	1.96448e+11	1.28337e+11	205658564829921	124377099118526	205658564829921	124377099118526	205658564829921	124377099118526	2.77286e+16	1.48669e+16	862442924225118	717391377917496	CADOJ_NIST1036_Hisp	5.23672e+20		1.74557e+20	5.70653e+19
2.8.0	2022-01-17T05:22:21.040-08:00	dukek	4P_10-5-2-1_1.4ng_Donor Group 1 Amp 2_F6A_LRPrev_3_F5	421220	4	TRUE	CADOJ_NIST1036_AfAm	2.69598e+16		8986606117203370	3271292128604530	48221.3	29639.2	6.18507e+07	3.37327e+07	6.33739e+10	3.187e+10	6.33739e+10	3.187e+10	6.33739e+10	3.187e+10	9.74685e+12	4.57156e+12	1.79234e+12	1.10143e+12	CADOJ_NIST1036_Cauc	3526399770758820		1175466590272610	419614841475974	22969.4	13677	1.66003e+07	8.88851e+06	1.29606e+10	6.43928e+09	1.29606e+10	6.43928e+09	1.29606e+10	6.43928e+09	1.6536e+12	7.44889e+11	8.51927e+11	5.06913e+11	CADOJ_NIST1036_Hisp	5.14109e+16		1.7137e+16	4682185597597050
2.8.0	2022-01-17T05:22:36.090-08:00	dukek	4P_10-5-2-1_1.6ng_Donor Group 1 Amp 1_F6A_LRPrev_3_F5	940280	4	TRUE	CADOJ_NIST1036_AfAm	7.47737e+20		2.49246e+20	9.29737e+19	4.04226e+06	2.90539e+06	1.48299e+11	8.25581e+10	334410830986385	165805263696543	334410830986385	165805263696543	334410830986385	165805263696543	9.82111e+16	4.49284e+16	150579153916050	108227241429138	CADOJ_NIST1036_Cauc	8.92953e+19		2.97651e+19	1.06504e+19	2.15348e+06	1.58416e+06	6.2732e+10	3.47083e+10	100523368827189	51684001634413	100523368827189	51684001634413	100523368827189	51684001634413	2.12814e+16	9842473603468360	80217944122902	5.90096e+13	CADOJ_NIST1036_Hisp	1.13797e+21		3.79323e+20	1.15109e+20
2.8.0	2022-01-17T05:22:57.842-08:00	dukek	4P_10-5-2-1_1.6ng_Donor Group 1 Amp 2_F6A_LRPrev_3_F5	635520	4	TRUE	CADOJ_NIST1036_AfAm	1.27669e+21		4.25562e+20	1.61692e+20	6.85204e+06	5.44247e+06	2.24283e+11	1.3797e+11	535916915534460	293336258007270	535916915534460	293336258007270	535916915534460	293336258007270	1.63154e+17	7.8987e+16	255244554201923	202735604840878	CADOJ_NIST1036_Cauc	2.92832e+20		9.76105e+19	3.84328e+19	3.85023e+06	3.07869e+06	5.92829e+10	3.7416e+10	136403012460672	7.94983e+13	136403012460672	7.94983e+13	136403012460672	7.94983e+13	4.00027e+16	2.05587e+16	143411103925514	114671333817162	CADOJ_NIST1036_Hisp	4.39105e+21		1.46368e+21	4.38087e+20
2.8.0	2022-01-17T05:23:14.750-08:00	dukek	4P_10-5-2-1_1.8ng_Donor Group 1 Amp 1_F6A_LRPrev_3_F5	421529	4	TRUE	CADOJ_NIST1036_AfAm	6.43129e+23		2.14376e+23	7.43281e+22	2.59328e+08	2.116e+08	6.11863e+13	35396269104664	1.85784e+17	9.57387e+16	1.85784e+17	9.57387e+16	1.85784e+17	9.57387e+16	6.69207e+19	3.04759e+19	9660896395208530	7882832140835110	CADOJ_NIST1036_Cauc	1.03463e+23		3.44877e+22	1.36866e+22	1.49013e+08	1.21819e+08	1.57164e+13	9.56296e+12	4.25973e+16	2.35822e+16	4.25973e+16	2.35822e+16	4.25973e+16	2.35822e+16	1.35633e+19	6.8519e+18	5551189755068680	4538090856502210	CADOJ_NIST1036_Hisp	1.7509e+24		5.83634e+23	1.92078e+23
2.8.0	2022-01-17T05:23:30.024-08:00	dukek	4P_10-5-2-1_1.8ng_Donor Group 1 Amp 2_F6A_LRPrev_3_F5	779746	4	TRUE	CADOJ_NIST1036_AfAm	3.08589e+16		1.02876e+16	3238611569848480	618741	393211	5.60388e+08	2.80859e+08	2.6417e+11	1.23677e+11	2.6417e+11	1.23677e+11	2.6417e+11	1.23677e+11	2.17769e+13	9.16811e+12	2.29313e+13	1.45589e+13	CADOJ_NIST1036_Cauc	8885212381379100		2962414192146040	989017023268347	305756	199571	3.34477e+08	1.76593e+08	1.08626e+11	5.0049e+10	1.08626e+11	5.0049e+10	1.08626e+11	5.0049e+10	8.0669e+12	3.59931e+12	1.13193e+13	7.39046e+12	CADOJ_NIST1036_Hisp	1.85929e+17		6.19893e+16	1.804e+16
2.8.0	2022-01-17T05:23:46.851-08:00	dukek	4P_10-5-2-1_3.6ng_Donor Group 1 Amp 1_F6A_LRPrev_3_F5	813511	4	TRUE	CADOJ_NIST1036_AfAm	2.09966e+24		6.99888e+23	2.83288e+23	1.98324e+08	1.5904e+08	34013530542165	1.92967e+13	1.56364e+17	8.1569e+16	1.56364e+17	8.1569e+16	1.56364e+17	8.1569e+16	8.53851e+19	4.12479e+19	7388252226661910	5924740078240910	CADOJ_NIST1036_Cauc	5.63407e+23		1.87802e+23	6.95931e+22	1.08224e+08	8.93569e+07	8.56249e+12	5.29626e+12	3.81118e+16	2.16314e+16	3.81118e+16	2.16314e+16	3.81118e+16	2.16314e+16	2.08513e+19	1.06118e+19	4031627513040010	3328733439842270	CADOJ_NIST1036_Hisp	9.35943e+24		3.11981e+24	8.15859e+23
2.8.0	2022-01-17T05:23:53.529-08:00	dukek	4P_10-5-2-1_3.6ng_Donor Group 1 Amp 2_F6A_LRPrev_3_F5	991084	4	TRUE	CADOJ_NIST1036_AfAm	4.2739e+19		1.42463e+19	4.98569e+18	1.74273e+07	1.36133e+07	1.74281e+11	9.93748e+10	159158967801447	8.20819e+13	159158967801447	8.20819e+13	159158967801447	8.20819e+13	1.98006e+16	9659205330703910	649032667751491	506898170398989	CADOJ_NIST1036_Cauc	1.31908e+19		4.39692e+18	1.76998e+18	1.18215e+07	9.40998e+06	1.25154e+11	7.3346e+10	8.36762e+13	4.5478e+13	8.36762e+13	4.5478e+13	8.36762e+13	4.5478e+13	8714979220919150	4362589868024050	440243898811457	350411547144146	CADOJ_NIST1036_Hisp	1.9329e+20		6.44301e+19	2.0023e+19
2.8.0	2022-01-17T05:24:07.137-08:00	dukek	4P_10-5-2-1_113pg_Donor Group 1 Amp 1_F6A_LRPrev_3_F5	575570	4	TRUE	CADOJ_NIST1036_AfAm	583367		197273	97252.8	11.2556	9.19502	72.794	54.0254	1330.8	889.872	1330.8	889.872	1330.8	889.872	12002.6	7339.56	197137	97215.9	CADOJ_NIST1036_Cauc	94200.9		32275	16756.6	10.4999	8.71705	51.7346	38.5577	611.91	419.327	611.91	419.327	611.91	419.327	3674.23	2292.83	32270.7	16755.2	CADOJ_NIST1036_Hisp	718046		242169	99228.2
2.8.0	2022-01-17T05:24:58.093-08:00	dukek	4P_10-5-2-1_113pg_Donor Group 1 Amp 2_F6A_LRPrev_3_F5	567879	4	TRUE	CADOJ_NIST1036_AfAm	35.3531		20.5624	14.4368	1.64443	1.41333	1.74228	1.45696	4.66353	3.72663	4.66353	3.72663	4.66353	3.72663	9.28979	6.9651	20.5624	14.4368	CADOJ_NIST1036_Cauc	30.408		17.301	12.6042	1.61144	1.43931	1.54928	1.36088	3.90857	3.29048	3.90857	3.29048	3.90857	3.29048	7.67737	6.08649	17.301	12.6042	CADOJ_NIST1036_Hisp	54.4344		32.1406	20.0597
2.8.0	2022-01-17T05:25:58.386-08:00	dukek	4P_10-5-2-1_225pg_Donor Group 1 Amp 1_F6A_LRPrev_3_F5	164012	4	TRUE	CADOJ_NIST1036_AfAm	480809		201243	105760	5.71597	4.55146	66.2811	47.238	804.844	524.215	804.844	524.215	804.844	524.215	8266.69	4782.52	201002	105695	CADOJ_NIST1036_Cauc	46120		18489.3	9829.13	4.47922	3.6994	25.8025	18.912	216.798	148.245	216.798	148.245	216.798	148.245	1499.21	938.04	18486.1	9827.93	CADOJ_NIST1036_Hisp	278073		120969	49289.6
2.8.0	2022-01-17T05:28:08.765-08:00	dukek	4P_10-5-2-1_225pg_Donor Group 1 Amp 2_F6A_LRPrev_3_F5	237262	4	TRUE	CADOJ_NIST1036_AfAm	2.5214e+09		8.60751e+08	3.75074e+08	495.281	384.144	4655.41	3083.73	374736	225286	374736	225286	374736	225286	9.73076e+06	5.21711e+06	8.11858e+08	3.63067e+08	CADOJ_NIST1036_Cauc	4.34134e+08		1.486e+08	6.1513e+07	404.557	307.69	1639.34	1098.09	142152	83876.1	142152	83876.1	142152	83876.1	3.0315e+06	1.5635e+06	1.46187e+08	6.09458e+07	CADOJ_NIST1036_Hisp	3.78811e+09		1.30711e+09	4.43781e+08
2.8.0	2022-01-17T05:30:12.215-08:00	dukek	4P_10-5-2-1_450pg_Donor Group 1 Amp 1_F6A_LRPrev_3_F5	648320	4	TRUE	CADOJ_NIST1036_AfAm	5.56112e+08		1.93458e+08	8.00237e+07	1033.45	804.607	8053.39	5271.35	337781	197951	337781	197951	337781	197951	4.80771e+06	2.46928e+06	1.92146e+08	7.97302e+07	CADOJ_NIST1036_Cauc	5.59276e+07		1.99706e+07	9.63706e+06	629.728	484.418	2220.05	1502.81	82207.2	50885.7	82207.2	50885.7	82207.2	50885.7	901477	509741	1.99401e+07	9.62783e+06	CADOJ_NIST1036_Hisp	9.69249e+08		3.39628e+08	1.45529e+08
2.8.0	2022-01-17T05:33:18.182-08:00	dukek	4P_10-5-2-1_450pg_Donor Group 1 Amp 2_F6A_LRPrev_3_F5	119723	4	TRUE	CADOJ_NIST1036_AfAm	4.22287e+08		1.40776e+08	5.60687e+07	11.7024	7.94602	190.219	116.797	28800.1	16069	28800.1	16069	28800.1	16069	1.01021e+06	497575	1.02264e+08	4.64905e+07	CADOJ_NIST1036_Cauc	4.84226e+07		1.61436e+07	6.55951e+06	4.73819	3.16974	45.4085	27.5243	6060.33	3348.42	6060.33	3348.42	6060.33	3348.42	185193	91847.4	1.44489e+07	6.08754e+06	CADOJ_NIST1036_Hisp	5.71465e+08		1.90522e+08	5.82723e+07
2.8.0	2022-01-17T05:34:40.087-08:00	dukek	4P_10-5-2-1_684pg_Donor Group 1 Amp 1_F6A_LRPrev_3_F5	77675	4	TRUE	CADOJ_NIST1036_AfAm	5.01215e+17		1.67072e+17	6.10128e+16	4.02033e+06	3.1179e+06	6.53132e+09	3.92642e+09	5.14028e+12	2.86787e+12	5.14028e+12	2.86787e+12	5.14028e+12	2.86787e+12	504043703499211	239894551781039	149393450547126	115742741052412	CADOJ_NIST1036_Cauc	8.5889e+16		2.86297e+16	1.04888e+16	2.55242e+06	1.9873e+06	1.69071e+09	1.07139e+09	1.26898e+12	7.14779e+11	1.26898e+12	7.14779e+11	1.26898e+12	7.14779e+11	117379366671576	5.69332e+13	9.43934e+13	7.32094e+13	CADOJ_NIST1036_Hisp	1.19645e+18		3.98818e+17	1.43217e+17
2.8.0	2022-01-17T05:35:31.684-08:00	dukek	4P_10-5-2-1_684pg_Donor Group 1 Amp 2_F6A_LRPrev_3_F5	3058	4	TRUE	CADOJ_NIST1036_AfAm	1.01913e+16		3397443301094300	1421446581124510	1.42401e+06	1.12757e+06	1.06528e+09	6.83746e+08	3.32452e+11	1.90903e+11	3.32452e+11	1.90903e+11	3.32452e+11	1.90903e+11	1.67774e+13	8.82943e+12	5.20504e+13	4.04084e+13	CADOJ_NIST1036_Cauc	1845257826201280		615225926123544	246700304713110	953544	749518	3.08922e+08	1.9764e+08	9.60811e+10	5.33072e+10	9.60811e+10	5.33072e+10	9.60811e+10	5.33072e+10	4.37623e+12	2.17684e+12	3.33231e+13	2.4856e+13	CADOJ_NIST1036_Hisp	2.16483e+16		7218320440330560	1978846855331380
2.8.0	2022-01-17T05:36:38.373-08:00	dukek	4P_10-5-2-1_900pg_Donor Group 1 Amp 1_F6A_LRPrev_3_F5	855665	4	TRUE	CADOJ_NIST1036_AfAm	5717429637661910		1905809941683100	798809540877928	1.48544e+06	1.15761e+06	8.12316e+08	5.18609e+08	2.98089e+11	1.67306e+11	2.98089e+11	1.67306e+11	2.98089e+11	1.67306e+11	1.4282e+13	7.22476e+12	5.35221e+13	4.05311e+13	CADOJ_NIST1036_Cauc	506617283427691		168872431001314	6.97507e+13	770259	604177	2.21786e+08	1.43699e+08	5.51256e+10	3.26639e+10	5.51256e+10	3.26639e+10	5.51256e+10	3.26639e+10	1.9007e+12	9.97116e+11	24333241191114	17366605054455	CADOJ_NIST1036_Hisp	8401173219760030		2800391110784640	940129791126887
2.8.0	2022-01-17T05:37:27.969-08:00	dukek	4P_10-5-2-1_900pg_Donor Group 1 Amp 2_F6A_LRPrev_3_F5	86293	4	TRUE	CADOJ_NIST1036_AfAm	1.70771e+16		5692389930898280	2331275754029060	646612	497622	2.01692e+08	1.28799e+08	1.34793e+11	7.93127e+10	1.34793e+11	7.93127e+10	1.34793e+11	7.93127e+10	1.28119e+13	6.68329e+12	2.37843e+13	1.82879e+13	CADOJ_NIST1036_Cauc	2302954344446090		767654724821118	290878539643821	320385	248287	6.35313e+07	3.93245e+07	3.57257e+10	2.01268e+10	3.57257e+10	2.01268e+10	3.57257e+10	2.01268e+10	2.87373e+12	1.40595e+12	1.15987e+13	8.91712e+12	CADOJ_NIST1036_Hisp	3.03712e+16		1.01238e+16	3418637323247250
2.8.0	2022-01-17T05:38:01.399-08:00	dukek	4P_100-100-100-6_1.28ng_Donor Group 1 Amp 1_F6A_LRPrev_3_F5	803071	4	TRUE	CADOJ_NIST1036_AfAm	1.69741e+13		8.62259e+12	3.07444e+12	61150.8	43388.2	2.91555e+06	1.69089e+06	8.06388e+08	4.10445e+08	8.06388e+08	4.10445e+08	8.06388e+08	4.10445e+08	3.92272e+10	1.7838e+10	1.72513e+12	1.06603e+12	CADOJ_NIST1036_Cauc	6.61722e+12		3.27319e+12	1.14098e+12	50779.3	37112.1	1.43592e+06	813948	4.2475e+08	2.22696e+08	4.2475e+08	2.22696e+08	4.2475e+08	2.22696e+08	1.95104e+10	8.88295e+09	1.13081e+12	6.0012e+11	CADOJ_NIST1036_Hisp	9.1421e+13		44951044937051	1.24271e+13
2.8.0	2022-01-17T05:38:27.400-08:00	dukek	4P_100-100-100-6_1.28ng_Donor Group 1 Amp 2_F6A_LRPrev_3_F5	337446	4	TRUE	CADOJ_NIST1036_AfAm	5.60061e+13		2.06437e+13	6.78751e+12	140683	100462	7.8137e+06	4.44361e+06	2.18382e+09	1.08483e+09	2.18382e+09	1.08483e+09	2.18382e+09	1.08483e+09	1.02303e+11	4.3958e+10	4.0246e+12	2.34538e+12	CADOJ_NIST1036_Cauc	19340939755648		7.12015e+12	2.4484e+12	101500	73444.7	3.60967e+06	2.08349e+06	1.01976e+09	5.02109e+08	1.01976e+09	5.02109e+08	1.01976e+09	5.02109e+08	4.48224e+10	2.01331e+10	2.3536e+12	1.26834e+12	CADOJ_NIST1036_Hisp	269148232889909		9.94326e+13	2.80976e+13
2.8.0	2022-01-17T05:38:46.694-08:00	dukek	4P_100-100-100-6_319ng_Donor Group 1 Amp 1_F6A_LRPrev_3_F5	972511	4	TRUE	CADOJ_NIST1036_AfAm	7.11905e+09		3.55927e+09	1.42216e+09	1398.47	1083.38	55926.8	34830.7	3.03524e+06	1.6681e+06	3.03524e+06	1.6681e+06	3.03524e+06	1.6681e+06	5.92351e+07	2.84918e+07	3.31697e+09	1.36792e+09	CADOJ_NIST1036_Cauc	1.63674e+09		7.61154e+08	3.54295e+08	919.03	718.419	16091	10654.4	930470	563583	930470	563583	930470	563583	1.68137e+07	9.28168e+06	7.42054e+08	3.4945e+08	CADOJ_NIST1036_Hisp	3.12666e+10		1.38575e+10	4.53958e+09
2.8.0	2022-01-17T05:40:25.086-08:00	dukek	4P_100-100-100-6_319ng_Donor Group 1 Amp 2_F6A_LRPrev_3_F5	536643	4	TRUE	CADOJ_NIST1036_AfAm	2.47438e+09		1.32404e+09	5.0734e+08	812.294	612.502	19496.6	12036.4	1.10025e+06	602740	1.10025e+06	602740	1.10025e+06	602740	2.13222e+07	1.03291e+07	1.26244e+09	4.95629e+08	CADOJ_NIST1036_Cauc	6.24946e+08		3.22676e+08	1.21354e+08	553.834	412.912	6845.24	4247.1	424099	225130	424099	225130	424099	225130	7.23236e+06	3.38683e+06	3.1662e+08	1.20152e+08	CADOJ_NIST1036_Hisp	1.03855e+10		5.13536e+09	1.85785e+09
2.8.0	2022-01-17T05:41:55.271-08:00	dukek	4P_100-100-100-6_638ng_Donor Group 1 Amp 1_F6A_LRPrev_3_F5	503080	4	TRUE	CADOJ_NIST1036_AfAm	2.28282e+12		8.62575e+11	3.02455e+11	23247.5	17096.9	725396	421407	1.67316e+08	8.51336e+07	1.67316e+08	8.51336e+07	1.67316e+08	8.51336e+07	6.60154e+09	2.90823e+09	4.14332e+11	1.98315e+11	CADOJ_NIST1036_Cauc	5.17748e+11		1.87908e+11	7.44909e+10	15474.1	11318.7	289624	173485	6.10367e+07	3.17304e+07	6.10367e+07	3.17304e+07	6.10367e+07	3.17304e+07	2.0427e+09	9.73501e+08	1.36874e+11	6.20909e+10	CADOJ_NIST1036_Hisp	9.82123e+12		3.52449e+12	1.06286e+12
2.8.0	2022-01-17T05:43:38.158-08:00	dukek	4P_100-100-100-6_638ng_Donor Group 1 Amp 2_F6A_LRPrev_3_F5	234180	4	TRUE	CADOJ_NIST1036_AfAm	4.44545e+13		2.19845e+13	7.37799e+12	116008	82457.9	7.80196e+06	4.50228e+06	1.91898e+09	9.6902e+08	1.91898e+09	9.6902e+08	1.91898e+09	9.6902e+08	9.24434e+10	4.1231e+10	3.49499e+12	2.18496e+12	CADOJ_NIST1036_Cauc	1.75368e+13		9.04428e+12	3.46113e+12	112052	81191	4.17952e+06	2.51949e+06	1.15403e+09	6.37718e+08	1.15403e+09	6.37718e+08	1.15403e+09	6.37718e+08	5.13277e+10	2.47445e+10	2.722e+12	1.59969e+12	CADOJ_NIST1036_Hisp	224180658342346		113714308844029	33879601467277
2.8.0	2022-01-20T18:34:26.007-08:00	dukek	4P_4-3-2-1_1ng_Donor Group 1 Amp 1_F5A_LRPrev_1_M4	158932	4	TRUE	CADOJ_NIST1036_AfAm	7.34494e+16		2.44831e+16	8277962570661550	522798	409287	2.55183e+08	1.59594e+08	1.99636e+11	1.08511e+11	1.99636e+11	1.08511e+11	1.99636e+11	1.08511e+11	2.48949e+13	1.23662e+13	1.93549e+13	1.51249e+13	CADOJ_NIST1036_Cauc	2095772977752080		698590995457270	275674574565341	241118	193205	1.25429e+08	7.6954e+07	4.73031e+10	2.71448e+10	4.73031e+10	2.71448e+10	4.73031e+10	2.71448e+10	3.00808e+12	1.48408e+12	8.82367e+12	7.00581e+12	CADOJ_NIST1036_Hisp	1632404497198980		544134834778047	192921114726906
2.8.0	2022-01-20T18:35:05.487-08:00	dukek	4P_4-3-2-1_1ng_Donor Group 1 Amp 2_F5A_LRPrev_1_M4	626208	4	TRUE	CADOJ_NIST1036_AfAm	4.38358e+11		1.46126e+11	5.46894e+10	4697.96	3354.74	261884	151207	3.54351e+07	1.89121e+07	3.54351e+07	1.89121e+07	3.54351e+07	1.89121e+07	1.11394e+09	5.59501e+08	7.79144e+10	3.80369e+10	CADOJ_NIST1036_Cauc	1.67344e+10		5.57871e+09	2.42503e+09	1666.92	1266.4	80050.9	51067.9	6.12708e+06	3.65154e+06	6.12708e+06	3.65154e+06	6.12708e+06	3.65154e+06	1.13288e+08	6.09501e+07	5.0949e+09	2.30961e+09	CADOJ_NIST1036_Hisp	1.11448e+10		3.71527e+09	1.39451e+09
2.8.0	2022-01-20T18:36:01.374-08:00	dukek	4P_4-3-2-1_2ng_Donor Group 1 Amp 1_F5A_LRPrev_1_M4	963497	4	TRUE	CADOJ_NIST1036_AfAm	8.30896e+16		2.76982e+16	9181360690476310	603265	447806	2.23445e+08	1.33858e+08	1.99688e+11	1.07929e+11	1.99688e+11	1.07929e+11	1.99688e+11	1.07929e+11	2.53455e+13	1.18544e+13	22295051795531	1.6533e+13	CADOJ_NIST1036_Cauc	2970200993732730		990122848519761	383914891517293	232587	182488	1.09308e+08	6.90023e+07	4.90254e+10	2.86198e+10	4.90254e+10	2.86198e+10	4.90254e+10	2.86198e+10	3.28585e+12	1.706e+12	8.54137e+12	6.68798e+12	CADOJ_NIST1036_Hisp	3431402317373540		1143871903532140	394309114216466
2.8.0	2022-01-20T18:36:16.480-08:00	dukek	4P_4-3-2-1_2ng_Donor Group 1 Amp 2_F5A_LRPrev_1_M4	230708	4	TRUE	CADOJ_NIST1036_AfAm	1.46017e+18		4.86724e+17	1.78317e+17	2.21246e+06	1.57066e+06	3.18072e+09	1.81239e+09	2.91296e+12	1.5007e+12	2.91296e+12	1.5007e+12	2.91296e+12	1.5007e+12	406968609675831	190242711550643	82256196902486	5.83706e+13	CADOJ_NIST1036_Cauc	7.3489e+16		2.44963e+16	7975942678345820	1.69828e+06	1.21671e+06	3.66093e+09	1.94219e+09	1.51115e+12	7.32249e+11	1.51115e+12	7.32249e+11	1.51115e+12	7.32249e+11	101113658097265	4.38733e+13	6.30267e+13	4.49623e+13	CADOJ_NIST1036_Hisp	5.89808e+16		1.96603e+16	5486609827543370
2.8.0	2022-01-20T18:36:34.889-08:00	dukek	4P_4-3-2-1_63pg_Donor Group 1 Amp 1_F5A_LRPrev_1_M4	535794	4	TRUE	CADOJ_NIST1036_AfAm	0.720896		0.389754	0.28759	0.586027	0.470458	0.633358	0.495451	0.479213	0.363358	0.479213	0.363358	0.479213	0.363358	0.42814	0.319742	0.389754	0.28759	CADOJ_NIST1036_Cauc	0.763326		0.415898	0.320314	0.605545	0.498734	0.611992	0.487759	0.492105	0.386279	0.492105	0.386279	0.492105	0.386279	0.449727	0.350916	0.415898	0.320314	CADOJ_NIST1036_Hisp	0.668946		0.353924	0.279773
2.8.0	2022-01-20T18:36:56.861-08:00	dukek	4P_4-3-2-1_63pg_Donor Group 1 Amp 2_F5A_LRPrev_1_M4	215040	4	TRUE	CADOJ_NIST1036_AfAm	13.9953		7.66645	4.85666	0.177555	0.125932	0.153272	0.105757	0.397995	0.300023	0.397995	0.300023	0.397995	0.300023	1.31477	0.972717	7.66639	4.85664	CADOJ_NIST1036_Cauc	5.51863		3.25887	2.40506	0.279635	0.218858	0.198462	0.151255	0.46805	0.375095	0.46805	0.375095	0.46805	0.375095	1.10639	0.884176	3.25886	2.40505	CADOJ_NIST1036_Hisp	5.82425		3.35481	2.34454
2.8.0	2022-01-20T18:37:29.257-08:00	dukek	4P_4-3-2-1_125pg_Donor Group 1 Amp 1_F5A_LRPrev_1_M4	826967	4	TRUE	CADOJ_NIST1036_AfAm	4.16516		2.38371	1.8159	1.03366	0.878015	0.960501	0.799028	1.28624	1.04111	1.28624	1.04111	1.28624	1.04111	1.66462	1.31307	2.38371	1.8159	CADOJ_NIST1036_Cauc	2.01028		1.33358	1.05436	0.853208	0.747313	0.776749	0.667496	0.900702	0.758509	0.900702	0.758509	0.900702	0.758509	1.05839	0.868326	1.33358	1.05436	CADOJ_NIST1036_Hisp	2.07304		1.36897	1.03712
2.8.0	2022-01-20T18:38:22.808-08:00	dukek	4P_4-3-2-1_125pg_Donor Group 1 Amp 2_F5A_LRPrev_1_M4	61819	4	TRUE	CADOJ_NIST1036_AfAm	28.6273		16.8261	12.5285	0.53225	0.436714	1.27393	1.07235	2.57743	2.13001	2.57743	2.13001	2.57743	2.13001	5.61894	4.50809	16.826	12.5285	CADOJ_NIST1036_Cauc	19.017		11.7093	8.52801	0.413599	0.341562	0.937456	0.774557	1.88088	1.58209	1.88088	1.58209	1.88088	1.58209	4.07118	3.30513	11.7092	8.52799	CADOJ_NIST1036_Hisp	15.2004		9.47022	6.6019
2.8.0	2022-01-20T18:39:26.279-08:00	dukek	4P_4-3-2-1_250pg_Donor Group 1 Amp 1_F5A_LRPrev_1_M4	920481	4	TRUE	CADOJ_NIST1036_AfAm	45987.7		30672.8	16365.3	11.2055	9.2591	8.43431	6.54536	154.562	109.715	154.562	109.715	154.562	109.715	1280.11	839.731	30661.6	16361.2	CADOJ_NIST1036_Cauc	2616.53		1278.39	695.863	4.50393	3.61316	2.81779	2.16061	28.3473	19.996	28.3473	19.996	28.3473	19.996	141.693	92.7264	1278.33	695.841	CADOJ_NIST1036_Hisp	2414.62		1266.51	598.183
2.8.0	2022-01-20T18:41:07.565-08:00	dukek	4P_4-3-2-1_250pg_Donor Group 1 Amp 2_F5A_LRPrev_1_M4	900200	4	TRUE	CADOJ_NIST1036_AfAm	5.70521e+07		2.01137e+07	8.99726e+06	362.375	286.5	1671.34	1251.33	62537.2	40122	62537.2	40122	62537.2	40122	748636	411436	2.00655e+07	8.98446e+06	CADOJ_NIST1036_Cauc	3.90817e+06		1.39653e+06	707175	140.317	108.704	479.745	340.643	10804.8	6939.78	10804.8	6939.78	10804.8	6939.78	91346.7	54365.2	1.39584e+06	706964	CADOJ_NIST1036_Hisp	4.69564e+06		1.67943e+06	768676
2.8.0	2022-01-20T18:42:32.100-08:00	dukek	4P_4-3-2-1_380pg_Donor Group 1 Amp 1_F5A_LRPrev_1_M4	867319	4	TRUE	CADOJ_NIST1036_AfAm	544925		181810	78851	8.22863	5.89373	7.31532	5.00106	270.946	167.906	270.946	167.906	270.946	167.906	3848.4	2131.65	181361	78746.4	CADOJ_NIST1036_Cauc	5191.54		1753.19	758.355	1.29868	0.944918	0.988169	0.652914	17.097	10.5932	17.097	10.5932	17.097	10.5932	128.579	73.3592	1752.87	758.283	CADOJ_NIST1036_Hisp	6011.99		2021.35	854.946
2.8.0	2022-01-20T18:44:21.496-08:00	dukek	4P_4-3-2-1_380pg_Donor Group 1 Amp 2_F5A_LRPrev_1_M4	914165	4	TRUE	CADOJ_NIST1036_AfAm	8.24878e+06		3.01671e+06	1.34738e+06	169.754	128.564	683.744	473.832	16819.4	10384.4	16819.4	10384.4	16819.4	10384.4	156171	85216.8	3.01424e+06	1.3467e+06	CADOJ_NIST1036_Cauc	510102		205219	89746	73.5343	56.6923	255.645	181.348	3478.51	2132.3	3478.51	2132.3	3478.51	2132.3	20879.9	11098.8	205190	89738.3	CADOJ_NIST1036_Hisp	403325		161224	67042.7
2.8.0	2022-01-20T18:46:09.960-08:00	dukek	4P_4-3-2-1_500pg_Donor Group 1 Amp 1_F5A_LRPrev_1_M4	902941	4	TRUE	CADOJ_NIST1036_AfAm	1.58554e+07		5.30367e+06	2.32931e+06	149.5	112.819	1320.79	882.211	33881.4	20112.7	33881.4	20112.7	33881.4	20112.7	310973	165614	5.29697e+06	2.32765e+06	CADOJ_NIST1036_Cauc	571935		192840	90834.1	50.3619	38.4645	314.503	214.09	4330.6	2674.55	4330.6	2674.55	4330.6	2674.55	24157.2	13093.1	192810	90824.7	CADOJ_NIST1036_Hisp	1.00078e+06		336500	138475
2.8.0	2022-01-20T18:47:42.365-08:00	dukek	4P_4-3-2-1_500pg_Donor Group 1 Amp 2_F5A_LRPrev_1_M4	773765	4	TRUE	CADOJ_NIST1036_AfAm	7.89715e+09		2.63246e+09	1.07473e+09	413.3	302.269	855.867	587.254	227200	143103	227200	143103	227200	143103	1.16285e+07	6.5809e+06	1.89002e+09	9.03859e+08	CADOJ_NIST1036_Cauc	3.05362e+07		1.01808e+07	4.20172e+06	70.7233	52.8027	95.9087	65.9053	10512.8	6419.56	10512.8	6419.56	10512.8	6419.56	230362	123814	1.0064e+07	4.17355e+06	CADOJ_NIST1036_Hisp	4.49127e+07		1.49728e+07	5.57322e+06
2.8.0	2022-01-20T18:48:56.380-08:00	dukek	4P_4-3-2-1_750pg_Donor Group 1 Amp 1_F5A_LRPrev_1_M4	888958	4	TRUE	CADOJ_NIST1036_AfAm	2321738559715290		773912859294352	301439390192673	121805	94060	1.75791e+07	1.09321e+07	1.1009e+10	6.34534e+09	1.1009e+10	6.34534e+09	1.1009e+10	6.34534e+09	1.12413e+12	5.75347e+11	4.42962e+12	3.4069e+12	CADOJ_NIST1036_Cauc	9.39968e+13		3.13323e+13	1.21449e+13	61173	48222.3	1.06901e+07	6.94744e+06	3.24188e+09	1.91655e+09	3.24188e+09	1.91655e+09	3.24188e+09	1.91655e+09	1.72286e+11	8.94205e+10	2.09442e+12	1.58215e+12	CADOJ_NIST1036_Hisp	8.73177e+13		2.91059e+13	1.01119e+13
2.8.0	2022-01-20T18:50:01.636-08:00	dukek	4P_4-3-2-1_750pg_Donor Group 1 Amp 2_F5A_LRPrev_1_M4	121827	4	TRUE	CADOJ_NIST1036_AfAm	2.32968e+13		7.76635e+12	2.72481e+12	40837.7	31536.7	510067	346253	2.58202e+08	1.54133e+08	2.58202e+08	1.54133e+08	2.58202e+08	1.54133e+08	2.03096e+10	1.03837e+10	1.0788e+12	7.24528e+11	CADOJ_NIST1036_Cauc	1.97068e+11		6.57052e+10	2.91162e+10	11235.5	8810.16	108344	76236.2	2.19936e+07	1.39521e+07	2.19936e+07	1.39521e+07	2.19936e+07	1.39521e+07	7.76813e+08	4.2913e+08	5.47168e+10	2.62294e+10	CADOJ_NIST1036_Hisp	2.69572e+11		8.9874e+10	3.58048e+10
2.8.0	2022-01-20T18:51:02.878-08:00	dukek	4P_4-3-2-1_870pg_Donor Group 1 Amp 1_F5A_LRPrev_1_M4	865342	4	TRUE	CADOJ_NIST1036_AfAm	1.24184e+13		4.75312e+12	1.80647e+12	28517.8	22379	593091	391283	2.09245e+08	1.20924e+08	2.09245e+08	1.20924e+08	2.09245e+08	1.20924e+08	1.28241e+10	6.45367e+09	7.85523e+11	5.19922e+11	CADOJ_NIST1036_Cauc	3.63814e+11		1.45848e+11	6.27578e+10	10626.2	8461.11	245714	160106	4.08186e+07	2.44342e+07	4.08186e+07	2.44342e+07	4.08186e+07	2.44342e+07	1.30554e+09	7.02615e+08	1.03333e+11	5.19789e+10	CADOJ_NIST1036_Hisp	3.13791e+11		1.22965e+11	4.33884e+10
2.8.0	2022-01-20T18:52:04.512-08:00	dukek	4P_4-3-2-1_870pg_Donor Group 1 Amp 2_F5A_LRPrev_1_M4	409200	4	TRUE	CADOJ_NIST1036_AfAm	5.42394e+12		3.38659e+12	1.39746e+12	24232	18621.2	447572	291667	1.67994e+08	9.93965e+07	1.67994e+08	9.93965e+07	1.67994e+08	9.93965e+07	9.89984e+09	5.39885e+09	6.39462e+11	4.29569e+11	CADOJ_NIST1036_Cauc	1.78502e+11		9.72642e+10	3.59445e+10	7781.39	5892.9	154583	97972	2.70269e+07	1.50726e+07	2.70269e+07	1.50726e+07	2.70269e+07	1.50726e+07	8.62097e+08	4.18753e+08	7.04257e+10	3.04269e+10	CADOJ_NIST1036_Hisp	1.54217e+11		7.84485e+10	2.73536e+10
2.8.0	2022-01-20T18:53:00.810-08:00	dukek	4P_10-5-2-1_1.4ng_Donor Group 1 Amp 1_F5A_LRPrev_1_M4	799695	4	TRUE	CADOJ_NIST1036_AfAm	8686008298682910		2895336132945070	1017145277018880	73330.8	60058.5	5.06943e+06	3.70047e+06	5.33822e+09	3.47078e+09	5.33822e+09	3.47078e+09	5.33822e+09	3.47078e+09	9.79611e+11	5.68216e+11	2.62782e+12	2.14001e+12	CADOJ_NIST1036_Cauc	480446301085638		160148772656868	67455544062325	45168.2	37617.6	2.45878e+06	1.76137e+06	1.76335e+09	1.16289e+09	1.76335e+09	1.16289e+09	1.76335e+09	1.16289e+09	2.13972e+11	1.25129e+11	1.588e+12	1.29604e+12	CADOJ_NIST1036_Hisp	295686058257888		9.8562e+13	32425354090769
2.8.0	2022-01-20T18:53:17.960-08:00	dukek	4P_10-5-2-1_1.4ng_Donor Group 1 Amp 2_F5A_LRPrev_1_M4	532236	4	TRUE	CADOJ_NIST1036_AfAm	128625944973626		4.28754e+13	1.47405e+13	21109.3	17189.9	376470	279159	2.26252e+08	1.46547e+08	2.26252e+08	1.46547e+08	2.26252e+08	1.46547e+08	2.8818e+10	1.56826e+10	6.73081e+11	5.3203e+11	CADOJ_NIST1036_Cauc	5.34875e+12		1.78292e+12	7.25235e+11	11545.7	9403.88	171597	123114	6.33021e+07	4.07712e+07	6.33021e+07	4.07712e+07	6.33021e+07	4.07712e+07	4.92309e+09	2.75361e+09	3.02551e+11	2.149e+11	CADOJ_NIST1036_Hisp	5.61345e+12		1.87116e+12	6.67267e+11
2.8.0	2022-01-20T18:53:39.644-08:00	dukek	4P_10-5-2-1_1.6ng_Donor Group 1 Amp 1_F5A_LRPrev_1_M4	553764	4	TRUE	CADOJ_NIST1036_AfAm	2.32579e+17		7.75263e+16	2.48074e+16	572739	453739	5.7337e+07	3.73113e+07	1.01973e+11	5.85743e+10	1.01973e+11	5.85743e+10	1.01973e+11	5.85743e+10	2.4039e+13	1.19004e+13	2.0777e+13	1.64057e+13	CADOJ_NIST1036_Cauc	1.09188e+16		3639620161180050	1354714546319090	264199	211316	2.88549e+07	1.88876e+07	2.85399e+10	1.70739e+10	2.85399e+10	1.70739e+10	2.85399e+10	1.70739e+10	3.96696e+12	2.09861e+12	9.5821e+12	7.66758e+12	CADOJ_NIST1036_Hisp	7197082771477880		2399038051206440	683549583484707
2.8.0	2022-01-20T18:53:56.289-08:00	dukek	4P_10-5-2-1_1.6ng_Donor Group 1 Amp 2_F5A_LRPrev_1_M4	123568	4	TRUE	CADOJ_NIST1036_AfAm	1.32228e+17		4.40792e+16	1.7046e+16	555034	466577	1.25939e+08	8.5386e+07	1.42617e+11	8.87477e+10	1.42617e+11	8.87477e+10	1.42617e+11	8.87477e+10	2.3904e+13	1.32339e+13	2.04271e+13	17136507308113	CADOJ_NIST1036_Cauc	4185281193713690		1395281534962840	566532197718705	197726	163864	4.2535e+07	2.81938e+07	2.67201e+10	1.63488e+10	2.67201e+10	1.63488e+10	2.67201e+10	1.63488e+10	2.5922e+12	1.39577e+12	7.23784e+12	5.96424e+12	CADOJ_NIST1036_Hisp	3360352338884730		1120270290616080	351187772907545
2.8.0	2022-01-20T18:54:15.630-08:00	dukek	4P_10-5-2-1_1.8ng_Donor Group 1 Amp 1_F5A_LRPrev_1_M4	559320	4	TRUE	CADOJ_NIST1036_AfAm	2503120390651200		834386810153449	285382932048430	112169	91295.7	1.96828e+06	1.41959e+06	2.4986e+09	1.55201e+09	2.4986e+09	1.55201e+09	2.4986e+09	1.55201e+09	4.54233e+11	2.44757e+11	3.61103e+12	2.85391e+12	CADOJ_NIST1036_Cauc	5.80949e+13		1.93654e+13	7.663e+12	38834.9	32080.7	465329	340167	3.71791e+08	2.41736e+08	3.71791e+08	2.41736e+08	3.71791e+08	2.41736e+08	4.15029e+10	2.29709e+10	1.11476e+12	8.54133e+11	CADOJ_NIST1036_Hisp	4.24246e+13		1.41419e+13	4.83658e+12
2.8.0	2022-01-20T18:54:31.528-08:00	dukek	4P_10-5-2-1_1.8ng_Donor Group 1 Amp 2_F5A_LRPrev_1_M4	569492	4	TRUE	CADOJ_NIST1036_AfAm	2.14303e+17		7.14345e+16	2.77472e+16	127023	103550	4.12424e+07	2.76401e+07	6.49105e+10	4.07094e+10	6.49105e+10	4.07094e+10	6.49105e+10	4.07094e+10	1.53623e+13	8.8169e+12	4.69319e+12	3.81939e+12	CADOJ_NIST1036_Cauc	9383368700662880		3127789567342890	1178844049069330	52943	43827.3	1.84551e+07	1.16153e+07	1.69333e+10	1.01051e+10	1.69333e+10	1.01051e+10	1.69333e+10	1.01051e+10	2.46534e+12	1.36307e+12	1.95611e+12	1.61657e+12	CADOJ_NIST1036_Hisp	5284791064956820		1761597021943020	536074450463241
2.8.0	2022-01-20T18:54:48.123-08:00	dukek	4P_10-5-2-1_3.6ng_Donor Group 1 Amp 1_F5A_LRPrev_1_M4	546849	4	TRUE	CADOJ_NIST1036_AfAm	2.42481e+21		8.08269e+20	2.72341e+20	1.67948e+07	1.39172e+07	6.20841e+10	3.98736e+10	197267908584490	118582729603537	197267908584490	118582729603537	197267908584490	118582729603537	8.2266e+16	4.423e+16	625219730687751	518000045748823	CADOJ_NIST1036_Cauc	1.06604e+20		3.55346e+19	1.19193e+19	1.02851e+07	8.46146e+06	4.44598e+10	2.59525e+10	7.25538e+13	39800176257259	7.25538e+13	39800176257259	7.25538e+13	39800176257259	1.64241e+16	8010180652880900	382920841867558	314947694059062	CADOJ_NIST1036_Hisp	7.37104e+19		2.45701e+19	8.08062e+18
2.8.0	2022-01-20T18:54:59.543-08:00	dukek	4P_10-5-2-1_3.6ng_Donor Group 1 Amp 2_F5A_LRPrev_1_M4	863062	4	TRUE	CADOJ_NIST1036_AfAm	2.1661e+18		7.22273e+17	2.4212e+17	1.78336e+06	1.43467e+06	1.0823e+09	6.76495e+08	1.49568e+12	8.78258e+11	1.49568e+12	8.78258e+11	1.49568e+12	8.78258e+11	287309898099489	146769470658956	6.61401e+13	5.31385e+13	CADOJ_NIST1036_Cauc	8.41789e+16		2.80715e+16	1.04776e+16	856726	691478	4.86047e+08	3.16344e+08	3.52737e+11	2.00864e+11	3.52737e+11	2.00864e+11	3.52737e+11	2.00864e+11	38151673121596	1.87544e+13	3.17308e+13	2.55779e+13	CADOJ_NIST1036_Hisp	8.57028e+16		2.8579e+16	8865271431739120
2.8.0	2022-01-20T18:55:10.836-08:00	dukek	4P_10-5-2-1_113pg_Donor Group 1 Amp 1_F5A_LRPrev_1_M4	423884	4	TRUE	CADOJ_NIST1036_AfAm	0.525138		0.210264	0.155682	0.483756	0.387185	0.489706	0.37795	0.31327	0.236267	0.31327	0.236267	0.31327	0.236267	0.25335	0.190633	0.210264	0.155682	CADOJ_NIST1036_Cauc	0.36465		0.140117	0.105808	0.403542	0.33355	0.414521	0.332233	0.236952	0.186147	0.236952	0.186147	0.236952	0.186147	0.180553	0.139469	0.140117	0.105808	CADOJ_NIST1036_Hisp	0.339017		0.130087	0.0961257
2.8.0	2022-01-20T18:56:28.648-08:00	dukek	4P_10-5-2-1_113pg_Donor Group 1 Amp 2_F5A_LRPrev_1_M4	625063	4	TRUE	CADOJ_NIST1036_AfAm	0.648139		0.272782	0.202066	0.523426	0.421159	0.497771	0.379839	0.35801	0.268324	0.35801	0.268324	0.35801	0.268324	0.308408	0.23118	0.272782	0.202066	CADOJ_NIST1036_Cauc	0.459217		0.182996	0.142817	0.453407	0.382206	0.427805	0.349124	0.278594	0.224801	0.278594	0.224801	0.278594	0.224801	0.224798	0.179239	0.182996	0.142817	CADOJ_NIST1036_Hisp	0.419148		0.164828	0.130655
2.8.0	2022-01-20T18:57:16.042-08:00	dukek	4P_10-5-2-1_225pg_Donor Group 1 Amp 1_F5A_LRPrev_1_M4	834563	4	TRUE	CADOJ_NIST1036_AfAm	9.05407		3.78764	2.7321	1.13816	0.960063	1.73658	1.41712	1.95338	1.52454	1.95338	1.52454	1.95338	1.52454	2.42577	1.85366	3.78764	2.7321	CADOJ_NIST1036_Cauc	1.77085		0.647459	0.471904	0.63434	0.526655	0.855239	0.684183	0.624262	0.492322	0.624262	0.492322	0.624262	0.492322	0.593543	0.454113	0.647459	0.471904	CADOJ_NIST1036_Hisp	2.11341		0.79254	0.543252
2.8.0	2022-01-20T18:58:54.065-08:00	dukek	4P_10-5-2-1_225pg_Donor Group 1 Amp 2_F5A_LRPrev_1_M4	794631	4	TRUE	CADOJ_NIST1036_AfAm	15.5513		5.87475	4.52027	1.94421	1.70137	2.33301	1.98952	3.07979	2.52744	3.07979	2.52744	3.07979	2.52744	3.67541	2.96944	5.87475	4.52026	CADOJ_NIST1036_Cauc	5.22697		1.79642	1.42668	1.44672	1.26568	1.70969	1.46216	1.64999	1.37623	1.64999	1.37623	1.64999	1.37623	1.61644	1.32285	1.79642	1.42668	CADOJ_NIST1036_Hisp	5.33124		1.8465	1.4398
2.8.0	2022-01-20T19:00:34.126-08:00	dukek	4P_10-5-2-1_450pg_Donor Group 1 Amp 1_F5A_LRPrev_1_M4	174712	4	TRUE	CADOJ_NIST1036_AfAm	1719.39		637.711	375.583	5.65277	4.80263	10.2443	8.13145	53.5685	39.5212	53.5685	39.5212	53.5685	39.5212	156.978	108.701	637.705	375.58	CADOJ_NIST1036_Cauc	248.004		110.834	68.1802	3.0489	2.60111	4.83532	3.84204	19.3856	14.099	19.3856	14.099	19.3856	14.099	45.5833	31.0508	110.834	68.18	CADOJ_NIST1036_Hisp	275.392		116.385	72.3071
2.8.0	2022-01-20T19:02:00.610-08:00	dukek	4P_10-5-2-1_450pg_Donor Group 1 Amp 2_F5A_LRPrev_1_M4	736976	4	TRUE	CADOJ_NIST1036_AfAm	842565		345715	165276	93.2775	76.8105	159.249	125.869	3764.85	2649.69	3764.85	2649.69	3764.85	2649.69	29570.2	18384	345622	165250	CADOJ_NIST1036_Cauc	41954.4		24753.9	13432.9	39.8196	33.9935	53.8271	44.8446	768.341	574.774	768.341	574.774	768.341	574.774	4100.54	2735.95	24752.6	13432.4	CADOJ_NIST1036_Hisp	42844.5		21233.5	10050.1
2.8.0	2022-01-20T19:03:18.995-08:00	dukek	4P_10-5-2-1_684pg_Donor Group 1 Amp 1_F5A_LRPrev_1_M4	25153	4	TRUE	CADOJ_NIST1036_AfAm	4.73016e+07		1.59023e+07	7.43247e+06	162.138	128.399	1916.76	1412.7	49084.5	32669	49084.5	32669	49084.5	32669	652705	391150	1.58504e+07	7.41979e+06	CADOJ_NIST1036_Cauc	9.18877e+06		3.11222e+06	1.52011e+06	124.241	99.9992	1217.64	915.77	25119	16857.6	25119	16857.6	25119	16857.6	240178	144135	3.1095e+06	1.51926e+06	CADOJ_NIST1036_Hisp	9.01678e+06		3.04917e+06	1.39416e+06
2.8.0	2022-01-20T19:03:43.691-08:00	dukek	4P_10-5-2-1_684pg_Donor Group 1 Amp 2_F5A_LRPrev_1_M4	861143	4	TRUE	CADOJ_NIST1036_AfAm	2.11026e+07		7.20913e+06	3.21664e+06	29.3016	23.8371	125.093	94.1121	4592.27	3230.04	4592.27	3230.04	4592.27	3230.04	80891.1	51537.6	7.13095e+06	3.19969e+06	CADOJ_NIST1036_Cauc	1.05863e+06		373929	184284	14.6662	11.8305	44.4316	33.0702	1142.93	791.973	1142.93	791.973	1142.93	791.973	13410.1	8406.55	373430	184126	CADOJ_NIST1036_Hisp	1.52236e+06		540958	221402
2.8.0	2022-01-20T19:04:24.144-08:00	dukek	4P_10-5-2-1_900pg_Donor Group 1 Amp 1_F5A_LRPrev_1_M4	876228	4	TRUE	CADOJ_NIST1036_AfAm	2.04237e+09		6.81846e+08	3.27374e+08	1572.39	1294.38	24528.3	18376	1.59827e+06	1.07562e+06	1.59827e+06	1.07562e+06	1.59827e+06	1.07562e+06	2.59949e+07	1.55833e+07	6.72636e+08	3.25245e+08	CADOJ_NIST1036_Cauc	6.34334e+08		2.119e+08	1.12441e+08	1315.68	1103.38	16963.9	12685.1	944732	646277	944732	646277	944732	646277	1.26667e+07	7.82527e+06	2.10793e+08	1.12062e+08	CADOJ_NIST1036_Hisp	4.76109e+08		1.59004e+08	7.00092e+07
2.8.0	2022-01-20T19:04:50.408-08:00	dukek	4P_10-5-2-1_900pg_Donor Group 1 Amp 2_F5A_LRPrev_1_M4	701670	4	TRUE	CADOJ_NIST1036_AfAm	1.4466e+13		4.82202e+12	1.86371e+12	20287.2	16615.7	222630	162572	1.03125e+08	6.72828e+07	1.03125e+08	6.72828e+07	1.03125e+08	6.72828e+07	8.58079e+09	5.04094e+09	5.39536e+11	3.9093e+11	CADOJ_NIST1036_Cauc	9.02356e+11		3.00788e+11	1.25419e+11	8651.8	7056.91	77243.2	56934	2.63802e+07	1.75112e+07	2.63802e+07	1.75112e+07	2.63802e+07	1.75112e+07	1.58334e+09	9.32812e+08	1.35881e+11	7.80786e+10	CADOJ_NIST1036_Hisp	5.11732e+11		1.70579e+11	6.32768e+10
2.8.0	2022-01-20T19:05:13.737-08:00	dukek	4P_100-100-100-6_1.28ng_Donor Group 1 Amp 1_F5A_LRPrev_1_M4	438915	4	TRUE	CADOJ_NIST1036_AfAm	1.06893e+18		3.60594e+17	1.22296e+17	1.76203e+06	1.31144e+06	7.67159e+08	4.43809e+08	8.75893e+11	4.47593e+11	8.75893e+11	4.47593e+11	8.75893e+11	4.47593e+11	151147058394484	69323958169358	6.52306e+13	4.84553e+13	CADOJ_NIST1036_Cauc	8.40191e+16		2.82575e+16	9614618589677300	1.09175e+06	816877	5.14194e+08	3.00738e+08	3.79814e+11	1.94992e+11	3.79814e+11	1.94992e+11	3.79814e+11	1.94992e+11	4.06745e+13	1.85403e+13	4.03848e+13	30082538804792	CADOJ_NIST1036_Hisp	5.14449e+16		1.73528e+16	5131375580964000
2.8.0	2022-01-20T19:05:37.262-08:00	dukek	4P_100-100-100-6_1.28ng_Donor Group 1 Amp 2_F5A_LRPrev_1_M4	16145	4	TRUE	CADOJ_NIST1036_AfAm	1.16504e+18		6.27463e+17	1.88721e+17	2.26379e+06	1.73178e+06	9.80592e+08	5.91798e+08	1.35508e+12	7.30523e+11	1.35508e+12	7.30523e+11	1.35508e+12	7.30523e+11	253745986741319	117330563357560	8.38074e+13	6.39526e+13	CADOJ_NIST1036_Cauc	6.17063e+16		3.56771e+16	1.30628e+16	1.36462e+06	1.06307e+06	7.01888e+08	4.39987e+08	5.25863e+11	3.03926e+11	5.25863e+11	3.03926e+11	5.25863e+11	3.03926e+11	5.44524e+13	2.78266e+13	5.05028e+13	3.92863e+13	CADOJ_NIST1036_Hisp	4.07928e+16		2.37805e+16	7370470243984080
2.8.0	2022-01-20T19:05:55.536-08:00	dukek	4P_100-100-100-6_319ng_Donor Group 1 Amp 1_F5A_LRPrev_1_M4	438720	4	TRUE	CADOJ_NIST1036_AfAm	2.64063e+08		9.24437e+07	4.14745e+07	457.742	366.864	2704.39	1898.57	159341	100483	159341	100483	159341	100483	2.60481e+06	1.45443e+06	9.17141e+07	4.1285e+07	CADOJ_NIST1036_Cauc	1.29735e+07		4.63593e+06	2.2129e+06	277.115	218.058	1587.12	1123.67	41535.7	26453.1	41535.7	26453.1	41535.7	26453.1	350993	199484	4.6328e+06	2.21205e+06	CADOJ_NIST1036_Hisp	2.08532e+07		7.36262e+06	2.83027e+06
2.8.0	2022-01-20T19:07:05.275-08:00	dukek	4P_100-100-100-6_319ng_Donor Group 1 Amp 2_F5A_LRPrev_1_M4	936847	4	TRUE	CADOJ_NIST1036_AfAm	2.48238e+10		1.19009e+10	5.21728e+09	2580.48	2053.02	28888.6	19491.7	3.96647e+06	2.44157e+06	3.96647e+06	2.44157e+06	3.96647e+06	2.44157e+06	1.26271e+08	6.83139e+07	1.03152e+10	4.80658e+09	CADOJ_NIST1036_Cauc	2.15204e+09		1.03395e+09	4.76734e+08	1210.9	943.554	11361.7	7672.56	1.08102e+06	641653	1.08102e+06	641653	1.08102e+06	641653	2.38911e+07	1.28366e+07	1.00425e+09	4.69172e+08	CADOJ_NIST1036_Hisp	1.82603e+09		8.50097e+08	3.01845e+08
2.8.0	2022-01-20T19:08:10.308-08:00	dukek	4P_100-100-100-6_638ng_Donor Group 1 Amp 1_F5A_LRPrev_1_M4	689353	4	TRUE	CADOJ_NIST1036_AfAm	7.19083e+08		2.8956e+08	1.13142e+08	180.995	135.697	1948.46	1264.16	171799	98395.8	171799	98395.8	171799	98395.8	4.3132e+06	2.16179e+06	2.7477e+08	1.10324e+08	CADOJ_NIST1036_Cauc	8.56254e+07		3.45769e+07	1.42346e+07	125.956	94.2515	1503.1	950.276	76746.3	44176.4	76746.3	44176.4	76746.3	44176.4	1.19671e+06	629807	3.42657e+07	1.41724e+07	CADOJ_NIST1036_Hisp	7.87742e+07		3.214e+07	1.26083e+07
2.8.0	2022-01-20T19:09:42.534-08:00	dukek	4P_100-100-100-6_638ng_Donor Group 1 Amp 2_F5A_LRPrev_1_M4	359013	4	TRUE	CADOJ_NIST1036_AfAm	9.71282e+12		5.1397e+12	2.09728e+12	30719.2	23828.7	592743	387096	2.61565e+08	1.52049e+08	2.61565e+08	1.52049e+08	2.61565e+08	1.52049e+08	1.77342e+10	9.39063e+09	8.40554e+11	5.697e+11	CADOJ_NIST1036_Cauc	1.7983e+12		8.50969e+11	3.18284e+11	21287.2	15816.2	293152	185292	9.73474e+07	5.69626e+07	9.73474e+07	5.69626e+07	9.73474e+07	5.69626e+07	5.1043e+09	2.60317e+09	3.72887e+11	1.94992e+11	CADOJ_NIST1036_Hisp	1.6893e+12		7.89145e+11	2.60237e+11
2.8.0	2022-01-20T19:10:45.084-08:00	dukek	4P_4-3-2-1_1ng_Donor Group 1 Amp 1_F5A-LRPrevM4_M3	30098	4	TRUE	CADOJ_NIST1036_AfAm	3.97671e+44		6.62784e+43	1.69376e+43															CADOJ_NIST1036_Cauc	7.03182e+38		1.17197e+38	4.02374e+37															CADOJ_NIST1036_Hisp	2.54406e+39		4.24009e+38	9.75131e+37
2.8.0	2022-01-20T19:11:07.528-08:00	dukek	4P_4-3-2-1_1ng_Donor Group 1 Amp 2_F5A-LRPrevM4_M3	956371	4	TRUE	CADOJ_NIST1036_AfAm	5.16298e+38		8.60499e+37	1.97953e+37															CADOJ_NIST1036_Cauc	1.47044e+33		2.45075e+32	7.53483e+31															CADOJ_NIST1036_Hisp	3.83712e+33		6.39523e+32	1.58591e+32
2.8.0	2022-01-20T19:11:40.028-08:00	dukek	4P_4-3-2-1_2ng_Donor Group 1 Amp 1_F5A-LRPrevM4_M3	486408	4	TRUE	CADOJ_NIST1036_AfAm	6.37001e+44		1.06169e+44	2.42379e+43															CADOJ_NIST1036_Cauc	1.21293e+39		2.02158e+38	5.52804e+37															CADOJ_NIST1036_Hisp	6.4896e+39		1.08162e+39	2.97852e+38
2.8.0	2022-01-20T19:11:48.838-08:00	dukek	4P_4-3-2-1_2ng_Donor Group 1 Amp 2_F5A-LRPrevM4_M3	566468	4	TRUE	CADOJ_NIST1036_AfAm	2.17081e+46		3.61801e+45	1.00655e+45															CADOJ_NIST1036_Cauc	5.95112e+40		9.91853e+39	3.08285e+39															CADOJ_NIST1036_Hisp	2.40342e+41		4.0057e+40	8.29892e+39
2.8.0	2022-01-20T19:11:59.601-08:00	dukek	4P_4-3-2-1_63pg_Donor Group 1 Amp 1_F5A-LRPrevM4_M3	196645	4	TRUE	CADOJ_NIST1036_AfAm	194.456		66.2161	29.9772															CADOJ_NIST1036_Cauc	41.0061		15.0943	7.9283															CADOJ_NIST1036_Hisp	21.3146		8.04086	4.58616
2.8.0	2022-01-20T19:12:25.586-08:00	dukek	4P_4-3-2-1_63pg_Donor Group 1 Amp 2_F5A-LRPrevM4_M3	390905	4	TRUE	CADOJ_NIST1036_AfAm	2.97585e+06		542832	130631															CADOJ_NIST1036_Cauc	40233		7892.16	2598.53															CADOJ_NIST1036_Hisp	77671.9		15073.9	4471.38
2.8.0	2022-01-20T19:13:09.598-08:00	dukek	4P_4-3-2-1_125pg_Donor Group 1 Amp 1_F5A-LRPrevM4_M3	31359	4	TRUE	CADOJ_NIST1036_AfAm	2.00035e+06		405078	178804															CADOJ_NIST1036_Cauc	43106.6		9312.75	4319.46															CADOJ_NIST1036_Hisp	101130		21442.7	8783.84
2.8.0	2022-01-20T19:14:06.598-08:00	dukek	4P_4-3-2-1_125pg_Donor Group 1 Amp 2_F5A-LRPrevM4_M3	317072	4	TRUE	CADOJ_NIST1036_AfAm	1.23442e+09		2.54152e+08	9.59749e+07															CADOJ_NIST1036_Cauc	1.12689e+07		2.24679e+06	990301															CADOJ_NIST1036_Hisp	1.4349e+07		2.92148e+06	1.281e+06
2.8.0	2022-01-20T19:15:25.749-08:00	dukek	4P_4-3-2-1_250pg_Donor Group 1 Amp 1_F5A-LRPrevM4_M3	436726	4	TRUE	CADOJ_NIST1036_AfAm	2.27863e+22		3.84432e+21	1.03666e+21															CADOJ_NIST1036_Cauc	1.57999e+17		2.71639e+16	8579805695217960															CADOJ_NIST1036_Hisp	4.8563e+17		8.32728e+16	2.70587e+16
2.8.0	2022-01-20T19:16:31.678-08:00	dukek	4P_4-3-2-1_250pg_Donor Group 1 Amp 2_F5A-LRPrevM4_M3	387426	4	TRUE	CADOJ_NIST1036_AfAm	3.99177e+25		6.66919e+24	1.88041e+24															CADOJ_NIST1036_Cauc	5.83015e+20		9.76808e+19	3.18961e+19															CADOJ_NIST1036_Hisp	1.00554e+21		1.68398e+20	5.36497e+19
2.8.0	2022-01-20T19:17:39.216-08:00	dukek	4P_4-3-2-1_380pg_Donor Group 1 Amp 1_F5A-LRPrevM4_M3	82052	4	TRUE	CADOJ_NIST1036_AfAm	1.61233e+26		2.68752e+25	6.56957e+24															CADOJ_NIST1036_Cauc	3.23034e+20		5.39203e+19	1.7689e+19															CADOJ_NIST1036_Hisp	1.71072e+21		2.85302e+20	7.63347e+19
2.8.0	2022-01-20T19:18:44.191-08:00	dukek	4P_4-3-2-1_380pg_Donor Group 1 Amp 2_F5A-LRPrevM4_M3	572888	4	TRUE	CADOJ_NIST1036_AfAm	5.00317e+26		8.38574e+25	2.44395e+25															CADOJ_NIST1036_Cauc	2.10036e+21		3.55098e+20	1.21018e+20															CADOJ_NIST1036_Hisp	6.10865e+21		1.0319e+21	2.88107e+20
2.8.0	2022-01-20T19:19:52.269-08:00	dukek	4P_4-3-2-1_500pg_Donor Group 1 Amp 1_F5A-LRPrevM4_M3	454974	4	TRUE	CADOJ_NIST1036_AfAm	3.45483e+32		5.76026e+31	1.33643e+31															CADOJ_NIST1036_Cauc	8.09717e+26		1.35116e+26	3.98355e+25															CADOJ_NIST1036_Hisp	6.14753e+27		1.02547e+27	2.69965e+26
2.8.0	2022-01-20T19:20:43.587-08:00	dukek	4P_4-3-2-1_500pg_Donor Group 1 Amp 2_F5A-LRPrevM4_M3	315594	4	TRUE	CADOJ_NIST1036_AfAm	3.2059e+34		5.34317e+33	1.39209e+33															CADOJ_NIST1036_Cauc	1.51921e+28		2.53202e+27	7.87882e+26															CADOJ_NIST1036_Hisp	5.8911e+28		9.81852e+27	2.6068e+27
[truncated: 3,872 more rows]
[truncated: 141 more columns]
